# Supplementary material for: EP300/CREBBP acetyltransferase inhibition limits steroid receptor and FOXA1 signaling in prostate cancer cells
Source: Cell Mol Life Sci. 2024 Apr 2;81(1):160. doi: 10.1007/s00018-024-05209-z (PMC10987371; doi:10.1007/s00018-024-05209-z)
Supplement: Supplementary file 2 — Supplementary file2 (XLSX 40883 KB) [file 18_2024_5209_MOESM2_ESM.xlsx]

## Sheet: INFO
Supplementary Table S1. RNA-seq data
Sheet#	INFO
Sheet1	22Rv1, Dex
Sheet2	VCaP,Dex
Sheet3	VCaP, 22Rv1, DHT
Abbreviations, Sheet 1
DE	DMSO EtOH
DD	DMSO Dex
AE	A485 EtOH
AD	A485 Dex
EDE	ENZ DMSO EtOH
EDD	ENZ DMSO Dex
EAE	ENZ A485 EtOH
EAD	ENZ A485 Dex
Abbreviations, Sheet 2
DE	DMSO EtOH
DD	DMSO Dex
AE	A485 EtOH
AD	A485 Dex
EDE	ENZ DMSO EtOH
EDD	ENZ DMSO Dex
EAE	ENZ A485 EtOH
EAD	ENZ A485 Dex
Abbreviations, Sheet 3
RVDE	22Rv1, DMSO EtOH
RVDD	22Rv1, DMSO DHT
RVAE	22Rv1, A485 EtOH
RVAD	22Rv1, A485 DHT
VCDE	VCaP, DMSO EtOH
VCDD	VCaP, DMSO DHT
VCAE	VCaP, A485 EtOH
VCAD	VCaP, A485 DHT

## Sheet: Sheet1
PeakID	DE_vs_DD_Log2_Fold_Change	DE_vs_DD_adj_p_value	DE_vs_AE_Log2_Fold_Change	DE_vs_AE_adj_p_value	DE_vs_EDE_Log2_Fold_Change	DE_vs_EDE_adj_p_value	DD_vs_AD_Log2_Fold_Change	DD_vs_AD_adj_p_value	DD_vs_EDD_Log2_Fold_Change	DD_vs_EDD_adj_p_value	AE_vs_AD_Log2_Fold_Change	AE_vs_AD_adj_p_value	EDE_vs_EDD_Log2_Fold_Change	EDE_vs_EDD_adj_p_value	EDE_vs_EAE_Log2_Fold_Change	EDE_vs_EAE_adj_p_value	EDD_vs_EAD_Log2_Fold_Change	EDD_vs_EAD_adj_p_value	EAE_vs_EAD_Log2_Fold_Change	EAE_vs_EAD_adj_p_value	Gene_Name	Gene_Type	22Rv1_RNAseq_DMSO_EtOH_rep1_TPM	22Rv1_RNAseq_DMSO_EtOH_rep2_TPM	22Rv1_RNAseq_DMSO_EtOH_yhd_TPM	22Rv1_RNAseq_DMSO_Dex_rep1_TPM	22Rv1_RNAseq_DMSO_Dex_rep2_TPM	22Rv1_RNAseq_DMSO_Dex_yhd_TPM	22Rv1_RNAseq_A485_EtOH_rep1_TPM	22Rv1_RNAseq_A485_EtOH_rep2_TPM	22Rv1_RNAseq_A485_EtOH_yhd_TPM	22Rv1_RNAseq_A485_Dex_rep1_TPM	22Rv1_RNAseq_A485_Dex_rep2_TPM	22Rv1_RNAseq_A485_Dex_yhd_TPM	22Rv1_RNAseq_ENZ24d-DMSO_EtOH_rep1_TPM	22Rv1_RNAseq_ENZ24d-DMSO_EtOH_rep2_TPM	22Rv1_RNAseq_ENZ24d-DMSO_EtOH_yhd_TPM	22Rv1_RNAseq_ENZ24d-DMSO_Dex_rep1_TPM	22Rv1_RNAseq_ENZ24d-DMSO_Dex_rep2_TPM	22Rv1_RNAseq_ENZ24d-DMSO_Dex_yhd_TPM	22Rv1_RNAseq_ENZ24d-A485_EtOH_rep1_TPM	22Rv1_RNAseq_ENZ24d-A485_EtOH_rep2_TPM	22Rv1_RNAseq_ENZ24d-A485_EtOH_yhd_TPM	22Rv1_RNAseq_ENZ24d-A485_Dex_rep1_TPM	22Rv1_RNAseq_ENZ24d-A485_Dex_rep2_TPM	22Rv1_RNAseq_ENZ24d-A485_Dex_yhd_TPM	max_TPM	is_expressed	is_outlier
NR_024280	0.379058	1	-6.0445	0.000227497	-0.458507	1	-2.35676	0.0126811	0.583425	0.866031	4.08063	1	1.41773	1	-3.74166	0.0221472	-2.51001	0.00352908	2.66106	1	UNQ6494	ncRNA	0.317	0.17	0.24	0.388	0.245	0.315	0	0.005	0.004	0.096	0.043	0.07	0.263	0.105	0.187	0.373	0.565	0.478	0.015	0.016	0.015	0.088	0.104	0.094	0.565	1	1
NR_029422	-3.11169	1	-5.7268	0.0170289	-3.26681	1	-1.98231	1	-1.59014	1	NA	1	-1.4288	1	1.31817	1	NA	1	-2.84556	1	RNU12	snRNA	2.107	0.21	1.107	0.273	0	0.133	0	0	0	0	0	0	0.243	0	0.125	0	0	0	0.219	0.473	0.341	0	0	0	2.107	1	1
NM_001242889	-0.240977	0.999984	-5.03202	8.31e-96	-0.56162	0.0102161	-4.98383	6.48e-54	-0.478456	0.185704	-0.178608	1	-0.156947	0.997324	-4.48474	1.65e-42	-5.09405	3.53e-32	-0.763804	1	DDC	protein-coding	9.136	9.731	9.449	8.561	7.356	7.942	0.303	0.329	0.322	0.252	0.318	0.284	6.081	7.261	6.652	6.321	5.214	5.718	0.371	0.295	0.334	0.193	0.191	0.192	9.731	1	0
NM_006551	-0.268151	0.999984	-4.83222	2.61e-13	0.239984	1	-3.78815	1.05e-07	0.348287	0.899395	0.613955	1	-0.158456	0.999988	-4.20436	1.66e-10	-3.01243	1.25e-06	1.04096	1	SCGB1D2	protein-coding	5.361	4.02	4.654	3.732	3.98	3.86	0.31	0.129	0.174	0.207	0.431	0.317	5.147	6.387	5.747	4.131	5.715	4.993	0.299	0.404	0.35	0.592	0.837	0.693	6.387	1	0
NR_126416	0.515596	1	-4.63303	3.55e-05	0.132188	1	-3.1911	0.000174595	-0.433118	0.922402	2.12813	1	-0.0480546	1	-2.559	0.00628256	-2.3328	0.0221132	0.175317	1	FOXP4-AS1	ncRNA	1.925	1.427	1.662	2.44	2.313	2.374	0	0.108	0.081	0.216	0.376	0.294	2.431	1.392	1.929	2.254	1.337	1.755	0.47	0.253	0.366	0.464	0.328	0.408	2.44	1	1
NR_125844	-0.718887	1	-4.60866	0.0264119	-1.8964	1	-3.12027	1	-0.73363	1	0.825786	1	0.455623	1	-3.27687	1	-3.53705	1	NA	1	LINC02541	ncRNA	0.426	0.765	0.605	0.497	0.236	0.363	0	0.034	0.026	0	0.096	0.047	0.332	0	0.171	0.239	0.2	0.218	0	0	0	0	0	0	0.765	1	1
NR_002756	-3.67139	1	-4.57211	0.0481777	-5.38675	1	0.688034	1	-3.17582	1	1.6783	1	-1.49308	1	-1.79308	1	NA	1	NA	1	RNU5A-1	snRNA	12.245	0.804	6.214	0.697	0.33	0.508	0.579	0.096	0.216	0.515	1.341	0.919	0	0.331	0.16	0	0	0	0	0	0	0	0	0	12.245	1	1
NR_003018	-3.20759	1	-4.3855	1	-3.35867	1	NA	1	NA	1	NA	1	NA	1	2.21266	1	NA	1	-2.30733	1	SNORA71D	snoRNA	0.759	0.227	0.478	0	0	0	0	0	0	0	0	0	0	0	0	0	0	0	0	0.511	0.246	0	0	0	0.759	1	1
NR_006880	-3.66557	1	-4.37996	0.0481525	-3.2146	1	1.0528	0.518811	1.07069	1	1.75142	1	0.629234	1	-0.279004	0.889391	0.0249289	0.989378	0.941261	1	SNORD3A	snoRNA	13.312	0.432	6.523	0.935	0.177	0.546	0.311	0.413	0.387	0.968	1.584	1.27	0.832	0.711	0.774	1.08	1.206	1.149	0.45	0.972	0.701	0.445	2.308	1.216	13.312	1	1
NR_049842	-1.73886	1	-4.35507	1	-3.32599	1	-0.547442	1	-1.59014	1	2.06765	1	NA	1	NA	1	NA	1	NA	1	MIR664B	ncRNA	1.155	1.036	1.092	0.673	0	0.328	0	0	0	0.498	0	0.254	0	0	0	0	0	0	0	0	0	0	0	0	1.155	1	1
NM_001161772	0.761725	0.261279	-4.3535	6.64e-18	-0.341576	1	-3.06917	8.86e-17	0.0372599	0.997969	2.0571	1	1.14057	0.00687239	-4.4247	1.17e-09	-3.76842	2.78e-16	1.8367	1	HTR3A	protein-coding	1.449	1.315	1.378	2.442	2.219	2.328	0.068	0.079	0.076	0.346	0.282	0.315	1.268	1.006	1.141	2.331	2.477	2.41	0.065	0.053	0.059	0.145	0.274	0.199	2.477	1	0
NR_149162	0.0312056	0.999984	-4.21836	5.46e-20	0.53664	0.224424	-3.03556	1.97e-11	0.157094	0.972392	1.16686	1	-0.34717	0.882665	-4.40657	1.44e-19	-4.29135	4.42e-13	-0.176644	1	TERT	protein-coding	0.916	0.822	0.867	0.957	0.813	0.883	0.065	0.046	0.051	0.082	0.163	0.122	1.327	1.302	1.315	1.125	0.87	0.986	0.08	0.058	0.07	0.035	0.087	0.057	1.327	1	0
NM_001347708	0.693994	2.31e-06	-4.17947	1.23e-236	0.367058	0.00573921	-2.92497	4.36e-126	0.302399	0.252648	1.95119	7.57e-30	0.630893	1.9e-07	-5.14289	7.36e-239	-3.37924	5.69e-157	2.40074	1.18e-22	CHRNA2	protein-coding	15.067	13.027	13.992	25.258	20.121	22.621	0.838	0.874	0.865	3.105	3.645	3.369	19.957	17.84	18.934	26.947	29.149	28.145	0.702	0.49	0.6	2.921	3.268	3.064	29.149	1	0
NM_203371	1.18961	0.152944	-4.17547	2.59e-08	-1.04883	1	-3.76814	2.01e-11	-1.42911	0.029228	1.61018	1	0.809437	1	-3.37246	0.00624624	-3.98573	0.000235014	0.184609	1	FIBIN	protein-coding	0.392	0.414	0.404	0.727	1.084	0.91	0.022	0.026	0.025	0.08	0.073	0.076	0.228	0.179	0.204	0.337	0.347	0.342	0.043	0	0.022	0.032	0.015	0.025	1.084	1	0
NM_024795	-0.0737328	1	-4.16588	1.66e-07	-1.23307	1	-3.24603	0.000114438	-1.17286	0.533228	0.843473	1	-0.0137205	1	-2.16378	0.0687245	-3.70486	0.0270334	-1.49341	1	TM4SF20	protein-coding	0.432	0.465	0.449	0.503	0.35	0.425	0.028	0.028	0.028	0.05	0.052	0.051	0.254	0.144	0.2	0.129	0.243	0.191	0.027	0.073	0.049	0	0.038	0.016	0.503	1	0
NM_001041	-0.414167	0.255148	-4.04721	5.73e-109	-1.30745	9.46e-15	-3.93901	1.94e-57	-1.03636	1.11e-05	-0.293111	1	-0.142134	0.997324	-3.67749	5.53e-31	-4.38114	2.46e-25	-0.846637	1	SI	protein-coding	3.219	3.363	3.295	2.629	2.293	2.457	0.208	0.228	0.223	0.16	0.203	0.181	1.326	1.45	1.386	1.357	1.07	1.201	0.114	0.129	0.121	0.064	0.068	0.066	3.363	1	0
NR_003706	-2.82677	1	-4.00228	1	-2.97731	1	NA	1	1.34481	1	NA	1	1.49963	1	NA	1	-1.59373	1	NA	1	SNORA38B	snoRNA	0.793	0	0.375	0	0	0	0	0	0	0	0	0	0	0	0	0.297	0	0.135	0	0	0	0	0	0	0.793	1	1
NR_002979	-2.82677	1	-4.00228	1	-2.97731	1	NA	1	1.34481	1	NA	1	1.49963	1	1.19964	1	-0.203102	1	0.0953325	1	SNORA49	snoRNA	0.764	0	0.361	0	0	0	0	0	0	0	0	0	0	0	0	0.286	0	0.13	0	0.257	0.124	0.235	0	0.138	0.764	1	1
NR_002988	-0.374359	1	-4.00228	1	-0.573797	1	-1.53917	1	-2.60011	1	2.09636	1	-2.3921	1	-1.21383	1	2.36387	1	1.18141	1	SNORA74B	snoRNA	0.512	0	0.242	0.199	0.189	0.194	0	0	0	0	0.153	0.075	0.354	0	0.183	0	0	0	0	0.172	0.083	0.158	0.223	0.185	0.512	1	1
NR_106822	-0.334751	1	-3.96029	1	-0.486114	1	-2.99214	1	-2.60011	1	NA	1	-2.44816	1	-1.32431	1	2.87922	1	1.75625	1	MIR6764	ncRNA	1.155	0.518	0.819	0.673	0.638	0.655	0	0	0	0	0	0	0.599	0.64	0.619	0	0	0	0.54	0	0.28	1.067	0.755	0.938	1.155	1	1
NR_002970	-1.34474	1	-3.96029	1	-2.93274	1	-1.98231	1	-0.169877	1	NA	1	1.41358	1	NA	1	-1.51227	1	NA	1	SNORA37	snoRNA	0.541	0.243	0.384	0.316	0	0.154	0	0	0	0	0	0	0	0	0	0	0.254	0.138	0	0	0	0	0	0	0.541	1	1
NR_004391	-3.69334	1	-3.92778	0.285481	-4.41365	1	-1.10985	1	-3.17582	1	-0.847075	1	-2.44816	1	-2.7478	1	3.72626	1	4.0253	1	RNY1	ncRNA	13.61	0	6.436	0.721	0.342	0.527	0.6	0.398	0.448	0	0.555	0.272	0.321	0.343	0.332	0	0	0	0	0	0	0.572	1.214	0.838	13.61	1	1
NR_036213	-1.3038	1	-3.91949	1	-2.88883	1	-1.98231	1	-1.59014	1	NA	1	NA	1	NA	1	NA	1	NA	1	MIR4260	ncRNA	0.525	0.942	0.745	0.612	0	0.298	0	0	0	0	0	0	0	0	0	0	0	0	0	0	0	0	0	0	0.942	1	1
NR_048564	0.32812	0.999984	-3.90149	2.39e-15	-1.18384	1	-3.26852	4.46e-13	-0.881573	0.18996	0.839878	1	0.631396	1	-4.77453	1.19e-05	-4.52811	4.23e-07	0.734373	1	IL1R2	protein-coding	1.812	1.951	1.885	2.197	2.484	2.344	0.234	0.093	0.128	0.25	0.304	0.276	0.978	0.75	0.868	1.274	1.294	1.285	0.023	0.049	0.035	0.112	0	0.065	2.484	1	0
NR_134462	-2.33772	1	-3.87259	0.0462998	-1.50639	1	-0.549295	1	-2.60011	1	1.11524	1	-3.42105	1	-2.29612	1	NA	1	-1.21254	1	LOC105375773	ncRNA	0.511	0.229	0.363	0.075	0.071	0.073	0	0.041	0.031	0.055	0.057	0.056	0.199	0.071	0.137	0	0	0	0.06	0	0.031	0	0	0	0.511	1	1
NR_003925	-3.90349	0.883518	-3.85301	0.0608109	-5.46702	1	-0.420771	0.803895	0.505118	1	-0.459545	1	2.08327	1	0.489237	1	-0.824532	0.62261	0.77949	1	RNU4-1	snRNA	44.093	1.739	21.768	1.13	1.875	1.512	1.878	1.636	1.697	0.627	1.957	1.279	0	1.074	0.519	0.816	3.415	2.231	0.453	1.223	0.824	0.672	2.218	1.312	44.093	1	1
NM_001017920	0.162534	1	-3.81123	2.83e-06	-1.55929	1	-3.95494	3.48e-05	-1.82577	0.187709	0.0460139	1	-0.108931	1	-3.46449	0.0419321	-2.20834	0.203755	1.12269	1	DAPL1	protein-coding	2	1.505	1.739	1.73	2.14	1.94	0.125	0.145	0.14	0.056	0.232	0.142	0.736	0.501	0.622	0.29	0.788	0.561	0.06	0.065	0.063	0.179	0.084	0.14	2.14	1	0
NR_003137	-4.333	0.675405	-3.79339	0.0821163	-4.60968	0.152299	-0.175207	0.894552	-0.0475253	1	-0.691719	1	0.220553	1	-0.678625	0.655767	-0.207291	0.917297	0.690977	1	RNU4-2	snRNA	94.282	2.664	45.991	2.308	2.462	2.387	4.317	3.422	3.645	1.92	2.888	2.394	3.338	0.823	2.122	0.556	3.953	2.405	1.158	1.749	1.442	0.229	4.532	2.01	94.282	1	1
NM_005168	0.479299	0.680093	-3.78794	3e-32	-0.111281	0.854213	-4.3236	3.07e-35	-0.366087	0.630918	-0.138266	1	0.225172	0.971216	-3.69109	2.24e-22	-3.78093	1.68e-21	0.127214	1	RND3	protein-coding	2.333	2.127	2.224	3.378	2.82	3.091	0.248	0.144	0.17	0.133	0.219	0.175	2.075	2.231	2.15	2.172	2.638	2.426	0.192	0.181	0.187	0.213	0.184	0.201	3.378	1	0
NR_146274	0.213793	0.999984	-3.74437	1.87e-07	0.600037	1	-2.82954	4.13e-05	0.73763	0.573098	1.06403	1	0.350719	0.997324	-3.93896	1.49e-07	-2.83787	1.6e-06	1.46756	1	KRT7-AS	ncRNA	0.674	0.696	0.686	0.715	0.858	0.788	0.079	0.046	0.054	0.088	0.165	0.126	1.399	0.77	1.095	1.101	1.536	1.337	0.096	0.062	0.079	0.189	0.24	0.21	1.536	1	1
NR_046072	-0.0256546	0.999984	-3.60263	0	-0.557538	2.25e-13	-3.09335	8.33e-236	-0.348581	0.0247906	0.485807	1.76e-07	0.184328	0.382916	-3.59045	0	-3.46771	5.75e-200	0.30783	0.627682	NKX3-1	protein-coding	210.886	220.758	216.09	226.909	195.76	210.919	18.722	20.551	20.095	26.092	29.939	27.977	149.023	156.9	152.831	168.171	165.747	166.852	14.645	13.787	14.232	15.063	19.536	16.915	226.909	1	0
NM_000668	-0.170622	0.999984	-3.60132	3.57e-11	-0.742151	1	-2.72122	6.73e-06	-0.941784	0.475764	0.715419	1	-0.369764	1	-3.31302	5.22e-05	-2.52262	0.00777346	0.457561	1	ADH1B	protein-coding	0.62	0.8	0.715	0.799	0.471	0.631	0.063	0.067	0.066	0.1	0.116	0.108	0.429	0.458	0.443	0.305	0.352	0.33	0.06	0.039	0.05	0.036	0.101	0.063	0.8	1	0
NM_001143829	0.304742	0.999984	-3.50763	9.41e-17	-0.338309	1	-3.56046	5.53e-14	-0.362289	0.828283	0.262909	1	0.28236	0.996163	-3.89262	3.67e-10	-3.53641	4.7e-10	0.642002	1	CCDC68	protein-coding	0.733	0.743	0.739	1.167	0.668	0.911	0.067	0.075	0.073	0.104	0.07	0.087	0.645	0.574	0.61	0.726	0.697	0.711	0.057	0.035	0.046	0.072	0.068	0.07	1.167	1	0
NR_134648	0.248065	1	-3.47992	0.108327	-3.06121	1	-2.13591	1	-1.7251	1	1.67046	1	1.58028	1	-1.79308	1	-1.75181	1	1.58237	1	LOC100505797	ncRNA	0.735	0.33	0.521	0.714	0.541	0.625	0	0.079	0.059	0.211	0.11	0.162	0	0.136	0.066	0.275	0.115	0.188	0	0	0	0.113	0	0.066	0.735	1	1
NM_000905	0.345332	0.999984	-3.45214	1.81e-20	-2.06462	1	-3.4277	2.21e-18	-1.51573	0.000375868	0.341925	1	0.895357	1	-3.64834	0.000255131	-4.08044	1.23e-06	0.489066	1	NPY	protein-coding	7.192	6.452	6.802	7.876	9.264	8.588	0.788	0.644	0.68	0.971	0.842	0.908	2.076	1.317	1.709	2.878	3.174	3.039	0.176	0.126	0.152	0.173	0.245	0.203	9.264	1	0
NM_005556	0.575095	0.444908	-3.43262	1.07e-26	0.720412	0.0117252	-3.30154	1.44e-27	0.589559	0.141014	0.737072	1	0.445274	0.340152	-3.3984	1.3e-30	-3.29247	2.98e-31	0.554597	0.999863	KRT7	protein-coding	3.462	2.794	3.11	4.3	4.915	4.616	0.258	0.356	0.331	0.477	0.589	0.532	5.718	5.02	5.381	6.232	7.74	7.053	0.441	0.703	0.567	0.72	0.938	0.81	7.74	1	0
NR_004393	-3.33296	1	-3.43175	0.0194088	-5.91797	1	0.0636736	1	-2.57134	1	0.182082	1	NA	1	NA	1	1.52756	1	1.82896	1	RNY4	ncRNA	8.023	0.327	3.967	0.85	0	0.414	0.353	0.469	0.44	0.314	0.655	0.481	0	0	0	0	0	0	0	0	0	0	0.477	0.198	8.023	1	1
NR_146416	-0.081891	0.999984	-3.41957	2.1e-07	-0.90147	1	-4.13661	6.23e-06	-0.431704	0.907198	-0.865073	1	0.388612	1	-2.96874	0.00441882	-3.17448	0.0019019	0.175416	1	LRRTM4	protein-coding	0.754	0.902	0.832	0.773	0.783	0.778	0.111	0.074	0.083	0.059	0.041	0.05	0.545	0.38	0.465	0.513	0.644	0.584	0.086	0.046	0.067	0.084	0.06	0.074	0.902	1	0
NR_049820	-0.774529	1	-3.41699	1	0.108168	1	0.415128	1	-0.129891	1	3.05203	1	-1.01405	1	-1.37465	1	0.674868	1	1.03457	1	MIR5188	ncRNA	0.619	0	0.293	0	0.342	0.176	0	0	0	0.533	0	0.272	0	0.686	0.332	0.347	0	0.158	0.289	0	0.15	0.572	0	0.335	0.686	1	1
NR_002974	-0.774529	1	-3.41699	1	-0.959231	1	0.415128	1	-0.129891	1	3.05203	1	0.0609657	1	1.27366	1	1.99526	1	0.772157	1	SNORA80E	snoRNA	0.521	0	0.246	0	0.288	0.148	0	0	0	0.449	0	0.229	0.27	0	0.14	0.292	0	0.133	0.487	0.263	0.379	1.204	0	0.705	1.204	1	1
NR_130463	-2.17443	1	-3.35506	1	-2.32598	1	1.87056	1	NA	1	3.05203	1	NA	1	1.11404	1	NA	1	-1.21254	1	MIR3195	ncRNA	0.417	0.374	0.395	0	0	0	0	0	0	0.72	0	0.367	0	0	0	0	0	0	0.391	0	0.203	0	0	0	0.72	1	1
NR_037504	-2.17443	1	-3.35506	1	-0.854356	1	NA	1	1.34481	1	NA	1	0.00770073	1	0.597377	1	0.00134753	1	-0.605219	1	MIR3939	ncRNA	0.33	0.296	0.312	0	0	0	0	0	0	0	0	0	0	0.366	0.177	0.37	0	0.169	0.617	0	0.32	0	0.432	0.179	0.617	1	1
NR_039945	0.826146	1	-3.35506	1	0.0713299	1	-2.09869	1	0.312678	1	2.09636	1	1.06955	1	-1.27453	1	-0.968794	1	1.41982	1	MIR4784	ncRNA	0.456	0.409	0.431	1.595	0	0.776	0	0	0	0	0.409	0.2	0.946	0	0.489	1.535	0.428	0.933	0.427	0	0.221	0	1.193	0.494	1.595	1	1
NR_106854	-2.17443	1	-3.35506	1	-2.32598	1	NA	1	NA	1	NA	1	NA	1	1.19964	1	NA	1	-1.29464	1	MIR6796	ncRNA	0.568	0.51	0.537	0	0	0	0	0	0	0	0	0	0	0	0	0	0	0	0	0.573	0.276	0	0	0	0.573	1	1
NR_003009	-2.17443	1	-3.35506	1	-2.32598	1	NA	1	1.26176	1	NA	1	1.41358	1	2.79791	1	-1.51227	1	-2.89255	1	SCARNA8	ncRNA	0.266	0.239	0.252	0	0	0	0	0	0	0	0	0	0	0	0	0	0.25	0.136	0	0.807	0.388	0	0	0	0.807	1	1
NR_145718	-2.17443	1	-3.35506	1	0.163319	1	0.885757	1	NA	1	2.06765	1	-2.50223	1	-1.37465	1	1.28343	1	0.165593	1	SNORA68B	snoRNA	0.262	0.235	0.248	0	0	0	0	0	0	0.226	0	0.115	0	0.582	0.281	0	0	0	0.246	0	0.127	0.243	0	0.142	0.582	1	1
NR_002754	-3.60341	1	-3.32461	0.0141841	-4.77318	1	-0.549295	1	-1.12265	1	-0.860185	1	0.0609657	1	-1.72833	1	0.00134753	1	1.82896	1	RNU5E-1	snRNA	7.927	0.263	3.888	0.342	0.325	0.333	0.569	0.378	0.425	0.253	0.264	0.258	0.305	0	0.157	0.33	0	0.15	0	0	0	0	0.384	0.159	7.927	1	1
NM_001178093	0.875257	0.000436414	-3.30346	6.5e-40	-0.457883	0.132149	-3.74709	1.32e-52	-1.02135	7.42e-05	0.381755	1	0.312827	0.815476	-2.99804	3.49e-21	-3.14572	2.85e-23	0.165669	0.999863	BCAT1	protein-coding	1.007	0.964	0.984	1.611	1.962	1.791	0.145	0.092	0.105	0.123	0.181	0.151	0.812	0.685	0.75	1.017	0.777	0.887	0.13	0.079	0.105	0.121	0.108	0.116	1.962	1	0
NM_181814	-0.0880978	1	-3.29142	0.00268171	0.396625	1	-1.66258	0.133399	-0.0624564	0.998516	1.46343	1	-0.547955	1	-2.54943	0.0135885	-1.64094	0.210597	0.369018	1	ABHD12B	protein-coding	0.237	0.446	0.347	0.442	0.209	0.322	0.069	0.023	0.034	0.082	0.149	0.114	0.417	0.525	0.469	0.478	0.156	0.303	0.155	0.024	0.092	0.131	0.093	0.115	0.525	1	0
NR_037413	-2.10423	1	-3.29051	1	-0.836248	1	2.48593	1	2.28704	1	3.6689	1	1.01148	1	1.71015	1	-0.985684	1	-1.71206	1	MIR3619	ncRNA	0	0.758	0.4	0	0	0	0	0	0	0.364	0.759	0.557	0.438	0	0.226	0.474	0.397	0.432	0.791	0.853	0.821	0	0.553	0.229	0.853	1	1
NM_024111	0.659303	0.0289976	-3.27043	5.74e-37	-0.652593	0.036227	-3.54367	1.33e-43	-0.999826	0.000292254	0.357016	1	0.312709	0.894452	-2.88097	1.16e-15	-2.55352	2.46e-13	0.650312	0.999863	CHAC1	protein-coding	4.939	5.167	5.059	8.733	7.197	7.944	0.684	0.527	0.566	0.628	0.92	0.771	3.755	2.953	3.367	3.577	4.385	4.017	0.469	0.552	0.508	0.631	0.953	0.764	8.733	1	0
NM_022131	-0.684997	0.999984	-3.23765	3.07e-13	-0.799938	1	-2.8205	3.11e-06	-0.707808	0.67586	-0.295501	1	-0.592136	1	-2.78501	9.74e-06	-2.51498	0.0029751	-0.305444	1	CLSTN2	protein-coding	0.442	0.69	0.573	0.424	0.284	0.352	0.076	0.062	0.065	0.068	0.045	0.056	0.333	0.348	0.34	0.256	0.181	0.215	0.06	0.05	0.055	0.033	0.056	0.042	0.69	1	0
NM_001161657	-0.183766	0.999984	-3.22698	1.64e-38	0.00903059	0.989454	-2.8891	3.15e-22	-0.0623098	0.996255	0.158612	1	-0.253861	0.899345	-3.57506	2.17e-30	-3.27143	1.57e-20	0.0415691	1	MYB	protein-coding	2.629	2.532	2.578	2.495	2.038	2.261	0.298	0.311	0.308	0.304	0.388	0.345	2.881	2.536	2.715	2.248	2.118	2.177	0.245	0.264	0.254	0.274	0.238	0.259	2.881	1	0
NM_001111284	0.0319252	0.999984	-3.22394	1.65e-61	-0.457319	0.0569944	-3.25434	1.5e-49	-0.504862	0.122766	-0.0147851	0.997558	-0.0146429	0.999988	-3.66113	1.33e-43	-3.18913	1.71e-28	0.479754	0.999863	IGF1	protein-coding	1.916	2.392	2.167	2.537	1.873	2.196	0.285	0.24	0.251	0.249	0.272	0.26	1.698	1.58	1.641	1.577	1.538	1.556	0.14	0.151	0.145	0.138	0.264	0.19	2.537	1	0
NM_007191	0.404684	0.999984	-3.17435	1.11e-15	-0.904444	1	-3.55648	4.52e-17	-1.00731	0.0451816	-0.00374376	1	0.302975	0.997324	-2.40482	4.53e-05	-3.95986	6.62e-08	-1.23289	1	WIF1	protein-coding	1.508	1.297	1.397	1.94	1.753	1.844	0.196	0.16	0.169	0.188	0.168	0.178	0.855	0.707	0.783	0.977	0.877	0.923	0.204	0.126	0.166	0.057	0.081	0.067	1.94	1	0
NR_037424	-1.02227	1	-3.16728	0.199323	-1.69908	1	-1.11004	1	1.05914	1	1.11524	1	1.7403	1	0.217496	1	-1.87313	1	-0.353199	1	MIR3651	ncRNA	2.336	0.349	1.289	1.362	0	0.663	0	0.25	0.188	0.336	0.349	0.342	0	0.863	0.417	0.874	1.829	1.394	0.728	0.393	0.567	0.36	0.509	0.422	2.336	1	1
NM_001145643	1.63272	0.0323728	-3.15253	0.000509753	-0.189968	1	-2.51106	1.36e-06	0.222934	0.962489	2.30137	1	2.04823	1	-1.88721	0.0534938	-2.61652	1.93e-06	1.32272	1	PHGR1	protein-coding	1.531	1.59	1.562	4.416	5.166	4.801	0.078	0.259	0.214	0.903	1.013	0.957	1.338	1.519	1.425	6.963	4.467	5.605	0.377	0.488	0.43	0.968	1.159	1.047	6.963	1	0
NR_024478	1.72339	1	-3.15096	0.0182015	-0.0970349	1	-3.57845	7.1e-05	-1.82997	0.158329	1.43521	1	-0.00906331	1	-1.65208	0.229239	-4.2925	0.0492757	-2.67355	1	LINC01512	ncRNA	0.152	0.15	0.151	0.319	0.655	0.492	0	0.029	0.022	0.013	0.082	0.047	0.126	0.168	0.147	0.153	0.129	0.14	0.028	0.077	0.052	0.014	0	0.008	0.655	1	1
NR_120562	-1.31651	1	-3.12413	0.127786	-1.03995	1	-0.562417	1	1.70717	1	1.15789	1	1.43222	1	-1.32815	1	-3.58241	1	-0.851046	1	LOC101928837	ncRNA	0.519	0.372	0.441	0.121	0.229	0.177	0.101	0.033	0.05	0.179	0.093	0.137	0.108	0.345	0.222	0.582	0.585	0.584	0.097	0.105	0.101	0.096	0	0.056	0.585	1	1
NM_005045	0.615457	0.0196322	-3.09832	2.52e-62	-1.20296	1.61e-10	-3.79467	1.13e-77	-1.68094	1.66e-14	-0.050302	0.99035	0.139167	0.997324	-2.00914	8.46e-15	-2.69364	1.18e-18	-0.550933	0.999863	RELN	protein-coding	1.409	1.613	1.517	2.068	2.51	2.295	0.152	0.224	0.206	0.184	0.192	0.188	0.759	0.611	0.688	0.862	0.597	0.718	0.18	0.201	0.19	0.139	0.114	0.129	2.51	1	0
NR_002969	-1.73886	1	-3.06481	1	-3.32599	1	-0.547442	1	-0.169877	1	0.801115	1	1.41358	1	NA	1	-1.51227	1	NA	1	SNORA36A	snoRNA	0.537	0.482	0.508	0.313	0	0.152	0	0.086	0.065	0.232	0	0.118	0	0	0	0	0.252	0.137	0	0	0	0	0	0	0.537	1	1
NM_001164771	-0.153339	0.999984	-3.06425	1.55e-191	0.121333	0.529077	-2.72445	3.18e-85	0.107421	0.872643	0.195579	0.914158	-0.166485	0.609446	-2.97652	3.16e-229	-3.00161	2.3e-119	-0.189454	0.999863	SLC7A2	protein-coding	11.261	13.362	12.369	11.681	10.375	11.011	1.543	1.704	1.664	1.562	2.219	1.884	13.883	14.072	13.974	12.371	11.57	11.935	1.961	2.014	1.987	1.509	1.926	1.682	14.072	1	0
NM_000111	1.98093	4.14e-07	-3.05105	2.81e-06	-0.956775	1	-3.4265	2.61e-18	-0.642905	0.310676	1.57991	1	2.29787	1.18e-05	-2.81947	0.00873657	-4.0277	4.69e-11	1.12501	1	SLC26A3	protein-coding	0.374	0.444	0.411	1.731	1.494	1.609	0.07	0.047	0.052	0.198	0.141	0.17	0.213	0.227	0.22	1.07	1.009	1.037	0.045	0.024	0.035	0.056	0.095	0.072	1.731	1	0
NR_030395	-0.724313	1	-3.03604	1	-0.853077	1	1.27271	1	-1.15092	1	3.5783	1	-1.02497	1	0.344771	1	2.13529	1	0.781436	1	MIR658	ncRNA	0.35	0.942	0.662	0.816	0	0.397	0	0.113	0.085	1.207	0.942	1.077	0.363	0.388	0.375	0	0.329	0.179	0	1.06	0.51	1.294	0.458	0.948	1.294	1	1
NM_005322	-2.07898	1	-3.02851	0.0218159	-2.65466	1	-0.958952	1	-1.157	1	-0.0830206	1	-0.574061	1	-0.26965	1	0.441116	1	0.137631	1	HIST1H1B	protein-coding	0.616	0.237	0.416	0.103	0.097	0.1	0.085	0.042	0.053	0.038	0.079	0.058	0.091	0.049	0.071	0.049	0.041	0.045	0.041	0.089	0.064	0.081	0.058	0.072	0.616	1	0
NR_036159	-1.23032	1	-3.02096	0.0345379	-1.15394	1	0.0336373	1	0.288547	1	1.77163	1	0.212926	1	-0.830096	1	-3.16685	1	-2.12388	1	MIR3191	ncRNA	3.695	3.73	3.714	1.616	1.532	1.573	0.895	0.297	0.446	1.991	1.659	1.828	1.438	2.049	1.733	3.111	0.868	1.89	1.729	0.466	1.122	0.427	0	0.25	3.73	1	1
NM_001318479	0.380038	0.039573	-2.9964	8.78e-185	0.244794	0.0585665	-2.53941	6.69e-111	0.317536	0.150558	0.838636	3.73e-08	0.453768	0.000301579	-3.15174	2.32e-172	-2.59621	4.11e-104	1.01213	2.46e-07	TSKU	protein-coding	21.83	22.886	22.386	31.363	26.666	28.952	3.043	3.16	3.131	5.507	5.782	5.642	28.062	27.236	27.663	35.664	36.99	36.386	3.896	3.061	3.494	6.526	7.245	6.824	36.99	1	0
NM_013381	-0.56613	0.386779	-2.99044	7.71e-36	0.417535	0.131781	-2.27887	3.27e-13	0.806853	0.0137215	0.151887	1	-0.175614	0.966691	-2.28548	5.69e-25	-3.09598	4.46e-27	-0.989358	0.531784	TRHDE	protein-coding	1.403	1.512	1.46	1.147	0.824	0.981	0.194	0.21	0.206	0.216	0.242	0.229	2.002	2.063	2.031	1.722	1.731	1.727	0.428	0.506	0.465	0.232	0.229	0.231	2.063	1	0
NM_001134194	-0.967431	0.000986992	-2.97768	2.16e-40	0.101317	0.830349	-2.25518	3.17e-12	0.235312	0.874054	-0.238242	1	-0.831972	0.00205618	-2.72082	4.51e-30	-2.69243	2.33e-14	-0.79497	0.999863	ACPP	protein-coding	5.596	4.849	5.202	2.895	2.428	2.655	0.703	0.756	0.743	0.593	0.669	0.63	5.687	5.992	5.835	3.215	3.087	3.146	1.019	0.964	0.992	0.459	0.675	0.548	5.992	1	0
NM_004932	-0.229368	0.999984	-2.97158	9.65e-132	-1.86158	5.05e-40	-2.83692	1.76e-67	-1.76007	6.61e-25	-0.0850381	0.962472	-0.127496	0.997324	-2.94142	1.38e-29	-3.12907	6.63e-27	-0.307452	0.999863	CDH6	protein-coding	4.3	4.388	4.346	4.155	3.25	3.69	0.573	0.642	0.625	0.517	0.654	0.584	1.113	1.383	1.243	1.168	1.031	1.093	0.216	0.147	0.183	0.135	0.154	0.143	4.388	1	0
NM_000681	0.820352	4.14e-07	-2.96084	5.62e-75	0.734642	1.85e-07	-2.65642	2.61e-67	0.793106	4.48e-07	1.13515	1.96e-05	0.880083	5.91e-12	-3.69371	8.02e-109	-2.85645	1.95e-77	1.7249	6.63e-10	ADRA2A	protein-coding	5.076	4.811	4.936	9.635	7.789	8.687	0.633	0.749	0.72	1.413	1.712	1.559	9.224	7.94	8.603	14.841	15.455	15.175	0.796	0.687	0.743	2.019	2.811	2.347	15.455	1	0
NR_002911	-0.590296	1	-2.94648	0.155703	-0.762019	1	0.123429	1	-3.9165	1	2.49745	1	-3.73739	1	-2.572	1	1.28343	1	0.0953325	1	SNORA71A	snoRNA	1.264	0.908	1.076	0.885	0.559	0.718	0	0.244	0.183	1.308	0.454	0.89	1.05	0.28	0.678	0	0	0	0	0.255	0.123	0.234	0	0.137	1.308	1	1
NM_033646	-0.0891565	0.999984	-2.94491	7.67e-77	-1.05507	2.67e-10	-3.17726	2.31e-73	-1.05026	1.26e-08	-0.313943	0.760747	-0.0837393	0.999988	-2.67067	3.42e-35	-2.88791	1.14e-29	-0.296566	0.999863	CDH7	protein-coding	3.369	4.372	3.897	3.881	3.375	3.622	0.51	0.592	0.571	0.497	0.41	0.454	1.945	1.945	1.945	1.705	1.814	1.764	0.3	0.385	0.341	0.236	0.315	0.269	4.372	1	0
NR_046873	-0.330221	1	-2.92193	0.0152545	-0.585955	1	-1.28933	0.350164	0.44818	1	1.33908	1	0.704195	1	-3.11313	0.0894401	-4.59203	0.0246201	-0.68389	1	TPRG1-AS1	ncRNA	0.449	0.626	0.542	0.349	0.496	0.424	0.048	0.096	0.084	0.172	0.224	0.197	0.362	0.387	0.374	0.559	0.609	0.586	0.047	0.05	0.048	0	0.065	0.027	0.626	1	1
NM_000042	-0.118559	0.999984	-2.92183	1.03e-14	-1.61183	1	-3.20636	4.32e-12	-1.35093	0.0146652	-0.345907	1	0.142162	1	-2.44874	0.00114217	-2.90322	0.000341613	-0.323124	1	APOH	protein-coding	2.792	2.897	2.848	2.883	2.348	2.608	0.282	0.496	0.443	0.276	0.366	0.32	0.785	1.161	0.967	1.11	0.957	1.027	0.136	0.264	0.198	0.161	0.152	0.158	2.897	1	0
NM_000237	-0.045317	0.999984	-2.90812	1.26e-36	0.135683	0.76727	-2.26556	1.84e-19	0.336451	0.600071	0.605655	0.56241	0.156472	0.995919	-2.6142	5.67e-27	-2.72305	1.58e-25	0.0472652	0.999863	LPL	protein-coding	2.375	2.222	2.294	2.185	2.235	2.211	0.315	0.355	0.345	0.544	0.5	0.522	2.685	2.581	2.635	2.78	2.85	2.818	0.503	0.459	0.482	0.489	0.485	0.487	2.85	1	0
NM_001277128	-0.0197585	0.999984	-2.90292	4.29e-06	0.129019	1	-3.31118	2.25e-05	-0.708805	0.770574	-0.4191	1	-0.856276	1	-2.73646	7.31e-05	-2.67793	0.0112679	-0.79317	1	LRRC31	protein-coding	0.619	0.423	0.516	0.567	0.456	0.51	0.071	0.081	0.078	0.076	0.04	0.058	0.581	0.605	0.593	0.248	0.374	0.317	0.124	0.074	0.1	0.055	0.058	0.056	0.619	1	0
NM_032160	-0.316591	0.181455	-2.89632	1.83e-221	-0.961422	4.42e-24	-2.90934	5.94e-184	-0.862987	2.31e-12	-0.328598	0.0458389	-0.217376	0.348081	-2.57572	1.53e-162	-2.46681	7e-85	-0.107465	0.999863	DSEL	protein-coding	16.446	19.145	17.869	14.836	13.608	14.206	2.49	2.788	2.714	2.183	2.105	2.145	9.342	9.73	9.53	8.052	7.71	7.866	1.775	1.806	1.79	1.488	1.783	1.61	19.145	1	0
NR_131157	0.238924	0.999984	-2.86698	1.85e-37	-0.13334	0.788942	-2.80902	2.42e-31	-0.0824912	0.985528	0.304036	0.896328	0.29105	0.818845	-3.5877	1.36e-30	-3.54318	1.36e-30	0.335264	1	NKILA	ncRNA	3.508	3.351	3.426	4.465	3.613	4.028	0.491	0.541	0.528	0.679	0.623	0.651	3.004	3.52	3.253	4.342	3.36	3.808	0.337	0.269	0.304	0.382	0.366	0.376	4.465	1	1
NR_036679	0.303059	0.999984	-2.84866	5.6e-07	-0.844634	1	-3.10223	2.28e-07	-0.593635	0.742292	0.118605	1	0.553461	1	-3.28096	0.000668702	-2.66321	0.00076671	1.15419	1	AZGP1P1	pseudo	1.293	1.265	1.278	1.576	1.559	1.568	0.114	0.246	0.213	0.152	0.264	0.207	0.64	0.847	0.74	0.923	1.16	1.052	0.082	0.089	0.086	0.217	0.154	0.191	1.576	1	1
NM_001293231	-0.384778	0.999984	-2.82752	8.36e-07	-0.464761	1	-3.74603	2.61e-05	-0.417013	0.918854	-1.28918	1	-0.335703	1	-2.83275	0.000444363	-1.69388	0.0596833	0.813039	1	MYCN	protein-coding	0.686	0.872	0.784	0.667	0.527	0.595	0.111	0.129	0.124	0.066	0.034	0.05	0.673	0.507	0.593	0.449	0.448	0.449	0.089	0.096	0.093	0.123	0.2	0.155	0.872	1	0
NM_173505	0.092244	0.999984	-2.82196	6.35e-08	0.744465	1	-2.03034	0.000105287	0.416622	0.834285	0.927212	1	-0.234701	0.997324	-2.58596	1.85e-09	-2.13005	1.15e-05	0.217694	1	ANKRD29	protein-coding	0.652	0.464	0.553	0.458	0.709	0.587	0.05	0.11	0.095	0.169	0.158	0.164	0.912	1.032	0.97	0.906	0.69	0.788	0.165	0.198	0.181	0.21	0.203	0.207	1.032	1	0
NM_198951	1.31261	1	-2.81699	0.00292743	0.747377	1	-3.87829	1.61e-06	1.39464	0.0114576	0.279621	1	1.95704	6.35e-05	-3.69847	0.000157858	-4.00782	1.37e-12	1.61065	1	TGM2	protein-coding	0.312	0.249	0.279	0.607	0.767	0.689	0.034	0.05	0.046	0.075	0.031	0.053	0.558	0.423	0.493	1.499	2.135	1.845	0.032	0.053	0.042	0.16	0.091	0.131	2.135	1	0
NM_001170754	0.101242	0.999984	-2.81456	1.88e-10	-1.08008	1	-2.61896	6.05e-08	-1.23968	0.0978646	0.280268	1	-0.0580119	1	-3.44329	7.07e-05	-2.20888	0.00773779	1.17048	1	C1orf127	protein-coding	0.769	0.917	0.847	1.044	0.767	0.902	0.147	0.126	0.131	0.196	0.136	0.166	0.51	0.322	0.419	0.297	0.462	0.387	0.047	0.038	0.043	0.105	0.082	0.096	1.044	1	0
NM_001204376	0.0592251	0.999984	-2.81447	6.35e-56	0.102616	0.787022	-2.95512	1.37e-45	0.144429	0.893488	-0.0818718	0.978639	0.102019	0.997324	-3.17376	3.28e-52	-3.12174	2.21e-43	0.146146	0.999863	NPR3	protein-coding	2.175	2.308	2.245	2.505	2.153	2.324	0.353	0.355	0.355	0.338	0.342	0.34	2.523	2.502	2.513	2.607	2.571	2.587	0.31	0.313	0.312	0.367	0.306	0.342	2.607	1	0
NM_001143824	1.43535	1.51e-19	-2.8043	1.64e-43	-0.489758	0.0638302	-3.29713	1.39e-92	-0.218869	0.6508	0.94103	0.0161982	1.7077	2.76e-27	-2.79091	1.07e-23	-3.13834	5.42e-65	1.35921	0.0181914	SLC38A4	protein-coding	2.782	3.254	3.031	8.534	7.735	8.124	0.489	0.475	0.479	0.903	0.973	0.937	2.229	2.26	2.244	7.554	6.558	7.012	0.292	0.436	0.361	0.883	0.949	0.91	8.534	1	0
NM_004467	-0.787449	0.999984	-2.78861	2.66e-09	-2.16526	1	-2.13655	0.00107815	-1.91098	0.0922104	-0.0856885	1	-0.537249	1	-1.63052	0.145921	-2.37035	0.148545	-1.28209	1	FGL1	protein-coding	1.594	1.882	1.745	0.913	1.082	1	0.19	0.333	0.297	0.241	0.276	0.258	0.406	0.403	0.405	0.157	0.368	0.272	0.235	0.056	0.149	0.078	0.037	0.061	1.882	1	0
NR_036158	-1.23032	1	-2.76242	0.045242	-1.15394	1	0.0336373	1	0.288547	1	1.53383	1	0.212926	1	-0.830096	1	-1.58414	1	-0.54138	1	MIR3190	ncRNA	3.508	3.541	3.526	1.534	1.454	1.493	0.85	0.423	0.53	1.891	1.575	1.736	1.365	1.945	1.645	2.953	0.824	1.795	1.641	0.443	1.065	0.811	0.574	0.713	3.541	1	1
NM_003537	-5.12159	1	-2.75918	0.0875462	-0.836311	1	1.89356	1	2.2141	1	-0.310064	1	-2.0359	1	-2.29268	1	-2.46538	1	-2.23755	1	HIST1H3B	protein-coding	0.885	0.198	0.523	0	0	0	0	0.142	0.107	0.064	0.066	0.065	0.382	0.245	0.316	0	0.139	0.075	0.069	0.074	0.072	0	0	0	0.885	1	0
NM_152311	-0.842827	0.301477	-2.75506	3.41e-17	-0.952517	1	-2.901	3.22e-08	-1.01136	0.258277	-0.977382	1	-0.899983	0.395135	-3.75963	2.62e-09	-4.15235	7.58e-05	-1.32777	1	CLRN3	protein-coding	3.987	3.279	3.614	1.726	2.271	2.006	0.556	0.622	0.605	0.313	0.298	0.306	2.037	1.875	1.959	1.051	0.965	1.004	0.141	0.183	0.161	0.084	0.04	0.065	3.987	1	0
NM_000371	0.0205485	0.999984	-2.74464	9.2e-09	-0.875752	1	-2.83928	2.75e-07	-1.1282	0.212047	-0.0864165	1	-0.231833	1	-2.728	0.000264523	-2.52553	0.0044529	-0.00573953	1	TTR	protein-coding	1.766	2.764	2.292	1.928	2.617	2.282	0.401	0.363	0.372	0.454	0.27	0.364	1.209	1.375	1.289	1.012	1.095	1.057	0.246	0.19	0.219	0.139	0.295	0.204	2.764	1	0
NM_001302644	0.164744	0.999984	-2.7438	2.69e-99	2.17884	4.12e-145	-2.65449	3.04e-75	2.08909	5.65e-69	0.262347	0.729277	0.0760067	0.997324	-2.5494	1.04e-210	-2.83106	2.05e-103	-0.203785	0.999863	COLCA1	protein-coding	5.454	5.566	5.513	6.565	5.743	6.143	0.837	0.963	0.932	1.136	1.075	1.106	25.893	26.171	26.027	28.37	24.453	26.238	5.327	4.628	4.991	3.607	4.899	4.142	28.37	1	0
NM_001284298	0.182091	0.999984	-2.74107	1.33e-10	-0.175256	1	-2.23188	2.23e-07	-0.308122	0.891773	0.679395	1	0.0506285	0.999988	-2.05115	4.8e-05	-2.16977	9.42e-05	-0.0465168	1	PLCB2	protein-coding	0.505	0.541	0.524	0.624	0.558	0.59	0.095	0.082	0.086	0.149	0.135	0.142	0.524	0.443	0.485	0.541	0.425	0.478	0.169	0.091	0.132	0.084	0.168	0.118	0.624	1	0
NM_145810	0.115073	0.999984	-2.73917	7.21e-84	0.161804	0.504202	-2.22259	7.83e-49	0.032515	0.997969	0.636169	0.0239221	-0.0126663	0.999988	-2.98113	7.76e-90	-2.43289	1.83e-48	0.537191	0.829564	CDCA7	protein-coding	11.886	9.973	10.878	12.851	10.749	11.772	1.73	1.875	1.839	2.588	3.132	2.855	12.838	12.654	12.749	13.614	10.751	12.056	2.012	1.597	1.812	2.55	2.583	2.563	13.614	1	0
NM_001170690	-0.194121	0.999984	-2.73622	3.67e-109	-1.02538	8.65e-15	-2.5449	6.15e-64	-1.02055	2.8e-09	0.00381382	0.998857	-0.188451	0.899345	-3.10168	2.08e-54	-2.74691	9.52e-35	0.165229	0.999863	SCUBE2	protein-coding	8.291	8.705	8.509	8.052	6.767	7.392	1.327	1.476	1.439	1.403	1.468	1.435	4.181	4.534	4.352	3.914	3.447	3.66	0.58	0.556	0.569	0.629	0.619	0.625	8.705	1	0
NR_026760	0.456464	1	-2.72226	0.000126714	0.00714495	1	-1.68237	0.00996285	-0.411053	0.916021	1.50914	1	0.0404888	1	-3.42853	0.000252909	-1.40084	0.0913369	2.07176	1	BPIFA4P	pseudo	0.841	0.703	0.768	1.218	0.898	1.054	0.112	0.14	0.133	0.225	0.521	0.37	0.813	0.804	0.809	1.075	0.545	0.787	0.109	0.059	0.085	0.349	0.342	0.346	1.218	1	1
NM_006911	-0.0673779	0.999984	-2.71842	6.57e-23	-1.72257	1.49e-07	-2.74286	2.83e-17	-1.789	2.21e-06	-0.0911855	1	-0.13447	0.999988	-1.48472	0.00360218	-1.954	0.0021479	-0.612709	1	RLN1	protein-coding	5.266	6.465	5.898	5.413	5.707	5.564	0.974	1.003	0.996	1.045	0.84	0.945	1.869	1.844	1.857	1.439	1.791	1.63	0.681	0.804	0.74	0.576	0.363	0.488	6.465	1	0
NR_106833	0.752192	1	-2.71329	0.159441	0.370429	1	-4.36131	0.045394	-0.179721	1	-0.691881	1	0.200851	1	-1.10485	0.507944	-2.26092	0.231754	-0.936349	1	MIR6775	ncRNA	3.057	1.828	2.409	2.97	5.069	4.048	0	0.655	0.492	0	0.457	0.224	3.172	3.389	3.277	2.859	4.309	3.648	2.384	1.029	1.732	0.471	1.333	0.828	5.069	1	1
NR_120587	0.099105	0.999984	-2.70387	1.2e-06	-0.351082	1	-2.36241	2.26e-05	-0.483941	0.830492	0.470977	1	-0.0326587	1	-1.82907	0.00454065	-1.99646	0.00559382	-0.197066	1	LOC102724301	ncRNA	4.005	2.276	3.094	3.581	3.099	3.334	0.388	0.623	0.564	0.633	0.839	0.734	3.048	2.072	2.576	2.697	2.133	2.39	0.937	0.674	0.81	0.679	0.699	0.687	4.005	1	1
NR_038380	0.501457	0.999984	-2.7027	7.88e-10	-0.270311	1	-2.69299	5.27e-12	-0.518226	0.594199	0.532843	1	0.254932	0.997324	-1.86746	6.05e-05	-1.65263	0.000431664	0.47917	1	SLC7A11-AS1	ncRNA	0.417	0.749	0.592	0.922	0.734	0.825	0.079	0.113	0.104	0.116	0.174	0.144	0.541	0.471	0.507	0.586	0.575	0.58	0.167	0.143	0.156	0.165	0.263	0.206	0.922	1	1
NM_021066	-2.03633	1	-2.70079	0.161058	-1.1859	1	-1.58031	1	-1.14493	1	-0.710799	1	-2.00286	1	0.54868	1	0.881454	1	-1.66518	1	HIST1H2AJ	protein-coding	0.396	0.356	0.375	0	0.175	0.09	0	0.102	0.077	0.068	0	0.035	0.082	0.264	0.17	0.089	0	0.041	0	0.56	0.269	0.073	0.104	0.086	0.56	1	0
NR_003073	0.241642	1	-2.69669	1	-2.2548	1	-4.31937	1	-0.149787	1	-1.25614	1	2.34412	1	0.712062	1	-2.35976	1	-0.68389	1	SNORD91B	snoRNA	1.63	0.366	0.964	0.951	1.352	1.157	0	0.262	0.197	0	0	0	0.423	0	0.218	1.372	0.766	1.042	0.381	0.411	0.396	0	0.533	0.221	1.63	1	1
NR_003015	-0.98874	1	-2.6919	0.0875308	-0.70275	1	0.20363	1	-0.175423	1	1.91803	1	-0.462017	1	-0.723497	1	-1.01926	1	-0.760061	1	SNORA53	snoRNA	1.53	0.374	0.921	0.487	0.461	0.474	0.135	0.179	0.168	0.12	1.124	0.612	0.289	0.926	0.597	0.312	0.523	0.427	0.26	0.562	0.405	0.129	0.364	0.226	1.53	1	1
NM_001173551	-0.408078	0.999984	-2.69	1.75e-13	-0.592423	1	-2.29914	4e-08	-0.726269	0.413054	0.0416828	1	-0.540741	0.795706	-2.71902	2.56e-08	-2.65428	3.28e-05	-0.476032	1	TMPRSS4	protein-coding	1.115	1.097	1.106	0.863	0.796	0.829	0.105	0.244	0.21	0.187	0.195	0.191	0.809	0.722	0.767	0.509	0.501	0.505	0.102	0.159	0.129	0.082	0.103	0.091	1.115	1	0
NR_125865	0.309982	0.999984	-2.68518	2.96e-09	-0.597853	1	-2.51863	2.31e-08	-0.718342	0.459529	0.444331	1	0.190133	1	-1.82416	0.00276588	-2.34226	0.000265575	-0.340788	1	LOC101929705	ncRNA	1.154	1.02	1.084	1.446	1.238	1.339	0.234	0.161	0.179	0.297	0.232	0.265	0.715	0.783	0.748	0.831	0.809	0.82	0.161	0.313	0.234	0.207	0.158	0.187	1.446	1	1
NR_004426	-3.24205	1	-2.68416	1	-3.39257	1	NA	1	NA	1	-1.43155	1	NA	1	2.14018	1	NA	1	-2.23755	1	RNVU1-7	snRNA	0.85	0	0.402	0	0	0	0.206	0	0.051	0	0	0	0	0	0	0	0	0	0.199	0.215	0.206	0	0	0	0.85	1	1
NR_003041	-4.71006	1	-2.68264	0.696458	-3.43434	1	NA	1	1.26176	1	-2.51866	1	-0.0101519	1	-1.72833	1	-1.51227	1	NA	1	SNORD13	snoRNA	3.7	0	1.75	0	0	0	0.652	0	0.162	0	0	0	0.349	0	0.18	0	0.316	0.172	0	0	0	0	0	0	3.7	1	1
NM_138932	-0.304675	0.884576	-2.68112	1.64e-129	-0.26355	0.0974251	-2.54421	5.78e-59	-0.209828	0.748964	-0.166231	0.834872	-0.249982	0.421719	-2.36515	9.25e-87	-2.3475	7.04e-51	-0.229906	0.999863	A1CF	protein-coding	5.153	5.866	5.529	5.303	3.641	4.45	0.937	0.967	0.959	0.824	0.902	0.862	5.017	4.566	4.799	4.212	3.548	3.85	1.097	0.984	1.043	0.794	0.953	0.86	5.866	1	0
NR_106963	0.284727	1	-2.6696	1	-1.2557	1	-1.30554	1	-0.937628	1	1.68422	1	0.602664	1	1.07084	1	-0.249204	1	-0.707412	1	MIR7113	ncRNA	1.792	1.072	1.412	0	3.302	1.695	0	0.384	0.288	0.515	1.072	0.788	1.24	0	0.64	0.67	1.123	0.917	1.118	1.809	1.45	1.656	0	0.971	3.302	1	1
NR_145743	-0.487392	1	-2.6696	1	-0.644623	1	0.457284	1	0.850527	1	2.62611	1	1.00921	1	1.25635	1	-0.382653	1	-0.633073	1	SNORA9B	snoRNA	0.799	0.478	0.63	0.622	0.295	0.454	0	0.171	0.129	0.689	0.718	0.703	0.553	0.295	0.429	0.897	0.751	0.818	1.746	0.538	1.165	0.739	0.697	0.722	1.746	1	1
NR_026837	-0.434693	0.999984	-2.66785	3.47e-21	0.492333	0.135156	-2.79242	2.99e-14	0.459415	0.540055	-0.582086	1	-0.465636	0.362797	-2.43352	2.88e-21	-2.19998	6.6e-12	-0.233364	0.999863	TRHDE-AS1	ncRNA	1.709	1.305	1.496	1.277	0.95	1.109	0.306	0.237	0.254	0.174	0.189	0.181	2.21	2.206	2.208	1.672	1.408	1.529	0.533	0.38	0.46	0.413	0.344	0.384	2.21	1	1
NR_049775	0.776455	1	-2.6561	0.173994	-0.707262	1	-4.24082	0.0560134	-0.63717	1	-0.850252	1	0.852995	1	-2.65229	1	-3.35561	1	0.0953325	1	GPC5-AS1	ncRNA	0.556	0.249	0.394	0.864	0.512	0.683	0.09	0.06	0.067	0	0.083	0.041	0	0.514	0.248	0.832	0.087	0.426	0	0.094	0.045	0.086	0	0.05	0.864	1	1
NR_110167	-0.436984	1	-2.64656	0.0310567	-1.48169	1	-1.9138	0.230855	-0.495445	1	0.360742	1	0.554988	1	-2.10533	1	-1.9119	1	0.740457	1	LINC01213	ncRNA	0.803	0.54	0.664	0.624	0.37	0.493	0.065	0.151	0.129	0.058	0.24	0.147	0.278	0.222	0.251	0.601	0.126	0.342	0.063	0.068	0.065	0.124	0.087	0.109	0.803	1	1
NM_001005337	-0.273555	0.999984	-2.643	1.15e-32	-0.223889	0.573741	-2.45457	4.62e-18	-0.17487	0.92269	-0.0978636	0.978838	-0.22293	0.95907	-3.30111	5.73e-28	-2.79287	2.58e-16	0.294181	0.999863	PKP1	protein-coding	1.775	1.569	1.666	1.595	1.17	1.377	0.325	0.28	0.291	0.234	0.336	0.284	1.547	1.438	1.494	1.13	1.316	1.231	0.157	0.182	0.169	0.167	0.245	0.199	1.775	1	0
NM_001993	1.13438	1.03e-09	-2.64247	7.32e-38	-0.295451	0.361039	-2.67436	1.15e-52	0.040215	0.997019	1.09977	0.0011315	1.47071	7.49e-20	-2.60834	8.83e-24	-2.86755	2.63e-46	1.22271	0.0493753	F3	protein-coding	4.518	4.092	4.293	9.079	9.651	9.373	0.788	0.752	0.761	1.653	1.682	1.667	3.708	3.608	3.659	9.978	9.501	9.719	0.625	0.719	0.67	1.235	1.862	1.495	9.978	1	0
NM_005588	-0.198039	0.999984	-2.64192	5.97e-08	-0.0736181	1	-2.73836	6.21e-06	-0.171601	0.986742	-0.327645	1	-0.295267	0.997324	-2.69445	5.49e-06	-2.19657	0.00128576	0.208377	1	MEP1A	protein-coding	0.595	0.683	0.641	0.541	0.565	0.553	0.138	0.099	0.109	0.092	0.096	0.094	0.543	0.725	0.631	0.574	0.425	0.493	0.111	0.108	0.11	0.11	0.14	0.122	0.725	1	0
NR_029638	-1.3038	1	-2.63612	1	-0.448464	1	-0.547442	1	-0.169877	1	0.801115	1	-1.02497	1	-2.7478	1	-1.51227	1	NA	1	MIR224	ncRNA	0.433	0.777	0.614	0.505	0	0.246	0	0.139	0.105	0.373	0	0.19	0.449	0.48	0.464	0	0.407	0.222	0	0	0	0	0	0	0.777	1	1
NR_104082	-2.73696	1	-2.63612	1	-1.42285	1	2.50126	1	1.34481	1	2.40251	1	0.00770073	1	0.66873	1	1.40751	1	0.740457	1	RNVU1-1	snRNA	0.213	0.381	0.302	0	0	0	0	0.068	0.051	0	0.572	0.28	0	0.236	0.114	0.239	0	0.109	0.199	0.215	0.206	0.393	0.278	0.345	0.572	1	1
NR_132756	-1.28201	1	-2.63612	1	-2.88883	1	-2.01495	1	-0.129891	1	-0.627953	1	1.49963	1	2.14018	1	-0.203102	1	-0.851046	1	SNORD135	snoRNA	0.468	0.84	0.664	0	0.518	0.266	0	0.151	0.113	0	0	0	0	0	0	0.525	0	0.239	0.438	0.473	0.455	0.433	0	0.254	0.84	1	1
NM_001321265	0.862406	1.09e-11	-2.63359	2.72e-106	0.0297284	0.924878	-2.20925	1.7e-78	0.211987	0.520483	1.29062	9.05e-18	1.04561	1.66e-22	-2.87808	1.02e-101	-2.15719	3.8e-78	1.76631	8.19e-24	MBOAT2	protein-coding	4.699	4.98	4.847	9.332	8.202	8.752	0.803	0.909	0.882	1.996	2.297	2.143	5.353	4.96	5.163	10.45	9.999	10.204	0.767	0.804	0.784	2.565	2.673	2.61	10.45	1	0
NM_005077	0.231912	0.999984	-2.63155	9e-09	-0.422985	1	-2.93122	2.88e-09	-0.681899	0.550649	-0.0831107	1	-0.02657	0.999988	-2.66916	1.47e-05	-1.78306	0.00396292	0.872188	1	TLE1	protein-coding	0.431	0.637	0.539	0.571	0.672	0.623	0.106	0.09	0.094	0.095	0.091	0.093	0.421	0.412	0.417	0.37	0.413	0.393	0.095	0.051	0.074	0.109	0.155	0.128	0.672	1	0
NR_003332	0.309446	1	-2.63079	1	-0.853077	1	-0.970389	1	-0.167923	1	1.93949	1	0.996416	1	-0.303838	1	-3.53705	1	-2.23755	1	SNORD116-17	snoRNA	0.373	1.003	0.705	0.434	1.236	0.846	0.361	0	0.09	0.321	0.669	0.491	0.387	0.413	0.399	0.836	0.7	0.762	0.349	0.376	0.362	0	0	0	1.236	1	1
NR_001290	0.309446	1	-2.63079	1	-0.853077	1	-0.970389	1	-0.167923	1	1.93949	1	0.996416	1	-0.303838	1	-3.53705	1	-2.23755	1	SNORD116-19	snoRNA	0.373	1.003	0.705	0.434	1.236	0.846	0.361	0	0.09	0.321	0.669	0.491	0.387	0.413	0.399	0.836	0.7	0.762	0.349	0.376	0.362	0	0	0	1.236	1	1
NM_001003938	-0.394148	1	-2.61499	0.000703675	-0.0352063	1	-1.66846	0.107222	0.271373	0.986742	0.587931	1	-0.0871615	1	-2.05648	0.0204894	-1.67985	0.0950724	0.316701	1	HBM	protein-coding	1.509	1.6	1.557	0.72	1.593	1.168	0.199	0.331	0.298	0.651	0.185	0.422	1.495	1.673	1.581	1.232	1.612	1.439	0.642	0.208	0.433	0.254	0.808	0.483	1.673	1	0
NM_199170	0.301063	0.079811	-2.61355	0	0.0988421	0.462979	-2.31943	2.84e-173	0.160366	0.710896	0.596623	9.67e-23	0.363333	0.00486773	-3.18529	0	-2.6905	5.96e-145	0.858227	1.76e-17	PMEPA1	protein-coding	92.045	97.791	95.074	120.894	111.819	116.235	17.186	17.223	17.214	26.109	26.719	26.408	110.39	101.809	106.242	125.229	136.418	131.319	13.649	12.455	13.074	21.722	24.698	22.954	136.418	1	0
NM_006169	1.63292	1	-2.61285	0.017686	-0.00515141	1	-1.49813	0.0187023	0.0259843	0.998516	2.75021	1	1.66356	1	-2.24218	0.0763336	-1.57057	0.0226169	2.34759	1	NNMT	protein-coding	0.22	0.296	0.26	0.873	0.73	0.8	0.043	0.05	0.048	0.209	0.435	0.32	0.343	0.195	0.272	0.766	0.869	0.822	0.082	0.044	0.064	0.265	0.375	0.31	0.873	1	0
NM_033102	0.543221	3.54e-05	-2.60917	1.85e-227	-0.660093	1.54e-14	-2.58018	3.94e-123	-0.447598	0.00519119	0.574457	8.7e-07	0.756352	2.27e-14	-3.40275	5.8e-253	-3.47361	1.28e-206	0.684689	0.00234651	SLC45A3	protein-coding	40.28	43.231	41.835	60.376	60.464	60.421	7.243	7.878	7.719	10.417	12.532	11.453	27.757	27.394	27.582	44.104	45.292	44.751	3.016	2.819	2.921	4.696	4.485	4.609	60.464	1	0
NM_173483	1.26251	1	-2.6083	0.00516259	-1.39505	1	-3.46607	5.06e-06	-0.778548	0.688066	0.442646	1	1.87986	1	-1.88159	1	-4.00183	0.0015251	-0.257257	1	CYP4F22	protein-coding	0.24	0.192	0.215	0.608	0.428	0.516	0.026	0.047	0.042	0.069	0.036	0.053	0.097	0.074	0.086	0.345	0.264	0.301	0.025	0.027	0.026	0.025	0.017	0.022	0.608	1	0
NR_152515	-0.743749	0.0720161	-2.60181	5.4e-29	-0.536728	0.0920697	-2.53102	8.33e-13	-0.483132	0.589774	-0.682755	1	-0.688841	0.197051	-2.5501	3.12e-15	-1.76759	2.58e-05	0.0999895	0.999863	LINC00673	ncRNA	3.614	3.531	3.57	2.416	1.847	2.124	0.685	0.635	0.648	0.499	0.332	0.417	2.733	2.404	2.574	1.55	1.509	1.528	0.511	0.47	0.491	0.431	0.609	0.505	3.614	1	1
NR_029483	-0.227803	1	-2.59826	1	-1.41828	1	-3.01931	1	-0.242106	1	-0.627953	1	0.94396	1	0.644485	1	-0.212224	1	0.0860504	1	MIRLET7F1	ncRNA	0	1.084	0.572	0	0.891	0.457	0	0.13	0.097	0	0	0	0.418	0	0.216	0	0.757	0.412	0.754	0	0.391	0.745	0	0.436	1.084	1	1
NR_132762	-2.68895	1	-2.59826	1	-2.84161	1	0.912122	1	1.34481	1	0.825786	1	1.49963	1	2.14018	1	1.53521	1	0.858592	1	SCARNA26A	ncRNA	0	0.634	0.334	0	0	0	0	0.076	0.057	0	0.212	0.104	0	0	0	0.265	0	0.121	0.221	0.238	0.229	0.218	0.617	0.383	0.634	1	1
NR_002757	-5.32902	1	-2.59136	0.0913419	-5.47912	1	0.885757	1	1.26176	1	-1.87301	1	1.41358	1	2.14018	1	-1.51227	1	-2.23755	1	RNU5B-1	snRNA	4.779	0.268	2.401	0	0	0	0.579	0.384	0.433	0.258	0	0.131	0	0	0	0	0.281	0.153	0.279	0.302	0.29	0	0	0	4.779	1	1
NM_002563	-0.317994	0.75148	-2.58743	1.28e-80	-1.67882	3.33e-29	-2.39379	1.36e-42	-1.24696	2.48e-10	-0.116975	0.9373	0.11474	0.997324	-1.75954	1.33e-13	-1.97676	1.68e-14	-0.101952	0.999863	P2RY1	protein-coding	3.75	4.051	3.909	3.504	2.749	3.116	0.672	0.753	0.733	0.625	0.719	0.671	1.285	1.259	1.272	1.315	1.328	1.322	0.385	0.456	0.419	0.361	0.41	0.381	4.051	1	0
NM_001322836	0.680724	0.00024126	-2.58542	1.51e-55	-0.355154	0.127742	-2.11985	8.82e-42	-0.0986359	0.941007	1.14272	2.51e-06	0.938194	2.23e-08	-2.97537	1.2e-40	-2.35665	1.1e-37	1.56391	1.94e-05	KCNMA1	protein-coding	2.632	2.796	2.718	4.67	4.005	4.328	0.53	0.486	0.497	1.017	1.243	1.127	2.376	2.053	2.22	3.996	4.143	4.076	0.325	0.305	0.315	0.784	1.051	0.895	4.67	1	0
NM_001080428	0.217905	0.999984	-2.57316	2.19e-17	0.335235	0.452985	-2.52453	4.36e-15	0.0117199	0.998516	0.250969	1	-0.104534	0.999988	-3.31142	2.9e-22	-2.8517	2.22e-14	0.378717	1	TENM2	protein-coding	0.475	0.574	0.527	0.719	0.504	0.609	0.111	0.09	0.095	0.112	0.127	0.12	0.707	0.675	0.692	0.615	0.619	0.617	0.086	0.07	0.078	0.071	0.13	0.095	0.719	1	0
NR_002312	-2.29017	0.965583	-2.56853	0.040188	-2.02153	1	0.547278	0.404473	-0.0230311	0.998516	0.852424	1	-0.292491	1	-0.678536	0.346712	-0.775354	0.391054	-0.390092	1	RPPH1	ncRNA	20.583	4.023	11.854	2.02	2.929	2.487	2.568	2.032	2.165	3.339	4.939	4.123	3.383	2.937	3.168	1.83	3.064	2.502	1.43	2.983	2.177	1.224	2.133	1.6	20.583	1	1
NM_000689	-0.00142359	0.999984	-2.5469	2.31e-51	-0.703115	0.000427473	-2.39772	2.33e-35	-0.482929	0.131964	0.147927	0.932221	0.219553	0.902521	-2.77366	1.51e-27	-2.57038	4.86e-24	0.425651	0.999863	ALDH1A1	protein-coding	6.637	6.206	6.41	6.521	6.232	6.373	1.212	1.226	1.223	1.396	1.348	1.372	3.97	4.259	4.11	4.559	4.633	4.6	0.606	0.743	0.672	0.803	0.982	0.877	6.637	1	0
NM_003714	0.350678	0.316778	-2.53103	3.93e-74	-0.452111	0.00983359	-2.46209	1.81e-66	-0.796808	4.53e-06	0.413206	0.308403	0.00742366	0.999988	-2.43707	6.31e-46	-2.00984	4.99e-29	0.434712	0.999863	STC2	protein-coding	5.329	4.828	5.065	7.085	5.834	6.443	1.07	0.912	0.952	1.321	1.329	1.325	4.196	3.548	3.883	3.942	3.544	3.725	0.82	0.78	0.801	1.05	1.07	1.058	7.085	1	0
NM_203379	-0.44568	0.999984	-2.52784	4.61e-25	-0.412489	0.282284	-1.87539	2.51e-10	-0.294655	0.825967	0.20219	0.934901	-0.326837	0.888913	-3.16595	4.55e-19	-2.37872	1.68e-09	0.469775	1	ACSL5	protein-coding	2.485	2.045	2.253	1.671	1.632	1.651	0.452	0.426	0.432	0.533	0.487	0.511	1.61	1.937	1.769	1.559	1.173	1.349	0.223	0.219	0.221	0.251	0.355	0.294	2.485	1	0
NR_003017	-3.16619	1	-2.51517	0.177292	-0.150753	1	-1.98231	1	2.68547	1	-2.41097	1	-0.337101	1	-3.48111	1	-2.06045	1	1.03457	1	SNORA71C	snoRNA	0.759	1.815	1.315	0.295	0	0.144	0	0.407	0.305	0	0	0	1.312	1.121	1.22	1.419	0.475	0.905	0.237	0	0.123	0.467	0	0.274	1.815	1	1
NR_132385	0.141462	0.999984	-2.50212	7.33e-06	-0.109535	1	-3.1411	4.98e-07	0.317153	0.911198	-0.417948	1	0.567808	0.837821	-2.25289	0.000338991	-3.11454	4.15e-07	-0.315319	1	LINC01297	ncRNA	2.74	2.95	2.851	2.627	3.568	3.11	0.236	0.764	0.632	0.472	0.328	0.402	3.412	2.093	2.774	3.759	4.063	3.924	0.798	0.492	0.651	0.675	0.319	0.528	4.063	1	1
NR_046094	0.558306	0.999984	-2.49327	4.65e-05	0.00941021	1	-2.01419	0.000458864	-0.904809	0.537959	1.03877	1	-0.35451	1	-2.38884	0.000756195	-1.48571	0.070531	0.559037	1	LINC01146	ncRNA	1.173	1.691	1.446	2.931	1.343	2.116	0.284	0.283	0.283	0.506	0.677	0.59	1.391	1.626	1.504	1.034	1.22	1.136	0.431	0.211	0.326	0.387	0.548	0.454	2.931	1	1
NR_027086	-0.0933641	0.999984	-2.4882	1.12e-28	-0.463105	0.177395	-2.28297	9.58e-18	-0.509856	0.333582	0.118126	0.971864	-0.139817	0.997324	-3.00104	1.08e-18	-2.47568	3.07e-11	0.399562	0.999863	LOC284578	ncRNA	2.754	2.701	2.726	2.548	2.531	2.539	0.507	0.561	0.547	0.671	0.511	0.593	1.797	2.332	2.056	1.735	1.857	1.801	0.25	0.329	0.288	0.258	0.502	0.359	2.754	1	1
NM_001030048	0.903149	1.22e-07	-2.47207	1e-45	-0.241129	0.402549	-1.75637	1.64e-32	-0.422248	0.125377	1.62015	9.81e-16	0.723039	0.000269392	-3.16282	3.32e-37	-1.92467	2.24e-25	1.96413	5.06e-08	KLK3	protein-coding	10.565	10.205	10.375	21.021	17.708	19.32	1.997	2.131	2.098	6.658	6.3	6.482	9.366	8.966	9.173	14.026	14.98	14.545	1.44	0.843	1.153	4.34	4.402	4.366	21.021	1	0
NM_005980	1.61975	0.00173097	-2.46928	6.14e-32	-0.801452	0.00209125	-2.92295	2e-12	-0.350786	0.56326	1.16885	0.000395523	2.07052	3.41e-32	-2.11124	1.65e-11	-2.59563	1.27e-45	1.5838	0.000281548	S100P	protein-coding	18.418	18.183	18.294	44.311	66.232	55.563	3.451	3.81	3.72	7.556	9.158	8.341	10.301	11.614	10.936	44.726	43.625	44.127	2.435	3.249	2.826	8.353	8.329	8.343	66.232	1	0
NM_139211	0.391839	0.892497	-2.46836	2.52e-37	-0.165164	0.680808	-1.76046	2.17e-17	-0.0717363	0.986947	1.10319	0.000274947	0.485592	0.129844	-2.26021	1.55e-23	-1.56398	1.61e-15	1.18362	0.00142435	HOPX	protein-coding	9.573	11.261	10.463	12.261	14.783	13.556	1.944	2.19	2.128	5.162	3.928	4.558	8.924	10.479	9.676	13.269	12.823	13.026	2.446	2.086	2.273	4.747	5.367	5.004	14.783	1	0
NR_133907	-0.202384	0.999984	-2.46556	1.29e-20	-0.689574	0.0532612	-2.76781	8.98e-17	-0.886391	0.0414432	-0.518365	1	-0.398321	0.842254	-2.44195	3.51e-11	-1.85924	1.95e-05	0.182495	1	HLA-DQB1-AS1	ncRNA	10.106	13.374	11.828	9.869	10.404	10.144	2.571	2.235	2.319	2.069	1.304	1.694	7.93	7.283	7.617	5.884	5.224	5.525	1.478	1.658	1.564	1.751	1.735	1.745	13.374	1	1
NR_002913	-0.394815	1	-2.46389	0.229483	-0.902588	1	-1.88592	1	-0.181869	1	0.150699	1	0.327219	1	-0.281409	1	-0.0403315	1	0.571737	1	SNORD63	snoRNA	2.068	1.856	1.956	0.603	2.287	1.467	0.501	0.333	0.375	0.446	0.464	0.455	1.61	0.573	1.109	1.161	1.458	1.322	0.968	1.044	1.004	0.956	2.029	1.4	2.287	1	1
NM_001130687	0.443696	0.999984	-2.4612	9.46e-06	0.24624	1	-1.90171	0.000176989	0.0112514	0.999094	0.985314	1	0.210261	0.997522	-3.20023	9.58e-07	-1.9145	0.00067651	1.49718	1	GUCY1A1	protein-coding	0.453	0.627	0.544	0.905	0.572	0.734	0.138	0.092	0.103	0.201	0.244	0.222	0.55	0.789	0.665	0.639	0.839	0.747	0.085	0.078	0.082	0.215	0.237	0.224	0.905	1	0
NM_005368	-0.190354	0.999984	-2.43637	1.31e-97	-0.338467	0.0379099	-2.53128	2.44e-54	-0.317621	0.437412	-0.283365	0.56845	-0.169312	0.869706	-2.99387	3.35e-88	-2.99389	1.39e-64	-0.163949	0.999863	MB	protein-coding	36.194	41.135	38.799	30.459	36.552	33.587	7.635	8.152	8.023	6.264	6.956	6.603	30.252	33.579	31.86	26.854	27.612	27.266	4.985	3.977	4.5	3.641	4.224	3.882	41.135	1	0
NR_144487	-1.02832	1	-2.4356	0.00950388	-1.70161	1	-1.66413	0.280213	-1.25042	1	-0.250853	1	-0.576158	1	-1.14721	1	-0.692447	1	-0.120701	1	CHL1-AS2	ncRNA	0.775	0.894	0.838	0.516	0.306	0.408	0.161	0.178	0.174	0.191	0.099	0.146	0.23	0.307	0.267	0.248	0.104	0.17	0.104	0.168	0.134	0.102	0.145	0.12	0.894	1	1
NM_001300965	-0.298086	0.350079	-2.43408	1.15e-140	-0.777575	8.59e-12	-2.41661	5.27e-91	-0.592299	0.000198673	-0.27998	0.313033	-0.111816	0.974029	-2.15971	6.38e-69	-2.20555	2.4e-50	-0.159637	0.999863	CSRP2	protein-coding	83.925	75.193	79.323	65.999	62.658	64.284	16.373	16.314	16.329	13.828	13.488	13.661	45.52	51.273	48.301	43.735	42.325	42.968	12.421	11.829	12.136	11.369	9.828	10.731	83.925	1	0
NM_144590	0.0574919	0.999984	-2.43058	1.27e-14	-0.0650633	0.935597	-1.51287	6.87e-06	-0.0681387	0.997019	0.968037	1	0.0555122	0.999988	-2.45002	1.4e-10	-0.365905	0.367493	2.14173	1.32e-05	ANKRD22	protein-coding	1.037	1.001	1.018	1.077	1.031	1.054	0.228	0.199	0.206	0.331	0.509	0.418	0.941	1.092	1.014	1.154	0.885	1.008	0.179	0.238	0.207	0.741	1.072	0.878	1.154	1	0
NM_001005473	-0.013076	0.999984	-2.42656	2.68e-10	-3.2469	1	-2.32627	9.9e-09	-1.86737	0.000457504	0.094469	1	1.37213	1	-2.22029	0.107387	-2.86968	0.00411683	0.766313	1	PLCXD3	protein-coding	0.314	0.514	0.419	0.444	0.376	0.409	0.078	0.091	0.088	0.104	0.08	0.093	0.046	0.045	0.046	0.136	0.093	0.112	0.008	0.014	0.011	0.008	0.029	0.017	0.514	1	0
NM_000700	-0.0867407	0.999984	-2.4247	5.44e-07	-1.01545	1	-2.55209	4.1e-05	-0.413064	0.892438	-0.226971	1	0.515134	1	-1.54804	0.0464338	-2.97636	0.000317795	-0.939305	1	ANXA1	protein-coding	1.23	1.104	1.163	0.823	1.335	1.086	0.265	0.227	0.237	0.137	0.286	0.21	0.473	0.732	0.598	0.793	0.856	0.827	0.277	0.184	0.232	0.168	0.06	0.123	1.335	1	0
NM_006877	0.410188	0.311654	-2.41431	1.05e-43	0.388985	0.0720326	-2.53065	2.46e-44	0.188997	0.825179	0.298893	0.788952	0.211218	0.866896	-2.68073	3.8e-47	-2.42561	3.12e-34	0.463955	0.999863	GMPR	protein-coding	9.145	8.99	9.063	12.383	11.587	11.974	1.786	1.956	1.914	2.324	2.378	2.35	13.337	11.442	12.421	12.565	14.872	13.821	2.048	2.279	2.159	2.981	2.863	2.932	14.872	1	0
NR_024470	-0.879182	1	-2.41412	0.00247037	-0.0685768	1	-1.4717	0.211316	0.807533	0.821049	0.00774917	1	-0.00078364	1	-1.65977	0.051961	-0.868487	0.361459	0.784317	1	SLCO4A1-AS1	ncRNA	0.684	0.394	0.531	0.342	0.243	0.291	0.166	0.079	0.1	0.063	0.175	0.118	0.608	0.46	0.537	0.521	0.505	0.512	0.206	0.173	0.19	0.406	0.224	0.331	0.684	1	1
NM_001206993	0.0398641	0.999984	-2.40931	5.31e-11	0.187957	1	-3.30115	1.6e-12	0.262109	0.889834	-0.831879	1	0.114991	0.999988	-3.34286	2.8e-12	-2.66436	3.06e-10	0.777095	1	NR1H4	protein-coding	1.493	1.859	1.686	1.828	1.61	1.716	0.308	0.378	0.361	0.145	0.251	0.197	1.859	2.132	1.991	2.116	2.035	2.072	0.105	0.339	0.218	0.38	0.366	0.374	2.132	1	0
NR_031715	-1.23008	1	-2.40731	1	-1.38043	1	NA	1	NA	1	NA	1	NA	1	NA	1	NA	1	NA	1	MIR1469	ncRNA	0.753	0	0.356	0	0	0	0	0	0	0	0	0	0	0	0	0	0	0	0	0	0	0	0	0	0.753	1	1
NR_031719	-1.23008	1	-2.40731	1	-1.38043	1	NA	1	NA	1	NA	1	NA	1	1.19964	1	NA	1	-1.29464	1	MIR1538	ncRNA	0.577	0	0.273	0	0	0	0	0	0	0	0	0	0	0	0	0	0	0	0	0.583	0.28	0	0	0	0.583	1	1
NR_031747	0.216085	1	-2.40731	1	-1.38043	1	-0.526662	1	-1.59014	1	2.09636	1	NA	1	NA	1	NA	1	NA	1	MIR2110	ncRNA	0.468	0	0.221	0.546	0	0.266	0	0	0	0	0.42	0.206	0	0	0	0	0	0	0	0	0	0	0	0	0.546	1	1
NR_039876	-1.23008	1	-2.40731	1	-1.38043	1	NA	1	NA	1	NA	1	NA	1	NA	1	NA	1	NA	1	MIR451B	ncRNA	0.517	0	0.245	0	0	0	0	0	0	0	0	0	0	0	0	0	0	0	0	0	0	0	0	0	0.517	1	1
NR_049864	0.216085	1	-2.40731	1	-1.38043	1	-1.98231	1	-1.59014	1	NA	1	NA	1	NA	1	NA	1	NA	1	MIR5684	ncRNA	0.541	0	0.256	0.631	0	0.307	0	0	0	0	0	0	0	0	0	0	0	0	0	0	0	0	0	0	0.631	1	1
NR_106790	-1.23008	1	-2.40731	1	-1.38043	1	NA	1	NA	1	NA	1	NA	1	NA	1	NA	1	NA	1	MIR6732	ncRNA	0.587	0	0.278	0	0	0	0	0	0	0	0	0	0	0	0	0	0	0	0	0	0	0	0	0	0.587	1	1
NR_037494	-1.23008	1	-2.40731	1	-1.38043	1	NA	1	NA	1	NA	1	NA	1	NA	1	NA	1	NA	1	MIR676	ncRNA	0.525	0	0.248	0	0	0	0	0	0	0	0	0	0	0	0	0	0	0	0	0	0	0	0	0	0.525	1	1
NR_106945	-1.23008	1	-2.40731	1	-1.38043	1	NA	1	NA	1	NA	1	NA	1	NA	1	NA	1	NA	1	MIR6885	ncRNA	0.533	0	0.252	0	0	0	0	0	0	0	0	0	0	0	0	0	0	0	0	0	0	0	0	0	0.533	1	1
NR_106974	-1.23008	1	-2.40731	1	0.0561781	1	0.885757	1	1.26176	1	2.06765	1	-0.0101519	1	-1.72833	1	-0.133545	1	1.58237	1	MIR7152	ncRNA	0.654	0	0.309	0	0	0	0	0	0	0.564	0	0.287	0.678	0	0.35	0	0.614	0.334	0	0	0	0.604	0	0.354	0.678	1	1
NR_107015	-1.23008	1	-2.40731	1	0.0561781	1	NA	1	1.34481	1	NA	1	0.0609657	1	-1.72833	1	0.00134753	1	1.82896	1	MIR7975	ncRNA	0.517	0	0.245	0	0	0	0	0	0	0	0	0	0.537	0	0.277	0.58	0	0.264	0	0	0	0	0.676	0.28	0.676	1	1
NR_002829	-1.23008	1	-2.40731	1	-1.38043	1	0.912122	1	1.26176	1	2.09636	1	1.41358	1	2.06407	1	-1.51227	1	-2.16442	1	P2RX6P	pseudo	0.284	0	0.134	0	0	0	0	0	0	0	0.255	0.125	0	0	0	0	0.267	0.145	0.531	0	0.276	0	0	0	0.531	1	1
NR_003019	-1.23008	1	-2.40731	1	-1.38043	1	2.50126	1	NA	1	3.68507	1	NA	1	1.19964	1	1.28343	1	0.0953325	1	SNORA77	snoRNA	0.279	0	0.132	0	0	0	0	0	0	0	0.752	0.369	0	0	0	0	0	0	0	0.282	0.136	0.258	0	0.151	0.752	1	1
NR_002739	2.2608	1	-2.40731	1	-1.38043	1	-2.55466	1	-3.61396	1	2.09636	1	NA	1	1.19964	1	NA	1	-1.29464	1	SNORD56	snoRNA	0.495	0	0.234	0.577	1.641	1.123	0	0	0	0	0.444	0.218	0	0	0	0	0	0	0	0.5	0.24	0	0	0	1.641	1	1
NM_203400	0.0951234	0.999984	-2.40391	9.32e-12	0.134183	0.855062	-2.59532	3.17e-12	-0.517572	0.609166	-0.135325	1	-0.555462	0.584321	-2.9837	5.16e-14	-2.54098	8.33e-07	-0.0887624	1	RPRML	protein-coding	3.909	3.108	3.487	3.632	3.795	3.716	0.986	0.572	0.675	0.795	0.599	0.699	4.287	3.735	4.021	2.247	2.957	2.634	0.714	0.417	0.571	0.353	0.707	0.499	4.287	1	0
NM_001080156	0.00260301	1	-2.40254	0.000649531	0.0295949	1	-2.22663	0.00603683	0.147949	0.997019	0.147195	1	0.122718	1	-2.37491	0.00387102	-2.56421	0.00373194	-0.0593333	1	ARHGAP9	protein-coding	0.373	0.389	0.381	0.505	0.264	0.381	0.101	0.067	0.076	0.09	0.094	0.092	0.48	0.331	0.408	0.52	0.337	0.42	0.07	0.106	0.087	0.069	0.098	0.081	0.52	1	0
NM_016192	0.234565	0.884576	-2.39143	4.72e-207	-0.373008	2.72e-05	-2.39157	1.52e-106	-0.448121	0.00873997	0.2361	0.158403	0.160106	0.612584	-3.08058	1.28e-270	-2.97201	2.21e-171	0.269474	0.999863	TMEFF2	protein-coding	57.728	57.962	57.851	65.069	69.84	67.518	11.409	12.914	12.539	13.955	15.288	14.608	45.866	47.328	46.573	51.359	48.714	49.919	6.456	5.873	6.176	7.066	7.513	7.251	69.84	1	0
NR_002968	-0.73812	1	-2.38335	1	-1.92697	1	-0.571893	1	-1.20282	1	1.11524	1	-0.0101519	1	0.712062	1	-0.133545	1	-0.851046	1	SNORA2C	snoRNA	0.764	0.229	0.482	0	0.563	0.289	0	0.164	0.123	0.22	0.229	0.224	0.264	0	0.137	0	0.239	0.13	0.238	0.257	0.247	0.235	0	0.138	0.764	1	1
NM_021127	0.266582	0.999984	-2.37963	1.13e-46	-0.325939	0.169073	-2.34404	6.22e-43	-0.25205	0.628302	0.293571	0.755287	0.341592	0.365197	-2.05336	1.6e-26	-2.14345	4.01e-28	0.249422	0.999863	PMAIP1	protein-coding	9.199	8.221	8.684	10.894	9.952	10.41	2.051	1.73	1.81	2.443	2.205	2.326	7.573	6.919	7.257	8.956	8.679	8.805	1.863	2.046	1.951	2.32	2.228	2.282	10.894	1	0
NM_001321386	0.344653	0.999984	-2.37293	1.92e-07	-1.20962	1	-2.87748	1.76e-09	-1.37965	0.0396667	-0.211769	1	0.17248	1	-1.91397	0.00973818	-3.72577	0.000193623	-1.62268	1	PTN	protein-coding	1.441	1.22	1.325	1.349	1.975	1.67	0.413	0.202	0.255	0.262	0.255	0.259	0.548	0.653	0.598	0.524	0.763	0.654	0.152	0.205	0.177	0.038	0.08	0.055	1.975	1	0
NM_002123	-0.2437	0.999984	-2.37016	1.55e-74	-0.49287	0.00212937	-2.27912	4.57e-43	-0.756715	0.000670057	-0.149622	0.910028	-0.506934	0.0479377	-2.39624	1.02e-45	-1.90504	1.8e-18	-0.0168902	0.999863	HLA-DQB1	protein-coding	16.102	17.169	16.665	13.804	14.096	13.954	3.434	3.671	3.612	3.439	3.085	3.266	11.975	12.702	12.326	7.834	8.792	8.356	2.74	2.506	2.627	2.628	2.442	2.551	17.169	1	0
NM_176875	-0.248024	0.999984	-2.36811	3.29e-18	-0.0471876	0.947157	-1.82519	2.68e-09	0.392755	0.649383	0.271535	0.917309	0.193272	0.997324	-2.63461	1.99e-16	-2.99817	2.47e-18	-0.17591	0.999863	CCKBR	protein-coding	2.898	2.643	2.763	2.673	1.989	2.322	0.741	0.502	0.561	0.782	0.7	0.742	3.155	2.436	2.808	2.823	3.292	3.078	0.462	0.547	0.503	0.456	0.417	0.44	3.292	1	0
NM_001317952	0.307748	0.999984	-2.36222	6.13e-31	0.138438	0.758355	-2.6084	4.48e-31	-0.0627205	0.992543	0.0648011	0.984155	0.107353	0.997324	-2.53933	1.38e-24	-2.39157	3.21e-23	0.259014	0.999863	AKNA	protein-coding	1.913	1.896	1.904	2.279	2.398	2.34	0.396	0.421	0.415	0.448	0.423	0.436	2.423	1.952	2.195	2.256	2.266	2.262	0.519	0.322	0.424	0.487	0.499	0.492	2.423	1	0
NM_019093	2.11853	3.27e-09	-2.35101	7.1e-05	-0.631601	1	-3.2567	3.62e-20	-0.825964	0.0754092	1.18808	1	1.92693	0.000309919	-2.48533	0.00506131	-3.28541	4.73e-10	1.13307	1	UGT1A3	protein-coding	0.578	0.492	0.533	2.402	2.212	2.304	0.158	0.091	0.107	0.319	0.226	0.274	0.277	0.444	0.357	1.48	1.156	1.304	0.069	0.075	0.072	0.137	0.174	0.152	2.402	1	0
NR_038423	0.306939	0.999984	-2.34523	5.54e-06	-0.571022	1	-1.73545	0.000485973	-1.52881	0.0488199	0.926887	1	-0.650777	1	-2.02357	0.00496995	-1.02344	0.291406	0.349288	1	LINC00624	ncRNA	0.422	0.508	0.467	0.588	0.557	0.572	0.09	0.109	0.104	0.16	0.231	0.195	0.278	0.376	0.325	0.196	0.203	0.2	0.087	0.093	0.09	0.105	0.121	0.111	0.588	1	1
NR_125737	-2.54365	1	-2.33628	0.0208766	-1.89215	1	-0.23096	1	-0.156493	1	-0.391745	1	-0.805208	1	-0.322951	1	-0.0857049	1	-0.569206	1	TTTY14	ncRNA	0.988	0.768	0.872	0.154	0.146	0.15	0.128	0.233	0.207	0.17	0.118	0.145	0.273	0.219	0.247	0.148	0.124	0.135	0.308	0.133	0.224	0.122	0.172	0.143	0.988	1	1
NM_001142704	0.121337	0.999984	-2.33405	8.71e-238	-0.506695	4.33e-09	-2.17136	3.44e-136	-0.438923	0.00126392	0.285673	0.000158098	0.190171	0.343509	-2.28008	1.1e-192	-2.27353	5.35e-132	0.196762	0.999863	FAM111B	protein-coding	136.134	151.263	144.108	167.389	144.229	155.5	31.61	31.611	31.611	37.575	40.682	39.098	102.481	108.518	105.4	121.141	110.392	115.29	26.547	22.13	24.422	25.925	28.755	27.097	167.389	1	0
NR_031610	-1.15016	1	-2.332	1	-1.30223	1	NA	1	NA	1	NA	1	NA	1	1.11404	1	NA	1	-1.21254	1	MIR1205	ncRNA	0	0.501	0.264	0	0	0	0	0	0	0	0	0	0	0	0	0	0	0	0.523	0	0.271	0	0	0	0.523	1	1
NR_031597	-1.15016	1	-2.332	1	-1.30223	1	1.87056	1	1.26176	1	3.05203	1	1.41358	1	NA	1	-1.51227	1	NA	1	MIR1228	ncRNA	0	0.432	0.228	0	0	0	0	0	0	0.83	0	0.423	0	0	0	0	0.452	0.246	0	0	0	0	0	0	0.83	1	1
NR_031616	0.311065	1	-2.332	1	-1.30223	1	-2.01495	1	-1.62381	1	NA	1	NA	1	3.1402	1	1.28343	1	-1.84425	1	MIR1285-1	ncRNA	0	0.374	0.197	0	0.461	0.237	0	0	0	0	0	0	0	0	0	0	0	0	0.781	0.843	0.811	0.386	0	0.226	0.843	1	1
NR_029847	0.311065	1	-2.332	1	1.08632	1	-0.553027	1	0.762565	1	2.09636	1	-0.0204718	1	-0.25773	1	-0.0258156	1	0.213572	1	MIR26A2	ncRNA	0	0.374	0.197	0	0.461	0.237	0	0	0	0	0.375	0.184	0.866	0	0.447	0	0.785	0.427	0.391	0.421	0.405	0.386	0.546	0.452	0.866	1	1
NR_029500	-1.15016	1	-2.332	1	1.13686	1	NA	1	NA	1	NA	1	-2.44816	1	-2.7478	1	1.28343	1	1.58237	1	MIR26B	ncRNA	0	0.409	0.216	0	0	0	0	0	0	0	0	0	0.473	0.505	0.489	0	0	0	0	0	0	0.421	0	0.247	0.505	1	1
NR_036139	0.311065	1	-2.332	1	1.18774	1	-0.553027	1	1.34716	1	2.09636	1	0.468498	1	-1.37465	1	-0.0840418	1	1.75625	1	MIR3178	ncRNA	0	0.374	0.197	0	0.461	0.237	0	0	0	0	0.375	0.184	0	0.926	0.447	0	1.177	0.641	0.391	0	0.203	0.772	0.546	0.678	1.177	1	1
NR_030361	-1.15016	1	-2.332	1	0.121578	1	2.50126	1	1.34481	1	3.68507	1	0.0609657	1	-1.72833	1	-1.59373	1	NA	1	MIR33B	ncRNA	0	0.327	0.172	0	0	0	0	0	0	0	0.982	0.481	0.378	0	0.195	0.409	0	0.187	0	0	0	0	0	0	0.982	1	1
NR_037418	1.31741	1	-2.332	1	-1.30223	1	-3.01931	1	-2.62835	1	NA	1	NA	1	NA	1	NA	1	NA	1	MIR3622B	ncRNA	0	0.331	0.174	0	0.815	0.418	0	0	0	0	0	0	0	0	0	0	0	0	0	0	0	0	0	0	0.815	1	1
NR_030620	-1.15016	1	-2.332	1	-1.30223	1	0.912122	1	2.2141	1	2.09636	1	2.3643	1	1.19964	1	0.617208	1	1.83537	1	MIR374B	ncRNA	0	0.438	0.231	0	0	0	0	0	0	0	0.438	0.215	0	0	0	0	0.917	0.499	0	0.493	0.237	0.451	1.277	0.793	1.277	1	1
NR_037511	-1.15016	1	-2.332	1	-1.30223	1	0.912122	1	2.2141	1	2.09636	1	2.3643	1	1.19964	1	0.617208	1	1.83537	1	MIR374C	ncRNA	0	0.45	0.237	0	0	0	0	0	0	0	0.451	0.221	0	0	0	0	0.944	0.514	0	0.507	0.244	0.464	1.314	0.816	1.314	1	1
NR_039898	-1.15016	1	-2.332	1	-1.30223	1	0.912122	1	NA	1	2.09636	1	NA	1	NA	1	1.52756	1	1.82896	1	MIR4744	ncRNA	0	0.384	0.202	0	0	0	0	0	0	0	0.384	0.188	0	0	0	0	0	0	0	0	0	0	0.56	0.232	0.56	1	1
NR_049850	-1.15016	1	-2.332	1	-1.30223	1	NA	1	NA	1	NA	1	NA	1	NA	1	NA	1	NA	1	MIR5585	ncRNA	0	0.536	0.282	0	0	0	0	0	0	0	0	0	0	0	0	0	0	0	0	0	0	0	0	0	0.536	1	1
NR_106869	-1.15016	1	-2.332	1	-1.30223	1	NA	1	NA	1	NA	1	NA	1	NA	1	NA	1	NA	1	MIR6811	ncRNA	0	0.545	0.287	0	0	0	0	0	0	0	0	0	0	0	0	0	0	0	0	0	0	0	0	0	0.545	1	1
NR_107016	-1.15016	1	-2.332	1	-1.30223	1	NA	1	2.35665	1	NA	1	2.51174	1	NA	1	-2.60547	1	NA	1	MIR7976	ncRNA	0	0.478	0.252	0	0	0	0	0	0	0	0	0	0	0	0	1.196	0	0.545	0	0	0	0	0	0	1.196	1	1
NR_002755	-1.15016	1	-2.332	1	-1.30223	1	NA	1	NA	1	NA	1	NA	1	NA	1	2.13845	1	2.43868	1	RNU5D-1	snRNA	0	0.314	0.165	0	0	0	0	0	0	0	0	0	0	0	0	0	0	0	0	0	0	0.647	0	0.379	0.647	1	1
NR_002917	-1.15016	1	-2.332	1	1.18774	1	NA	1	NA	1	NA	1	-2.50223	1	-0.414532	1	1.52756	1	-0.605219	1	SNORA19	snoRNA	0	0.245	0.129	0	0	0	0	0	0	0	0	0	0	0.605	0.292	0	0	0	0.511	0	0.265	0	0.357	0.148	0.605	1	1
NR_002433	-1.15016	1	-2.332	1	-1.30223	1	0.885757	1	1.26176	1	2.06765	1	1.41358	1	2.14018	1	0.0709965	1	-0.68389	1	SNORD12C	snoRNA	0	0.399	0.21	0	0	0	0	0	0	0.383	0	0.195	0	0	0	0	0.417	0.227	0.416	0.448	0.431	0	0.581	0.241	0.581	1	1
NR_004395	-1.15016	1	-2.332	1	-1.30223	1	1.91621	1	2.35665	1	3.09999	1	2.51174	1	2.14018	1	0.0297525	1	0.382405	1	SNORD1A	snoRNA	0	0.426	0.224	0	0	0	0	0	0	0	0.852	0.417	0	0	0	1.065	0	0.485	0.444	0.479	0.461	0	1.242	0.514	1.242	1	1
NR_106956	-0.701624	1	-2.32774	1	-3.29259	1	-1.53917	1	-1.17612	1	0.168743	1	1.41358	1	3.17609	1	-0.133545	1	-1.87726	1	MIR7106	ncRNA	0.541	1.457	1.024	0.631	0.598	0.614	0	0.348	0.261	0	0.486	0.238	0	0	0	0	0.509	0.277	0.507	1.64	1.052	0.5	0	0.293	1.64	1	1
NM_024080	0.0144345	0.999984	-2.32268	3.02e-08	0.536247	1	-2.03934	8.16e-06	0.56867	0.563376	0.278897	1	0.0479183	0.999988	-2.41012	3.23e-09	-1.91657	5.33e-06	0.533937	1	TRPM8	protein-coding	0.415	0.411	0.413	0.433	0.397	0.415	0.108	0.082	0.088	0.112	0.117	0.114	0.598	0.652	0.624	0.674	0.57	0.618	0.156	0.106	0.132	0.223	0.146	0.191	0.674	1	0
NR_145802	-0.856704	1	-2.31706	0.240838	-0.702726	1	-0.57264	1	-1.18244	1	0.811576	1	-1.33656	1	-1.63624	1	0.916949	1	1.21647	1	SNORD138	snoRNA	1.676	3.008	2.378	0	2.471	1.268	1.083	0.18	0.405	0.964	1.003	0.983	1.16	1.859	1.498	0.627	0.525	0.572	0.523	0.564	0.543	1.033	1.462	1.211	3.008	1	1
NM_001288769	-0.26463	0.999984	-2.30947	2.5e-05	0.460473	1	-2.08767	0.00203104	0.243109	0.974086	-0.0279963	1	-0.480635	0.925581	-2.58363	3.75e-06	-2.07983	0.00307877	0.011945	1	PDE1B	protein-coding	0.484	0.435	0.458	0.377	0.382	0.38	0.089	0.111	0.106	0.109	0.093	0.101	0.73	0.588	0.661	0.427	0.477	0.454	0.129	0.116	0.123	0.149	0.091	0.125	0.73	1	0
NM_001888	-0.400026	1	-2.29424	0.000908337	-0.621024	1	-2.05269	0.0241186	-0.235341	0.990768	-0.160238	1	-0.0136992	1	-2.98212	0.0118978	-2.51965	0.0344073	0.444703	1	CRYM	protein-coding	0.605	0.542	0.572	0.47	0.396	0.432	0.13	0.13	0.13	0.135	0.101	0.118	0.232	0.546	0.384	0.452	0.295	0.367	0.021	0.09	0.054	0.062	0.088	0.073	0.605	1	0
NM_002863	-0.442809	0.0383339	-2.28898	2.13e-94	0.222871	0.189425	-1.82678	1.55e-37	0.159723	0.825179	0.0177767	0.992743	-0.504652	0.00170637	-2.60906	1.44e-99	-2.22282	2.05e-47	-0.120146	0.999863	PYGL	protein-coding	15.31	14.243	14.748	11.988	9.711	10.819	3.484	3.267	3.321	3.332	3.579	3.453	17.044	18.92	17.951	11.828	12.486	12.186	3.145	3.456	3.295	3.028	2.921	2.983	18.92	1	0
NM_052966	1.11923	3.23e-13	-2.28585	5e-90	-0.498256	0.000141243	-2.76766	1.59e-79	-1.07801	2.11e-11	0.634065	0.000813292	0.539628	0.000157287	-2.32139	8.65e-65	-2.33174	2.73e-63	0.528322	0.311668	FAM129A	protein-coding	5.715	6.277	6.011	11.771	13.986	12.908	1.429	1.321	1.348	1.895	2.42	2.152	4.503	4.359	4.433	6.426	5.956	6.17	0.988	0.996	0.992	1.409	1.395	1.403	13.986	1	0
NM_005225	0.111374	0.999984	-2.27787	3.12e-107	0.0368947	0.893221	-1.89549	4.53e-58	-0.0395945	0.994269	0.492008	0.00337141	0.0359302	0.999988	-2.24606	8.42e-81	-1.85691	3.6e-47	0.425169	0.401055	E2F1	protein-coding	20.045	19.521	19.769	21.378	21.079	21.224	4.816	4.319	4.443	6.272	6.68	6.472	22.228	20.126	21.212	20.447	21.197	20.855	5.662	4.328	5.02	6.771	6.349	6.596	22.228	1	0
NR_002922	-0.969401	1	-2.27491	0.296605	-1.07398	1	-1.10985	1	-3.17582	1	0.165185	1	-3.08742	1	0.0346957	1	2.36387	1	-0.758382	1	SNORA13	snoRNA	1.05	0.706	0.869	0.612	0.29	0.447	0.254	0.169	0.19	0	0.471	0.231	0	0.873	0.422	0	0	0	0.737	0.265	0.51	0.243	0.343	0.284	1.05	1	1
NM_000738	-0.330437	0.999984	-2.27489	1.13e-18	-0.668088	0.0725087	-1.76854	5.17e-08	-0.453801	0.658694	0.170554	0.954098	-0.114375	0.999988	-2.07547	4.6e-08	-2.5393	1.96e-08	-0.580582	1	CHRM1	protein-coding	2.003	2.15	2.081	1.519	1.753	1.639	0.5	0.462	0.472	0.477	0.618	0.546	1.556	1.172	1.37	1.407	1.028	1.201	0.425	0.298	0.364	0.261	0.209	0.24	2.15	1	0
NM_001146009	-0.264159	0.999984	-2.27455	7.96e-27	-0.333798	0.325882	-2.26825	1.4e-17	-0.460873	0.427813	-0.259824	0.907442	-0.390312	0.643825	-2.36593	5.99e-17	-2.28013	1.96e-10	-0.287124	0.999863	SLCO5A1	protein-coding	2.453	2.785	2.628	2.397	1.958	2.172	0.612	0.596	0.6	0.465	0.557	0.51	2.207	2.133	2.171	1.611	1.569	1.588	0.581	0.36	0.474	0.273	0.493	0.364	2.785	1	0
NM_015973	0.146085	0.999984	-2.25373	6.82e-28	-0.181872	0.662796	-2.01702	5.66e-20	-0.0967698	0.977344	0.386071	0.723453	0.232183	0.920712	-2.39105	2.12e-20	-2.52416	4.79e-20	0.095978	0.999863	GAL	protein-coding	11.42	11.167	11.286	13.317	11.585	12.428	2.529	2.696	2.655	3.43	3.532	3.48	11.051	9.721	10.408	10.801	12.541	11.748	2.441	1.986	2.222	2.491	2.126	2.34	13.317	1	0
NM_001300790	-0.404382	0.884576	-2.25349	9.07e-28	-0.703836	0.00482183	-2.25195	3.35e-17	-0.428602	0.479184	-0.422462	0.752504	-0.128349	0.997324	-2.13522	2.54e-14	-2.0655	2.71e-09	-0.0484225	0.999863	HLA-DQB2	protein-coding	8.004	8.653	8.346	6.629	5.909	6.259	2.248	1.737	1.865	1.756	1.219	1.493	5.282	5.393	5.336	4.666	4.704	4.687	1.35	1.371	1.36	0.915	1.702	1.241	8.653	1	0
NR_106827	-3.53621	1	-2.24597	1	-1.28087	1	0.885757	1	NA	1	-0.487587	1	-2.3921	1	-1.27453	1	1.28343	1	0.165593	1	MIR6769A	ncRNA	1.925	0.432	1.138	0	0	0	0.466	0.155	0.232	0.415	0	0.212	0.999	0	0.516	0	0	0	0.45	0	0.234	0.445	0	0.261	1.925	1	1
NM_004055	0.254896	0.999984	-2.23999	2.65e-19	-0.312015	0.45329	-2.80282	1.36e-22	-0.885946	0.016308	-0.327052	0.888933	-0.318206	0.877245	-1.88201	1.2e-10	-1.68656	2.59e-06	-0.119681	0.999863	CAPN5	protein-coding	1.655	1.456	1.55	1.616	2.049	1.838	0.43	0.323	0.35	0.287	0.313	0.3	1.331	1.282	1.307	1.031	0.982	1.005	0.378	0.416	0.396	0.307	0.414	0.352	2.049	1	0
NM_019075	2.15075	6.85e-09	-2.22889	0.000267193	-0.756817	1	-3.24027	3.92e-19	-0.906378	0.0531456	1.11763	1	2.00436	0.000586107	-2.24168	0.0178806	-3.11829	1.31e-08	1.13307	1	UGT1A10	protein-coding	0.524	0.444	0.482	2.192	2.078	2.133	0.155	0.089	0.106	0.289	0.222	0.256	0.227	0.372	0.297	1.341	0.972	1.14	0.068	0.074	0.071	0.135	0.172	0.15	2.192	1	0
NM_007120	2.13351	1.02e-08	-2.22889	0.000267193	-0.756817	1	-3.25989	5.85e-19	-0.907362	0.057043	1.07926	1	1.9863	0.000754704	-2.24168	0.0178806	-3.10014	1.93e-08	1.13307	1	UGT1A4	protein-coding	0.527	0.446	0.485	2.202	2.039	2.118	0.156	0.089	0.106	0.29	0.21	0.251	0.228	0.373	0.298	1.347	0.949	1.13	0.068	0.074	0.071	0.135	0.172	0.151	2.202	1	0
NM_019078	2.13351	1.02e-08	-2.22889	0.000267193	-0.756817	1	-3.25989	5.85e-19	-0.907362	0.057043	1.07926	1	1.9863	0.000754704	-2.24168	0.0178806	-3.10014	1.93e-08	1.13307	1	UGT1A5	protein-coding	0.533	0.452	0.491	2.229	2.064	2.144	0.158	0.091	0.107	0.294	0.213	0.254	0.231	0.378	0.302	1.364	0.961	1.144	0.069	0.075	0.072	0.137	0.174	0.152	2.229	1	0
NM_205862	2.13351	1.02e-08	-2.22889	0.000267193	-0.756817	1	-3.25989	5.85e-19	-0.907362	0.057043	1.07926	1	1.9863	0.000754704	-2.24168	0.0178806	-3.10014	1.93e-08	1.13307	1	UGT1A6	protein-coding	0.741	0.628	0.681	3.096	2.867	2.979	0.219	0.126	0.149	0.408	0.296	0.353	0.32	0.525	0.419	1.895	1.335	1.59	0.096	0.104	0.1	0.19	0.242	0.212	3.096	1	0
NM_019077	2.13351	1.02e-08	-2.22889	0.000267193	-0.756817	1	-3.25989	5.85e-19	-0.907362	0.057043	1.07926	1	1.9863	0.000754704	-2.24168	0.0178806	-3.10014	1.93e-08	1.13307	1	UGT1A7	protein-coding	0.536	0.454	0.493	2.24	2.075	2.155	0.159	0.091	0.108	0.295	0.214	0.255	0.232	0.38	0.303	1.371	0.966	1.15	0.07	0.075	0.072	0.138	0.175	0.153	2.24	1	0
NM_019076	2.13351	1.02e-08	-2.22889	0.000267193	-0.756817	1	-3.25989	5.85e-19	-0.907362	0.057043	1.07926	1	1.9863	0.000754704	-2.24168	0.0178806	-3.10014	1.93e-08	1.13307	1	UGT1A8	protein-coding	0.522	0.442	0.48	2.181	2.02	2.099	0.155	0.089	0.105	0.288	0.208	0.249	0.226	0.37	0.295	1.335	0.94	1.12	0.068	0.073	0.07	0.134	0.171	0.149	2.181	1	0
NM_021027	2.14503	7.92e-09	-2.22889	0.000267193	-0.756817	1	-3.23457	4.86e-19	-0.909731	0.0533971	1.11763	1	1.99535	0.000670114	-2.24168	0.0178806	-3.10924	1.59e-08	1.13307	1	UGT1A9	protein-coding	0.526	0.446	0.484	2.2	2.069	2.133	0.156	0.089	0.106	0.29	0.223	0.257	0.228	0.373	0.298	1.346	0.962	1.137	0.068	0.074	0.071	0.135	0.172	0.15	2.2	1	0
NM_174858	-0.295361	0.999984	-2.22452	3.09e-05	0.93293	1	-1.88444	0.00443658	0.709124	0.631744	0.043735	1	-0.518247	0.80737	-2.41219	9.14e-08	-2.23248	0.000157866	-0.33325	1	AK5	protein-coding	0.419	0.432	0.426	0.354	0.336	0.345	0.101	0.101	0.101	0.108	0.103	0.106	0.836	0.859	0.847	0.576	0.561	0.568	0.167	0.19	0.178	0.116	0.164	0.136	0.859	1	0
NR_029711	-2.7815	1	-2.22326	1	-2.93274	1	NA	1	2.28704	1	-1.43155	1	2.4398	1	2.14018	1	-2.53704	1	-2.23755	1	MIR194-1	ncRNA	0.825	0.37	0.585	0	0	0	0.4	0	0.1	0	0	0	0	0	0	0.463	0.388	0.422	0.386	0.416	0.401	0	0	0	0.825	1	1
NR_145727	-2.7815	1	-2.22326	1	0.145444	1	1.91621	1	NA	1	1.26641	1	-3.08742	1	-0.370143	1	NA	1	-2.79912	1	SNORA63D	snoRNA	0.529	0.237	0.375	0	0	0	0.256	0	0.064	0	0.475	0.233	0	0.88	0.425	0	0	0	0.495	0.267	0.385	0	0	0	0.88	1	1
NM_012306	0.309145	0.999984	-2.22066	1.23e-09	-0.835872	1	-1.86552	2.06e-07	-0.899219	0.125676	0.680293	1	0.247065	0.997324	-1.74403	0.0011223	-1.77809	0.00110409	0.207862	1	FAIM2	protein-coding	0.645	0.631	0.637	0.837	0.737	0.786	0.121	0.172	0.159	0.284	0.204	0.245	0.38	0.365	0.373	0.452	0.399	0.423	0.123	0.126	0.124	0.156	0.125	0.143	0.837	1	0
NR_132399	-0.152344	0.999984	-2.21775	6.89e-09	-0.745281	1	-2.26261	2.03e-06	-1.27536	0.0708508	-0.206519	1	-0.682494	1	-2.60875	2.4e-05	-1.72006	0.0330149	0.208108	1	TUNAR	ncRNA	0.955	0.857	0.904	0.839	0.782	0.81	0.229	0.209	0.214	0.244	0.138	0.192	0.526	0.602	0.563	0.318	0.355	0.338	0.088	0.119	0.103	0.098	0.139	0.115	0.955	1	1
NM_024409	0.214896	0.999984	-2.21346	7.97e-06	0.132783	1	-2.1179	4.8e-05	-0.108551	0.997019	0.307118	1	-0.0257848	0.999988	-1.95507	0.000298525	-1.90223	0.00179481	0.0202997	1	NPPC	protein-coding	2.019	2.174	2.101	2.459	2.381	2.419	0.522	0.491	0.499	0.542	0.725	0.632	2.561	2.239	2.405	2.015	2.488	2.272	0.84	0.544	0.697	0.83	0.528	0.705	2.561	1	0
NR_003051	-2.59052	0.321548	-2.21334	0.0468351	-2.79377	1	0.933086	0.211201	0.246194	0.990609	0.58777	1	0.451611	1	0.271515	0.805162	-0.518574	0.686796	-0.313802	1	RMRP	ncRNA	19.204	4.889	11.659	2.118	1.865	1.988	3.395	2.379	2.632	2.685	5.94	4.28	1.75	1.87	1.808	2.039	2.683	2.389	1.336	3.537	2.394	0.36	3.564	1.687	19.204	1	1
NM_207312	0.83845	1	-2.20671	0.045182	0.0111016	1	-2.36082	0.0122186	0.170741	0.997019	0.680795	1	0.999401	1	-2.19344	0.0836305	-2.45183	0.0142095	0.715176	1	TUBA3E	protein-coding	0.181	0.324	0.256	0.343	0.55	0.449	0.066	0.058	0.06	0.078	0.122	0.099	0.258	0.276	0.266	0.583	0.446	0.509	0.085	0.046	0.066	0.146	0.059	0.11	0.583	1	0
NR_004397	0.290797	1	-2.20001	0.364409	0.362151	1	-0.748908	1	0.202463	1	1.74593	1	0.134512	1	-0.329857	1	-0.827892	1	-0.368882	1	SNORD1C	snoRNA	0.439	2.361	1.452	3.068	0.485	1.742	0	0.564	0.424	0.756	1.575	1.157	1.365	2.431	1.88	1.477	2.473	2.019	2.052	1.328	1.704	2.432	0	1.425	3.068	1	1
NM_032756	0.0526152	0.999984	-2.19918	6.6e-12	-0.139075	0.845789	-1.78067	1.87e-07	0.00611869	0.999433	0.451643	1	0.198502	0.997324	-2.42805	5.4e-10	-2.40051	1.39e-09	0.229316	1	HPDL	protein-coding	2.292	2.194	2.24	2.088	2.512	2.306	0.672	0.458	0.512	0.697	0.83	0.762	2.178	2.071	2.126	2.226	2.443	2.344	0.36	0.525	0.44	0.445	0.579	0.501	2.512	1	0
NM_019842	-0.167887	0.999984	-2.19896	3.2e-43	0.0106967	0.981405	-1.72651	5.5e-20	0.136542	0.909649	0.306386	0.71181	-0.0409038	0.999988	-2.22957	1.65e-34	-2.18946	2.05e-26	0.00172544	0.999863	KCNQ5	protein-coding	2.385	2.362	2.373	2.289	1.925	2.102	0.563	0.582	0.577	0.682	0.758	0.719	2.48	2.51	2.494	2.351	2.306	2.326	0.647	0.543	0.597	0.556	0.614	0.58	2.51	1	0
NM_001354870	0.0725156	0.999984	-2.19748	2.94e-190	0.0861857	0.550082	-2.2646	7.78e-149	0.0884987	0.916952	0.00768187	0.994026	0.0757101	0.997324	-2.30731	4.82e-247	-2.44546	1.43e-108	-0.0624555	0.999863	MYC	protein-coding	55.838	57.859	56.903	62.945	56.126	59.445	14.399	13.169	13.475	13.902	14.15	14.024	65.279	60.691	63.061	60.768	66.473	63.873	14.973	13.51	14.269	12.461	14.309	13.226	66.473	1	0
NM_001135048	0.525036	0.311107	-2.18972	3.39e-26	-0.713791	0.00949936	-2.33001	5.83e-25	-1.07062	9.73e-05	0.382808	0.723889	0.168967	0.997324	-1.62306	1.85e-08	-1.33833	5.36e-06	0.456826	0.999863	JDP2	protein-coding	2.407	2.333	2.368	3.01	3.728	3.378	0.588	0.57	0.575	0.713	0.816	0.764	1.649	1.365	1.512	1.629	1.623	1.626	0.585	0.51	0.549	0.662	0.817	0.726	3.728	1	0
NR_029495	-1.3038	1	-2.18042	1	-1.46148	1	-0.526662	1	-1.59014	1	0.17973	1	-1.4288	1	-1.72833	1	1.28343	1	1.58237	1	MIR23A	ncRNA	0.481	0.863	0.683	0.561	0	0.273	0.466	0	0.116	0	0.432	0.212	0.499	0	0.258	0	0	0	0	0	0	0.445	0	0.261	0.863	1	1
NM_000227	-0.226488	0.999984	-2.17403	2.31e-15	0.819529	0.00182527	-1.41404	1.4e-05	0.921312	0.0134707	0.544894	0.688435	-0.123448	0.997324	-2.50452	6.12e-24	-1.54922	2.11e-08	0.832961	0.590922	LAMA3	protein-coding	0.944	0.903	0.922	0.913	0.666	0.786	0.199	0.246	0.234	0.284	0.385	0.333	1.837	1.563	1.705	1.806	1.214	1.484	0.32	0.351	0.335	0.534	0.642	0.579	1.837	1	0
NM_014398	1.59031	0.000692833	-2.17269	9.36e-06	0.30105	1	-3.3266	5.8e-16	-1.14669	0.029228	0.409208	1	0.142632	0.999988	-2.5453	2.42e-06	-1.75617	0.000462915	0.923444	1	LAMP3	protein-coding	0.582	0.476	0.526	1.115	2	1.569	0.171	0.104	0.12	0.152	0.205	0.178	0.539	0.818	0.674	0.747	0.694	0.718	0.165	0.094	0.131	0.288	0.19	0.248	2	1	0
NM_001004303	0.448912	0.999984	-2.17027	6.28e-07	-0.104171	1	-1.56182	6.86e-05	0.114915	0.993109	1.06438	1	0.670273	0.576287	-2.2064	1.03e-05	-2.29004	1.76e-06	0.575845	1	FYB2	protein-coding	0.806	0.524	0.658	1.116	0.702	0.904	0.137	0.182	0.17	0.321	0.371	0.346	0.606	0.682	0.643	1.301	0.691	0.969	0.17	0.142	0.157	0.279	0.171	0.235	1.301	1	0
NM_206967	-0.455425	1	-2.17027	0.0155668	0.400957	1	-1.29163	0.27362	0.489974	0.954502	0.421501	1	-0.365754	1	-2.32934	0.0128769	-1.33918	0.243248	0.616211	1	C16orf74	protein-coding	0.661	0.558	0.607	0.453	0.43	0.441	0.151	0.15	0.15	0.268	0.14	0.205	0.686	0.992	0.834	0.829	0.438	0.617	0.255	0.118	0.189	0.395	0.153	0.295	0.992	1	0
NM_001346032	0.474594	0.999984	-2.1681	1.85e-07	0.319403	1	-2.1268	4.92e-08	0.326727	0.821459	0.537249	1	0.483446	0.695155	-2.5249	3.51e-08	-2.52102	4.04e-10	0.494866	1	RIPOR2	protein-coding	0.415	0.489	0.454	0.688	0.567	0.626	0.082	0.131	0.119	0.19	0.134	0.163	0.538	0.64	0.588	0.808	0.774	0.79	0.073	0.157	0.113	0.126	0.195	0.155	0.808	1	0
NM_001201465	-0.408757	0.999984	-2.16781	2.13e-18	-0.431374	0.25861	-1.95322	3.09e-10	-0.377717	0.732358	-0.184022	0.944837	-0.354267	0.866011	-2.01031	5.54e-10	-1.99408	4.92e-07	-0.335281	0.999863	NETO1	protein-coding	2.455	2.891	2.685	2.218	1.804	2.006	0.591	0.708	0.679	0.587	0.586	0.587	2.032	2.109	2.069	1.752	1.374	1.546	0.691	0.459	0.579	0.446	0.446	0.446	2.891	1	0
NR_121197	-1.79956	1	-2.16721	0.300622	-4.37542	1	0.787977	1	0.471252	1	1.16158	1	3.04849	1	3.10344	1	-1.75181	1	-1.8115	1	LOC102724601	ncRNA	0.546	0.07	0.295	0.182	0	0.089	0.076	0.075	0.075	0.202	0.14	0.172	0	0	0	0.175	0.073	0.12	0.219	0.079	0.152	0.072	0	0.042	0.546	1	1
NM_015715	-0.0483981	0.999984	-2.16688	3.96e-121	0.0930395	0.611568	-1.98874	8.94e-75	0.199457	0.610402	0.129673	0.796777	0.0593023	0.997324	-2.25743	4.71e-119	-2.22316	1.37e-72	0.0932647	0.999863	PLA2G3	protein-coding	30.819	29.708	30.234	31.688	26.682	29.119	7.951	7.108	7.318	8.439	8.185	8.315	35.253	32.114	33.735	32.915	34.398	33.722	8.641	7.125	7.912	8.797	7.632	8.315	35.253	1	0
NM_001160045	-0.225557	0.999984	-2.16165	1.7e-05	0.0852073	1	-2.49863	0.000249383	-0.132361	0.995266	-0.572335	1	-0.441669	1	-3.09104	1.17e-06	-2.20783	0.00285568	0.428711	1	GLI1	protein-coding	0.553	0.404	0.474	0.465	0.351	0.406	0.129	0.112	0.116	0.035	0.129	0.081	0.478	0.579	0.526	0.413	0.337	0.372	0.077	0.062	0.07	0.113	0.067	0.094	0.579	1	0
NM_001354752	1.01816	1.01e-20	-2.16149	7.04e-143	-0.0360795	0.880237	-1.22005	6.89e-39	0.290889	0.14518	1.95972	1.61e-163	1.34615	1.45e-52	-2.64132	5.5e-175	-1.50475	1.26e-51	2.48294	2.58e-115	ZBTB16	protein-coding	10.789	11.504	11.166	24.539	20.507	22.469	2.704	2.815	2.787	10.725	11.132	10.924	11.758	10.936	11.361	27.918	27.476	27.678	2.158	1.912	2.039	10.482	11.84	11.044	27.918	1	0
NM_020872	0.0418856	0.999984	-2.1595	1.61e-07	-0.222377	1	-1.44642	0.000655129	0.086363	0.997019	0.775759	1	0.352563	0.973638	-1.62598	0.000815848	-2.14455	1.19e-05	-0.162427	1	CNTN3	protein-coding	0.57	0.461	0.513	0.574	0.482	0.527	0.089	0.154	0.138	0.267	0.171	0.22	0.57	0.351	0.464	0.703	0.436	0.558	0.184	0.149	0.167	0.137	0.156	0.145	0.703	1	0
NM_012242	0.154693	0.999984	-2.1584	3e-51	-0.392652	0.0609251	-2.19198	4.14e-37	-0.272506	0.585668	0.119415	0.932221	0.27605	0.663608	-2.48864	9.67e-37	-2.50482	3.67e-35	0.2641	0.999863	DKK1	protein-coding	11.031	10.29	10.64	12.905	10.761	11.805	2.69	2.626	2.642	3.307	2.541	2.932	9.266	7.674	8.497	9.368	10.281	9.865	1.863	1.512	1.694	1.857	2.126	1.968	12.905	1	0
NM_012337	-0.576211	1	-2.15801	0.000149745	-0.302606	1	-2.38818	0.00389483	-0.539559	0.896461	-0.785985	1	-0.811459	1	-2.25576	0.00262805	-1.21523	0.251413	0.237784	1	CFAP45	protein-coding	0.798	0.628	0.708	0.499	0.452	0.475	0.151	0.194	0.183	0.084	0.122	0.103	0.686	0.518	0.605	0.349	0.311	0.328	0.164	0.118	0.142	0.126	0.204	0.158	0.798	1	0
NR_131224	0.415601	1	-2.15329	0.0364166	0.409344	1	-2.40487	0.0197541	0.913653	0.662968	0.169219	1	0.921832	1	-0.865277	0.369608	-2.01894	0.00990415	-0.223577	1	H19	ncRNA	0.421	0.277	0.345	0.524	0.403	0.462	0.082	0.09	0.088	0.097	0.101	0.099	0.466	0.498	0.482	0.882	0.871	0.876	0.394	0.198	0.3	0.208	0.294	0.243	0.882	1	1
NM_014331	0.584574	4.75e-06	-2.15172	2.42e-130	-0.303458	0.0315406	-2.57414	1.98e-96	-0.722942	3.18e-08	0.163111	0.910028	0.166175	0.800981	-1.62383	7.84e-57	-1.79476	2.59e-48	-0.0049938	0.999863	SLC7A11	protein-coding	8.958	9.921	9.466	14.777	13.41	14.075	2.349	2.366	2.362	2.301	3.063	2.674	8.746	7.229	8.013	9.283	7.959	8.562	2.874	2.923	2.897	2.589	3.091	2.797	14.777	1	0
NM_001350931	-0.888349	1	-2.14411	0.0127974	0.0773031	1	-2.56503	0.0985236	0.168741	1	-1.29914	1	-0.796776	1	-1.53375	0.102069	-1.55248	0.29006	-0.801177	1	C10orf82	protein-coding	0.525	0.66	0.596	0.286	0.349	0.318	0.136	0.158	0.152	0.121	0	0.062	0.763	0.544	0.657	0.432	0.296	0.358	0.328	0.177	0.255	0.065	0.229	0.133	0.763	1	0
NR_039924	-2.24153	1	-2.13859	1	-2.39209	1	NA	1	1.26176	1	-0.627953	1	1.41358	1	NA	1	1.12033	1	2.85893	1	MIR4767	ncRNA	0.9	0	0.426	0	0	0	0	0.145	0.109	0	0	0	0	0	0	0	0.423	0.23	0	0	0	0	1.177	0.487	1.177	1	1
NR_106901	-2.24153	1	-2.13859	1	-2.39209	1	NA	1	NA	1	-0.627953	1	NA	1	NA	1	NA	1	NA	1	MIR6842	ncRNA	1.083	0	0.512	0	0	0	0	0.174	0.131	0	0	0	0	0	0	0	0	0	0	0	0	0	0	0	1.083	1	1
NR_023344	-2.24153	1	-2.13859	1	-2.39209	1	NA	1	1.34481	1	-0.627953	1	1.49963	1	NA	1	-1.59373	1	NA	1	RNU6ATAC	snRNA	0.559	0	0.264	0	0	0	0	0.09	0.067	0	0	0	0	0	0	0.314	0	0.143	0	0	0	0	0	0	0.559	1	1
NR_003704	-1.76631	1	-2.13824	0.286844	-1.86547	1	-0.526446	1	1.64105	1	-0.157072	1	1.7403	1	0.217496	1	-2.91461	1	-1.41081	1	SNORA84	snoRNA	1.312	0.706	0.993	0.612	0	0.298	0.254	0.253	0.254	0.226	0.236	0.231	0	0.582	0.281	0.589	1.233	0.94	0.491	0.265	0.382	0.243	0	0.142	1.312	1	1
NR_001445	-2.72347	0.137049	-2.13458	0.0459941	-2.45345	0.0674576	1.0589	0.00841695	0.584045	0.558996	0.479584	0.916992	0.318899	0.963765	-0.274501	0.566413	-0.485707	0.27485	0.110265	0.999863	RN7SK	snRNA	69.393	18.875	42.766	7.323	6.017	6.653	13.39	8.854	9.984	9.566	21.892	15.605	7.385	9.4	8.359	10.808	9.344	10.011	5.778	9.722	7.675	6.191	10.406	7.936	69.393	1	1
NM_016354	0.209109	0.999984	-2.12579	2.11e-11	0.50784	0.213545	-1.68377	2.22e-07	0.424182	0.601545	0.650408	1	0.126742	0.997324	-2.20007	1.05e-12	-1.82961	3.76e-09	0.498429	0.999863	SLCO4A1	protein-coding	1.442	1.283	1.358	1.711	1.428	1.566	0.353	0.343	0.345	0.487	0.619	0.552	2.134	1.905	2.024	2.098	2.134	2.117	0.54	0.443	0.493	0.672	0.689	0.679	2.134	1	0
NM_019018	0.757915	2.29e-08	-2.12477	8.57e-78	0.193651	0.265131	-2.47048	7.66e-95	0.460045	0.00625888	0.411288	0.0712361	1.02506	2.94e-22	-2.21266	3.02e-74	-2.5151	1.07e-90	0.723848	0.00169205	OTULINL	protein-coding	4.977	5.229	5.11	8.69	8.462	8.573	1.331	1.278	1.291	1.783	1.728	1.756	6.277	5.905	6.097	11.929	11.87	11.897	1.391	1.551	1.468	2.17	2.608	2.351	11.929	1	0
NM_005656	0.00211403	0.999984	-2.11525	6.08e-89	0.62286	2.22e-09	-1.16742	7.21e-21	0.65088	1.06e-05	0.951541	9.83e-14	0.0312373	0.999988	-1.82611	1.16e-79	-1.0821	2.57e-21	0.774998	1.54e-08	TMPRSS2	protein-coding	13.758	13.104	13.413	13.749	12.999	13.364	3.328	3.523	3.475	6.325	7.18	6.744	21.3	21.844	21.563	21.967	20.415	21.123	6.65	6.967	6.803	10.958	11.913	11.353	21.967	1	0
NR_030728	0.684214	0.999984	-2.10757	0.00125996	0.0104881	1	-1.77888	0.00167032	-0.212087	0.978312	1.03638	1	0.464299	1	-2.12154	0.00495074	-2.28661	0.00100035	0.309456	1	LOC440910	ncRNA	0.5	0.7	0.605	1.212	0.729	0.964	0.097	0.193	0.169	0.224	0.413	0.317	0.643	0.621	0.632	1.032	0.658	0.828	0.243	0.081	0.165	0.185	0.209	0.195	1.212	1	1
NM_000596	0.443589	1	-2.10405	0.00728324	0.628637	1	-2.87349	0.000383414	0.881076	0.471253	-0.29703	1	0.697902	1	-2.13457	0.00304736	-3.181	3.55e-06	-0.31608	1	IGFBP1	protein-coding	0.568	0.353	0.455	0.637	0.604	0.62	0.085	0.141	0.127	0.113	0.078	0.096	0.68	0.8	0.738	1.153	1.15	1.152	0.266	0.11	0.191	0.101	0.2	0.142	1.153	1	0
NR_126566	0.312286	0.106771	-2.10121	6.69e-156	0.0641221	0.724178	-1.54046	3.1e-53	0.0881257	0.910924	0.874363	4.11e-24	0.337315	0.00874109	-2.3563	1.73e-149	-1.74106	6.25e-70	0.952817	3.27e-15	KLK4	protein-coding	115.958	109.503	112.556	142.199	136.082	139.059	30.272	28.197	28.714	50.541	57.97	54.18	127.72	118.235	123.135	147.273	150.853	149.221	30.104	23.677	27.013	50.69	51.244	50.92	150.853	1	0
NM_001271458	0.0678051	1	-2.09972	0.00444742	1.84576	1	-2.0159	0.0325226	1.7875	0.00215759	0.146062	1	0.012186	0.999988	-2.68944	5.66e-09	-2.52808	4.32e-07	0.191765	1	COLCA2	protein-coding	0.832	0.603	0.711	0.709	0.778	0.744	0.186	0.185	0.185	0.386	0.029	0.211	2.556	2.802	2.675	2.765	2.435	2.585	0.509	0.42	0.466	0.384	0.67	0.502	2.802	1	0
NM_001395	0.0977776	0.999984	-2.09923	5.05e-27	0.196987	0.578856	-2.04408	3.82e-20	0.195414	0.871995	0.154635	0.933105	0.0970209	0.9974	-2.3219	1.6e-27	-2.67289	1.9e-25	-0.25902	0.999863	DUSP9	protein-coding	4.072	4.347	4.217	4.305	4.63	4.472	1.061	1.112	1.1	1.296	1.166	1.232	5.285	4.789	5.045	4.619	5.678	5.195	1.106	1.149	1.127	0.998	0.84	0.933	5.678	1	0
NM_004091	-0.0530845	0.999984	-2.09181	9.66e-89	0.0299798	0.919342	-1.80205	1.28e-37	0.0427803	0.993109	0.234609	0.611023	-0.0388511	0.999988	-2.03887	1.28e-73	-1.76407	1.07e-40	0.236583	0.999863	E2F2	protein-coding	9.296	8.826	9.048	9.624	7.809	8.693	2.461	2.285	2.329	2.483	3.168	2.819	10.131	9.173	9.668	8.926	9.1	9.021	2.82	2.436	2.635	2.953	3.121	3.022	10.131	1	0
NM_001195017	0.554009	0.999984	-2.0892	6.15e-08	0.0954868	1	-1.88977	1.34e-07	0.0278078	0.997969	0.750273	1	0.487154	0.718609	-2.40768	8.85e-08	-2.18838	4.72e-08	0.713062	1	CD4	protein-coding	0.976	0.854	0.912	1.312	1.353	1.333	0.252	0.231	0.236	0.352	0.466	0.408	1.052	0.987	1.02	1.498	1.254	1.366	0.254	0.175	0.216	0.32	0.372	0.341	1.498	1	0
NR_000025	-3.82745	1	-2.08821	0.415763	0.642862	1	2.88237	1	2.35665	1	1.1534	1	-2.12859	1	-3.48111	1	-1.21501	1	0.165593	1	SNORD15B	snoRNA	1.434	0	0.678	0	0	0	0.232	0.154	0.173	0.618	0.214	0.42	1.24	1.06	1.153	0.536	0	0.244	0.224	0	0.116	0.221	0	0.129	1.434	1	1
NR_106826	-0.227803	1	-2.08675	1	-1.41828	1	0.420356	1	-0.179735	1	2.37843	1	1.01148	1	0.778758	1	-0.985684	1	-0.737127	1	MIR6768	ncRNA	0	1.313	0.692	0	1.079	0.554	0.473	0	0.118	1.262	0.438	0.858	0.506	0	0.262	0.548	0.459	0.499	0	0.985	0.474	0	0.638	0.264	1.313	1	1
NM_005794	0.168978	0.999984	-2.08592	1.22e-70	-0.895909	6.35e-11	-1.88195	5.46e-29	-0.736608	0.00220223	0.378025	0.209178	0.328486	0.421719	-2.08338	3.26e-08	-1.99469	1.78e-27	0.42212	0.999863	DHRS2	protein-coding	21.723	20.517	21.087	20.672	26.201	23.51	5.062	5.856	5.658	6.512	8.013	7.248	10.968	12.711	11.811	16.278	12.417	14.177	2.434	3.802	3.092	3.712	4.518	4.046	26.201	1	0
NM_178839	-0.568817	0.999984	-2.08147	1.26e-06	-0.524423	1	-2.65484	3.77e-05	-0.953932	0.509263	-1.15383	1	-0.996473	1	-2.90871	4.15e-05	-5.48072	0.00251019	-3.5121	1	LRRTM1	protein-coding	1.098	0.845	0.965	0.677	0.624	0.65	0.274	0.242	0.25	0.149	0.085	0.117	0.798	0.609	0.706	0.37	0.31	0.337	0.176	0.032	0.107	0	0.021	0.008	1.098	1	0
NM_030952	0.148237	0.999984	-2.07718	2.61e-28	-0.289278	0.338053	-1.77311	1.81e-19	-0.0965853	0.967818	0.463738	0.478404	0.341798	0.554351	-2.22326	8.61e-22	-2.05258	1.27e-19	0.514798	0.999863	NUAK2	protein-coding	3.416	3.473	3.446	4.066	3.542	3.797	0.764	1.004	0.945	1.142	1.379	1.258	2.779	3.104	2.936	3.471	3.676	3.582	0.757	0.653	0.707	0.934	1.044	0.98	4.066	1	0
NR_031694	-2.17443	1	-2.07717	1	-2.32598	1	2.4711	1	NA	1	2.3686	1	NA	1	1.11404	1	1.52756	1	0.371029	1	MIR1281	ncRNA	0.654	0.586	0.618	0	0	0	0	0.21	0.158	1.127	0.587	0.862	0	0	0	0	0	0	0.612	0	0.317	0	0.855	0.354	1.127	1	1
NR_039881	0.881924	1	-2.07717	1	0.117888	1	-2.15046	1	-1.73594	1	0.825786	1	-0.968178	1	1.57357	1	1.06137	1	-1.46047	1	MIR4728	ncRNA	0.525	0.471	0.496	0	1.741	0.894	0	0.169	0.127	0	0.471	0.231	0.545	0.582	0.563	0.589	0	0.268	0	3.71	1.784	0	1.373	0.569	3.71	1	1
NR_106933	0.269172	1	-2.07717	1	0.0713299	1	-0.549295	1	-1.17612	1	1.79752	1	-0.975141	1	-1.27453	1	1.83623	1	2.13562	1	MIR6873	ncRNA	0.559	0.501	0.529	0.652	0.618	0.634	0	0.18	0.135	0.482	0.502	0.491	1.16	0	0.599	0	0.525	0.286	0.523	0	0.271	1.549	0.731	1.211	1.549	1	1
NR_030636	-2.17443	1	-2.07717	1	0.117888	1	3.88235	1	NA	1	3.76115	1	-2.44816	1	-1.26873	1	2.56028	1	1.3617	1	MIR940	ncRNA	0.373	0.334	0.352	0	0	0	0	0.12	0.09	1.927	0.669	1.311	0.387	0.413	0.399	0	0	0	0	0.376	0.181	0	0.975	0.404	1.927	1	1
NR_003327	-0.715339	1	-2.07717	1	-2.32598	1	-2.01495	1	-1.62381	1	-0.627953	1	NA	1	1.11404	1	2.13845	1	1.03457	1	SNORD116-12	snoRNA	0.373	0.334	0.352	0	0.412	0.211	0	0.12	0.09	0	0	0	0	0	0	0	0	0	0.349	0	0.181	0.689	0	0.404	0.689	1	1
NM_001320813	-0.328261	1	-2.07511	0.00080349	-0.781929	1	-1.5829	0.0398941	0.150207	0.997019	0.180164	1	0.603786	1	-1.98258	0.0388159	-2.28263	0.0105537	0.296754	1	SFTPA2	protein-coding	0.524	0.428	0.473	0.359	0.392	0.376	0.104	0.139	0.13	0.119	0.166	0.142	0.304	0.273	0.289	0.311	0.521	0.425	0.101	0.062	0.082	0.114	0.081	0.1	0.524	1	0
NR_027346	-0.129019	1	-2.06794	0.309355	-0.485347	1	-1.02822	1	-0.671233	1	0.955335	1	-0.318085	1	-0.932344	1	0.212714	1	0.827767	1	LINC00173	ncRNA	0.561	0.144	0.341	0.374	0.266	0.319	0	0.155	0.116	0.138	0.216	0.176	0.166	0.356	0.258	0.09	0.301	0.205	0.225	0.081	0.156	0.222	0.315	0.261	0.561	1	1
NM_001190766	0.152225	0.999984	-2.06436	0.000234399	-0.649622	1	-1.78426	0.00338329	-1.25756	0.310676	0.42461	1	-0.45458	1	-1.55217	0.0513427	-1.59516	0.137244	-0.50185	1	STMND1	protein-coding	0.896	1.016	0.959	1.352	0.786	1.062	0.281	0.237	0.248	0.295	0.402	0.348	0.601	0.672	0.635	0.473	0.421	0.445	0.247	0.239	0.243	0.195	0.138	0.171	1.352	1	0
NR_003943	0.12391	1	-2.06014	0.0724241	0.237698	1	-1.76276	0.143891	-0.723006	1	0.473526	1	-0.835329	1	-1.03954	0.338262	-0.397298	0.819989	-0.193098	1	SNORD77	snoRNA	6.025	4.955	5.461	8.782	3.331	5.984	0.487	2.099	1.698	2.165	1.803	1.987	6.252	7.237	6.728	4.508	2.831	3.596	3.289	4.055	3.657	1.856	4.598	2.991	8.782	1	1
NR_126098	0.243765	0.999984	-2.05635	4.9e-26	-0.664609	0.00955519	-1.94311	3.99e-23	-0.434066	0.28804	0.360785	0.690945	0.475079	0.283109	-2.06537	5.06e-15	-2.15594	1.29e-16	0.379164	0.999863	EDN2	protein-coding	10.48	8.516	9.445	11.488	10.858	11.164	2.38	2.639	2.574	3.176	3.414	3.292	6.183	6.308	6.243	7.965	8.667	8.347	1.737	1.602	1.672	2.352	1.88	2.157	11.488	1	0
NM_006988	-0.169404	0.999984	-2.04141	2.73e-38	-0.333389	0.1601	-1.96855	1.83e-24	-0.22122	0.782441	-0.0914672	0.962463	-0.0559377	0.999988	-1.97237	7.25e-23	-1.84699	4.57e-16	0.0667396	0.999863	ADAMTS1	protein-coding	3.569	3.309	3.432	3.352	2.749	3.042	0.876	0.963	0.941	0.824	0.938	0.88	2.928	2.765	2.849	2.816	2.456	2.62	0.929	0.694	0.816	0.932	0.723	0.845	3.569	1	0
NM_007021	0.118928	0.999984	-2.03464	9.87e-20	0.680268	0.00270413	-1.58738	5.03e-12	0.716071	0.00874232	0.561216	0.392586	0.156293	0.974274	-1.71812	4.23e-20	-1.35112	3.48e-11	0.522158	0.893969	DEPP1	protein-coding	4.213	3.538	3.857	4.362	4.005	4.179	1.143	0.986	1.025	1.7	1.452	1.578	6.627	6.315	6.476	6.525	7.284	6.938	2.207	2.195	2.201	3.208	2.976	3.112	7.284	1	0
NM_000196	0.118764	0.999984	-2.03177	1.07e-24	0.205555	0.59318	-2.09746	3.02e-21	0.103102	0.967703	0.0517632	0.986787	0.0171851	0.999988	-2.16807	4.9e-23	-2.06819	3.76e-19	0.115323	0.999863	HSD11B2	protein-coding	5.728	4.907	5.295	5.494	5.944	5.725	1.468	1.426	1.437	1.529	1.509	1.52	7.132	5.654	6.418	6.18	6.234	6.209	1.764	1.418	1.597	1.793	1.571	1.701	7.132	1	0
NR_036437	-0.339738	0.999984	-2.03026	2.89e-11	0.678337	0.0503903	-1.47507	0.000129615	0.477865	0.68032	0.229254	1	-0.539489	0.452838	-1.96667	1.89e-12	-2.16664	2.19e-08	-0.73409	0.999863	KCNC4	protein-coding	0.967	1.041	1.006	1	0.595	0.792	0.228	0.303	0.284	0.305	0.34	0.322	1.911	1.445	1.686	1.359	0.877	1.097	0.527	0.433	0.482	0.241	0.33	0.278	1.911	1	0
NM_016095	0.233899	0.999984	-2.02389	2.17e-64	0.0215735	0.948597	-1.85456	4.2e-46	-0.0477788	0.989326	0.400931	0.100429	0.165263	0.824806	-2.11949	1.47e-65	-1.85261	2.02e-40	0.432738	0.49679	GINS2	protein-coding	29.151	30.686	29.96	34.957	34.938	34.947	8.816	7.695	7.974	10.543	11.401	10.963	31.197	32.189	31.677	33.879	34.334	34.127	8.512	7.812	8.176	10.455	11.166	10.749	34.957	1	0
NR_003069	0.334804	1	-2.02353	0.00714238	0.146771	1	-1.37295	0.0416574	0.221308	0.981523	1.00942	1	0.409868	1	-2.08593	0.00767948	-1.74071	0.0172948	0.739112	1	SNORD88C	snoRNA	7.578	9.713	8.704	10.941	10.772	10.854	1.049	3.25	2.702	5.29	4.211	4.761	11.608	8.402	10.058	13.367	12.209	12.737	2.364	2.915	2.629	5.67	2.832	4.495	13.367	1	1
NR_031609	-0.677752	1	-2.02037	1	-2.25687	1	-1.98231	1	-1.59014	1	-0.627953	1	NA	1	1.19964	1	1.52756	1	0.301463	1	MIR1204	ncRNA	0	0.942	0.496	0.612	0	0.298	0	0.169	0.127	0	0	0	0	0	0	0	0	0	0	0.53	0.255	0	0.687	0.284	0.942	1	1
NR_039904	0.896824	1	-2.02037	1	-2.25687	1	-3.56824	1	-1.70432	1	-0.627953	1	1.49963	1	1.11404	1	2.07983	1	2.4261	1	MIR4749	ncRNA	0	1.036	0.546	1.347	0.638	0.983	0	0.186	0.139	0	0	0	0	0	0	0.648	0	0.295	0.54	0	0.28	0	3.021	1.251	3.021	1	1
NR_106943	0.915174	1	-2.02037	1	-0.836248	1	-0.562417	1	0.8577	1	2.3686	1	2.61569	1	0.644485	1	-1.26997	1	0.659356	1	MIR6883	ncRNA	0	0.807	0.426	0.525	0.995	0.766	0	0.145	0.109	0.776	0.404	0.594	0.467	0	0.241	2.02	0.846	1.381	0.842	0	0.437	1.248	0	0.731	2.02	1	1
NR_030741	-0.677752	1	-2.02037	1	-2.25687	1	-1.98231	1	-1.59014	1	-0.627953	1	NA	1	NA	1	NA	1	NA	1	MIR9-2	ncRNA	0	0.723	0.381	0.47	0	0.229	0	0.13	0.097	0	0	0	0	0	0	0	0	0	0	0	0	0	0	0	0.723	1	1
NM_001308006	-0.0370114	0.999984	-2.0201	4.39e-11	-0.368877	0.520735	-2.0001	5.71e-08	-0.659836	0.403898	-0.0134491	1	-0.327118	0.963256	-1.99226	7.24e-07	-1.91022	0.000141785	-0.236163	1	LIPG	protein-coding	0.942	1.082	1.016	1.181	0.798	0.985	0.265	0.286	0.281	0.327	0.229	0.279	0.749	0.889	0.817	0.633	0.621	0.626	0.247	0.213	0.231	0.147	0.242	0.186	1.181	1	0
NR_030365	0.701448	1	-2.01964	1	0.105462	1	-1.97863	1	0.0199432	1	0.715803	1	0.61676	1	-2.86989	1	-2.27266	1	1.23637	1	MIR635	ncRNA	0.714	1.282	1.013	1.666	1.579	1.622	0.346	0.23	0.259	0.924	0	0.471	1.853	0.396	1.149	2.004	1.343	1.644	0.334	0	0.173	0.33	0.467	0.387	2.004	1	1
NM_001136032	-0.208046	0.999984	-2.01747	7.27e-28	-0.31643	0.26695	-1.94011	2.48e-19	0.0787941	0.984557	-0.139062	0.938025	0.188353	0.955538	-2.27106	9.82e-23	-2.32169	5.86e-21	0.129851	0.999863	KLK11	protein-coding	10.957	9.778	10.336	9.299	8.555	8.917	3.149	2.631	2.76	2.776	2.492	2.637	8.979	8.383	8.691	9.282	9.687	9.502	1.852	2.177	2.008	2.402	1.893	2.191	10.957	1	0
NM_001301822	-0.509352	1	-2.01341	0.00411285	-1.14566	1	-0.374224	0.691571	-1.46747	1	1.15153	1	-0.82976	1	-1.85395	0.144127	-0.085116	0.964181	0.944795	1	ASZ1	protein-coding	0.518	0.518	0.518	0.372	0.352	0.362	0.077	0.186	0.159	0.223	0.411	0.315	0.289	0.199	0.246	0.112	0.15	0.132	0.13	0.02	0.077	0.129	0.156	0.14	0.518	1	0
NM_030915	0.151489	1	-2.01251	0.011537	0.456159	1	-2.29311	0.0116349	1.00879	0.488081	-0.141499	1	0.708241	1	-1.96864	0.0144907	-2.3548	0.000732941	0.340558	1	LBH	protein-coding	0.224	0.223	0.223	0.331	0.17	0.248	0.069	0.057	0.06	0.061	0.053	0.057	0.221	0.419	0.317	0.491	0.511	0.501	0.099	0.083	0.092	0.076	0.155	0.109	0.511	1	0
NR_003944	-0.479532	1	-2.01127	0.299978	-0.0949977	1	-0.342272	1	0.0331402	1	1.21394	1	-0.349027	1	-0.68246	1	-1.45628	1	-1.12701	1	SNORD78	snoRNA	4.331	0.971	2.56	0	3.591	1.843	0	1.219	0.915	0.933	2.43	1.666	3.932	1.2	2.611	1.823	2.035	1.938	3.039	0.547	1.84	1.501	0	0.88	4.331	1	1
NR_003067	0.883268	1	-2.00591	0.219377	0.250339	1	-1.91665	0.136669	-0.251579	1	0.964761	1	0.382067	1	-0.96596	0.553916	-1.42894	0.421393	-0.0578014	1	SNORD88A	snoRNA	1.083	2.914	2.048	3.367	3.99	3.686	0.7	0.464	0.523	1.245	0.972	1.111	2.996	2.001	2.515	2.835	3.391	3.138	0.675	2.186	1.402	0	2.832	1.173	3.99	1	1
NM_001349726	-0.319945	1	-2.00466	0.000442017	-0.748942	1	-1.12389	0.120605	-0.0172557	0.998612	0.541517	1	0.413226	1	-0.886857	0.270641	-1.18433	0.1317	0.120789	1	ZNF723	protein-coding	0.606	0.765	0.69	0.663	0.44	0.548	0.239	0.158	0.178	0.18	0.391	0.283	0.432	0.42	0.426	0.595	0.498	0.543	0.248	0.268	0.258	0.21	0.347	0.267	0.765	1	0
NR_126346	0.0777637	1	-2.00347	0.00807361	0.292932	1	-3.01139	0.000685338	-0.0308259	0.998516	-1.00051	1	-0.244808	1	-2.68074	0.000802358	-1.62958	0.0607619	0.804649	1	KBTBD11-OT1	ncRNA	1.247	0.879	1.053	1.142	1.083	1.112	0.475	0.172	0.247	0.192	0.12	0.157	1.525	1.185	1.36	1.2	1.004	1.093	0.292	0.18	0.238	0.453	0.35	0.41	1.525	1	1
NM_001199219	0.753903	0.999984	-1.99374	0.00123235	0.316939	1	-1.92155	0.000163997	-0.0363845	0.997969	0.837404	1	0.400655	0.967723	-3.19204	9.59e-06	-2.45661	4.12e-05	1.14688	1	INMT	protein-coding	0.34	0.56	0.456	0.681	0.826	0.755	0.092	0.149	0.134	0.258	0.195	0.227	0.662	0.512	0.59	0.762	0.727	0.743	0.102	0.041	0.073	0.151	0.16	0.154	0.826	1	0
NM_033128	0.00609511	0.999984	-1.98694	3.26e-30	-0.810488	0.00014278	-1.48122	8.88e-16	-0.625155	0.0298184	0.510518	0.200298	0.191989	0.966691	-1.95293	1.78e-15	-1.31136	8.27e-08	0.831828	0.300497	SCIN	protein-coding	4.895	5.803	5.374	5.392	5.292	5.34	1.551	1.465	1.487	2.175	2.167	2.171	3.123	3.247	3.183	3.409	3.568	3.496	0.952	0.89	0.922	1.679	1.525	1.616	5.803	1	0
NM_000463	2.11317	7.26e-11	-1.98296	0.000191101	-0.696198	1	-3.21321	1.8e-23	-0.916988	0.0220032	0.863786	1	1.89543	0.000159633	-2.28084	0.00459492	-3.10504	2.42e-10	1.06634	1	UGT1A1	protein-coding	0.663	0.595	0.627	2.802	2.608	2.702	0.243	0.133	0.16	0.356	0.304	0.331	0.337	0.474	0.403	1.704	1.205	1.433	0.083	0.104	0.093	0.191	0.193	0.192	2.802	1	0
NM_003728	-0.367143	0.999984	-1.98193	4.41e-22	-0.801335	0.00444606	-1.76031	4.56e-12	-0.756063	0.0617489	-0.141837	0.944837	-0.319949	0.898913	-1.93932	2.23e-10	-1.78484	2.42e-06	-0.158864	0.999863	UNC5C	protein-coding	0.868	1.047	0.962	0.844	0.641	0.74	0.255	0.279	0.273	0.248	0.246	0.247	0.656	0.491	0.576	0.497	0.39	0.439	0.164	0.17	0.167	0.114	0.184	0.143	1.047	1	0
NM_000130	-0.147962	0.999984	-1.97758	1.83e-14	0.155988	0.784327	-1.54129	2.01e-07	0.306	0.78203	0.296103	0.886571	0.00311175	0.999988	-2.48693	3.63e-17	-2.03435	4.26e-11	0.458902	0.999863	F5	protein-coding	0.591	0.628	0.61	0.618	0.481	0.548	0.154	0.184	0.176	0.209	0.217	0.213	0.687	0.73	0.708	0.731	0.637	0.68	0.142	0.141	0.142	0.175	0.208	0.189	0.731	1	0
NR_036222	0.259846	1	-1.97701	1	-2.93274	1	-3.58592	1	-0.696396	1	-1.25614	1	2.51174	1	NA	1	0.627469	1	3.44491	1	MIR4261	ncRNA	1.216	0.545	0.862	0.709	1.344	1.035	0	0.391	0.294	0	0	0	0	0	0	1.364	0	0.622	0	0	0	0	2.385	0.988	2.385	1	1
NM_000517	-0.167842	0.999984	-1.97552	2.88e-28	-0.311764	0.281762	-1.90014	8.02e-19	0.00779189	0.998516	-0.0924315	0.9683	0.152444	0.997324	-2.16834	5.44e-22	-1.91163	4.73e-16	0.410725	0.999863	HBA2	protein-coding	18.881	21.551	20.288	18.179	17.618	17.891	5.708	5.72	5.717	5.028	5.857	5.434	17.435	16.581	17.022	17.628	18.612	18.164	4.214	4.256	4.234	5.177	5.892	5.473	21.551	1	0
NR_034160	-0.343451	1	-1.96669	0.010039	0.218475	1	-1.46263	0.149316	-0.11682	0.997969	0.142027	1	-0.677878	1	-1.84207	0.0234614	-1.52128	0.18635	-0.357693	1	USP2-AS1	ncRNA	0.632	0.594	0.612	0.386	0.565	0.478	0.204	0.155	0.167	0.285	0.108	0.198	0.686	0.8	0.741	0.439	0.452	0.446	0.281	0.182	0.234	0.195	0.157	0.179	0.8	1	1
NR_145958	-1.50343	1	-1.96288	0.13247	-0.0100113	1	-0.0793908	1	0.493543	1	0.394384	1	-0.993357	1	-1.46492	0.324648	-0.432412	1	0.0385892	1	SAXO2	protein-coding	1.131	0.553	0.826	0.12	0.455	0.292	0.199	0.265	0.248	0.355	0.277	0.316	1.28	0.456	0.882	0.346	0.483	0.421	0.289	0.415	0.349	0.19	0.538	0.334	1.28	1	0
NM_032545	0.112296	0.999984	-1.96288	7.18e-18	-0.303792	0.467075	-1.96977	2.56e-14	-0.0813057	0.990768	0.0959615	0.975744	0.335507	0.82046	-2.41377	6.42e-14	-2.16587	8.29e-13	0.595168	0.999863	CFC1	protein-coding	4.351	4.352	4.352	4.394	4.926	4.667	1.372	1.152	1.207	1.49	1.215	1.355	4.148	3.209	3.694	4.043	4.833	4.473	0.974	0.568	0.779	0.962	1.335	1.116	4.926	1	0
NM_001272046	0.0222423	0.999984	-1.96118	7.09e-41	-0.230703	0.36965	-1.82912	5.98e-28	-0.0157531	0.997969	0.157997	0.89991	0.238536	0.733598	-2.45078	9.45e-39	-2.54043	6.41e-37	0.155677	0.999863	VWA2	protein-coding	3.363	3.081	3.214	3.569	2.957	3.255	0.868	0.954	0.932	1.064	1.012	1.038	3.071	2.657	2.871	3.428	3.071	3.234	0.633	0.539	0.588	0.565	0.722	0.63	3.569	1	0
NR_037400	0.917015	1	-1.95984	0.392122	-1.14343	1	-0.855892	0.61236	-1.065	1	1.98181	1	0.987793	1	0.709766	1	0.131386	1	0.412126	1	MIR3605	ncRNA	1.75	0.628	1.158	0.816	3.482	2.185	0	0.563	0.423	1.509	1.257	1.385	0.726	0.388	0.563	0.786	1.315	1.074	0.982	1.06	1.02	1.294	1.373	1.327	3.482	1	1
NM_004095	0.618986	0.0012573	-1.95968	9.01e-68	-0.333677	0.0312194	-2.31673	5.18e-57	-0.719189	0.000180645	0.25993	0.50841	0.234111	0.554708	-1.82314	5.8e-43	-1.84872	1.14e-35	0.207556	0.999863	EIF4EBP1	protein-coding	41.419	42.366	41.918	58.564	68.708	63.771	12.424	11.626	11.825	13.571	15.55	14.541	36.368	33.014	34.747	38.794	39.497	39.176	11.046	10.895	10.973	12.749	12.046	12.458	68.708	1	0
NM_001290052	0.0584299	0.999984	-1.95901	1.03e-43	0.187982	0.458357	-1.6259	1.93e-27	0.110951	0.919817	0.393154	0.218906	-0.0170296	0.999988	-2.16766	1.35e-51	-1.67225	1.15e-25	0.477802	0.62176	UHRF1	protein-coding	6.943	5.657	6.265	7.1	5.976	6.523	1.787	1.805	1.801	2.249	2.543	2.393	7.904	7.06	7.496	6.945	7.235	7.103	2.037	1.689	1.869	2.66	2.412	2.557	7.904	1	0
NM_022746	0.0907557	0.999984	-1.95884	6.03e-86	-0.0158608	0.958272	-1.95151	2.42e-55	-0.0142934	0.997969	0.101064	0.907907	0.0935081	0.993442	-2.11365	7.86e-80	-2.13366	2.98e-62	0.0735525	0.999863	MARC1	protein-coding	22.502	21.705	22.082	25.462	21.482	23.419	6.027	6.524	6.4	6.378	7.35	6.854	22.19	23.418	22.784	24.281	22.502	23.313	6.283	5.511	5.912	6.092	6.066	6.081	25.462	1	0
NM_001161443	0.244696	1	-1.95791	0.00508714	0.224851	1	-1.8038	0.0084091	-0.29692	0.965865	0.362658	1	-0.275876	1	-2.30412	0.00168533	-1.43344	0.0871378	0.590842	1	SH2D2A	protein-coding	0.572	0.637	0.606	0.854	0.582	0.715	0.266	0.11	0.149	0.237	0.226	0.232	0.689	0.787	0.736	0.565	0.603	0.586	0.15	0.185	0.167	0.254	0.24	0.248	0.854	1	0
NM_021154	0.397065	0.00859279	-1.95669	2.27e-178	-0.388964	1.85e-06	-2.12149	7.06e-106	-0.611083	3.64e-06	0.233573	0.0297221	0.17585	0.432555	-1.71941	5.63e-133	-1.66457	5.41e-69	0.230488	0.533163	PSAT1	protein-coding	103.9	100.563	102.141	132.981	134.289	133.653	29.451	29.01	29.12	33.329	36.426	34.846	82.962	79.957	81.509	91.568	85.303	88.158	28.066	27.295	27.695	32.158	31.474	31.875	134.289	1	0
NM_001127645	-0.408613	0.220599	-1.95306	5.36e-49	0.180704	0.460073	-1.82318	4.24e-28	0.222065	0.697891	-0.276648	0.647014	-0.366485	0.166021	-1.03539	3.11e-16	-1.14829	1.14e-12	-0.479567	0.125246	GABRA1	protein-coding	6.038	6.968	6.528	5.268	4.504	4.876	1.793	1.92	1.888	1.648	1.474	1.563	7.229	8.158	7.678	6.153	5.339	5.71	4.219	4.184	4.202	3.043	2.852	2.964	8.158	1	0
NM_012342	-0.95806	0.219448	-1.95095	3.99e-09	1.38028	4.01e-08	-1.62019	0.00197659	1.60475	7.16e-05	-0.630281	1	-0.732081	0.0351735	-1.82434	5.4e-14	-1.75985	1.45e-07	-0.665455	0.999863	BAMBI	protein-coding	1.915	1.935	1.925	0.94	1.025	0.984	0.566	0.545	0.55	0.365	0.362	0.363	5.228	5.229	5.228	2.76	3.258	3.031	1.98	1.323	1.664	0.987	1.055	1.015	5.229	1	0
NM_024320	0.605392	0.00256929	-1.95046	9.18e-43	-0.391663	0.0514424	-1.27347	6.92e-19	-0.0663539	0.980336	1.28279	1.33e-16	0.931557	9.04e-10	-2.10735	9.77e-30	-1.66176	1.5e-27	1.37771	1.82e-08	PRR15L	protein-coding	13.098	12.45	12.756	18.771	19.771	19.284	3.684	3.66	3.666	9.378	8.736	9.063	9.955	10.358	10.15	18.71	18.485	18.587	2.893	2.381	2.647	6.582	6.859	6.697	19.771	1	0
NR_002907	-1.60566	1	-1.94876	0.0120973	-0.507247	1	0.172099	0.90101	0.547344	1	0.519388	1	-0.547033	1	-1.2565	0.182733	-1.27201	0.337219	-0.564631	1	SNORA73A	snoRNA	6.223	1.962	3.977	1.765	0.93	1.336	1.141	1.19	1.178	1.74	1.661	1.701	2.618	3.356	2.975	1.51	2.371	1.979	1.102	1.698	1.388	0.777	1.1	0.911	6.223	1	1
NM_000165	-0.18538	0.999984	-1.94712	3.8e-101	-0.884319	9e-25	-2.05592	1.38e-88	-0.777654	6.35e-08	-0.292014	0.058204	-0.0777405	0.997324	-1.90048	5.79e-96	-2.24425	1.16e-71	-0.421432	0.0961621	GJA1	protein-coding	43.554	46.423	45.067	43.628	35.372	39.39	14.046	11.963	12.482	10.806	10.652	10.731	24.84	26.02	25.41	22.274	23.938	23.18	7.866	7.382	7.633	5.585	5.57	5.579	46.423	1	0
NM_007232	-0.247359	0.999984	-1.94701	1.06e-08	0.323147	0.529492	-2.06139	2.1e-07	0.350786	0.798989	-0.391763	1	-0.218316	0.996163	-3.11003	4.73e-17	-2.65328	8.12e-11	0.222657	1	HRH3	protein-coding	1.541	1.371	1.452	1.359	1.088	1.22	0.565	0.317	0.378	0.257	0.407	0.33	1.989	1.809	1.902	1.643	1.497	1.563	0.206	0.288	0.245	0.323	0.237	0.288	1.989	1	0
NR_002997	-3.24205	1	-1.94418	1	-3.39257	1	NA	1	1.26176	1	-1.67595	1	1.41358	1	NA	1	-0.133545	1	1.58237	1	SCARNA1	ncRNA	0.84	0	0.397	0	0	0	0	0.203	0.152	0	0	0	0	0	0	0	0.197	0.107	0	0	0	0.194	0	0.114	0.84	1	1
NR_003125	-1.7819	1	-1.94418	1	-0.942733	1	-0.553027	1	-1.62381	1	-0.291312	1	-2.44816	1	-1.32431	1	1.28343	1	0.165593	1	SNORD14E	snoRNA	1.754	0	0.83	0	0.485	0.249	0	0.423	0.318	0	0.394	0.193	0.455	0.486	0.47	0	0	0	0.41	0	0.213	0.405	0	0.238	1.754	1	1
NM_213596	-0.40093	1	-1.9428	0.00762537	0.877445	1	-1.27617	0.158231	0.556306	0.876955	0.22767	1	-0.719383	1	-1.90837	0.000929922	-1.05671	0.194455	0.123329	1	FOXN4	protein-coding	0.322	0.195	0.255	0.218	0.172	0.194	0.111	0.05	0.065	0.125	0.056	0.091	0.538	0.449	0.495	0.314	0.263	0.287	0.116	0.178	0.146	0.201	0.109	0.163	0.538	1	0
NR_023371	-1.54757	1	-1.93922	0.363181	-4.14274	1	0.0549497	1	-2.60011	1	0.448087	1	NA	1	NA	1	2.56028	1	2.85893	1	RNA5S9	rRNA	1.155	0.777	0.956	0.337	0.319	0.328	0.28	0.279	0.279	0	0.777	0.381	0	0	0	0	0	0	0	0	0	0	0.755	0.313	1.155	1	1
NM_017855	-0.905645	1	-1.93608	0.0305073	-0.0128831	1	-0.641805	0.638819	0.20506	1	0.415493	1	-0.68824	1	-2.2721	0.034972	-0.542852	0.710085	1.0507	1	ODAM	protein-coding	0.38	0.488	0.437	0.285	0.18	0.231	0.079	0.157	0.138	0.141	0.195	0.167	0.507	0.392	0.451	0.366	0.179	0.264	0.153	0.055	0.106	0.176	0.249	0.206	0.507	1	0
NR_037901	-0.239934	0.999984	-1.93414	4.84e-06	-0.575413	1	-1.36398	0.00735892	-0.177905	0.983381	0.339865	1	0.158341	1	-1.56011	0.00785746	-1.96228	0.00219851	-0.254179	1	ARHGEF26-AS1	ncRNA	0.815	0.803	0.808	0.794	0.576	0.682	0.207	0.253	0.242	0.265	0.336	0.3	0.54	0.592	0.566	0.57	0.64	0.608	0.187	0.243	0.214	0.21	0.14	0.181	0.815	1	1
NM_178545	-0.309151	0.999984	-1.93297	1.83e-05	0.0912854	1	-2.37415	6.26e-05	0.86974	0.274827	-0.766609	1	0.471078	0.851541	-2.49852	2.63e-06	-2.59899	1.64e-07	0.38087	1	TMEM52	protein-coding	2.259	1.765	1.998	1.742	1.49	1.613	0.671	0.527	0.563	0.346	0.36	0.352	2.041	2.423	2.226	3.108	2.842	2.963	0.443	0.441	0.442	0.471	0.667	0.552	3.108	1	0
NM_001303141	0.0430377	0.999984	-1.9227	2.3e-10	0.295987	0.536668	-2.05551	2.2e-10	0.286271	0.825179	-0.110681	1	0.034532	0.999988	-2.17097	8.5e-13	-1.768	2.22e-08	0.442346	0.999863	PDZRN3	protein-coding	1.351	1.322	1.335	1.539	1.21	1.37	0.496	0.319	0.363	0.388	0.358	0.373	1.699	1.724	1.711	1.86	1.519	1.675	0.488	0.362	0.427	0.52	0.616	0.56	1.86	1	0
NM_012258	-0.280629	0.999984	-1.92222	2.35e-08	-0.156381	1	-1.60728	0.000136237	-0.357301	0.859774	0.0437244	1	-0.480642	0.836822	-2.07955	8.35e-07	-1.85009	0.000729797	-0.258236	1	HEY1	protein-coding	1.591	1.251	1.412	1.202	1.123	1.161	0.367	0.448	0.428	0.523	0.34	0.433	1.195	1.462	1.324	0.885	0.94	0.915	0.397	0.306	0.353	0.35	0.218	0.295	1.591	1	0
NR_037407	0.552667	1	-1.91356	1	-0.942733	1	-0.876686	1	-2.47235	1	1.60856	1	-0.968178	1	0.216176	1	0.881454	1	-0.308295	1	MIR3613	ncRNA	1.611	0	0.762	0.47	1.781	1.143	0.39	0.13	0.195	0.347	1.085	0.709	0.418	0.447	0.432	0.452	0	0.206	1.131	0	0.587	0.372	0.527	0.436	1.781	1	1
NM_001252010	-0.542963	0.254612	-1.91031	3.16e-23	-0.373645	0.234462	-2.37028	1.63e-17	-0.472237	0.422904	-1.00093	0.0296138	-0.640952	0.124999	-2.08609	2.6e-16	-2.61539	8.52e-13	-1.16794	0.381637	LUZP2	protein-coding	1.847	2.103	1.982	1.457	1.247	1.349	0.573	0.592	0.587	0.255	0.338	0.295	1.463	1.72	1.587	0.995	0.966	0.979	0.452	0.386	0.421	0.174	0.193	0.182	2.103	1	0
NM_001042	-0.343569	0.999984	-1.90997	1.73e-06	-0.521343	1	-1.30377	0.0126056	-0.246117	0.961285	0.291126	1	-0.0682932	0.999988	-1.41982	0.00917981	-1.50887	0.0138648	-0.150174	1	SLC2A4	protein-coding	0.829	0.773	0.799	0.644	0.611	0.627	0.171	0.281	0.253	0.171	0.407	0.287	0.527	0.637	0.58	0.434	0.623	0.537	0.331	0.156	0.247	0.174	0.26	0.209	0.829	1	0
NM_000446	-0.342831	0.137049	-1.90888	7.68e-91	-0.744172	3.9e-12	-2.14723	1.39e-63	-0.676559	3.49e-05	-0.581353	0.000203799	-0.274312	0.339792	-2.18167	7.37e-66	-2.88747	6.84e-62	-0.978976	0.000889818	PON1	protein-coding	21.863	22.546	22.223	18.619	16.273	17.415	6.647	6.504	6.54	4.663	4.246	4.459	13.6	14.066	13.825	11.06	10.904	10.975	3.513	3.312	3.416	1.629	1.773	1.688	22.546	1	0
NM_001190726	-0.0292533	0.999984	-1.90703	5.81e-23	-0.0380057	0.943845	-1.72965	1.38e-15	-0.0146962	0.998516	0.143155	0.933886	-0.00520715	0.999988	-2.11092	2.03e-20	-1.99109	4.13e-16	0.113615	0.999863	RERG	protein-coding	4.319	4.782	4.563	4.501	4.369	4.433	1.455	1.276	1.32	1.426	1.609	1.516	4.45	4.806	4.622	4.401	4.448	4.426	1.376	1.021	1.205	1.331	1.202	1.277	4.806	1	0
NM_001204314	0.0358662	0.999984	-1.90517	3.81e-60	0.169581	0.424782	-1.86206	2.92e-53	0.324459	0.162982	0.0796346	0.916742	0.191573	0.494841	-1.84834	1.05e-86	-1.85228	1.91e-47	0.188847	0.999863	PRLR	protein-coding	4.999	6.439	5.758	6.56	5.159	5.841	1.671	1.717	1.705	1.732	1.908	1.818	6.852	6.581	6.721	7.7	7.048	7.345	2.226	1.949	2.093	2.06	2.62	2.292	7.7	1	0
NR_102274	-0.171331	0.999984	-1.90155	1.36e-05	-0.369415	1	-1.23276	0.0131103	0.0159848	0.998516	0.49679	1	0.215381	0.9974	-1.95188	0.000751928	-1.25042	0.0305655	0.925339	1	KLK15	protein-coding	1.464	1.918	1.703	1.571	1.425	1.496	0.511	0.499	0.502	0.682	0.762	0.721	1.276	1.461	1.366	1.808	1.266	1.513	0.466	0.325	0.398	0.568	0.919	0.714	1.918	1	0
NM_022748	0.0407189	0.999984	-1.89818	9.57e-40	-0.0627175	0.86547	-1.91891	3.4e-31	-0.154129	0.861547	0.0176832	0.994299	-0.0498096	0.999988	-2.21477	1.58e-43	-2.36673	1.09e-35	-0.199714	0.999863	TNS3	protein-coding	2.613	3.024	2.83	3.206	2.585	2.888	0.881	0.811	0.828	0.933	0.795	0.866	2.886	2.75	2.82	2.681	2.55	2.61	0.658	0.701	0.679	0.532	0.633	0.574	3.206	1	0
NM_000813	-0.359112	0.603672	-1.89608	4.91e-50	0.369363	0.025472	-1.6301	1.08e-20	0.49544	0.0445795	-0.0935917	0.934909	-0.232055	0.53957	-1.54447	1.33e-37	-1.73063	2.17e-31	-0.418185	0.489336	GABRB2	protein-coding	3.625	4.161	3.908	3.533	2.545	3.026	1.18	1.149	1.157	0.993	1.221	1.105	5.025	5.475	5.242	4.421	4.171	4.285	1.959	2.07	2.012	1.407	1.556	1.469	5.475	1	0
NM_000910	0.129509	0.999984	-1.89472	1.96e-05	-0.532292	1	-2.44548	9.96e-07	-0.313127	0.911579	-0.447684	1	0.349307	1	-2.11995	0.00128181	-2.51128	6.94e-05	-0.0466225	1	NPY2R	protein-coding	0.593	0.523	0.556	0.713	0.507	0.608	0.213	0.135	0.155	0.115	0.137	0.126	0.486	0.318	0.405	0.44	0.539	0.494	0.063	0.145	0.102	0.097	0.1	0.098	0.713	1	0
NR_003042	-0.784951	1	-1.88995	1	0.0908565	1	-1.51283	1	0.864711	1	-0.291312	1	-0.00412796	1	-0.737565	1	0.501096	1	1.23321	1	SNORD45C	snoRNA	1.35	0.404	0.851	1.049	0	0.511	0	0.434	0.326	0	0.404	0.198	0.934	0.998	0.965	1.01	0.846	0.921	0.842	0.454	0.655	1.248	1.766	1.462	1.766	1	1
NR_000024	-0.760412	1	-1.88995	1	-0.954025	1	0.0295641	1	1.15339	1	1.18205	1	1.34302	1	-1.21383	1	-0.0403315	1	2.55655	1	SNORD46	snoRNA	1.071	0.32	0.676	0.416	0.395	0.405	0	0.345	0.259	0.616	0.321	0.471	0.741	0	0.383	0.802	1.007	0.913	0	0.361	0.173	0.66	1.402	0.967	1.402	1	1
NM_172109	-0.104648	0.999984	-1.88926	1.2e-09	0.349253	0.483927	-1.46326	2.3e-05	0.215143	0.922012	0.313664	1	-0.237801	0.980472	-2.02923	1.5e-10	-1.92069	3.37e-07	-0.128015	0.999863	KCNQ2	protein-coding	3.008	3.477	3.255	3.305	2.718	3.003	1.093	0.893	0.943	1.197	1.272	1.234	4.621	4.008	4.325	3.278	3.723	3.52	1.082	1.285	1.18	0.962	1.173	1.049	4.621	1	0
NR_131203	-0.300113	1	-1.88859	0.0361557	-0.480183	1	-0.685084	0.534207	0.73137	0.847712	0.909866	1	0.910706	1	-1.94445	0.149801	-2.0937	0.0374066	0.790185	1	LOC105372441	ncRNA	0.938	1.473	1.22	1.003	0.951	0.976	0.303	0.402	0.378	0.607	0.772	0.688	1.461	0.347	0.922	1.492	1.764	1.64	0.366	0.158	0.266	0.289	0.614	0.424	1.764	1	1
NM_001271033	-0.034641	0.999984	-1.88308	4.99e-18	-0.378964	0.28143	-1.99059	1.39e-15	0.11539	0.966968	-0.14608	0.947186	0.460683	0.371984	-1.80115	3.27e-11	-2.30732	5.25e-17	-0.0430693	0.999863	NEDD9	protein-coding	1.808	2.125	1.975	2.118	1.717	1.913	0.625	0.571	0.584	0.534	0.556	0.545	1.559	1.6	1.579	2.03	2.138	2.089	0.5	0.514	0.507	0.447	0.522	0.478	2.138	1	0
NM_003542	-0.939988	1	-1.88267	0.0872977	-0.945793	1	-2.85572	1	-0.445799	1	-1.85016	1	-0.439421	1	-1.76864	1	0.57646	0.760056	1.90397	1	HIST1H4C	protein-coding	1.074	0.884	0.974	0.626	0.396	0.508	0.174	0.374	0.324	0	0.161	0.079	0.464	0.596	0.528	0.603	0.168	0.366	0.168	0.181	0.174	0.579	0.703	0.63	1.074	1	0
NM_001142702	0.134858	0.999984	-1.88088	7.42e-13	-0.256727	0.613993	-2.01467	4.46e-12	0.281698	0.807246	0.01667	0.997405	0.674817	0.109391	-1.8721	3.96e-09	-2.47165	7.67e-17	0.0741563	0.999863	DLG2	protein-coding	0.913	0.957	0.936	1.217	0.84	1.023	0.225	0.321	0.297	0.318	0.255	0.287	0.753	0.88	0.815	1.4	1.114	1.244	0.276	0.223	0.251	0.262	0.252	0.258	1.4	1	0
NM_001079530	0.235556	0.999984	-1.87948	7.24e-11	-0.223828	0.724808	-2.05788	1.94e-10	-0.110522	0.987796	0.0506415	1	0.349492	0.900436	-2.11502	2.28e-08	-2.27972	9.94e-09	0.199361	0.999863	CFC1B	protein-coding	3.91	3.643	3.769	3.857	4.921	4.403	1.224	1.083	1.118	1.271	1.134	1.204	3.776	2.968	3.385	3.443	4.748	4.153	1.041	0.698	0.876	0.723	1.259	0.945	4.921	1	0
NM_000240	0.474662	0.000309	-1.8792	4.67e-129	-0.457323	9.34e-07	-1.43476	6.53e-53	-0.294794	0.114916	0.919585	8.91e-35	0.637982	4.88e-11	-2.53329	6.31e-165	-2.00259	1.13e-90	1.1693	1.43e-20	MAOA	protein-coding	25.47	27.62	26.603	37.935	35.453	36.661	7.805	8.182	8.088	14.668	16.103	15.371	19.865	20.482	20.163	30.703	29.617	30.112	4.253	3.548	3.914	8.323	8.88	8.554	37.935	1	0
NM_018440	0.13428	0.999984	-1.87815	1.21e-41	0.0239387	0.955463	-1.97099	8.38e-36	0.175432	0.81513	0.0418727	0.979462	0.286685	0.372539	-1.77771	3.58e-36	-2.02909	1.14e-42	0.0351085	0.999863	PAG1	protein-coding	2.202	2.725	2.478	3.147	2.27	2.697	0.76	0.733	0.74	0.76	0.797	0.778	2.861	2.373	2.625	3.131	3	3.06	0.87	0.838	0.854	0.853	0.861	0.857	3.147	1	0
NR_106850	-3.17444	1	-1.87679	1	-1.89598	1	1.87056	1	2.28704	1	0.522351	1	1.01148	1	0.712062	1	-1.1496	1	-0.851046	1	MIR6792	ncRNA	1.05	0.942	0.993	0	0	0	0.509	0.169	0.254	0.905	0	0.462	0.545	0	0.281	0.589	0.493	0.537	0.491	0.53	0.51	0.485	0	0.284	1.05	1	1
NM_001166055	-0.616153	0.999984	-1.87654	8.86e-08	1.45838	9.62e-08	-1.55637	0.00274218	1.22216	0.0157919	-0.293653	1	-0.854166	0.0096081	-1.38719	1.09e-08	-1.01018	0.00639008	-0.476417	0.999863	EDNRA	protein-coding	0.717	0.847	0.786	0.371	0.632	0.505	0.229	0.242	0.239	0.188	0.204	0.196	2.026	2.467	2.239	1.284	1.109	1.189	0.85	1.073	0.957	0.495	0.879	0.654	2.467	1	0
NR_002992	-1.74796	1	-1.87548	0.237577	-2.50707	1	0.198269	1	0.265943	1	0.27975	1	1.03648	1	0.303566	1	-1.24566	1	-0.523084	1	SNORA7B	snoRNA	1.757	1.126	1.425	0.585	0.278	0.427	0.73	0.242	0.364	0.433	0.676	0.552	0.521	0	0.269	0.564	0.472	0.514	0.47	0.253	0.366	0.464	0	0.272	1.757	1	1
NM_181844	0.0615799	0.999984	-1.87325	3.22e-15	0.012218	0.986445	-1.69185	6.79e-11	-0.165543	0.931747	0.235717	0.909728	-0.115213	0.999337	-2.15152	3.75e-14	-1.87822	1.15e-09	0.15641	0.999863	BCL6B	protein-coding	1.844	1.893	1.87	2.184	1.711	1.941	0.631	0.523	0.55	0.697	0.664	0.681	1.79	2.142	1.961	1.682	1.797	1.745	0.572	0.418	0.498	0.574	0.503	0.545	2.184	1	0
NM_194286	-0.169452	0.999984	-1.86521	2.66e-126	0.505478	2.79e-07	-1.66198	3.63e-44	0.624329	0.000192778	0.0359957	0.946272	-0.0492315	0.9974	-1.92896	7.19e-127	-1.86622	3.08e-83	0.0132233	0.999863	SRRM4	protein-coding	20.254	22.521	21.449	22.324	15.783	18.966	6.571	6.463	6.49	6.753	6.803	6.777	34.167	29.242	31.786	31.11	27.791	29.303	9.968	8.668	9.343	8.764	9.678	9.142	34.167	1	0
NM_145175	-0.254173	0.622874	-1.86351	8.17e-99	-0.0138156	0.957553	-2.63069	6e-113	0.138698	0.832234	-1.02129	3.97e-19	-0.100721	0.968799	-1.61416	1.84e-84	-2.72615	5.12e-96	-1.213	2.74e-18	FAM84A	protein-coding	13.624	14.675	14.178	12.911	10.763	11.808	4.488	4.175	4.253	2.243	2.076	2.161	14.765	14.489	14.631	12.482	13.665	13.126	5.374	5.319	5.348	2.112	2.426	2.242	14.765	1	0
NM_001127245	0.307604	0.0572479	-1.8611	4.93e-182	0.326376	8.78e-05	-2.07663	2.55e-139	0.378229	0.024843	0.0943991	0.583551	0.360196	0.00560129	-2.23379	6.66e-274	-2.43571	9.2e-140	0.15834	0.999863	LRRC8A	protein-coding	127.438	130.209	128.898	162.489	154.549	158.413	40.337	38.354	38.848	42.455	42.764	42.606	177.644	159.585	168.914	199.275	215.626	208.174	41.589	38.63	40.165	43.125	44.614	43.742	215.626	1	0
NM_001164097	-0.440596	0.999984	-1.86064	6.47e-15	0.484421	0.118935	-1.40623	9.24e-06	0.530792	0.404646	0.0169841	0.996565	-0.393953	0.53135	-1.93693	8.09e-18	-1.60886	1.03e-08	-0.0626435	0.999863	VCAN	protein-coding	0.639	0.81	0.729	0.668	0.406	0.533	0.21	0.23	0.225	0.25	0.204	0.228	1.15	0.969	1.062	0.865	0.69	0.77	0.326	0.293	0.31	0.258	0.326	0.286	1.15	1	0
NM_004210	0.636508	0.00403321	-1.85996	1.85e-33	0.128725	0.704673	-1.80991	1.21e-30	0.0869217	0.963101	0.686697	0.00265393	0.59574	0.0010588	-2.10793	1.53e-35	-1.87667	7.39e-33	0.828256	0.00849159	NEURL1	protein-coding	3.7	4.258	3.994	7.1	5.282	6.167	1.247	1.198	1.21	2.067	1.913	1.992	4.949	4.138	4.557	6.564	6.614	6.591	1.189	1.169	1.18	1.955	2.157	2.039	7.1	1	0
NM_025179	0.0728233	0.999984	-1.85614	1.75e-67	-0.342825	0.0156416	-1.74801	2.23e-34	-0.334246	0.184391	0.178881	0.776772	0.0824726	0.997324	-1.89379	1.29e-49	-1.9158	1.85e-35	0.0634783	0.999863	PLXNA2	protein-coding	3.565	3.719	3.646	4.15	3.491	3.812	1.162	1.083	1.103	1.113	1.461	1.283	3.078	2.916	3	3.105	2.991	3.043	0.983	0.822	0.905	0.82	1.037	0.909	4.15	1	0
NR_003044	-0.140114	1	-1.85453	0.354332	-0.554383	1	-3.12987	1	-1.77865	1	-1.50558	1	-1.36752	1	-1.61694	1	0.151326	1	0.382405	1	SNORD50B	snoRNA	1.485	2.22	1.872	2.308	1.094	1.685	0.959	0.318	0.478	0.427	0	0.218	1.541	1.097	1.326	0	0.93	0.506	0.463	0.5	0.481	0	1.295	0.536	2.308	1	1
NR_110799	-0.481664	1	-1.85283	0.0242522	-0.842557	1	-1.20805	0.275546	-0.820823	1	0.157165	1	-0.46044	1	-0.871893	0.494633	0.116148	0.94637	0.527923	1	LOC101928163	ncRNA	0.573	0.437	0.501	0.301	0.412	0.358	0.167	0.147	0.152	0.198	0.154	0.176	0.238	0.349	0.292	0.193	0.215	0.205	0.215	0.145	0.181	0.212	0.3	0.248	0.573	1	1
NM_001127213	-0.0562411	0.999984	-1.85141	1.82e-16	-0.0398476	0.95039	-1.59485	2.06e-10	-0.00803188	0.998612	0.207942	0.916992	-0.0235304	0.999988	-1.51756	1.26e-09	-1.61999	8.01e-09	-0.127518	0.999863	LY6E	protein-coding	6.245	6.217	6.23	6.242	5.688	5.957	1.7	2.066	1.975	2.231	2.242	2.236	5.955	6.693	6.312	5.808	6.12	5.978	2.393	2.552	2.47	2.254	2.178	2.223	6.693	1	0
NM_001348407	0.381113	0.0453936	-1.84867	3.3e-77	-0.157426	0.376168	-1.88885	1.87e-63	-0.290513	0.272834	0.342208	0.0656202	0.249089	0.351456	-1.60658	2.21e-47	-1.427	5.69e-29	0.428911	0.13313	SLC1A4	protein-coding	12.118	11.847	11.975	16.477	14.608	15.517	3.616	3.752	3.718	4.721	4.78	4.75	11.123	11.293	11.206	12.572	12.986	12.798	4.382	3.856	4.129	5.341	5.532	5.42	16.477	1	0
NM_001039349	-0.0967944	0.999984	-1.84575	5.6e-07	-0.472708	1	-1.56302	0.000196002	0.223272	0.941012	0.180525	1	0.600019	0.65702	-2.01203	9.09e-05	-2.38725	3.38e-07	0.221348	1	EFEMP1	protein-coding	0.991	0.808	0.895	0.824	0.844	0.834	0.298	0.264	0.272	0.344	0.297	0.321	0.757	0.594	0.678	1.062	0.91	0.979	0.213	0.161	0.188	0.232	0.194	0.216	1.062	1	0
NM_002237	0.0351624	0.999984	-1.84179	0.00053422	-0.358641	1	-1.62483	0.0037706	-0.206732	0.981419	0.274553	1	0.18732	1	-2.21331	0.00174414	-2.27245	0.00228178	0.138217	1	KCNG1	protein-coding	0.735	0.589	0.658	0.766	0.588	0.675	0.136	0.252	0.223	0.243	0.253	0.248	0.487	0.59	0.537	0.492	0.676	0.592	0.102	0.158	0.129	0.101	0.184	0.136	0.766	1	0
NM_004526	0.0497021	0.999984	-1.83399	2.86e-143	0.0277542	0.89358	-1.57505	2.21e-60	0.0444946	0.987911	0.310088	0.00198518	0.0674252	0.997324	-1.91382	1.61e-138	-1.65384	2.85e-51	0.327619	0.0908208	MCM2	protein-coding	47.038	47.436	47.248	52.126	45.323	48.634	14.935	14.5	14.608	17.601	19.409	18.487	50.932	49.561	50.269	48.222	52.718	50.669	16.055	13.803	14.972	17.649	19.087	18.244	52.718	1	0
NM_001204175	-0.208119	0.999984	-1.82964	5.53e-11	-0.557011	0.198074	-1.70885	1.53e-06	-0.611507	0.429539	-0.0772201	1	-0.261737	0.997324	-1.57744	2.44e-05	-1.22806	0.0063376	0.0870414	0.999863	CHODL	protein-coding	2.376	2.073	2.216	1.935	1.889	1.912	0.615	0.748	0.715	0.842	0.482	0.666	1.655	1.497	1.579	1.169	1.346	1.265	0.64	0.542	0.593	0.632	0.596	0.617	2.376	1	0
NM_004694	0.634197	0.199034	-1.82901	1.13e-11	0.286304	0.537572	-1.55253	1.01e-10	0.18779	0.890757	0.909562	0.0526413	0.536884	0.21465	-1.81431	5.5e-11	-1.54963	9.25e-10	0.80196	0.600712	SLC16A6	protein-coding	1.333	1.237	1.282	2.073	1.895	1.982	0.422	0.388	0.396	0.743	0.79	0.766	1.609	1.659	1.633	2.535	2.037	2.264	0.509	0.531	0.52	0.855	0.925	0.884	2.535	1	0
NM_002443	-0.128295	1	-1.82748	0.28361	-0.44714	1	-1.40838	1	0.643302	1	0.215665	1	0.961849	1	-1.78177	1	-1.23734	0.450965	1.51831	1	MSMB	protein-coding	0.355	0.446	0.403	0.248	0.471	0.363	0.275	0.023	0.086	0.184	0.127	0.156	0.221	0.394	0.304	0.398	0.734	0.581	0.199	0	0.103	0.197	0.371	0.269	0.734	1	0
NM_002875	0.0960808	0.999984	-1.82613	2.48e-48	0.0342808	0.922156	-1.52716	1.4e-27	0.0164763	0.997969	0.395394	0.136309	0.0794128	0.997324	-1.78827	2.91e-39	-1.61779	2.33e-25	0.249581	0.999863	RAD51	protein-coding	11.634	11.009	11.304	12.577	11.505	12.027	3.582	3.518	3.534	4.571	4.895	4.73	12.009	12.177	12.09	12.055	12.457	12.274	4.196	3.64	3.928	4.676	4.439	4.578	12.577	1	0
NM_001254	0.0647865	0.999984	-1.82599	3.33e-85	0.00187792	0.995231	-1.40724	6.42e-35	0.000619204	0.999776	0.484363	0.00015462	0.0642949	0.997324	-1.81457	1.03e-73	-1.51358	5.06e-36	0.365919	0.330796	CDC6	protein-coding	18.582	19.423	19.025	19.993	19.51	19.745	5.823	6.05	5.993	8.099	8.801	8.443	20.085	19.629	19.865	20.716	19.198	19.89	6.731	5.904	6.333	7.544	8.441	7.915	20.716	1	0
NM_006419	1.96078	1	-1.81982	0.221881	-1.59613	1	-3.62458	0.000537064	-1.62973	0.352194	0.144292	1	1.93347	1	-3.72093	1	-1.95031	0.270108	3.76193	1	CXCL13	protein-coding	0.174	0.182	0.178	0.809	0.575	0.689	0.056	0.056	0.056	0.125	0	0.064	0.09	0.032	0.062	0.292	0.163	0.222	0	0	0	0.027	0.113	0.063	0.809	1	0
NM_001308051	-0.0240109	0.999984	-1.81944	2.17e-63	-0.544631	0.000124014	-1.94548	1.73e-42	-0.468104	0.0465661	-0.148928	0.796624	0.0536742	0.999988	-1.43097	8.06e-29	-1.54776	2.6e-26	-0.0624916	0.999863	PRUNE2	protein-coding	9.795	11.32	10.598	12.123	8.676	10.354	3.25	3.379	3.347	2.912	3.172	3.039	8.216	6.899	7.579	7.975	7.111	7.505	3.321	2.952	3.143	2.753	3.149	2.917	12.123	1	0
NR_003005	-0.529564	1	-1.8167	1	-1.24044	1	-0.111888	1	-0.152019	1	1.19107	1	0.560528	1	-2.7478	1	-0.0111156	1	3.31439	1	SCARNA4	ncRNA	1.083	0.243	0.64	0.947	0	0.461	0	0.348	0.261	0.467	0.486	0.476	0.281	0.3	0.29	0.304	0.509	0.415	0	0	0	0.25	0.708	0.44	1.083	1	1
NM_005461	0.230777	0.999984	-1.81526	1.15e-29	-0.505343	0.0236994	-2.05106	1.48e-29	-0.497447	0.119626	-0.00631076	0.99853	0.239153	0.876029	-1.62664	3.63e-15	-1.54777	8.6e-12	0.31898	0.999863	MAFB	protein-coding	4.149	4.649	4.412	5.279	4.994	5.133	1.406	1.377	1.385	1.56	1.248	1.407	3.118	3.354	3.232	3.349	3.957	3.68	1.128	1.217	1.171	1.304	1.577	1.417	5.279	1	0
NM_001037763	0.139213	0.999984	-1.809	1.75e-06	-0.0509127	1	-1.88941	4.29e-06	-0.349443	0.863105	0.0659172	1	-0.157477	0.999988	-1.61169	0.000140093	-1.55344	0.00183658	-0.0977355	0.999863	COL28A1	protein-coding	0.916	0.652	0.777	1.022	0.705	0.859	0.222	0.266	0.255	0.309	0.215	0.263	0.848	0.729	0.79	0.816	0.552	0.673	0.336	0.241	0.29	0.267	0.261	0.264	1.022	1	0
NR_147156	0.102897	1	-1.80688	0.0138036	-0.176887	1	-0.91667	0.246104	0.142826	0.997019	0.993666	1	0.423799	1	-2.03584	0.0325679	-0.903311	0.289947	1.55226	1	LINC02266	ncRNA	0.666	0.624	0.644	0.635	0.736	0.687	0.205	0.204	0.205	0.339	0.489	0.413	0.753	0.436	0.6	0.951	0.597	0.758	0.142	0.183	0.162	0.531	0.396	0.475	0.951	1	1
NR_039742	-1.2958	1	-1.80274	0.167522	0.034347	1	0.767833	0.65505	1.33664	1	1.28056	1	0.00564675	1	-0.699378	0.61734	-0.133005	0.934236	0.570716	1	MIR4517	ncRNA	3.109	4.384	3.781	1.036	1.964	1.512	0.43	1.714	1.394	2.681	3.19	2.93	5.07	2.955	4.047	3.988	3.757	3.862	3.741	1.794	2.804	4.516	3.486	4.089	5.07	1	1
NM_206929	-0.282351	0.530622	-1.80047	3.91e-95	-0.0280172	0.91331	-1.87341	4.55e-54	-0.224444	0.610739	-0.353217	0.018281	-0.477323	0.000705196	-1.72893	2.26e-82	-1.67662	3.28e-37	-0.425095	0.0754974	SYTL2	protein-coding	32.702	30.574	31.58	29.203	22.78	25.906	9.745	10.345	10.195	8.204	7.804	8.008	33.328	31.415	32.403	24.735	20.071	22.196	11.492	10.366	10.95	8.14	7.791	7.995	33.328	1	0
NR_106835	-2.88702	1	-1.7998	0.332195	-0.748867	1	-0.57378	1	1.39521	1	-1.61165	1	-0.730997	1	-0.597975	1	-0.820295	1	-0.949341	1	MIR6777	ncRNA	2.132	2.391	2.269	0	0.589	0.302	0.517	0.857	0.772	0.46	0	0.234	2.212	0.591	1.428	0.598	1.002	0.818	0.997	1.076	1.035	0.985	0	0.577	2.391	1	1
NM_133447	-0.0425378	0.999984	-1.79936	1.86e-09	-0.0938097	0.900006	-1.02815	0.00179446	-0.296587	0.859441	0.739811	0.348145	-0.243906	0.992049	-1.70484	2.46e-07	-1.19424	0.00197911	0.26855	0.999863	AGAP11	protein-coding	1.478	1.356	1.414	1.646	1.11	1.371	0.342	0.529	0.482	0.865	0.653	0.762	1.35	1.419	1.383	1.102	1.14	1.123	0.516	0.434	0.477	0.52	0.606	0.556	1.646	1	0
NM_001101669	0.38145	0.645474	-1.7971	4.52e-27	-0.308132	0.251069	-1.67574	5.16e-22	0.0366272	0.997969	0.502519	0.151275	0.727262	0.000266533	-2.27775	4.67e-27	-2.35297	2.31e-31	0.660422	0.904402	INPP4B	protein-coding	1.51	1.817	1.671	2.451	1.883	2.16	0.552	0.518	0.526	0.698	0.834	0.764	1.454	1.352	1.405	2.477	2.001	2.218	0.369	0.278	0.325	0.426	0.582	0.491	2.477	1	0
NR_135079	0.385142	1	-1.79598	0.0206037	-0.545653	1	-1.0606	0.163825	-0.300528	0.975244	1.12151	1	0.630819	1	-1.37792	0.229733	-1.17114	0.213544	0.842664	1	GTF2IP7	pseudo	0.838	0.961	0.903	0.869	1.441	1.163	0.271	0.3	0.292	0.602	0.669	0.635	0.821	0.465	0.649	1.045	0.875	0.953	0.131	0.423	0.271	0.43	0.548	0.479	1.441	1	1
NM_173175	0.218629	0.930244	-1.79504	5.02e-117	0.0920665	0.572604	-1.34722	1.14e-44	0.0668069	0.961285	0.666641	1.31e-21	0.194823	0.324267	-1.92336	7.99e-165	-1.50011	5.4e-55	0.618005	2.02e-09	PTK2B	protein-coding	49.516	44.792	47.026	60.644	48.922	54.627	14.328	15.732	15.382	23.972	24.663	24.311	54.11	50.773	52.497	58.084	57.17	57.587	16.163	14.782	15.499	22.322	24.254	23.122	60.644	1	0
NM_001317004	-0.335578	0.999984	-1.79474	0.00047049	-0.516033	1	-1.89246	0.00359439	-0.443007	0.900624	-0.403051	1	-0.261069	1	-1.75413	0.011814	-1.56504	0.0640906	-0.0649346	1	LYPD6B	protein-coding	1.152	1.202	1.178	0.969	0.889	0.928	0.26	0.457	0.408	0.231	0.337	0.283	0.945	0.772	0.862	0.752	0.63	0.685	0.326	0.243	0.286	0.223	0.315	0.261	1.202	1	0
NM_001197109	-0.435762	1	-1.79418	0.0125652	-0.432586	1	-1.70163	0.0798663	0.603041	0.872405	-0.338004	1	0.601732	1	-1.16158	0.231213	-2.55193	0.0063062	-0.785079	1	SCHIP1	protein-coding	0.527	0.416	0.469	0.418	0.28	0.347	0.143	0.156	0.153	0.109	0.133	0.121	0.285	0.444	0.362	0.568	0.496	0.529	0.237	0.128	0.184	0.098	0.11	0.103	0.568	1	0
NM_000558	0.0374833	0.999984	-1.79359	2.58e-08	0.28753	0.62698	-1.96276	1.27e-06	0.356728	0.822434	-0.129635	1	0.106749	0.999988	-2.03963	2.32e-09	-2.1624	6.68e-09	-0.0197289	0.999863	HBA1	protein-coding	5.361	6.103	5.752	4.571	7.01	5.823	1.788	1.873	1.851	1.392	2.018	1.699	7.776	6.839	7.323	6.923	8.126	7.578	1.942	2.037	1.988	2.025	1.81	1.936	8.126	1	0
NM_153636	0.182322	0.999984	-1.79236	2.56e-79	0.277023	0.0865309	-1.68988	1.68e-52	-0.094578	0.909673	0.286265	0.094272	-0.188073	0.714998	-1.93807	1.86e-24	-1.65678	9.78e-46	0.0918741	0.999863	CPNE7	protein-coding	31.833	27.724	29.667	34.443	32.734	33.566	9.427	9.625	9.576	11.021	12.594	11.792	41.768	33.56	37.8	34.055	29.525	31.589	12.189	9.82	11.049	11.867	11.072	11.538	41.768	1	0
NR_103474	-0.574284	1	-1.79193	0.096183	-0.292071	1	-0.554003	0.707403	0.558837	1	0.686389	1	0.277444	1	-1.24327	0.330374	-1.87356	0.166537	-0.361033	1	DMC1	protein-coding	2.191	1.106	1.619	0.639	1.514	1.088	0.265	0.705	0.595	0.59	1.106	0.843	1.279	1.518	1.395	1.998	1.287	1.611	0.769	0.553	0.665	0.633	0.358	0.519	2.191	1	0
NM_004418	-0.220519	0.999984	-1.79026	1.99e-28	-0.00726329	0.989249	-1.6109	5.47e-17	-0.0321282	0.997969	-0.0453724	0.984005	-0.244219	0.832243	-1.93547	4.2e-25	-1.48928	6.48e-12	0.201323	0.999863	DUSP2	protein-coding	8.604	8.868	8.743	8.036	6.912	7.459	3.02	2.655	2.746	2.758	2.778	2.768	9.977	8.167	9.102	6.948	7.718	7.367	2.703	2.604	2.655	3.032	2.942	2.995	9.977	1	0
NM_003394	-0.0454263	0.999984	-1.78904	8.36e-23	-0.0312279	0.953851	-1.69404	8.65e-14	0.0506694	0.997019	0.0510926	0.98498	0.037436	0.999988	-2.16522	7.81e-23	-1.99714	4.81e-17	0.21021	0.999863	WNT10B	protein-coding	4.723	4.435	4.571	4.293	4.508	4.403	1.436	1.495	1.481	1.783	1.303	1.548	5.038	4.309	4.686	4.692	4.521	4.599	1.235	1.096	1.168	1.179	1.477	1.303	5.038	1	0
NM_001204307	-0.481862	0.999984	-1.7884	1.57e-09	-1.52737	1	-1.34387	0.000597059	-1.2116	0.0453254	-0.0540129	0.990781	-0.162588	1	-1.00928	0.0659385	-1.15301	0.0729296	-0.308492	1	GC	protein-coding	2.397	2.75	2.583	2.291	1.412	1.84	1.009	0.702	0.778	0.966	0.67	0.821	1.121	0.741	0.937	0.904	0.702	0.794	0.46	0.575	0.515	0.454	0.36	0.415	2.75	1	0
NR_106938	0.263504	1	-1.78791	1	-0.617373	1	-1.28587	1	-1.53177	1	0.808895	1	-0.66264	1	-1.92409	1	1.25136	1	2.51673	1	MIR6878	ncRNA	1.599	0.956	1.26	1.243	1.768	1.512	0	0.686	0.515	0.46	0.957	0.703	0.553	1.182	0.857	0	1.002	0.545	0.499	0	0.259	1.478	1.394	1.443	1.768	1	1
NM_001291832	0.0633565	0.999984	-1.78776	0.000220904	-0.534658	1	-1.66784	0.00118009	-0.459917	0.843874	0.191282	1	0.139051	1	-2.24943	0.00138042	-1.39388	0.0409344	0.989395	1	ERFE	protein-coding	0.695	0.473	0.578	0.643	0.569	0.605	0.163	0.204	0.194	0.227	0.204	0.216	0.348	0.491	0.417	0.497	0.394	0.441	0.101	0.097	0.099	0.21	0.172	0.195	0.695	1	0
NM_001328629	0.435782	0.146705	-1.78702	3.65e-35	-0.258785	0.289993	-2.25193	6.62e-45	-0.68824	0.00104585	-0.0337303	0.988166	0.00716641	0.999988	-1.45215	5.56e-17	-1.72183	3.88e-20	-0.262835	0.999863	SLC6A9	protein-coding	6.423	6.614	6.524	8.451	9.035	8.751	2.287	1.961	2.042	1.956	2.219	2.085	6.278	5.094	5.706	5.562	5.41	5.48	2.176	2.473	2.319	1.868	1.934	1.895	9.035	1	0
NR_029374	-0.364155	0.999984	-1.78279	0.000821233	-0.0130914	1	-1.57757	0.0203147	0.114356	0.997969	-0.17199	1	-0.235491	1	-1.90729	0.00267074	-0.820736	0.253172	0.854182	1	LEF1-AS1	ncRNA	1.424	1.159	1.284	1.043	0.952	0.996	0.482	0.373	0.4	0.4	0.357	0.379	1.272	1.395	1.331	1.152	1.027	1.084	0.527	0.268	0.402	0.673	0.737	0.7	1.424	1	1
NR_003686	-1.08759	1	-1.78201	1	0.355011	1	1.63444	1	-1.15092	1	2.35597	1	-2.58793	1	0.157194	1	2.21754	1	-0.529005	1	SNORD125	snoRNA	1.094	0.654	0.862	0.85	0	0.414	0.353	0.235	0.264	1.572	1.309	1.443	1.514	0.809	1.173	0	0.343	0.187	0.682	2.209	1.417	1.011	0.954	0.988	2.209	1	1
NM_001286230	0.150232	0.999984	-1.78157	9.19e-82	0.0801656	0.736014	-1.50777	1.73e-42	0.0639854	0.967818	0.425127	0.00016251	0.135098	0.866011	-1.73216	2.13e-67	-1.51483	1.67e-45	0.352185	0.184173	DTL	protein-coding	16.626	18.971	17.862	21.881	17.573	19.67	5.721	5.77	5.758	7.51	8.161	7.829	18.656	20.607	19.599	21.76	19.718	20.648	7.248	5.99	6.643	8.345	8.199	8.285	21.881	1	0
NR_135113	0.136388	1	-1.77894	0.00635901	-1.06278	1	-1.39137	0.0566887	-0.728879	0.801065	0.508091	1	0.470912	1	-0.384592	0.738048	-1.16661	0.255088	-0.313374	1	LOC101928177	ncRNA	2.261	2.597	2.438	3.481	1.9	2.669	0.964	0.669	0.743	1.56	0.731	1.154	1.126	1.304	1.212	1.523	1.7	1.619	1.354	0.731	1.054	0.92	0.71	0.833	3.481	1	1
NM_006739	0.111431	0.999984	-1.77716	5.32e-99	0.0583606	0.783384	-1.65223	3.58e-61	0.0309189	0.997019	0.237954	0.129109	0.085124	0.993076	-1.82941	2.5e-106	-1.63788	6.28e-48	0.276818	0.582315	MCM5	protein-coding	37.496	35.118	36.242	40.494	37.543	38.979	12.012	11.54	11.657	13.724	14.411	14.061	39.902	38.974	39.453	39.177	41.074	40.21	13.047	11.793	12.444	15.092	14.365	14.791	41.074	1	0
NM_001128636	-0.0643979	0.999984	-1.77628	5.74e-06	-0.0596793	1	-1.31338	0.00292358	0.154171	0.986541	0.400698	1	0.150222	0.999988	-1.37834	0.00214323	-1.69934	0.000998021	-0.16807	0.999863	ELFN1	protein-coding	0.593	0.665	0.631	0.681	0.523	0.6	0.198	0.209	0.206	0.264	0.283	0.273	0.644	0.617	0.631	0.52	0.81	0.678	0.234	0.309	0.27	0.188	0.291	0.231	0.81	1	0
NM_001145144	0.417738	0.0314036	-1.776	4.84e-120	-0.241379	0.019463	-2.16089	1.58e-65	-0.46669	0.0238093	0.0304179	0.989676	0.192985	0.584321	-1.66562	1.62e-105	-1.84687	1.55e-54	0.0114719	0.999863	SLC1A5	protein-coding	83.632	84.862	84.28	105.172	117.675	111.59	28.23	26.486	26.921	25.27	31.478	28.311	76.662	72.085	74.449	76.622	86.268	81.872	27.049	25.418	26.264	24.568	27.344	25.717	117.675	1	0
NM_001351000	0.0231919	0.999984	-1.76333	3.14e-65	0.431198	0.000826841	-1.4376	1.47e-26	0.208104	0.686704	0.35116	0.0451512	-0.198017	0.654968	-1.95252	1.18e-106	-1.65674	2.97e-37	0.0970077	0.999863	ZNF789	protein-coding	50.296	41.542	45.682	53.093	40.212	46.481	14.875	15.103	15.046	17.262	21.6	19.387	68.259	60.919	64.711	61.015	47.509	53.664	19.346	17.996	18.696	18.267	20.964	19.384	68.259	1	0
NM_001320147	-0.0456056	0.999984	-1.76239	1.33e-09	-0.192485	0.776765	-1.48801	1.09e-06	-0.575306	0.479713	0.235785	0.920684	-0.426475	0.822561	-2.07308	1.24e-09	-1.86268	2.88e-05	-0.217853	0.999863	CAMKV	protein-coding	1.821	1.276	1.534	1.734	1.263	1.492	0.428	0.561	0.528	0.585	0.619	0.602	1.532	1.29	1.415	1.246	0.79	0.998	0.424	0.326	0.377	0.359	0.268	0.321	1.821	1	0
NM_153695	0.14983	0.999984	-1.76182	1.72e-75	0.0241323	0.928636	-1.53443	4.66e-40	0.0783163	0.948942	0.377852	0.0143175	0.205298	0.477859	-1.64033	7.24e-62	-1.52153	5.44e-37	0.324623	0.557001	ZNF367	protein-coding	16.314	15.537	15.905	19.188	16.056	17.58	5.434	5.036	5.135	7.268	6.481	6.882	16.967	16.82	16.896	19.974	17.508	18.632	6.527	5.604	6.083	7.002	7.911	7.378	19.974	1	0
NM_005845	0.137371	0.999984	-1.7601	1.42e-14	0.364618	0.261319	-1.76044	2.51e-13	0.36819	0.521064	0.132778	0.951014	0.141964	0.997324	-1.9867	1.6e-19	-2.08084	6.23e-18	0.052232	0.999863	ABCC4	protein-coding	1.166	1.463	1.322	1.651	1.243	1.442	0.479	0.398	0.418	0.457	0.507	0.481	1.716	1.821	1.767	1.897	1.851	1.872	0.512	0.487	0.5	0.445	0.576	0.499	1.897	1	0
NM_001287242	0.243474	0.919102	-1.75909	8.81e-65	0.154981	0.393596	-1.75216	3.83e-46	0.220171	0.545673	0.251094	0.388569	0.30975	0.0977503	-1.72096	3.9e-57	-1.69244	1.67e-44	0.338205	0.628474	ARHGAP6	protein-coding	10.447	10.767	10.616	13.608	11.441	12.496	3.479	3.481	3.48	4.388	4.016	4.206	12.711	11.939	12.338	15.073	14.282	14.642	4.428	3.939	4.193	5.199	5.163	5.184	15.073	1	0
NR_132760	-0.0479508	1	-1.75593	0.244175	-3.64271	1	-1.42169	0.388009	-0.783993	1	0.268605	1	2.819	1	1.64087	1	0.562489	0.781726	1.71753	1	SNORD144	snoRNA	1.223	4.023	2.698	2.852	2.253	2.544	1.185	0.655	0.787	1.054	1.098	1.076	0	0.452	0.218	2.287	0.766	1.459	1.144	0.411	0.792	1.884	3.199	2.428	4.023	1	1
NM_012152	0.291083	0.730027	-1.75498	3.63e-51	-0.741982	6.81e-08	-1.47638	2.57e-36	-0.379204	0.076965	0.569488	2.43e-05	0.654403	5.35e-06	-2.29256	1.94e-53	-2.0275	7.94e-47	0.919969	0.000237802	LPAR3	protein-coding	21.925	26.355	24.26	29.734	28.993	29.354	7.729	8.117	8.02	11.802	12.143	11.969	15.795	14.348	15.096	22.932	22.616	22.76	3.4	3.485	3.441	6.158	6.629	6.353	29.734	1	0
NR_106816	0.306332	1	-1.75482	0.123154	0.101864	1	-2.53939	0.0347794	-0.739627	1	-0.432005	1	-0.53408	1	-1.8233	0.128224	-0.577075	0.757806	0.693267	1	MIR6758	ncRNA	8.94	3.509	6.078	8.471	6.795	7.611	1.083	2.696	2.294	0.482	2.508	1.474	5.798	8.054	6.889	5.017	4.201	4.573	1.569	2.821	2.171	6.714	0	3.934	8.94	1	1
NR_109795	-0.621932	1	-1.75149	0.116699	0.274021	1	-0.822915	0.607198	0.723954	1	0.317684	1	-0.170232	1	-3.91258	0.0129171	-1.2925	0.336136	2.42186	1	LINC01508	ncRNA	0.477	0.245	0.355	0.239	0.226	0.232	0.099	0.132	0.124	0.235	0.061	0.15	0.566	0.34	0.457	0.459	0.32	0.384	0	0.069	0.033	0.221	0.134	0.185	0.566	1	1
NM_018645	0.010609	0.999984	-1.74927	3.56e-24	-0.137607	0.732614	-1.77791	1.65e-19	-0.164506	0.889106	-0.0166697	0.996062	-0.0150725	0.999988	-1.88714	1.5e-19	-1.71721	4.9e-14	0.154891	0.999863	HES6	protein-coding	8.924	8.05	8.463	9.151	7.882	8.5	2.759	2.832	2.814	2.826	2.792	2.809	8.689	7.401	8.066	7.439	7.825	7.649	2.619	2.246	2.44	2.676	2.629	2.656	9.151	1	0
NM_001178077	0.617017	0.000105302	-1.74832	9.27e-130	-0.237064	0.0220031	-2.05955	1.68e-69	-0.681063	1.87e-05	0.306998	0.000554272	0.173751	0.456011	-1.47115	4.56e-100	-1.37877	6.48e-46	0.26594	0.184173	ASNS	protein-coding	123.507	113.99	118.491	167.276	193.043	180.503	39.193	39.205	39.202	46.837	51.649	49.194	105.994	104.223	105.138	119.413	108.584	113.519	42.4	42.44	42.419	51.514	48.4	50.225	193.043	1	0
NM_000055	0.076216	0.999984	-1.7476	1.69e-20	-0.802108	0.00106059	-1.32836	6.23e-11	-0.729435	0.015831	0.49713	0.243073	0.150119	0.997324	-1.62348	5.2e-10	-1.48257	7.05e-08	0.287191	0.999863	BCHE	protein-coding	4.145	5.153	4.676	5.708	4.113	4.889	1.453	1.602	1.565	2.147	2.26	2.202	2.95	2.619	2.79	3.112	2.832	2.959	0.966	1.057	1.01	1.334	1.073	1.226	5.708	1	0
NM_032580	0.229158	0.999984	-1.74613	1.48e-51	-0.0861216	0.778414	-1.49649	1.4e-31	-0.254845	0.480901	0.48016	0.0066049	0.061514	0.999988	-1.80655	4.23e-39	-1.48734	6.17e-22	0.379466	0.999863	HES7	protein-coding	20.524	18.77	19.599	23.13	22.621	22.869	6.246	6.688	6.578	9.423	8.969	9.201	20.95	17.668	19.363	19.618	19.072	19.321	6.792	5.559	6.199	8.637	7.039	7.975	23.13	1	0
NR_109815	-1.35709	1	-1.74578	0.459612	0.2503	1	0.450795	1	0.448247	1	0.843518	1	-1.15629	1	-4.49186	1	0.599864	1	3.94403	1	FAM83C-AS1	ncRNA	0.473	0.085	0.269	0.11	0.105	0.107	0.092	0.091	0.091	0.163	0.17	0.167	0.688	0	0.355	0.212	0.089	0.145	0	0	0	0.262	0.248	0.256	0.688	1	1
NR_002962	-3.80377	1	-1.74578	0.459612	-2.52179	1	0.885757	1	1.26176	1	-1.16367	1	-0.0101519	1	-0.309571	1	1.45689	1	1.75625	1	SNORA23	snoRNA	0.921	0.165	0.523	0	0	0	0.179	0.178	0.178	0.159	0	0.081	0.191	0	0.099	0	0.173	0.094	0.172	0	0.089	0.341	0.241	0.299	0.921	1	1
NM_001330523	0.215225	0.999984	-1.74037	3.06e-76	-0.257393	0.0276445	-1.78304	8.17e-51	-0.338598	0.202635	0.174061	0.541066	0.134571	0.869034	-1.76122	1e-88	-1.73359	1.09e-51	0.162229	0.999863	PYCR1	protein-coding	55.383	58.337	56.94	61.521	69.181	65.453	20.449	17.523	18.252	21.043	22.196	21.608	51.624	47.675	49.715	50.895	53.629	52.383	17.081	15.698	16.416	17.909	18.033	17.961	69.181	1	0
NM_015464	-0.627204	0.901735	-1.74025	7.6e-09	-0.905115	1	-1.65535	3.71e-05	-1.12566	0.0907121	-0.537779	1	-0.847708	0.425058	-1.63447	0.000280952	-1.34693	0.057805	-0.565127	1	SOSTDC1	protein-coding	1.932	2.717	2.346	1.473	1.52	1.497	0.72	0.813	0.79	0.513	0.567	0.539	1.195	1.401	1.294	0.646	0.733	0.694	0.504	0.431	0.469	0.412	0.194	0.322	2.717	1	0
NM_001285485	-0.256726	1	-1.73866	0.00865313	-0.307229	1	-1.47903	0.0664796	-0.526018	0.909067	0.0202148	1	-0.474294	1	-2.39333	0.00784779	-1.34897	0.219149	0.569206	1	NEURL3	protein-coding	0.514	0.755	0.641	0.627	0.439	0.53	0.158	0.248	0.226	0.262	0.168	0.216	0.606	0.466	0.538	0.367	0.373	0.37	0.087	0.142	0.113	0.151	0.183	0.164	0.755	1	0
NM_001289939	-0.0527557	0.999984	-1.73632	1.09e-23	-0.18276	0.613131	-1.79755	3.17e-19	-0.289648	0.657863	-0.113653	0.944837	-0.158727	0.992738	-1.90124	1.5e-17	-1.72946	6.74e-13	0.0177233	0.999863	SLC1A3	protein-coding	2.895	3.285	3.101	3.074	2.858	2.963	1.027	1.034	1.032	0.921	1.013	0.966	3.04	2.646	2.849	2.601	2.3	2.437	1.024	0.678	0.858	0.78	0.913	0.835	3.285	1	0
NM_001167941	0.0531417	0.999984	-1.73591	4.26e-54	0.104487	0.662298	-1.3084	1.71e-22	0.0743037	0.964578	0.481094	0.00795973	0.0238088	0.999988	-1.57651	3.44e-41	-1.3068	4.35e-21	0.293903	0.999863	WDR76	protein-coding	8.337	8.611	8.482	8.945	8.54	8.737	2.831	2.821	2.824	3.728	4.28	3.998	9.397	9.618	9.504	9.268	9.287	9.278	3.747	3.388	3.574	4.103	4.483	4.261	9.618	1	0
NM_024734	0.160674	0.999984	-1.73463	2.84e-92	0.328832	0.00422914	-1.70534	2.92e-41	0.187477	0.685441	0.190186	0.495437	0.0206911	0.999988	-1.85021	1.04e-101	-1.74661	8.36e-45	0.124302	0.999863	CLMN	protein-coding	8.003	8.34	8.181	10.491	7.789	9.104	2.863	2.607	2.671	2.848	3.473	3.154	11.582	9.851	10.745	10.965	9.93	10.401	3.442	3.208	3.329	3.093	4.032	3.482	11.582	1	0
NR_147989	0.624668	8.08e-05	-1.73115	1.79e-131	-0.199665	0.0615802	-2.05898	7.3e-70	-0.669571	2.94e-05	0.298264	0.000478659	0.155473	0.565144	-1.49544	1.54e-109	-1.36675	3.51e-48	0.283979	0.077765	CZ1P-ASNS	ncRNA	67.612	62.688	65.017	92.058	106.658	99.553	21.942	21.601	21.686	25.924	28.417	27.145	59.909	58.459	59.208	66.023	60.713	63.133	23.437	23.534	23.483	28.62	27.408	28.119	106.658	1	1
NM_001271864	-0.382865	0.999984	-1.72743	0.000256646	0.170092	1	-1.08508	0.0726935	0.326829	0.926553	0.250782	1	-0.224974	0.997324	-1.58674	0.00179573	-2.15283	0.000680694	-0.785537	1	KLHDC8A	protein-coding	0.691	0.551	0.617	0.448	0.495	0.472	0.236	0.189	0.201	0.298	0.207	0.253	0.704	0.752	0.727	0.646	0.553	0.596	0.335	0.207	0.273	0.142	0.167	0.152	0.752	1	0
NR_002591	-0.323187	1	-1.72698	0.454871	-0.915358	1	-0.970389	1	0.649519	1	0.434583	1	1.24048	1	0.156273	1	-4.35412	1	-3.27211	1	SNORD95	snoRNA	2.235	1.003	1.586	0.652	1.853	1.268	0.542	0.539	0.54	0.482	1.003	0.737	1.16	0.62	0.899	2.509	1.575	2.001	0.523	1.692	1.085	0	0	0	2.509	1	1
NM_002304	-0.0693458	0.999984	-1.7261	9.43e-11	-0.221503	0.696411	-1.62161	1.64e-07	-0.311098	0.814731	0.0391215	0.993382	-0.157952	0.997324	-1.29173	2.55e-05	-1.39231	0.00013218	-0.259487	0.999863	LFNG	protein-coding	2.268	2.748	2.521	2.645	2.133	2.382	0.787	0.882	0.858	1.007	0.744	0.878	2.318	2.177	2.25	1.995	1.877	1.93	1.029	1.025	1.027	0.86	0.819	0.843	2.748	1	0
NM_138722	-0.59328	1	-1.72586	0.00497112	-0.247885	1	-1.4732	0.0934882	0.00762683	0.999762	-0.330607	1	-0.337099	1	-1.1827	0.119594	-1.3069	0.193492	-0.456512	1	BCL2L14	protein-coding	0.554	0.53	0.541	0.323	0.388	0.356	0.161	0.196	0.187	0.175	0.116	0.146	0.441	0.512	0.475	0.435	0.295	0.359	0.19	0.28	0.233	0.102	0.242	0.16	0.554	1	0
NM_001127507	0.319324	0.999984	-1.72558	4.66e-05	-0.808677	1	-1.72664	2.25e-05	-0.943531	0.218809	0.33277	1	0.185571	1	-1.60973	0.0103983	-1.74556	0.00748318	0.0535713	1	BANK1	protein-coding	0.812	0.657	0.73	0.907	0.911	0.909	0.177	0.294	0.265	0.335	0.288	0.312	0.38	0.495	0.435	0.552	0.409	0.474	0.182	0.139	0.161	0.148	0.18	0.161	0.911	1	0
NM_001198999	-0.20196	0.999984	-1.72502	1.16e-11	0.263877	0.561424	-1.94117	3.43e-09	0.245505	0.871995	-0.418011	0.803743	-0.219313	0.966528	-1.34147	1.08e-07	-1.52127	1.58e-06	-0.396667	0.999863	SEMA6D	protein-coding	0.874	0.948	0.913	0.91	0.675	0.789	0.307	0.306	0.306	0.197	0.269	0.232	1.133	1.152	1.142	0.988	0.899	0.94	0.505	0.504	0.504	0.32	0.438	0.369	1.152	1	0
NM_020659	0.191115	1	-1.725	0.0077127	-0.320501	1	-1.81559	0.0089042	-0.206258	0.987796	0.0943176	1	0.30714	1	-1.65202	0.0611716	-1.6884	0.0451468	0.270348	1	TTYH1	protein-coding	0.477	0.494	0.486	0.621	0.487	0.552	0.178	0.153	0.16	0.174	0.181	0.178	0.324	0.488	0.403	0.556	0.414	0.479	0.086	0.204	0.143	0.153	0.192	0.169	0.621	1	0
NM_001177660	-0.513888	0.378667	-1.72294	3.31e-21	-0.841719	0.000345764	-1.67397	3.51e-11	-0.739821	0.0742611	-0.4597	0.503146	-0.410558	0.687561	-1.89638	5.96e-12	-1.92794	7.54e-08	-0.436717	0.999863	HABP2	protein-coding	3.579	4.061	3.833	3.178	2.185	2.668	1.19	1.354	1.313	0.998	0.892	0.946	2.427	2.023	2.232	1.825	1.407	1.597	0.711	0.626	0.67	0.411	0.566	0.475	4.061	1	0
NM_178449	-0.761868	1	-1.71799	0.00655451	-0.874506	1	-1.15945	0.215068	-0.629207	0.907022	-0.204788	1	-0.514453	1	-1.21151	0.228949	-0.686628	0.616655	0.0116506	1	PTH2	protein-coding	2.437	1.844	2.124	1.332	1.178	1.253	0.738	0.71	0.717	0.657	0.615	0.636	1.501	0.929	1.224	0.769	0.859	0.818	0.712	0.461	0.592	0.563	0.598	0.577	2.437	1	0
NM_001097633	0.216847	0.999984	-1.71613	5.86e-34	-0.64036	0.000296136	-1.80735	1.76e-30	-0.569878	0.0142742	0.127388	0.915605	0.288051	0.624494	-1.07624	1.9e-09	-1.65876	1.02e-16	-0.295765	0.999863	GCNT1	protein-coding	3.361	3.601	3.487	4.052	3.989	4.02	1.135	1.207	1.189	1.261	1.347	1.303	2.325	2.337	2.331	2.707	2.754	2.733	1.279	1.195	1.239	1.041	0.927	0.994	4.052	1	0
NM_004153	0.0746226	0.999984	-1.71328	3.49e-33	0.133527	0.627403	-1.3608	8.65e-18	0.102265	0.943993	0.425683	0.159978	0.0446603	0.999988	-1.6072	1.56e-29	-1.51113	1.65e-20	0.139986	0.999863	ORC1	protein-coding	6.511	6.335	6.418	7.592	5.921	6.735	2.366	2.034	2.117	3.016	2.922	2.97	7.372	7.329	7.351	7.58	6.997	7.263	2.768	2.632	2.703	2.989	2.834	2.925	7.592	1	0
NM_007124	-0.319772	0.999984	-1.71307	3.92e-30	-0.185508	0.522962	-1.35475	1.21e-10	0.0308456	0.997969	0.0384679	0.983699	-0.102941	0.997324	-0.78608	1.76e-07	-0.900212	1.39e-05	-0.217101	0.999863	UTRN	protein-coding	1.447	1.761	1.613	1.622	0.964	1.284	0.565	0.528	0.537	0.583	0.551	0.567	1.51	1.436	1.474	1.501	1.146	1.308	1.021	0.892	0.959	0.697	0.924	0.791	1.761	1	0
NM_001135050	-0.169185	0.999984	-1.70279	9.8e-48	-0.283016	0.130759	-1.5328	3.99e-26	-0.570623	0.0090137	0.00322586	0.99853	-0.455019	0.0234753	-2.20997	4.53e-12	-1.99891	2.21e-32	-0.244123	0.999863	IGSF9	protein-coding	10.442	8.959	9.661	9.987	7.277	8.596	3.056	3.503	3.392	3.336	3.388	3.361	9.029	7.604	8.34	6.092	5.571	5.808	2.467	1.566	2.033	1.601	1.736	1.657	10.442	1	0
NM_003740	-0.247764	0.999984	-1.70177	9.68e-18	-0.387057	0.269187	-1.6086	7.49e-11	-0.30018	0.749753	-0.157603	0.930166	-0.159396	0.997324	-1.72726	1.95e-10	-1.79287	2.81e-09	-0.223959	0.999863	KCNK5	protein-coding	2.358	2.363	2.36	2.204	1.765	1.979	0.845	0.779	0.795	0.688	0.782	0.734	2.19	1.577	1.893	1.699	1.543	1.614	0.661	0.611	0.637	0.517	0.552	0.532	2.363	1	0
NR_117100	0.618915	1	-1.70081	0.0674143	0.189762	1	-3.33485	0.000869107	-0.362929	0.965154	-1.04432	1	0.0656235	1	-2.20143	0.0325633	-2.70544	0.0181236	-0.461992	1	CASC8	ncRNA	0.201	0.48	0.348	0.338	0.69	0.518	0.151	0.093	0.108	0.077	0.04	0.059	0.37	0.445	0.406	0.375	0.44	0.41	0.042	0.157	0.097	0.082	0.058	0.072	0.69	1	1
NR_120510	0.0657001	0.999984	-1.69982	2.83e-16	0.119239	0.817064	-1.36426	6.39e-09	0.245906	0.792173	0.399929	0.644698	0.192987	0.964135	-1.62806	1.48e-12	-1.57803	1.1e-11	0.243903	0.999863	ELFN1-AS1	ncRNA	11.6	12.766	12.215	12.504	12.824	12.668	4.297	4.079	4.133	4.89	6.294	5.578	15.46	12.175	13.872	15.045	15.262	15.163	5.162	4.841	5.007	5.623	6.002	5.78	15.46	1	1
NR_146394	-0.0133166	0.999984	-1.6955	3.41e-09	-0.0560928	0.943845	-1.40683	1.24e-05	0.0472797	0.997969	0.277973	0.907479	0.0909689	0.999988	-1.36711	2.69e-05	-1.47729	3.38e-05	-0.0156309	0.999863	SORD2P	pseudo	1.72	1.668	1.693	1.63	1.7	1.666	0.556	0.598	0.587	0.699	0.728	0.713	1.741	1.659	1.701	1.899	1.59	1.731	0.811	0.663	0.74	0.633	0.805	0.704	1.899	1	1
NM_005495	-0.552524	0.342037	-1.6945	1.41e-16	-1.20348	7.76e-06	-1.33942	1.15e-06	-1.53121	5.1e-05	-0.204335	0.913821	-0.876746	0.202451	-1.9783	3.21e-07	-1.85715	0.000825622	-0.746191	1	SLC17A4	protein-coding	2.444	2.401	2.421	1.881	1.421	1.645	0.918	0.771	0.807	0.666	0.807	0.735	1.283	0.91	1.103	0.694	0.463	0.568	0.398	0.224	0.314	0.152	0.215	0.178	2.444	1	0
NM_006061	-0.327772	1	-1.69432	0.0035069	-1.81908	1	-1.00165	0.159895	-0.388035	0.941968	0.363023	1	1.10337	1	0.0460369	0.973621	-1.50837	0.115995	-0.443202	1	CRISP3	protein-coding	0.676	0.409	0.535	0.44	0.417	0.428	0.198	0.177	0.182	0.19	0.296	0.242	0.163	0.157	0.16	0.335	0.325	0.33	0.147	0.222	0.183	0.087	0.185	0.128	0.676	1	0
NM_001318712	-0.218373	0.999984	-1.69374	2.15e-05	0.0204315	1	-1.39905	0.00334413	-0.373366	0.888895	0.0859022	1	-0.611018	0.762867	-2.11829	6.77e-06	-1.26036	0.0450452	0.24871	1	KIFC3	protein-coding	0.776	0.748	0.761	0.662	0.64	0.651	0.224	0.287	0.271	0.3	0.26	0.28	0.829	0.783	0.807	0.429	0.577	0.509	0.217	0.199	0.208	0.214	0.273	0.238	0.829	1	0
NM_001317830	0.10439	0.999984	-1.69169	1.68e-37	0.00632555	0.987923	-1.60287	2.57e-29	-0.0200088	0.997969	0.191391	0.779166	0.0790996	0.997324	-1.8293	6.18e-38	-1.75972	1.54e-28	0.147996	0.999863	JPH1	protein-coding	5.899	5.993	5.949	6.722	6.01	6.357	2.215	1.916	1.991	2.355	2.391	2.372	6.53	5.935	6.242	6.602	6.057	6.305	2.084	1.841	1.967	2.198	2.055	2.139	6.722	1	0
NM_001318754	0.40378	1	-1.69154	0.00808232	-1.1345	1	-1.816	0.00330958	-1.90971	0.0915923	0.290737	1	-0.362221	1	-1.03524	0.343433	-2.75708	0.102646	-2.07558	1	COL21A1	protein-coding	0.487	0.369	0.425	0.586	0.539	0.561	0.118	0.166	0.154	0.171	0.191	0.181	0.237	0.169	0.204	0.239	0.072	0.148	0.114	0.108	0.111	0.014	0.04	0.025	0.586	1	0
NR_132759	-0.263351	1	-1.69113	0.0893635	0.0874956	1	-0.397945	0.751593	-0.0779176	1	1.03216	1	-0.427281	1	-1.38363	0.232557	-1.80267	0.227995	-0.851108	1	SNORD143	snoRNA	6.467	4.973	5.68	4.309	5.107	4.719	1.791	2.08	2.008	3.585	4.561	4.063	9.586	3.073	6.437	5.185	3.907	4.489	2.161	3.265	2.692	1.708	1.209	1.501	9.586	1	1
NM_145739	0.272399	0.999984	-1.68838	4.7e-18	-0.242151	0.509534	-1.97096	6.89e-20	-0.577001	0.0844011	-0.00292268	0.999373	-0.0613343	0.999988	-1.40831	2.28e-09	-1.60622	2.22e-09	-0.258564	0.999863	OSBPL6	protein-coding	1.363	1.42	1.393	1.774	1.575	1.672	0.435	0.511	0.492	0.418	0.55	0.483	1.25	1.206	1.229	1.221	1.046	1.126	0.463	0.572	0.516	0.392	0.461	0.42	1.774	1	0
NM_001005377	0.0511712	0.999984	-1.68487	1.59e-05	-0.109627	1	-1.17723	0.00461612	-0.322523	0.891625	0.564188	1	-0.160317	0.999988	-1.99405	2.44e-05	-1.67027	0.00195432	0.166401	1	PLAUR	protein-coding	1.916	1.521	1.708	2.034	1.521	1.771	0.524	0.64	0.611	0.847	0.926	0.886	1.657	1.662	1.659	1.544	1.316	1.42	0.437	0.496	0.465	0.454	0.579	0.506	2.034	1	0
NM_006456	0.12404	0.999984	-1.6838	8.65e-05	-0.0198791	1	-1.40375	0.00170737	-0.198263	0.97257	0.417087	1	-0.0529021	0.999988	-1.52396	0.00164075	-1.86465	0.000942453	-0.396456	1	ST6GALNAC2	protein-coding	0.993	0.98	0.986	1.235	0.915	1.07	0.257	0.399	0.364	0.499	0.416	0.458	0.893	1.137	1.011	1.133	0.762	0.931	0.356	0.434	0.394	0.306	0.281	0.296	1.235	1	0
NM_018518	0.0923669	0.999984	-1.6837	3.08e-52	-0.00544959	0.988193	-1.41541	3.84e-33	-0.00306166	0.999433	0.361866	0.039295	0.0954888	0.992449	-1.60422	1.19e-48	-1.3986	5.3e-25	0.302023	0.999863	MCM10	protein-coding	8.874	10.194	9.569	10.704	9.548	10.111	3.391	3.221	3.263	4.218	4.378	4.297	9.891	9.94	9.915	10.707	9.67	10.143	3.876	3.424	3.659	4.019	4.827	4.354	10.707	1	0
NR_046258	0.595238	0.999984	-1.68319	0.0100255	0.148165	1	-1.36334	0.0120119	0.10367	0.997019	0.932661	1	0.551731	1	-1.49059	0.0243439	-1.75648	0.00325767	0.299913	1	FAR2P2	pseudo	0.413	0.349	0.379	0.652	0.497	0.572	0.059	0.184	0.153	0.189	0.316	0.251	0.53	0.35	0.443	0.709	0.537	0.615	0.227	0.123	0.177	0.157	0.27	0.204	0.709	1	1
NM_001286616	-0.384594	1	-1.68299	0.0118039	-0.107553	1	-0.758102	0.352351	0.107899	0.997969	0.541754	1	-0.169081	1	-1.02916	0.161609	-0.830073	0.341726	0.0282958	1	ANO4	protein-coding	0.245	0.526	0.393	0.254	0.332	0.294	0.119	0.145	0.138	0.212	0.184	0.198	0.297	0.454	0.373	0.306	0.333	0.321	0.191	0.22	0.205	0.214	0.196	0.207	0.526	1	0
NM_005622	-0.0290343	0.999984	-1.68198	3.89e-67	-0.754769	4.19e-09	-1.71724	3e-47	-0.895475	1.84e-09	-0.0634135	0.935704	-0.168889	0.894806	-1.30461	1.29e-19	-1.15016	1.62e-14	-0.0147069	0.999863	ACSM3	protein-coding	24.793	23.228	23.968	23.854	22.923	23.376	8.343	8.274	8.291	8.198	7.933	8.068	13.567	16.112	14.798	13.427	11.98	12.64	6.141	7.303	6.7	6.383	6.679	6.506	24.793	1	0
NM_003686	0.0710834	0.999984	-1.68155	7.51e-56	-0.0847316	0.73117	-1.29979	1.52e-24	-0.109521	0.908409	0.455054	0.00718545	0.047289	0.999988	-1.45385	1.07e-35	-1.27086	4.33e-20	0.230495	0.999863	EXO1	protein-coding	12.152	12.439	12.303	13.916	11.842	12.851	4.007	4.445	4.336	5.549	6.287	5.91	12.054	12.143	12.097	13.125	10.959	11.946	5.338	4.548	4.958	5.525	5.85	5.66	13.916	1	0
NM_001114726	-0.299364	0.999984	-1.68155	4.85e-08	0.529367	0.189342	-1.31661	0.000475191	0.490245	0.60673	0.0605982	1	-0.337025	0.865177	-2.2425	2.27e-13	-1.54006	2.03e-05	0.371509	0.999863	PRRT4	protein-coding	1.757	1.446	1.593	1.439	1.156	1.294	0.605	0.518	0.54	0.513	0.665	0.587	2.546	2.27	2.413	2.07	1.61	1.82	0.625	0.513	0.571	0.617	0.836	0.708	2.546	1	0
NM_001676	-0.869894	0.347022	-1.67832	8.31e-07	1.34486	1.36e-07	-1.36926	0.00597087	0.808921	0.288802	-0.540638	1	-1.40484	1.82e-07	-1.90783	4.2e-16	-1.20456	0.00289891	-0.70255	0.999863	ATP12A	protein-coding	0.864	0.935	0.901	0.558	0.425	0.49	0.237	0.365	0.333	0.202	0.227	0.215	2.376	2.394	2.385	0.864	0.864	0.864	0.703	0.72	0.711	0.416	0.442	0.427	2.394	1	0
NM_152243	0.384003	0.254612	-1.67656	2.13e-41	-0.248191	0.210659	-1.92752	2.76e-36	-0.59013	0.0237731	0.131148	0.899916	0.043093	0.999988	-1.59169	2.18e-28	-1.66014	3.43e-18	-0.0252039	0.999863	CDC42EP1	protein-coding	12.431	11.975	12.191	15.058	16.496	15.796	4.436	4.091	4.177	4.251	5.19	4.712	11.216	10.222	10.735	9.266	11.834	10.664	4.148	3.811	3.986	3.667	4.013	3.81	16.496	1	0
NR_145735	-1.56765	1	-1.67546	0.429014	-0.143032	1	-0.526446	1	1.42601	1	-0.476783	1	0.00608281	1	0.331868	1	-1.1187	1	-1.44427	1	SNORA79B	snoRNA	0.943	0.634	0.78	0.55	0	0.267	0.457	0.152	0.228	0.203	0.212	0.207	1.223	0.261	0.758	0.529	0.886	0.723	0.662	1.428	1.03	0.436	0.308	0.383	1.428	1	1
NM_001185	0.330225	0.129513	-1.67098	7.27e-94	-0.513099	8.5e-08	-1.88933	3.17e-77	-0.340626	0.0795606	0.112688	0.726531	0.503381	9.35e-06	-1.90659	2.65e-94	-2.27959	4.37e-95	0.12985	0.999863	AZGP1	protein-coding	77.736	83.645	80.851	100.595	100.878	100.74	28.083	28.163	28.143	30.274	31.47	30.86	60.731	57.297	59.071	80.735	79.882	80.271	17.612	17.614	17.613	19.075	18.682	18.913	100.878	1	0
NM_024017	-0.0844487	0.999984	-1.66792	1.57e-12	-0.518726	0.163253	-2.31508	4.8e-15	-0.810354	0.0622027	-0.727957	0.341661	-0.375054	0.863174	-1.66898	5.52e-07	-2.07876	9.92e-07	-0.786038	0.999863	HOXB9	protein-coding	2.403	2.202	2.297	2.308	2.017	2.159	0.772	0.827	0.813	0.488	0.496	0.492	1.6	1.752	1.674	1.356	1.135	1.236	0.493	0.688	0.587	0.321	0.353	0.334	2.403	1	0
NM_015193	-0.0376597	0.999984	-1.66132	0.000424947	0.131661	1	-1.62112	0.00303152	-0.0914599	0.997969	0.0023625	1	-0.259582	0.997324	-1.7032	0.00111042	-1.20581	0.0742393	0.229192	1	ARC	protein-coding	0.542	0.56	0.551	0.618	0.455	0.534	0.194	0.193	0.193	0.203	0.19	0.197	0.672	0.587	0.631	0.476	0.531	0.506	0.242	0.19	0.217	0.348	0.139	0.261	0.672	1	0
NM_002407	1.1715	1	-1.65995	0.434615	0.799451	1	-3.24285	0.0812248	-0.414581	1	-0.38521	1	-0.0413916	1	-2.82501	1	-3.49652	1	-0.605219	1	SCGB2A1	protein-coding	0.201	0.241	0.222	0.47	0.52	0.495	0.065	0.086	0.081	0	0.121	0.059	0.209	0.596	0.396	0.301	0.442	0.378	0.126	0	0.065	0	0.088	0.036	0.596	1	0
NM_012449	0.315639	0.171148	-1.65842	6.87e-85	-0.434841	7.61e-05	-1.19704	8.7e-40	-0.335371	0.0825974	0.778559	2.64e-29	0.41644	0.0023064	-1.83916	2.41e-96	-1.22097	1.71e-28	1.03449	1.13e-20	STEAP1	protein-coding	104.941	91.036	97.612	126.949	115.782	121.217	34.065	34.734	34.568	60.451	59.461	59.966	73.271	77.911	75.514	106.234	88.126	96.378	24.996	22.309	23.704	49.111	45.736	47.714	126.949	1	0
NM_006705	0.630664	0.12604	-1.65765	9.86e-15	-0.0717483	0.904984	-1.92959	9.04e-24	-0.193825	0.837827	0.359391	0.612644	0.509322	0.0944503	-2.0019	1.94e-19	-1.79588	8.65e-18	0.718167	0.503813	GADD45G	protein-coding	11.45	7.807	9.53	13.771	15.696	14.76	3.234	3.493	3.429	4.372	4.434	4.403	9.98	9.104	9.556	13.035	13.035	13.035	2.755	2.576	2.669	3.961	4.665	4.252	15.696	1	0
NM_012223	-0.0653995	0.999984	-1.65502	5.88e-53	-0.436099	0.00389178	-1.69141	3.37e-40	-0.108798	0.909391	-0.100778	0.89894	0.26289	0.425576	-1.57383	6.52e-32	-1.90722	7.63e-42	-0.0699458	0.999863	MYO1B	protein-coding	8.365	9.552	8.99	9.463	7.637	8.526	3.025	3.266	3.206	2.948	3.032	2.989	6.484	7.336	6.896	8.61	7.359	7.929	2.888	2.311	2.61	2.353	2.504	2.415	9.552	1	0
NR_117101	0.371535	1	-1.65316	0.175025	0.0799174	1	-1.78008	0.13166	-0.212854	1	0.249099	1	0.0812242	1	-1.41919	0.285558	-1.68488	0.249824	-0.18879	1	CASC11	ncRNA	0.199	0.536	0.377	0.418	0.528	0.475	0.116	0.141	0.135	0.206	0.107	0.158	0.331	0.486	0.406	0.581	0.262	0.407	0.261	0.08	0.174	0.184	0.104	0.151	0.581	1	1
NM_003468	0.11985	0.999984	-1.65175	1.2e-64	-0.128007	0.515979	-1.80452	5.84e-58	-0.135221	0.831457	-0.0321022	0.976699	0.113518	0.955751	-1.46278	2.42e-46	-1.86143	2.79e-44	-0.285093	0.999863	FZD5	protein-coding	7.953	8.761	8.379	9.607	8.489	9.033	2.912	2.986	2.968	2.896	2.968	2.931	8.291	7.676	7.994	8.162	8.408	8.296	3.202	3.279	3.239	2.406	2.826	2.58	9.607	1	0
NM_000024	0.0962968	0.999984	-1.64767	3.63e-06	0.098433	1	-1.36312	0.000635895	0.0744056	0.997737	0.382597	1	0.0731938	0.999988	-1.88301	5.62e-06	-1.44962	0.000596236	0.50986	0.999863	ADRB2	protein-coding	1.41	1.296	1.35	1.486	1.39	1.437	0.461	0.492	0.484	0.776	0.488	0.635	1.551	1.469	1.512	1.411	1.629	1.53	0.572	0.343	0.462	0.612	0.667	0.635	1.629	1	0
NR_027752	0.451583	0.00130391	-1.64606	7.5e-108	0.135278	0.286704	-1.67062	1.03e-37	-0.223696	0.51099	0.426895	0.502375	0.0935448	0.973638	-1.50653	6.08e-96	-1.36276	1.63e-29	0.236676	0.900572	ALDH1L2	protein-coding	16.608	16.807	16.713	22.72	22.658	22.688	5.971	5.883	5.905	6.848	9.341	8.069	19.413	18.882	19.156	21.775	17.587	19.496	7.792	7.292	7.552	7.902	9.552	8.585	22.72	1	0
NM_001353986	-0.244104	0.999984	-1.6377	1.03e-10	1.2248	2.96e-09	-1.07945	0.000356785	1.56955	4.1e-11	0.319745	0.834408	0.101676	0.997324	-1.03789	4.22e-09	-1.23457	7.76e-10	-0.095011	0.999863	DAB1	protein-coding	0.998	1.054	1.028	0.974	0.758	0.863	0.329	0.392	0.377	0.433	0.492	0.462	2.424	2.583	2.501	2.835	2.343	2.567	1.398	1.331	1.366	1.218	1.289	1.248	2.835	1	0
NM_003486	0.164379	0.999984	-1.63753	2.03e-147	0.266414	0.00137723	-1.65069	1.63e-95	0.248754	0.419166	0.153463	0.069514	0.14745	0.837602	-1.81482	1.1e-200	-1.7479	5.3e-56	0.214671	0.167428	SLC7A5	protein-coding	382.941	387.441	385.313	453.738	406.007	429.236	141.602	132.877	135.051	151.775	158.236	154.94	507.039	460.208	484.399	470.918	554.719	516.529	161.44	146.276	154.146	169.171	180.709	173.948	554.719	1	0
NM_003258	0.016015	0.999984	-1.63726	1.42e-71	-0.0331906	0.897811	-1.44031	3.17e-39	0.0314552	0.997019	0.214134	0.345384	0.0818647	0.997324	-1.8072	1.14e-77	-1.62112	1.79e-34	0.268105	0.999863	TK1	protein-coding	42.115	40.451	41.238	44.423	38.76	41.516	15.285	14.277	14.528	17.968	16.707	17.35	43.155	41.027	42.126	40.773	44.608	42.86	14.349	12.571	13.494	16.96	14.716	16.031	44.608	1	0
NM_004063	-0.608957	0.0172853	-1.63676	1.64e-28	-0.895548	4.61e-07	-1.75655	3.12e-20	-1.25077	2.89e-08	-0.72819	0.00398341	-0.963521	4.39e-05	-1.75391	2.92e-18	-1.7885	1.47e-07	-0.995577	0.250943	CDH17	protein-coding	5.162	6.507	5.871	3.987	3.634	3.806	2.063	2.103	2.093	1.153	1.404	1.276	3.303	3.248	3.277	1.681	1.549	1.609	1.005	1.17	1.084	0.374	0.715	0.515	6.507	1	0
NM_001285460	-0.54456	0.999984	-1.6345	1.77e-08	-0.157616	0.821658	-1.12328	0.00257614	0.327195	0.837515	-0.0214311	0.996491	-0.0587146	0.999988	-1.6087	4.46e-06	-1.44581	0.000183618	0.109729	0.999863	IQGAP2	protein-coding	0.839	0.782	0.809	0.605	0.503	0.553	0.236	0.328	0.305	0.282	0.293	0.287	0.685	0.831	0.756	0.784	0.62	0.695	0.33	0.226	0.28	0.249	0.344	0.288	0.839	1	0
NM_001220479	-0.178411	0.999984	-1.63303	1.3e-16	-0.609425	0.0325848	-1.58741	5.09e-09	-0.846514	0.0548799	-0.133639	0.941583	-0.413716	0.718609	-2.00715	4.22e-10	-1.67938	3.77e-06	-0.0843772	0.999863	PPFIA2	protein-coding	2.223	2.077	2.146	2.427	1.395	1.897	0.794	0.753	0.763	0.728	0.698	0.713	1.596	1.344	1.474	1.229	0.903	1.052	0.547	0.27	0.414	0.402	0.35	0.38	2.427	1	0
NM_182746	-0.0314291	0.999984	-1.63245	5.81e-130	-0.0332704	0.85521	-1.32682	2.06e-46	0.0605819	0.964076	0.276873	0.000207217	0.06372	0.997324	-1.62319	5.12e-124	-1.493	3.61e-61	0.193805	0.900572	MCM4	protein-coding	59.084	57.712	58.361	62.77	51.297	56.881	21.347	20.468	20.687	25.972	25.394	25.688	60.359	58.726	59.569	61.614	57.985	59.639	23.133	20.152	21.699	24.599	23.873	24.298	62.77	1	0
NM_021977	0.206011	0.999984	-1.62952	1.8e-34	-0.985148	5.91e-10	-1.51563	3.18e-24	-0.766698	8.61e-05	0.319545	0.397929	0.425321	0.208408	-1.90012	8.07e-20	-1.61638	5.2e-16	0.710533	0.326783	SLC22A3	protein-coding	6.515	6.654	6.588	7.684	7.416	7.546	2.424	2.32	2.346	2.832	3.16	2.993	3.397	3.546	3.469	4.71	4.256	4.463	1.085	0.997	1.042	1.577	1.769	1.657	7.684	1	0
NM_001350486	0.454524	0.0720309	-1.62065	5.42e-33	0.258692	0.181973	-1.9108	5.84e-38	-0.0680119	0.980336	0.162322	0.850054	0.128699	0.966216	-1.7966	1.02e-39	-1.71018	7.24e-24	0.216368	0.999863	MTHFD1L	protein-coding	6.911	6.996	6.956	9.286	9.624	9.46	2.684	2.383	2.458	2.693	3.022	2.854	8.975	8.387	8.691	8.739	9.451	9.127	2.809	2.784	2.797	2.795	3.608	3.131	9.624	1	0
NM_001003806	0.216057	0.999984	-1.61754	4.8e-25	0.790933	4.19e-08	-1.93917	2.23e-29	1.06506	4.91e-11	-0.109228	0.934909	0.491421	0.00238887	-1.95245	2.72e-44	-2.2235	3.31e-52	0.218464	0.999863	TARP	protein-coding	15.575	16.318	15.966	20.773	16.243	18.448	6.347	5.348	5.597	5.412	5.483	5.447	27.638	29.946	28.754	39.494	38.266	38.826	9.081	7.571	8.355	10.13	8.789	9.575	39.494	1	0
NR_045259	-0.153744	0.999984	-1.6149	1.31e-32	0.176005	0.482524	-1.55342	6.95e-21	0.195639	0.804928	-0.0914022	0.939574	-0.132991	0.979786	-1.4076	2.87e-23	-1.2375	8.07e-12	0.0376622	0.999863	NRP1	protein-coding	3.562	3.454	3.505	3.383	2.903	3.136	1.263	1.277	1.274	1.224	1.198	1.211	4.013	4.254	4.13	3.414	3.807	3.628	1.838	1.65	1.748	1.601	1.921	1.734	4.254	1	0
NM_003246	0.125316	0.999984	-1.61294	8.33e-44	-0.638151	5.45e-06	-1.78207	7.54e-42	-0.617563	0.00118124	-0.0439117	0.973631	0.147098	0.949598	-2.04129	2.98e-40	-2.03266	1.3e-34	0.157007	0.999863	THBS1	protein-coding	4.866	5.282	5.085	6.149	4.907	5.512	1.976	1.736	1.796	1.808	1.822	1.815	3.694	3.112	3.413	3.533	3.693	3.62	0.992	0.857	0.927	0.976	1.048	1.006	6.149	1	0
NM_139314	0.664291	0.00538653	-1.60978	8.87e-18	0.0904932	0.838898	-1.82074	3.83e-25	-0.0370093	0.997969	0.45067	0.36391	0.537684	0.0352272	-1.89898	1.78e-19	-1.51577	1.61e-15	0.923465	0.0251361	ANGPTL4	protein-coding	5.683	5.344	5.504	8.906	8.464	8.679	2.196	1.869	1.95	2.899	2.674	2.789	6.37	5.875	6.131	8.47	8.586	8.533	2.086	1.587	1.846	3.209	3.633	3.385	8.906	1	0
NM_133265	-0.095899	0.999984	-1.60963	4.57e-54	-0.229166	0.145058	-1.54749	1.17e-28	-0.0395987	0.997019	-0.0329803	0.976699	0.0948477	0.985797	-1.58996	4.79e-51	-1.78238	1.45e-38	-0.0961023	0.999863	AMOT	protein-coding	8.427	9.65	9.071	9.994	6.959	8.436	3.048	3.489	3.379	3.373	3.153	3.265	8.085	8.013	8.05	8.232	8.27	8.252	3.247	2.739	3.003	2.453	3.054	2.702	9.994	1	0
NM_000959	-0.38594	0.628894	-1.60866	1.43e-25	-0.16802	0.611091	-1.45853	9.39e-15	-0.120777	0.945415	-0.234249	0.770896	-0.338177	0.504129	-2.21943	2.63e-34	-1.80957	4.1e-16	0.0726479	0.999863	PTGFR	protein-coding	3.054	3.75	3.421	2.633	2.546	2.588	1.179	1.286	1.259	1.166	0.97	1.07	2.974	3.35	3.156	2.738	2.091	2.386	0.769	0.751	0.76	0.741	0.829	0.778	3.75	1	0
NR_003030	0.790608	1	-1.60822	0.377672	1.03266	1	-1.65154	0.29538	0.246791	1	0.741945	1	0.00734616	1	-1.06139	0.434949	-2.00137	0.248703	-0.955964	1	SNORD12	snoRNA	1.557	1.746	1.657	4.539	1.291	2.872	0.755	0.501	0.564	1.007	1.048	1.027	4.039	3.021	3.547	3.932	2.927	3.385	1.821	1.965	1.89	1.799	0	1.054	4.539	1	1
NM_001137674	-0.425214	0.999984	-1.60632	8.67e-07	-0.454192	1	-0.920746	0.0150684	-0.42419	0.789337	0.26639	0.915353	-0.394452	0.909187	-1.36417	0.000937202	-1.08648	0.0372609	-0.114227	0.999863	ZNF860	protein-coding	1.006	1.456	1.243	1.047	0.789	0.915	0.357	0.519	0.478	0.55	0.544	0.547	0.932	0.948	0.939	0.68	0.691	0.686	0.304	0.513	0.405	0.27	0.481	0.357	1.456	1	0
NM_014399	0.088942	0.999984	-1.60414	1.5e-61	-0.534326	3.63e-06	-1.85696	3.1e-56	-0.338729	0.122627	-0.163541	0.703767	0.285452	0.208408	-1.52289	2.09e-37	-1.86599	9.19e-45	-0.0584323	0.999863	TSPAN13	protein-coding	26.34	27.817	27.119	30.203	27.158	28.64	10.07	9.749	9.829	9.337	8.588	8.97	19.72	19.307	19.52	23.569	22.141	22.792	7.274	7.922	7.586	7.152	7.154	7.153	30.203	1	0
NM_001352899	0.297498	0.999984	-1.60385	1.72e-11	0.0386413	0.954729	-1.25841	2.35e-07	0.0435871	0.997969	0.643563	0.197877	0.304032	0.814798	-1.5614	4.18e-09	-1.28093	5.21e-07	0.585771	0.999863	ARSG	protein-coding	2.253	1.917	2.076	2.967	2.155	2.55	0.781	0.747	0.755	1.198	1.215	1.206	2.289	2.174	2.234	2.764	2.534	2.639	0.961	0.731	0.85	1.208	1.283	1.239	2.967	1	0
NM_005431	0.197281	0.999984	-1.60195	9.43e-47	-0.00628995	0.986098	-1.37354	4.92e-24	-0.177096	0.774748	0.427399	0.026318	0.0277161	0.999988	-1.22368	2.36e-25	-1.19273	9.66e-17	0.0586866	0.999863	XRCC2	protein-coding	10.685	10.388	10.529	13.356	10.763	12.025	3.759	3.924	3.883	4.884	5.633	5.251	11.146	10.744	10.951	11.625	9.861	10.665	5.512	4.977	5.255	5.173	5.547	5.328	13.356	1	0
NM_001032278	-0.0529696	1	-1.60116	0.0826841	0.275626	1	-2.12777	0.0620198	0.422005	0.961285	-0.552885	1	0.0934991	1	-1.30998	0.201964	-1.04435	0.298593	0.359415	1	MMP28	protein-coding	0.478	0.429	0.452	0.446	0.423	0.434	0.124	0.195	0.177	0.055	0.172	0.112	0.827	0.318	0.581	0.572	0.599	0.587	0.388	0.129	0.263	0.354	0.292	0.328	0.827	1	0
NM_030806	0.611637	2.55e-05	-1.60043	1.2e-54	-0.383597	0.004405	-1.85731	7.4e-68	0.00607605	0.998516	0.354801	0.0158329	1.0022	2.94e-22	-1.60015	2.46e-49	-2.18546	1.2e-73	0.417915	0.211765	C1orf21	protein-coding	4.961	5.679	5.34	8.79	7.43	8.091	1.852	2.027	1.984	2.465	2.597	2.53	4.338	4.177	4.26	8.521	7.874	8.169	1.611	1.532	1.573	1.884	2.244	2.033	8.79	1	0
NM_021110	-0.0641027	0.999984	-1.59907	7.05e-43	0.110258	0.659344	-1.4141	9.68e-23	0.174093	0.801442	0.121646	0.875968	0.000738733	0.999988	-1.72952	9.83e-41	-1.58403	7.46e-27	0.148221	0.999863	COL14A1	protein-coding	3.828	4.294	4.074	4.388	3.38	3.87	1.486	1.492	1.49	1.716	1.572	1.645	4.541	4.611	4.575	4.346	4.441	4.397	1.744	1.345	1.552	1.546	1.817	1.658	4.611	1	0
NM_001270471	0.326468	0.999984	-1.5987	0.00303048	-0.535087	1	-1.55204	0.00500896	-0.781054	0.626424	0.367332	1	0.0815724	1	-1.09503	0.14829	-2.46966	0.00595264	-1.29045	1	SOCS2	protein-coding	0.493	0.504	0.498	0.67	0.575	0.621	0.199	0.172	0.179	0.295	0.184	0.241	0.383	0.334	0.359	0.369	0.36	0.364	0.141	0.235	0.186	0.063	0.09	0.074	0.67	1	0
NM_003068	1.0552	1	-1.59818	0.0368733	0.880711	1	-2.2337	0.000374033	0.295783	0.943254	0.423905	1	0.470795	1	-1.91076	0.00309964	-1.77621	0.00341811	0.600636	1	SNAI2	protein-coding	0.362	0.281	0.319	0.749	0.583	0.664	0.112	0.122	0.119	0.114	0.207	0.159	0.667	0.566	0.618	0.684	0.944	0.826	0.2	0.166	0.184	0.305	0.237	0.277	0.944	1	0
NM_002388	0.0135406	0.999984	-1.59715	3.5e-93	0.108306	0.480632	-1.33031	7.77e-43	0.0694331	0.954502	0.282051	0.00719133	-0.0240543	0.999988	-1.70758	2.1e-109	-1.37173	1.82e-39	0.311508	0.145329	MCM3	protein-coding	35.991	33.764	34.817	37.624	32.548	35.018	12.751	12.82	12.803	15.596	15.974	15.781	39.352	39.086	39.223	38.775	35.396	36.936	13.449	13.425	13.437	16.919	15.732	16.428	39.352	1	0
NM_002276	0.0502563	0.999984	-1.59595	9.71e-75	0.0245581	0.923134	-1.65473	3.58e-59	0.148113	0.812498	-0.00696157	0.996062	0.1746	0.746267	-1.77948	2.09e-96	-1.86006	1.15e-49	0.0935306	0.999863	KRT19	protein-coding	66.139	70.41	68.39	72.402	68.224	70.258	26.393	23.916	24.533	26.298	24.319	25.328	76.465	68.526	72.627	73.225	83.476	78.804	23.577	23.669	23.621	23.069	26.454	24.471	83.476	1	0
NM_001348061	0.153721	0.999984	-1.59595	6.13e-130	0.449462	4.32e-07	-1.51128	1.69e-47	0.301254	0.226554	0.24026	0.0165231	0.00712988	0.999988	-1.70117	8.86e-108	-1.58856	4.78e-47	0.11905	0.999863	AR	protein-coding	74.295	70.831	72.469	90.254	71.047	80.395	26.078	27.117	26.858	29.832	34.041	31.894	110.95	95.937	103.692	111.312	88.863	99.093	38.312	32.909	35.713	35.092	40.735	37.429	111.312	1	0
NM_001030287	0.443135	0.0404426	-1.59534	3.14e-52	-0.322286	0.0255201	-1.85741	4.78e-50	-0.45276	0.0256689	0.182242	0.641896	0.313596	0.134876	-1.24226	1.25e-28	-1.38966	1.44e-26	0.165557	0.999863	ATF3	protein-coding	24.428	22.339	23.327	30.257	32.744	31.533	8.044	9.014	8.773	9.775	9.999	9.885	19.606	19.406	19.509	24.395	22.226	23.214	9.272	9.182	9.229	10.529	9.721	10.195	32.744	1	0
NM_001258432	-0.105161	0.999984	-1.59433	2.35e-92	-0.634184	4.83e-13	-1.67096	1.53e-56	-0.489585	0.00381646	-0.180062	0.423258	0.0405327	0.999988	-1.43179	8.14e-56	-1.66567	2.25e-41	-0.193677	0.999863	NDRG1	protein-coding	37.241	37.241	37.241	36.657	32.324	34.433	13.03	14.239	13.937	12.99	11.52	12.27	25.802	24.274	25.063	23.637	25.722	24.772	10.183	10.583	10.375	8.657	9.162	8.866	37.241	1	0
NM_006636	0.403265	0.01477	-1.59028	6.74e-129	-0.354908	2.47e-05	-1.79631	1.79e-63	-0.580065	5.8e-05	0.198271	0.100241	0.178778	0.421719	-1.18471	2.58e-64	-1.19254	2.81e-35	0.170715	0.999863	MTHFD2	protein-coding	122.839	126.289	124.657	158.346	168.281	163.446	46.224	45.575	45.737	49.794	57.142	53.394	105.828	97.484	101.794	112.547	108.457	110.321	49.349	50.674	49.987	52.378	58.122	54.757	168.281	1	0
NM_001823	0.0987866	0.999984	-1.58978	1.46e-140	-0.174766	0.0585665	-1.67093	9.15e-88	-0.0897829	0.916952	0.0197896	0.968798	0.184541	0.536685	-1.8084	6.53e-230	-1.85991	9.39e-74	0.133218	0.999863	CKB	protein-coding	547.658	530.453	538.589	588.874	559.039	573.559	203.084	194.094	196.334	209.798	198.905	204.461	509.371	487.276	498.69	512.274	573.16	545.413	163.724	154.716	159.391	168.842	173.454	170.751	588.874	1	0
NM_144676	-0.335378	0.999984	-1.58974	1.04e-12	-0.839363	0.00646469	-1.35601	1.22e-06	-0.641971	0.252253	-0.102507	0.969201	-0.136762	0.999988	-1.32164	7.77e-05	-1.14938	0.00317246	0.0379984	0.999863	TMED6	protein-coding	7.085	7.488	7.297	6.228	5.29	5.747	2.732	2.66	2.678	2.591	2.497	2.545	4.388	4.113	4.255	3.955	3.486	3.7	2.083	1.723	1.909	1.714	2.135	1.888	7.488	1	0
NM_173515	0.237962	0.999984	-1.5871	1.07e-14	0.104364	0.8336	-1.66599	3.75e-15	-0.125503	0.953837	0.160927	0.925309	0.00930322	0.999988	-1.86581	5.2e-17	-1.63052	7.44e-11	0.241122	0.999863	CNKSR3	protein-coding	2.918	2.408	2.649	3.266	2.979	3.119	0.95	1.007	0.993	1.139	1.09	1.115	3.05	2.917	2.985	2.749	3.003	2.887	0.897	0.935	0.915	1.152	0.961	1.073	3.266	1	0
NM_000958	0.965768	0.000855457	-1.586	3.9e-09	-0.126632	0.851662	-2.20437	1.85e-20	0.216911	0.825308	0.345827	0.825695	1.30965	4.37e-08	-1.01081	0.00145942	-1.91409	2e-15	0.41266	0.999863	PTGER4	protein-coding	1.422	1.33	1.373	2.7	2.638	2.668	0.531	0.493	0.503	0.613	0.702	0.656	1.401	1.227	1.317	3.145	3.111	3.127	0.855	0.605	0.735	0.826	1.089	0.935	3.145	1	0
NR_003068	-0.281335	1	-1.58578	0.0443931	-1.14069	1	-0.470181	0.601048	-0.0414519	0.998516	0.831269	1	0.81753	1	-0.367741	0.769097	-0.420737	0.67917	0.764432	1	SNORD88B	snoRNA	12.992	4.209	8.362	5.471	8.378	6.963	2.099	3.946	3.486	4.978	6.479	5.714	4.493	3.601	4.062	7.291	6.444	6.83	3.377	3.643	3.505	6.004	5.665	5.864	12.992	1	1
NM_001127174	-0.822382	0.157186	-1.58551	2.54e-09	-0.469952	0.289013	-1.9964	1.88e-06	-0.389874	0.827596	-1.22529	1	-0.741713	0.329431	-1.11477	0.00141839	-1.6073	0.00274337	-1.2338	0.502057	MRO	protein-coding	0.965	1.025	0.997	0.596	0.526	0.56	0.337	0.39	0.377	0.171	0.147	0.159	0.729	0.771	0.75	0.486	0.38	0.428	0.345	0.43	0.386	0.125	0.204	0.158	1.025	1	0
NM_002928	0.115409	0.999984	-1.58529	0.00013459	0.143979	1	-1.92915	3.22e-05	0.0389207	0.997969	-0.237611	1	0.0112203	0.999988	-1.86093	0.000230491	-1.8061	0.000313722	0.0646326	1	RGS16	protein-coding	1	0.769	0.878	0.866	1.027	0.949	0.374	0.294	0.314	0.246	0.321	0.283	1.038	0.998	1.018	0.93	1.034	0.987	0.468	0.159	0.319	0.357	0.28	0.325	1.038	1	0
NM_001159	-0.145189	0.999984	-1.58442	2.04e-34	-1.03658	1.12e-11	-1.58033	1.71e-24	-1.12197	4.94e-09	-0.141458	0.875605	-0.230035	0.868332	-1.74405	1.4e-19	-1.33621	4.7e-09	0.179125	0.999863	AOX1	protein-coding	4.762	5.403	5.1	4.538	4.592	4.566	1.92	1.855	1.871	1.751	1.715	1.733	2.584	2.589	2.587	2.097	2.135	2.117	0.914	0.814	0.866	0.896	1.027	0.95	5.403	1	0
NM_182511	-0.381626	0.0980496	-1.58239	2.45e-55	0.137504	0.480498	-1.3585	5.83e-25	0.267827	0.406183	-0.157306	0.750917	-0.250425	0.343969	-1.27192	3.21e-34	-1.28367	1.4e-22	-0.262237	0.999863	CBLN2	protein-coding	14.724	15.375	15.067	12.202	10.812	11.489	5.629	5.543	5.564	5.287	4.869	5.082	16.772	17.775	17.257	14.6	13.33	13.909	8.455	7.56	8.025	6.622	6.452	6.551	17.775	1	0
NM_005429	0.191728	0.999984	-1.58061	0.000312826	0.0786269	1	-1.7261	0.000141208	0.217912	0.958122	0.0586052	1	0.332341	0.974274	-1.91489	9.09e-05	-2.16217	1.38e-05	0.090715	1	VEGFC	protein-coding	1.034	0.853	0.939	1.109	1.033	1.07	0.275	0.402	0.371	0.374	0.359	0.367	1.004	1.073	1.037	1.46	1.066	1.246	0.297	0.32	0.308	0.278	0.371	0.316	1.46	1	0
NR_026668	-0.51033	1	-1.57891	0.263868	-0.838842	1	-1.38074	1	0.588788	1	-0.291004	1	0.919138	1	-0.898383	1	-2.45012	0.178012	-0.643827	1	VPS13A-AS1	ncRNA	0.866	0.283	0.559	0.643	0.174	0.402	0.153	0.253	0.228	0.136	0.212	0.173	0.49	0.175	0.338	0.619	0.592	0.604	0	0.397	0.191	0.146	0.103	0.128	0.866	1	1
NM_001145998	0.762581	0.859909	-1.57887	0.000693976	-0.456293	1	-2.5674	4.8e-08	-1.30883	0.0348427	-0.231869	1	-0.0889089	1	-1.16441	0.0741896	-1.08864	0.131185	-0.00691647	1	SLC15A2	protein-coding	0.327	0.287	0.306	0.486	0.545	0.516	0.124	0.107	0.111	0.061	0.138	0.099	0.239	0.227	0.234	0.23	0.193	0.21	0.162	0.071	0.118	0.095	0.134	0.111	0.545	1	0
NM_003391	-0.612403	0.999984	-1.57863	1.69e-05	-0.560268	1	-1.05497	0.0431173	-0.314268	0.934819	-0.0917631	1	-0.365684	1	-1.37201	0.00733388	-0.797551	0.227706	0.209741	1	WNT2	protein-coding	0.932	0.847	0.887	0.501	0.647	0.576	0.347	0.319	0.326	0.299	0.332	0.315	0.583	0.676	0.628	0.416	0.516	0.471	0.291	0.253	0.273	0.276	0.344	0.304	0.932	1	0
NM_014365	-0.225878	0.999984	-1.57566	2.18e-11	0.0450469	0.943771	-1.19111	1.04e-05	0.194929	0.903095	0.165388	0.931894	-0.0753086	0.999988	-1.50966	1.18e-09	-1.52088	1.78e-07	-0.089281	0.999863	HSPB8	protein-coding	3.14	3.642	3.405	2.994	2.781	2.885	1.076	1.401	1.32	1.556	1.308	1.434	3.654	3.655	3.654	3.563	3.114	3.319	1.558	1.314	1.441	1.491	1.135	1.344	3.655	1	0
NM_003259	-0.0361361	0.999984	-1.57295	1e-40	0.369974	0.0147445	-1.42692	4.31e-24	0.141362	0.883454	0.111823	0.888743	-0.263006	0.45706	-1.81264	2.12e-46	-1.44829	2.47e-20	0.101123	0.999863	ICAM5	protein-coding	12.321	10.534	11.379	12.61	9.662	11.097	4.145	4.351	4.299	4.827	4.516	4.674	15.995	14.804	15.42	14.05	10.707	12.231	5.661	4.154	4.936	5.517	4.761	5.204	15.995	1	0
NM_001351287	-0.349097	0.999984	-1.57249	4.93e-21	-0.351044	0.181429	-1.60948	3.59e-16	-0.444368	0.276954	-0.386602	0.438341	-0.441692	0.213589	-1.31964	5.61e-13	-1.44279	1.51e-09	-0.564934	0.860959	MGAT4C	protein-coding	1.867	2.415	2.156	1.895	1.467	1.675	0.834	0.774	0.789	0.647	0.596	0.622	1.767	1.741	1.754	1.31	1.174	1.236	0.861	0.712	0.789	0.542	0.497	0.523	2.415	1	0
NR_106841	-0.801177	1	-1.57175	1	0.011936	1	-1.98231	1	-1.59014	1	-1.43155	1	-2.3921	1	-1.27453	1	2.36387	1	1.23637	1	MIR6783	ncRNA	1.1	0	0.52	0.641	0	0.312	0.533	0	0.133	0	0	0	1.141	0	0.59	0	0	0	0.515	0	0.267	0.508	0.719	0.596	1.141	1	1
NR_004384	0.794157	1	-1.57175	1	-2.39209	1	-2.11762	1	-3.17582	1	0.17973	1	NA	1	1.11404	1	NA	1	-1.21254	1	SNAR-F	snRNA	0.568	0	0.269	0.662	0.314	0.483	0.275	0	0.069	0	0.255	0.125	0	0	0	0	0	0	0.266	0	0.138	0	0	0	0.662	1	1
NM_001128325	-1.8887	0.999984	-1.57094	0.228232	-1.82446	1	0.227929	0.755094	-0.399909	0.942602	-0.0685085	1	-0.46047	1	0.017815	0.983333	0.591789	0.464114	0.115941	0.999863	SPON2	protein-coding	3.046	0.623	1.769	0.517	0.469	0.492	0.747	0.62	0.652	0.582	0.727	0.653	0.48	0.599	0.537	0.411	0.344	0.375	0.559	0.662	0.609	0.802	0.479	0.668	3.046	1	0
NM_021101	0.411085	0.999984	-1.57024	0.000954687	-0.12793	1	-1.42566	0.00145978	0.408839	0.808677	0.56507	1	0.949574	0.19227	-1.25029	0.0214518	-1.90739	2.06e-05	0.29694	1	CLDN1	protein-coding	0.523	0.46	0.49	0.762	0.545	0.65	0.136	0.217	0.197	0.286	0.262	0.274	0.469	0.468	0.469	0.982	0.765	0.864	0.198	0.244	0.22	0.232	0.302	0.261	0.982	1	0
NM_001320983	0.945716	1.71e-13	-1.56734	4.58e-44	-0.510921	0.000292816	-1.41576	2.14e-39	-0.324941	0.141343	1.09671	2.28e-23	1.13259	5.51e-21	-1.36332	1.38e-23	-1.4186	7.87e-28	1.07797	1.96e-10	IL1R1	protein-coding	6.823	7.319	7.084	13.954	13.142	13.537	2.503	2.762	2.698	5.697	5.815	5.755	5.084	5.274	5.176	11.579	10.268	10.866	2.376	2.129	2.258	4.297	5.049	4.608	13.954	1	0
NM_001008410	-0.0663589	0.999984	-1.56633	3.22e-12	0.329259	0.326062	-1.51674	1.78e-07	0.182341	0.931303	-0.0219685	0.996047	-0.211738	0.948582	-2.33004	1.85e-22	-1.65511	1.14e-09	0.467732	0.999863	STEAP3	protein-coding	1.767	2.093	1.939	2.385	1.329	1.843	0.809	0.664	0.7	0.642	0.813	0.726	2.56	2.506	2.534	1.933	2.251	2.106	0.646	0.48	0.566	0.688	0.845	0.753	2.56	1	0
NM_000429	-0.28604	0.999984	-1.56447	1.82e-10	-0.473627	0.237033	-0.978319	0.00119775	-0.364505	0.764264	0.298215	0.843308	-0.1759	0.997324	-1.7473	2.46e-07	-1.25147	0.00117117	0.319719	0.999863	MAT1A	protein-coding	1.685	1.631	1.656	1.345	1.355	1.35	0.653	0.601	0.614	0.704	0.852	0.777	1.324	1.166	1.248	0.997	1.113	1.06	0.459	0.371	0.417	0.519	0.494	0.509	1.685	1	0
NM_017563	-0.359233	0.311107	-1.55848	4.09e-44	-0.216536	0.24043	-1.53894	9.98e-33	-0.0181874	0.997969	-0.339646	0.0610846	-0.160011	0.805933	-1.47767	5.4e-46	-1.52473	3.52e-29	-0.206939	0.999863	IL17RD	protein-coding	5.441	6.648	6.077	5.253	4.164	4.694	2.173	2.368	2.319	1.827	1.831	1.829	5.477	5.386	5.433	4.771	4.569	4.661	2.213	2.152	2.184	1.739	1.978	1.838	6.648	1	0
NM_001197114	-0.180404	1	-1.55829	0.0152798	-0.188854	1	-1.68954	0.0316686	0.462487	0.902385	-0.300242	1	0.473052	1	-1.26024	0.108121	-2.53767	0.00174211	-0.804378	1	IQCJ-SCHIP1	protein-coding	0.453	0.341	0.394	0.409	0.291	0.348	0.127	0.164	0.155	0.113	0.131	0.122	0.288	0.437	0.36	0.59	0.384	0.478	0.191	0.147	0.17	0.094	0.096	0.095	0.59	1	0
NM_032551	0.0715806	0.999984	-1.55805	2.61e-16	0.108173	0.813546	-1.76738	7.9e-11	0.102672	0.97257	-0.148787	0.976699	0.0674289	0.999988	-2.19787	7.68e-22	-1.8797	6.67e-15	0.386293	0.999863	KISS1R	protein-coding	6.081	5.725	5.893	6.891	5.492	6.173	2.324	2.156	2.198	2.714	1.384	2.062	6.91	6.362	6.645	6.249	7.063	6.692	1.403	1.837	1.612	1.9	2.269	2.053	7.063	1	0
NM_001324402	-0.248154	0.999984	-1.5577	3.19e-23	-0.288959	0.282085	-1.41712	1.54e-15	-0.362114	0.399468	-0.106204	0.930717	-0.320505	0.536573	-1.73662	4.85e-22	-1.53652	9.67e-13	-0.119841	0.999863	MET	protein-coding	2.959	3.731	3.366	3.072	2.552	2.805	1.193	1.317	1.286	1.122	1.26	1.189	2.707	3.012	2.854	2.176	2.218	2.199	1.038	0.882	0.963	0.849	0.884	0.864	3.731	1	0
NM_001146340	-0.0641719	0.999984	-1.55679	4.87e-06	-0.299395	1	-1.86427	1.45e-06	-0.366641	0.831735	-0.38851	1	-0.129505	0.999988	-1.88497	1.85e-05	-1.47096	0.00236445	0.281769	0.999863	NKX1-2	protein-coding	1.01	1.073	1.043	1.011	0.971	0.99	0.489	0.325	0.366	0.341	0.276	0.309	1.036	0.73	0.888	0.911	0.65	0.769	0.236	0.299	0.266	0.335	0.301	0.321	1.073	1	0
NM_017611	-0.0577667	0.999984	-1.55652	1.51e-47	0.162928	0.399553	-1.24698	5.62e-23	0.174147	0.751705	0.252421	0.352043	-0.0457179	0.999988	-1.6719	1.81e-50	-1.39295	2.3e-25	0.23332	0.999863	SLC43A3	protein-coding	13.866	14.777	14.346	14.322	13.074	13.681	5.438	5.384	5.397	6.4	6.675	6.535	16.351	17.115	16.72	15.503	15.617	15.565	6.104	5.651	5.886	6.65	6.901	6.754	17.115	1	0
NM_170775	0.548438	0.344095	-1.55639	1.51e-10	0.13801	0.811049	-1.80712	1.77e-14	0.209839	0.846456	0.298162	0.835709	0.621366	0.0672634	-1.78667	2.95e-11	-1.73276	6.19e-13	0.673947	0.999863	KCNN2	protein-coding	4.065	3.797	3.923	5.994	5.445	5.712	1.483	1.484	1.484	1.814	1.889	1.851	4.515	4.506	4.511	7.085	6.269	6.641	1.454	1.472	1.463	2.32	2.252	2.292	7.085	1	0
NM_005167	-0.12459	0.999984	-1.55556	9.72e-05	0.201091	1	-1.37771	0.00367888	0.238361	0.950989	0.0497494	1	-0.0865438	0.999988	-1.85498	2.4e-05	-1.89919	0.00016698	-0.136805	1	PPM1J	protein-coding	1.323	1.242	1.28	1.092	1.238	1.167	0.513	0.465	0.477	0.527	0.493	0.51	1.563	1.512	1.538	1.508	1.282	1.385	0.438	0.514	0.474	0.47	0.373	0.43	1.563	1	0
NR_026662	0.213515	0.999984	-1.55334	1.74e-05	0.0366433	1	-1.47066	8e-05	-0.0128303	0.998516	0.290005	1	0.164807	0.9974	-1.69381	4.17e-05	-1.3809	0.000985665	0.483373	0.999863	FAM222A-AS1	ncRNA	3.232	3.518	3.383	3.819	3.954	3.888	1.462	1.15	1.228	1.523	1.663	1.592	3.979	3.249	3.626	4.111	3.685	3.879	1.411	1.088	1.256	1.474	1.973	1.68	4.111	1	1
NM_001001694	-0.31516	0.999984	-1.55326	0.00067649	-0.356021	1	-0.830796	0.170104	-0.283991	0.965322	0.399558	1	-0.240397	1	-0.983099	0.105143	-0.981563	0.214364	-0.239907	1	IL17REL	protein-coding	0.498	0.464	0.48	0.502	0.275	0.386	0.213	0.16	0.173	0.19	0.301	0.244	0.497	0.287	0.395	0.43	0.216	0.313	0.26	0.184	0.223	0.248	0.113	0.192	0.502	1	0
NM_004839	0.538475	0.00212873	-1.55275	1.21e-37	0.0482493	0.884792	-1.66157	4.55e-37	0.211356	0.612487	0.43089	0.0411666	0.702532	7.38e-08	-1.6399	7.98e-36	-1.78314	1.49e-41	0.559976	0.0514745	HOMER2	protein-coding	13.285	14.233	13.785	21.298	18.541	19.883	5.085	5.303	5.248	6.655	7.599	7.118	14.892	14.808	14.852	23.375	23.031	23.188	5.691	4.974	5.346	7.446	7.98	7.667	23.375	1	0
NR_036174	-0.715339	1	-1.55082	1	0.117888	1	1.00098	1	1.83348	1	1.86007	1	0.996416	1	-2.7478	1	-3.53705	1	NA	1	MIR3202-1	ncRNA	0.433	0.389	0.41	0	0.479	0.246	0.42	0	0.105	1.12	0	0.571	0.449	0.48	0.464	0.972	0.814	0.886	0	0	0	0	0	0	1.12	1	1
NR_036175	-0.715339	1	-1.55082	1	0.117888	1	1.00098	1	1.83348	1	1.86007	1	0.996416	1	-2.7478	1	-3.53705	1	NA	1	MIR3202-2	ncRNA	0.444	0.399	0.42	0	0.491	0.252	0.43	0	0.107	1.149	0	0.586	0.461	0.492	0.476	0.997	0.835	0.909	0	0	0	0	0	0	1.149	1	1
NM_006741	0.0087657	1	-1.54807	0.0123594	0.226888	1	-1.85782	0.00825171	0.109181	0.997969	-0.303269	1	-0.108388	1	-2.07257	0.0027638	-1.84528	0.0155312	0.118039	1	PPP1R1A	protein-coding	0.437	0.681	0.566	0.553	0.567	0.56	0.221	0.208	0.211	0.164	0.187	0.175	0.591	0.779	0.682	0.554	0.66	0.612	0.249	0.115	0.184	0.211	0.174	0.195	0.779	1	0
NM_001256080	0.365046	0.126979	-1.54761	5.69e-49	-0.48242	0.000137904	-0.711157	7.56e-09	-0.303578	0.224888	1.20388	1.33e-30	0.545307	5.37e-05	-1.55396	6.62e-27	-0.761169	4.56e-09	1.33697	8.2e-15	KLK2	protein-coding	18.731	16.863	17.746	25.035	20.693	22.806	7.083	6.488	6.636	17	14.554	15.802	13.374	13.197	13.289	19.552	17.737	18.564	6.037	4.102	5.106	13.317	11.716	12.654	25.035	1	0
NM_001287805	-0.122777	0.999984	-1.54674	1.32e-07	0.171423	0.802286	-1.16699	0.000726169	0.00352517	0.999762	0.260191	0.913827	-0.289711	0.947442	-1.46449	3.11e-06	-0.835562	0.0254471	0.339037	0.999863	ARHGAP24	protein-coding	0.953	1.026	0.991	0.99	0.823	0.904	0.353	0.393	0.383	0.515	0.397	0.457	1.087	1.239	1.161	0.924	0.903	0.913	0.454	0.49	0.471	0.56	0.612	0.582	1.239	1	0
NM_001256576	-0.126576	0.999984	-1.54601	9.27e-53	-0.203036	0.223393	-1.47649	4.09e-33	-0.179504	0.733022	-0.0552474	0.950418	-0.1017	0.985489	-1.26605	4.16e-31	-1.38664	2.36e-24	-0.222057	0.999863	ENC1	protein-coding	8.998	8.275	8.617	8.554	7.22	7.869	3.14	3.393	3.33	3.138	3.272	3.204	7.759	7.891	7.823	7.048	6.955	6.997	3.863	3.42	3.65	2.959	3.168	3.045	8.998	1	0
NM_001135751	0.257895	0.999984	-1.5397	4.22e-23	-0.215737	0.472686	-1.35687	5.08e-17	-0.0736781	0.979216	0.441613	0.161738	0.401032	0.212697	-1.75253	9.19e-21	-1.62619	2.66e-18	0.528846	0.852729	DERL3	protein-coding	15.492	13.518	14.452	18.065	16.44	17.231	5.543	5.529	5.533	7.919	7.335	7.633	13.87	12.176	13.051	16.214	16.77	16.517	4.557	4.092	4.333	5.8	6.456	6.072	18.065	1	0
NM_175056	-0.28956	0.999984	-1.53903	0.000471584	-1.0071	1	-1.46048	0.00893354	-2.11293	0.0172124	-0.217823	1	-1.39642	1	-1.35714	0.061135	-0.859572	0.547422	-0.902094	1	ZPLD1	protein-coding	0.461	0.569	0.518	0.459	0.382	0.42	0.214	0.185	0.193	0.207	0.138	0.173	0.269	0.266	0.268	0.075	0.117	0.098	0.108	0.126	0.117	0.071	0.05	0.062	0.569	1	0
NM_013233	0.689963	1.49e-08	-1.53778	6.74e-67	-0.829036	1.27e-15	-1.44728	1.2e-48	-0.557447	8.61e-05	0.781724	5.28e-19	0.962354	1.82e-18	-1.48867	1.49e-38	-1.47509	1.34e-39	0.975538	4.26e-12	STK39	protein-coding	19.856	21.072	20.497	33.707	31.957	32.808	7.883	7.777	7.803	13.329	13.973	13.644	11.754	12.288	12.012	23.565	21.482	22.431	4.762	4.826	4.793	9.23	9.248	9.238	33.707	1	0
NM_003963	-0.315078	0.999984	-1.53742	0.000836013	-0.510965	1	-1.23096	0.0323113	-0.749966	0.700087	-0.00762474	1	-0.553292	1	-1.01581	0.100916	-0.937671	0.294367	-0.474029	1	TM4SF5	protein-coding	2.175	2.66	2.431	2.075	1.803	1.935	0.91	0.938	0.931	0.937	0.932	0.935	1.846	1.699	1.775	1.054	1.254	1.163	1.064	0.898	0.984	0.502	0.905	0.669	2.66	1	0
NM_207015	-0.369155	0.896192	-1.53051	2.93e-20	-0.325386	0.249481	-1.43278	8.52e-12	-0.40382	0.418163	-0.269691	0.75628	-0.446979	0.308567	-1.34554	1.69e-10	-0.892224	0.000381301	0.00498534	0.999863	NAALADL2	protein-coding	2.597	3.105	2.864	2.335	2.065	2.197	1.063	1.122	1.107	0.818	1.029	0.921	2.21	2.542	2.37	1.604	1.736	1.676	0.914	1.179	1.041	1.04	1.018	1.031	3.105	1	0
NM_001242464	-0.1501	0.999984	-1.53	3.83e-23	-1.32366	3.34e-13	-1.32791	1.87e-14	-1.12555	1.12e-06	0.0502459	0.978322	0.0485975	0.999988	-1.13941	3.19e-06	-1.38277	9.37e-07	-0.196555	0.999863	PPP1R1B	protein-coding	11.327	12.588	11.991	11.489	9.996	10.723	5.001	4.299	4.474	4.788	4.897	4.841	5.124	4.849	4.991	4.606	5.265	4.964	2.437	2.629	2.53	2.294	2.025	2.182	12.588	1	0
NM_001010898	0.73324	0.0102351	-1.52942	5.38e-13	0.511596	0.0451326	-2.01477	5.63e-22	0.714797	0.00326924	0.252968	0.848741	0.938052	2.18e-07	-1.92515	8.21e-18	-2.42006	2.31e-34	0.451388	0.999863	SLC6A17	protein-coding	1.237	1.173	1.204	2.303	1.704	1.996	0.421	0.494	0.476	0.519	0.599	0.558	1.779	1.805	1.792	3.137	3.442	3.303	0.645	0.411	0.532	0.612	0.809	0.694	3.442	1	0
NM_001350162	-0.125171	0.999984	-1.52508	3.32e-21	-0.22492	0.460898	-1.21976	3.48e-10	-0.00765784	0.998516	0.181076	0.839408	0.0928329	0.997324	-1.19162	1.08e-11	-1.30598	2.07e-10	-0.0213856	0.999863	TEX15	protein-coding	1.254	1.564	1.417	1.547	1.045	1.289	0.521	0.562	0.552	0.612	0.64	0.626	1.323	1.196	1.261	1.492	1.102	1.28	0.673	0.561	0.619	0.584	0.609	0.594	1.564	1	0
NM_001283054	1.7796	3.67e-06	-1.52392	0.00100628	-0.638502	1	-2.26465	2.09e-12	-0.327643	0.807327	1.03938	1	2.09227	1.16e-07	-1.63626	0.0170943	-2.8152	2.27e-12	0.896709	1	STMN4	protein-coding	0.677	0.801	0.742	2.099	2.908	2.514	0.298	0.277	0.282	0.57	0.621	0.595	0.463	0.529	0.495	2.141	1.923	2.022	0.202	0.155	0.179	0.384	0.262	0.333	2.908	1	0
NM_001009571	-0.0361143	0.999984	-1.52206	5.78e-45	-0.192965	0.288724	-1.33098	1.51e-23	-0.0921739	0.944325	0.157145	0.753881	0.0661611	0.997324	-1.61459	9.7e-40	-1.45213	1.19e-24	0.229425	0.999863	CADPS2	protein-coding	6.622	6.305	6.455	7.079	5.517	6.277	2.327	2.63	2.555	2.794	2.856	2.825	6.128	5.67	5.907	5.97	5.887	5.925	2.302	2.009	2.161	2.344	2.619	2.458	7.079	1	0
NM_138342	0.00942488	0.999984	-1.52137	2.73e-27	0.383357	0.0332696	-1.23841	1.76e-14	0.421381	0.10993	0.294335	0.529384	0.0484615	0.999988	-1.90536	1.48e-39	-1.77227	1.76e-27	0.182769	0.999863	GLB1L2	protein-coding	5.75	5.824	5.789	6.125	5.477	5.792	2.143	2.308	2.267	2.651	2.918	2.782	7.722	8.03	7.871	7.968	7.68	7.811	2.473	2.233	2.357	2.484	2.763	2.599	8.03	1	0
NM_018689	-0.255875	0.999984	-1.52099	1.28e-15	-0.0341833	0.950675	-1.40476	7.4e-10	-0.0865754	0.985293	-0.133216	0.93629	-0.307132	0.736899	-1.37548	1.71e-10	-1.35734	2.21e-07	-0.288167	0.999863	CEMIP	protein-coding	1.399	1.4	1.4	1.261	1.076	1.166	0.479	0.587	0.56	0.502	0.496	0.499	1.513	1.34	1.429	1.17	1.048	1.104	0.559	0.672	0.613	0.443	0.55	0.488	1.513	1	0
NM_170744	0.127401	0.999984	-1.52086	2.01e-08	0.0869145	0.901151	-1.54207	2.27e-07	-0.154098	0.962505	0.10025	0.975657	-0.113075	0.999988	-1.25592	9.31e-06	-1.36782	7.26e-05	-0.222272	0.999863	UNC5B	protein-coding	0.666	0.728	0.699	0.694	0.814	0.755	0.303	0.247	0.261	0.304	0.285	0.295	0.774	0.771	0.773	0.679	0.692	0.686	0.368	0.356	0.362	0.252	0.363	0.298	0.814	1	0
NR_002954	-2.09833	1	-1.52009	1	-2.22314	1	0.438435	1	-1.59014	1	-0.0614272	1	-1.49308	1	-0.363052	1	3.36397	1	2.23477	1	SNORA12	snoRNA	0.949	0.213	0.561	0.277	0	0.135	0	0.382	0.287	0.409	0	0.209	0	0.263	0.127	0	0	0	0.222	0	0.115	0.439	0.621	0.514	0.949	1	1
NR_002948	-0.0315208	0.999984	-1.51348	1.5e-16	0.25864	0.390957	-0.64515	0.00423754	0.405558	0.416544	0.837714	0.000416504	0.116596	0.997324	-1.53235	2.28e-16	-0.879955	5.81e-06	0.76867	0.0312284	KLKP1	pseudo	9.094	10.463	9.816	11.615	7.592	9.55	4.047	3.631	3.735	6.454	7.358	6.897	12.742	11.695	12.236	12.534	12.878	12.721	5.268	4.185	4.747	8.148	7.607	7.924	12.878	1	1
NM_004961	-0.65153	0.999984	-1.5107	2.1e-26	-1.67016	1.43e-24	-1.08865	6.52e-08	-2.15131	1.21e-17	-0.226906	0.639511	-1.12905	1.66e-05	-1.13239	0.0154404	-0.540473	0.10692	-0.538981	0.999863	GABRE	protein-coding	13.225	9.807	11.423	9.376	5.39	7.33	4.019	4.874	4.661	3.585	4.198	3.886	4.109	3.436	3.784	1.981	1.358	1.642	2.508	1.359	1.955	1.315	1.284	1.302	13.225	1	0
NM_012285	0.267796	0.999984	-1.51037	0.00175186	0.58202	1	-1.96361	0.000116115	0.219951	0.96283	-0.167056	1	-0.0930113	0.999988	-1.50179	0.00079638	-1.80586	0.000415164	-0.397255	1	KCNH4	protein-coding	0.417	0.414	0.415	0.59	0.412	0.499	0.12	0.191	0.174	0.122	0.167	0.144	0.727	0.571	0.652	0.657	0.517	0.581	0.316	0.197	0.259	0.205	0.174	0.192	0.727	1	0
NM_001444	-0.153072	0.999984	-1.5101	8.91e-15	0.0294265	0.956243	-1.28887	5.33e-09	0.130416	0.949474	0.0641799	0.978455	-0.0506863	0.999988	-2.06201	3.16e-20	-1.84776	5.52e-14	0.165489	0.999863	FABP5	protein-coding	14.813	13.033	13.875	13.429	11.517	12.447	6.067	4.949	5.228	6.221	5.319	5.779	15.271	14.358	14.83	12.926	14.46	13.761	4.606	3.329	3.991	4.284	4.438	4.348	15.271	1	0
NM_001349821	0.222013	0.999984	-1.5081	0.00150148	-0.299651	1	-1.2186	0.0150638	-0.323962	0.915587	0.508446	1	0.19811	1	-0.906088	0.133189	-0.93358	0.125098	0.171387	1	MFSD2A	protein-coding	0.853	0.65	0.746	0.807	0.925	0.868	0.312	0.28	0.288	0.514	0.332	0.425	0.718	0.553	0.639	0.705	0.696	0.7	0.467	0.293	0.383	0.417	0.421	0.419	0.925	1	0
NM_012067	0.0566802	0.999984	-1.50428	1.53e-05	0.0673742	1	-1.57892	3.94e-05	0.205341	0.952091	-0.0171242	1	0.195655	0.997324	-1.17781	0.00187687	-1.80584	2.55e-05	-0.429075	0.999863	AKR7A3	protein-coding	2.109	2.548	2.341	2.459	2.363	2.41	0.899	0.923	0.917	0.921	0.909	0.915	2.48	2.619	2.547	3.409	2.246	2.776	1.131	1.391	1.256	0.754	1.104	0.899	3.409	1	0
NR_003336	-0.295968	1	-1.50343	0.341941	-0.593297	1	-0.902112	0.622228	-0.756591	1	0.329227	1	-0.462017	1	-0.511135	1	-0.572615	1	-0.526852	1	SNORD116-22	snoRNA	3.725	1.003	2.29	2.172	1.647	1.903	0.361	1.318	1.08	0.642	1.672	1.147	0.773	2.478	1.597	0.836	1.4	1.143	1.046	1.504	1.266	0.344	1.462	0.807	3.725	1	1
NM_138689	-0.143091	0.999984	-1.50197	7.11e-62	0.00634763	0.982941	-1.37344	1.26e-26	-0.0106184	0.998516	-0.0137498	0.991576	-0.158955	0.870875	-1.81133	3.39e-82	-1.59688	1.26e-30	0.0555734	0.999863	PPP1R14B	protein-coding	72.043	66.349	69.042	60.083	64.147	62.169	27.656	26.648	26.899	29.353	25.14	27.289	75.633	69.383	72.611	57.198	67.107	62.591	23.198	23.033	23.119	24.122	22.914	23.622	75.633	1	0
NR_004404	-0.782089	1	-1.50098	0.185669	-0.432002	1	-1.18855	0.402857	-0.388202	1	-0.464435	1	-0.736255	1	-1.81101	0.165561	-1.66654	1	-0.587366	1	SNORA73B	snoRNA	4.246	0.457	2.249	1.386	1.314	1.349	0.823	0.983	0.943	0.732	0.61	0.672	2.291	1.318	1.821	0.953	1.117	1.042	0.636	0.514	0.577	0.314	0.444	0.368	4.246	1	1
NM_005630	0.966477	0.265075	-1.50049	0.00134276	-0.106352	1	-2.51842	3.91e-09	0.0831909	0.997019	-0.0576387	1	1.15718	0.0380569	-2.00393	0.00069072	-2.88389	8.34e-10	0.266477	1	SLCO2A1	protein-coding	0.395	0.377	0.386	0.931	0.583	0.752	0.168	0.14	0.147	0.156	0.14	0.148	0.41	0.338	0.375	0.813	0.789	0.8	0.092	0.116	0.104	0.137	0.108	0.125	0.931	1	0
NM_001013251	0.235407	0.892497	-1.49851	9.16e-121	-0.020422	0.917113	-1.5722	2.34e-52	-0.102944	0.919868	0.163795	0.0469398	0.153333	0.803665	-1.5317	4.14e-153	-1.45022	5.48e-39	0.235095	0.0832404	SLC3A2	protein-coding	280.743	271.561	275.903	306.321	337.629	322.393	110.763	106.041	107.218	123.216	123.217	123.216	292.744	275.517	284.416	279.281	325.919	304.665	111.311	108.573	109.994	125.502	128.197	126.618	337.629	1	0
NM_207468	0.750716	1	-1.49812	0.0269731	-0.666991	1	-2.72435	3.22e-05	-0.618189	0.80115	-0.461318	1	0.798839	1	-2.21198	0.037471	-2.64769	0.00427095	0.365216	1	FAM177B	protein-coding	0.57	0.697	0.637	0.937	1.175	1.059	0.201	0.283	0.263	0.201	0.163	0.182	0.403	0.431	0.417	0.553	0.828	0.702	0.097	0.105	0.101	0.12	0.136	0.126	1.175	1	0
NM_130773	-0.0645019	0.999984	-1.49679	2.16e-05	-0.567158	1	-1.82753	2.97e-05	-0.600774	0.612703	-0.385966	1	-0.096825	0.999988	-1.65562	0.000674601	-1.8032	0.00156201	-0.237832	1	CNTNAP5	protein-coding	0.479	0.622	0.554	0.627	0.43	0.526	0.188	0.238	0.225	0.218	0.116	0.168	0.403	0.373	0.389	0.364	0.335	0.348	0.152	0.124	0.138	0.096	0.136	0.112	0.627	1	0
NM_198516	-0.0421283	0.999984	-1.49549	7.34e-11	0.379411	0.257655	-1.48724	2.26e-08	0.545132	0.201666	-0.0339354	0.99254	0.124439	0.997324	-1.92824	5.3e-16	-1.95403	2.43e-14	0.100496	0.999863	GALNT18	protein-coding	2.423	2.683	2.56	2.616	2.327	2.467	1.007	1.007	1.007	1.074	0.92	0.999	3.621	3.316	3.473	3.512	3.735	3.633	1.088	0.951	1.022	1.024	1.123	1.065	3.735	1	0
NM_003104	-0.048047	0.999984	-1.49371	2.83e-35	-0.0971519	0.726189	-1.41228	1.4e-25	0.0505205	0.988477	0.0340317	0.979673	0.100214	0.997324	-1.63754	3.79e-39	-1.6552	1.16e-29	0.0828032	0.999863	SORD	protein-coding	10.67	12.236	11.495	11.145	10.881	11.009	4.23	4.744	4.616	4.616	4.773	4.693	11.392	10.967	11.187	11.588	11.422	11.498	4.072	3.97	4.023	4.011	4.351	4.152	12.236	1	0
NM_001304463	-0.0966309	0.999984	-1.49249	6.25e-67	0.218107	0.0851206	-1.3698	1.84e-36	0.325033	0.111993	0.0272155	0.977169	0.0113855	0.999988	-1.72544	6.86e-86	-1.60536	7.63e-47	0.131518	0.999863	SLC29A1	protein-coding	30.953	30.323	30.621	29.889	27.153	28.485	12.034	12.125	12.102	12.276	12.724	12.496	37.44	36.923	37.19	36.643	35.351	35.94	13.084	12.084	12.603	13.16	13.88	13.458	37.44	1	0
NR_026703	-1.7819	1	-1.49192	1	-1.92214	1	-0.57378	1	1.43799	1	-0.868172	1	1.58028	1	-0.292508	1	-1.75181	1	0.0953325	1	VTRNA1-1	ncRNA	1.429	0	0.676	0	0.395	0.203	0.346	0.23	0.259	0.308	0	0.157	0	0.396	0.191	0.802	0.336	0.548	0	0.361	0.173	0.33	0	0.193	1.429	1	1
NR_003025	-1.34474	1	-1.49146	1	1.11887	1	0.478983	1	2.1028	1	0.67689	1	-0.345824	1	-1.30354	1	-0.703261	1	0.251109	1	SNORA59A	snoRNA	0.459	0.206	0.326	0.268	0	0.13	0	0.221	0.166	0	0.412	0.202	0.476	1.018	0.738	0	1.078	0.587	0.215	0.463	0.334	0.212	0.6	0.373	1.078	1	1
NR_003022	-1.34474	1	-1.49146	1	1.11887	1	0.478983	1	2.1028	1	0.67689	1	-0.345824	1	-1.30354	1	-0.703261	1	0.251109	1	SNORA59B	snoRNA	0.459	0.206	0.326	0.268	0	0.13	0	0.221	0.166	0	0.412	0.202	0.476	1.018	0.738	0	1.078	0.587	0.215	0.463	0.334	0.212	0.6	0.373	1.078	1	1
NM_182626	-0.038668	0.999984	-1.48854	1.66e-06	0.304845	0.610216	-0.641007	0.0628281	0.0579925	0.997969	0.810713	0.172544	-0.284654	0.96365	-0.74649	0.0176207	-0.302042	0.463712	0.159866	0.999863	C2orf48	protein-coding	1.772	2.016	1.901	1.939	1.737	1.835	0.673	0.805	0.772	1.292	1.378	1.334	2.863	2.026	2.458	1.928	1.923	1.925	1.693	1.568	1.633	1.604	1.984	1.762	2.863	1	0
NM_001166119	0.051552	0.999984	-1.48834	6.39e-22	0.328107	0.128477	-1.3763	6.52e-16	0.466521	0.0671763	0.166588	0.871498	0.191202	0.834326	-1.26256	3.02e-16	-1.29582	6.52e-16	0.156972	0.999863	LEF1	protein-coding	6.325	5.663	5.976	6.316	6.031	6.17	2.184	2.509	2.428	2.591	2.804	2.695	7.684	8.007	7.84	8.815	8.396	8.587	3.366	3.951	3.648	4.032	3.965	4.004	8.815	1	0
NM_001290217	0.576693	0.130669	-1.48718	3.36e-11	-0.446929	0.193803	-1.80546	3.5e-17	-0.513709	0.180896	0.265405	0.84909	0.510634	0.310313	-1.42605	4.88e-07	-1.83158	2.32e-11	0.107417	0.999863	RARB	protein-coding	2.848	2.82	2.833	4.339	4.069	4.201	0.937	1.257	1.178	1.506	1.218	1.365	2.105	2.234	2.167	2.91	3.017	2.968	0.993	0.814	0.907	0.894	1.019	0.946	4.339	1	0
NM_001928	0.164762	0.999984	-1.48613	3.22e-20	0.1626	0.615189	-1.53309	2e-15	0.0900556	0.975244	0.117587	0.929456	0.0932481	0.997324	-1.59579	9.51e-21	-1.465	6.71e-14	0.225324	0.999863	CFD	protein-coding	12.468	11.548	11.983	12.261	14.367	13.342	4.84	4.699	4.734	5.054	5.429	5.238	13.935	14.099	14.014	13.855	14.807	14.373	5.369	5.01	5.196	5.447	6.492	5.879	14.807	1	0
NM_018176	0.0279473	0.999984	-1.48461	1.27e-06	0.160645	0.818143	-1.31655	0.000154951	0.0838588	0.994412	0.187726	0.944297	-0.0475368	0.999988	-1.53131	3.48e-06	-1.65453	5.35e-06	-0.169419	0.999863	LGI2	protein-coding	0.69	0.55	0.616	0.664	0.593	0.628	0.281	0.22	0.235	0.354	0.216	0.286	0.721	0.722	0.722	0.627	0.71	0.672	0.343	0.216	0.282	0.243	0.243	0.243	0.722	1	0
NM_145057	0.164691	1	-1.48135	0.045094	0.269546	1	-1.95908	0.0219087	-0.0802656	0.997969	-0.307289	1	-0.184471	1	-2.08248	0.0102528	-1.48682	0.127474	0.415788	1	CDC42EP5	protein-coding	0.859	0.736	0.794	0.865	0.907	0.887	0.303	0.327	0.321	0.135	0.386	0.258	1.094	0.909	1.005	0.526	1.138	0.859	0.292	0.237	0.266	0.289	0.409	0.338	1.138	1	0
NM_021103	0.0499366	0.999984	-1.47871	3.59e-120	-0.171582	0.0905348	-1.48294	1.86e-58	0.0627323	0.965763	0.0475779	0.834408	0.284968	0.0258669	-1.7788	3.12e-212	-1.83016	1.7e-91	0.233773	0.0773718	TMSB10	protein-coding	3273.27	3024.38	3142.08	3170.73	3296.04	3235.05	1263.67	1241.05	1246.69	1320.46	1308.47	1314.58	2899.01	2933.83	2915.84	3347.38	3472.92	3415.71	942.5	959.12	950.494	1111.48	1080.73	1098.75	3472.92	1	0
NR_120440	2.45055	1	-1.47842	0.466164	0.0756661	1	-4.17532	0.000531547	-0.497754	0.925083	-0.276696	1	1.86648	1	-4.74782	1	-6.40677	0.00110214	NA	1	OR7E47P	pseudo	0.243	0.031	0.131	0.768	0.689	0.727	0.067	0.045	0.05	0.06	0.031	0.046	0.144	0.154	0.149	0.661	0.391	0.514	0	0	0	0	0	0	0.768	1	1
NR_002975	-0.204669	1	-1.47372	0.289921	-0.81952	1	-0.417707	0.799464	-0.144888	1	0.855796	1	0.471807	1	-0.981242	1	-0.46936	0.815008	0.995022	1	SNORA17B	snoRNA	2.605	1.169	1.848	2.126	1.152	1.626	0.505	0.922	0.818	1.348	1.403	1.375	1.351	0.866	1.117	1.754	1.224	1.466	0.731	0.526	0.632	0.482	2.044	1.129	2.605	1	1
NM_002315	0.05105	1	-1.47265	0.123895	0.521298	1	-1.44317	0.158836	0.135571	0.997969	0.105506	1	-0.332495	1	-1.1668	0.161338	-1.68316	0.13245	-0.854577	1	LMO1	protein-coding	0.455	0.313	0.38	0.469	0.326	0.395	0.078	0.207	0.175	0.208	0.12	0.165	0.612	0.535	0.574	0.391	0.478	0.439	0.301	0.271	0.286	0.198	0.105	0.16	0.612	1	0
NM_001308176	-1.05095	0.000441203	-1.4709	1.22e-14	0.3442	0.214454	-0.585668	0.0663709	0.568049	0.328164	-0.164551	0.922151	-0.825806	0.000960849	-0.990037	5.91e-08	-0.715892	0.0106373	-0.552321	0.661557	CDH2	protein-coding	2.32	2.535	2.433	1.389	0.958	1.168	0.954	0.987	0.979	0.942	0.818	0.881	3.222	3.213	3.217	1.651	1.824	1.745	1.757	1.868	1.81	1.26	1.157	1.217	3.222	1	0
NM_021958	0.00642496	0.999984	-1.46813	4.96e-06	-1.42598	1	-1.35193	0.000363457	-1.13243	0.0548799	0.122403	1	0.302535	1	-0.526853	0.393148	-0.70465	0.253126	0.124942	0.999863	HLX	protein-coding	1.616	1.327	1.464	1.725	1.231	1.471	0.606	0.579	0.586	0.513	0.794	0.651	0.617	0.524	0.572	0.787	0.573	0.671	0.471	0.416	0.444	0.451	0.499	0.471	1.725	1	0
NM_020783	-0.156277	0.999984	-1.46781	4.65e-107	-0.986632	3.28e-37	-1.76464	1.72e-101	-0.751817	1.34e-11	-0.451099	6.78e-18	0.0795577	0.975741	-1.13277	1.11e-65	-1.45128	3.54e-54	-0.239154	0.191087	SYT4	protein-coding	181.099	197.389	189.686	179.936	158.419	168.891	76.677	75.056	75.46	57.427	55.257	56.364	95.898	103.316	99.484	104.305	98.08	100.917	51.52	50.182	50.877	39.772	44.765	41.84	197.389	1	0
NR_003045	-0.734766	1	-1.46715	0.456654	-1.35238	1	-0.551683	1	0.142716	1	0.20195	1	0.762853	1	0.1246	1	-0.762103	1	-0.117826	1	SNORD17	snoRNA	0.734	0.395	0.555	0.171	0.487	0.333	0.142	0.283	0.248	0.127	0.395	0.258	0.457	0	0.236	0.33	0.414	0.375	0.412	0.148	0.285	0.136	0.384	0.239	0.734	1	1
NR_039812	-2.24153	1	-1.46525	1	-2.39209	1	NA	1	1.34481	1	-1.25614	1	1.49963	1	NA	1	-1.59373	1	NA	1	MIR4666A	ncRNA	0.888	0	0.42	0	0	0	0	0.286	0.215	0	0	0	0	0	0	0.499	0	0.227	0	0	0	0	0	0	0.888	1	1
NR_003056	-0.801177	1	-1.46525	1	1.0442	1	-0.547442	1	2.1028	1	0.146761	1	0.275018	1	-1.33299	1	-2.26095	1	-0.605219	1	SNORD67	snoRNA	0.63	0	0.298	0.367	0	0.179	0	0.203	0.152	0.272	0	0.139	0.98	0.349	0.675	0	1.48	0.805	0.589	0	0.306	0	0.412	0.171	1.48	1	1
NR_145774	0.770872	1	-1.46525	1	0.0631146	1	-0.102018	1	-0.152019	1	2.08519	1	0.560528	1	1.03179	1	0.34868	1	-0.120701	1	SNORD70B	snoRNA	0.936	0	0.443	1.638	0	0.797	0	0.301	0.226	0.404	1.261	0.824	0.486	0.519	0.502	0.525	0.88	0.718	0.876	1.418	1.137	0.865	1.225	1.014	1.638	1	1
NM_003087	0.0878427	1	-1.46448	0.0215591	-0.382011	1	-1.61239	0.0257867	-0.914371	0.707416	-0.0543323	1	-0.445502	1	-1.53277	0.0737478	-1.525	0.192667	-0.441259	1	SNCG	protein-coding	1.015	1.252	1.14	1.282	1.122	1.2	0.41	0.49	0.47	0.584	0.304	0.446	0.834	0.985	0.907	0.427	0.835	0.649	0.277	0.427	0.349	0.235	0.277	0.252	1.282	1	0
NM_001145211	-0.211267	0.999984	-1.46436	8.52e-05	-0.455063	1	-0.693101	0.114547	-0.370378	0.871385	0.555669	1	-0.125138	0.999988	-1.29898	0.00721106	-1.45209	0.0105137	-0.277799	1	SLCO2B1	protein-coding	0.697	0.61	0.651	0.643	0.485	0.562	0.317	0.224	0.247	0.416	0.371	0.394	0.536	0.458	0.498	0.474	0.405	0.436	0.218	0.235	0.226	0.175	0.191	0.182	0.697	1	0
NM_138788	-0.343336	0.999984	-1.4635	1.66e-18	-0.181777	0.597505	-1.28417	4.31e-09	-0.312616	0.655288	-0.161066	0.913821	-0.473243	0.210007	-1.70266	3.56e-17	-1.3481	1.28e-07	-0.117833	0.999863	TMEM45B	protein-coding	6.804	7.262	7.045	5.859	5.187	5.514	2.691	2.937	2.875	2.883	2.246	2.571	6.593	6.351	6.476	4.564	4.391	4.47	2.397	2.053	2.231	1.952	2.072	2.001	7.262	1	0
NM_000084	-0.190628	0.999984	-1.4634	1.07e-38	0.0541558	0.85613	-1.24726	1.64e-19	0.0746584	0.968142	0.0273617	0.984155	-0.16912	0.836124	-1.29623	6.1e-29	-1.17147	1.83e-15	-0.0442861	0.999863	CLCN5	protein-coding	3.398	3.609	3.509	3.337	2.789	3.055	1.33	1.473	1.438	1.404	1.514	1.458	3.984	3.61	3.803	3.433	3.063	3.232	1.776	1.684	1.732	1.532	1.767	1.629	3.984	1	0
NM_004598	0.33702	0.115184	-1.46302	2.86e-70	-0.125523	0.42844	-1.62601	9.42e-52	-0.078653	0.95626	0.175312	0.411232	0.38497	0.0116974	-2.20715	1.78e-124	-2.49664	7.58e-87	0.0960401	0.999863	SPOCK1	protein-coding	16.491	17.172	16.85	23.476	18.979	21.168	6.771	6.781	6.778	7.444	8.093	7.762	16.432	15.771	16.113	19.204	21.097	20.234	4.019	3.785	3.906	3.811	4.386	4.049	23.476	1	0
NM_014618	0.118276	0.999984	-1.46263	9.09e-06	0.404092	0.463378	-1.15559	0.000842399	0.716397	0.185704	0.420794	0.803239	0.431378	0.741528	-1.14536	0.000446099	-0.958926	0.00271276	0.620229	0.999863	BRINP1	protein-coding	1	1.054	1.028	1.281	0.95	1.111	0.485	0.364	0.394	0.553	0.576	0.564	1.692	1.145	1.428	1.611	2.044	1.847	0.733	0.703	0.718	0.925	1.252	1.06	2.044	1	0
NM_001352885	0.0302483	0.999984	-1.46192	0.00113764	-0.0762465	1	-1.30051	0.0115638	-0.286077	0.94267	0.185139	1	-0.178628	1	-1.31438	0.0121977	-1.44816	0.021902	-0.310669	1	SMIM31	protein-coding	0.533	0.598	0.567	0.544	0.602	0.574	0.258	0.207	0.22	0.201	0.329	0.264	0.542	0.579	0.56	0.561	0.397	0.472	0.291	0.213	0.254	0.195	0.203	0.199	0.602	1	0
NM_152745	0.0477394	0.999984	-1.46135	0.000232906	-0.0817247	1	-1.6915	0.000137608	-0.31136	0.905492	-0.177954	1	-0.180653	0.999988	-1.81015	0.000156291	-1.56741	0.00889096	0.0517988	1	NXPH1	protein-coding	0.855	0.682	0.764	0.831	0.749	0.789	0.288	0.325	0.316	0.277	0.277	0.277	0.789	0.724	0.758	0.707	0.581	0.638	0.267	0.216	0.242	0.34	0.14	0.257	0.855	1	0
NR_027624	0.0115528	0.999984	-1.46016	4.54e-65	-0.118619	0.465556	-1.4752	5.15e-51	-0.0483214	0.981523	-0.00123187	0.999373	0.0827291	0.991336	-1.53019	7.8e-75	-1.57674	4.25e-49	0.036003	0.999863	BZW2	protein-coding	58.249	62.635	60.561	64.015	57.34	60.589	25.504	23.39	23.917	24.091	25.334	24.7	56.733	59.442	58.042	60.828	57.42	58.973	22.482	22.534	22.507	21.576	23.736	22.471	64.015	1	0
NM_001282477	-0.0803818	1	-1.45936	0.153661	0.131377	1	-1.46929	0.215509	0.0269785	1	-0.118807	1	-0.183881	1	-1.60784	0.134749	-0.872623	0.493482	0.553002	1	TMEM210	protein-coding	0.619	1.11	0.878	1.042	0.608	0.819	0.533	0.221	0.299	0.178	0.494	0.333	1.07	0.915	0.995	0.694	0.969	0.844	0.45	0.278	0.367	0.508	0.54	0.521	1.11	1	0
NM_001177466	-0.229254	0.999984	-1.45854	7.92e-06	-0.456615	1	-1.37218	0.000541717	-0.647692	0.55207	-0.149847	1	-0.419295	0.933212	-1.13246	0.00797258	-0.915106	0.10198	-0.201892	0.999863	MAMLD1	protein-coding	0.705	0.728	0.717	0.679	0.542	0.608	0.327	0.264	0.279	0.251	0.282	0.266	0.58	0.509	0.546	0.37	0.41	0.392	0.301	0.255	0.279	0.234	0.24	0.236	0.728	1	0
NR_033932	0.0310085	0.999984	-1.45835	0.00018194	-0.812897	1	-1.18579	0.0056926	-0.839083	0.399612	0.304296	1	0.00502634	1	-1.12086	0.0671837	-0.820196	0.228809	0.302761	1	RGMB-AS1	ncRNA	1.025	1.226	1.131	1.155	1.133	1.144	0.447	0.462	0.458	0.604	0.537	0.571	0.638	0.701	0.668	0.594	0.69	0.647	0.448	0.241	0.348	0.489	0.335	0.426	1.226	1	1
NR_145744	-1.56765	1	-1.4582	0.490032	-0.350112	1	0.0508944	1	-1.0927	1	-0.0414963	1	-2.33311	1	-1.08751	1	0.881454	1	-0.353199	1	SNORD19C	snoRNA	2.1	1.413	1.738	1.224	0	0.596	0.509	0.844	0.761	0.905	0.471	0.693	0.545	2.328	1.407	0.589	0	0.268	0.982	0.53	0.765	0.485	0.687	0.569	2.328	1	1
NM_003504	0.0675927	0.999984	-1.45606	3.74e-43	0.00454957	0.990139	-1.19599	4.6e-23	-0.0981112	0.919817	0.329213	0.0576723	-0.0336684	0.999988	-1.57783	1.44e-36	-1.26866	3.79e-18	0.274659	0.999863	CDC45	protein-coding	21.845	19.6	20.662	23.43	19.865	21.6	8.304	8.438	8.405	10.532	10.838	10.682	22.024	21.335	21.691	21.459	19.282	20.274	9.293	6.97	8.176	10.603	8.591	9.77	23.43	1	0
NM_002160	-0.0676482	0.999984	-1.45526	7.08e-69	0.172713	0.134446	-1.28474	3.57e-29	0.143615	0.825179	0.106264	0.717531	-0.0954546	0.938884	-1.46494	8.46e-17	-1.34214	3.13e-33	0.0284755	0.999863	TNC	protein-coding	22.212	23.955	23.131	25.548	18.558	21.96	9.917	8.795	9.074	9.865	10.529	10.19	27.943	26.371	27.183	24.273	24.514	24.404	12.545	9.519	11.089	9.936	12.09	10.828	27.943	1	0
NM_001289947	-0.191138	1	-1.45454	0.141263	-0.901139	1	-0.983893	0.422517	-0.912223	1	0.283109	1	-0.195751	1	-1.40878	0.381387	-0.432433	0.830486	0.78074	1	ERICH2	protein-coding	0.875	0.576	0.717	0.612	0.645	0.629	0.283	0.3	0.296	0.201	0.524	0.359	0.484	0.323	0.406	0.589	0.11	0.328	0.164	0.177	0.17	0.27	0.305	0.284	0.875	1	0
NR_038421	-1.68754	1	-1.45384	1	-0.853077	1	2.91422	1	1.39521	1	2.56259	1	0.560528	1	0.728474	1	0.558946	1	0.398833	1	LINC01220	ncRNA	0.071	0.192	0.135	0	0.079	0.041	0	0.092	0.069	0.185	0.513	0.346	0.074	0.079	0.077	0.08	0.134	0.11	0.067	0.216	0.139	0.264	0.093	0.193	0.513	1	1
NM_024746	0.0176939	0.999984	-1.45269	7.03e-05	-0.665272	1	-1.38662	0.000602746	-0.491314	0.748964	0.0772692	1	0.192308	0.999988	-1.72909	0.0026507	-1.43023	0.0101639	0.490855	1	HHIPL2	protein-coding	0.973	1.067	1.023	1.103	0.956	1.028	0.472	0.374	0.398	0.466	0.425	0.446	0.743	0.599	0.674	0.652	0.813	0.74	0.316	0.136	0.23	0.337	0.283	0.315	1.103	1	0
NM_001031701	0.289562	0.656627	-1.45134	6.22e-41	0.484969	0.000168703	-1.36926	2.58e-25	0.366752	0.0969187	0.373559	0.0501887	0.172808	0.745967	-1.61288	4.05e-51	-1.60248	2.65e-38	0.183452	0.999863	NT5DC3	protein-coding	5.208	4.798	4.992	6.757	5.449	6.086	1.969	2.078	2.05	2.457	2.882	2.665	7.811	6.799	7.321	8.319	7.513	7.881	2.783	2.561	2.676	2.812	3.148	2.951	8.319	1	0
NM_025218	0.245195	0.999984	-1.45086	0.000521738	-0.783	1	-1.51314	0.000436771	-0.943313	0.279546	0.176634	1	0.0867004	1	-0.957147	0.124699	-1.06535	0.123825	-0.0244835	1	ULBP1	protein-coding	0.656	0.618	0.636	0.815	0.688	0.75	0.296	0.232	0.248	0.301	0.294	0.298	0.408	0.363	0.386	0.441	0.349	0.391	0.235	0.21	0.223	0.252	0.172	0.219	0.815	1	0
NM_006623	0.390121	0.224435	-1.45026	2.82e-94	-0.121396	0.366795	-1.63926	2.52e-09	-0.484359	0.0391268	0.202035	0.122137	0.0276895	0.999988	-1.41519	6.19e-90	-1.2442	2.52e-33	0.198608	0.808361	PHGDH	protein-coding	95.934	90.873	93.266	106.7	134.905	121.178	38.208	37.639	37.781	41.231	47.341	44.225	92.914	86.286	89.71	84.999	90.157	87.806	37.78	37.389	37.592	41.815	42.76	42.206	134.905	1	0
NM_001286429	0.33819	0.999984	-1.44991	1.17e-10	0.0776798	0.894732	-1.33511	3.94e-09	0.0403534	0.997969	0.457209	0.513753	0.301965	0.795578	-1.18175	2.08e-06	-1.23003	6.39e-07	0.25573	0.999863	THSD4	protein-coding	0.822	0.847	0.835	1.17	0.936	1.05	0.3	0.368	0.351	0.446	0.498	0.471	0.927	0.911	0.919	1.036	1.134	1.09	0.535	0.372	0.457	0.493	0.571	0.525	1.17	1	0
NM_014214	-0.031645	0.999984	-1.44985	5.94e-30	-0.0701111	0.832391	-1.28791	9.5e-15	0.0300211	0.997969	0.131345	0.900138	0.069495	0.999988	-1.44643	1.51e-23	-1.43258	2.5e-17	0.0834394	0.999863	IMPA2	protein-coding	14.951	14.351	14.635	13.969	14.473	14.227	5.893	5.998	5.972	5.869	7.373	6.605	14.501	14.615	14.556	14.031	15.245	14.692	6.39	5.566	5.994	6.207	6.203	6.205	15.245	1	0
NR_023358	-0.668912	1	-1.44837	1	-1.79212	1	-0.531475	1	1.87644	1	0.284302	1	3.01789	1	1.23515	1	-2.12628	1	-0.353199	1	SCARNA9L	ncRNA	0	0.358	0.189	0.116	0.11	0.113	0	0.128	0.096	0	0.179	0.088	0	0.111	0.054	0.672	0.188	0.409	0.187	0.101	0.145	0.092	0.131	0.108	0.672	1	1
NR_003703	-2.307	1	-1.4477	0.527399	-0.488589	1	2.26527	1	0.829613	1	1.40487	1	-0.980711	1	-0.311097	1	1.00655	1	0.328653	1	SCARNA27	ncRNA	0.831	0.746	0.786	0	0.306	0.157	0.269	0.357	0.335	0.239	1.493	0.853	0.863	0.307	0.594	0.311	0.26	0.284	0.778	0.28	0.538	0.256	1.088	0.6	1.493	1	1
NR_003032	0.163057	1	-1.44633	0.118639	-0.282889	1	-1.71722	0.0908193	0.300836	0.981929	-0.0997098	1	0.748319	1	-0.48114	0.716773	-1.41995	0.151235	-0.190931	1	SNORA32	snoRNA	4.042	3.885	3.959	5.386	3.511	4.424	1.399	1.764	1.673	1.742	1.296	1.524	3.595	3.201	3.404	5.833	5.155	5.464	4.593	0.874	2.804	2.402	2.266	2.345	5.833	1	1
NM_001313990	-0.00822767	0.999984	-1.444	9.04e-77	0.0657064	0.718624	-1.4202	2.17e-37	0.143433	0.853767	0.0171849	0.982386	0.0699592	0.997324	-1.36891	3.48e-77	-1.35667	1.15e-26	0.0816539	0.999863	IGFBP2	protein-coding	124.335	131.334	128.024	120.583	131.306	126.088	53.452	50.976	51.593	53.285	53.78	53.528	143.79	135.487	139.776	129.46	151.214	141.3	60.775	60.203	60.5	58.253	67.476	62.071	151.214	1	0
NM_001015881	0.917553	2.74e-11	-1.44377	1.94e-34	-1.05969	5.68e-13	-1.30148	3.19e-30	-0.999466	5.44e-12	1.06028	8.4e-21	0.978687	6.3e-10	-1.19743	5.18e-12	-0.573167	0.000150725	1.60285	4.48e-22	TSC22D3	protein-coding	18.197	16.22	17.155	32.908	31.683	32.279	6.804	7.183	7.089	14.335	15.389	14.852	9.369	7.85	8.634	16.251	16.316	16.286	4.224	4.176	4.201	12.978	11.993	12.57	32.908	1	0
NM_001126130	0.244578	0.999984	-1.44297	1.16e-35	0.0697469	0.811892	-1.33746	2.08e-25	0.119835	0.884796	0.35097	0.0971597	0.295786	0.208606	-1.59802	1.38e-39	-1.50069	5.47e-29	0.39285	0.470518	GINS3	protein-coding	15.672	14.626	15.12	18.155	17.514	17.826	6.415	6.004	6.106	7.717	8.294	8	17.056	16.112	16.599	19.691	19.397	19.531	6.385	5.875	6.14	7.974	7.791	7.898	19.691	1	0
NR_029835	-2.10423	1	-1.44286	1	-0.788742	1	0.912122	1	NA	1	0.17973	1	-1.49308	1	-0.363052	1	1.28343	1	0.165593	1	MIR302A	ncRNA	0	0.914	0.482	0	0	0	0.494	0	0.123	0	0.457	0.224	0	0.565	0.273	0	0	0	0.477	0	0.247	0.471	0	0.276	0.914	1	1
NR_049795	0.32484	1	-1.44286	1	0.174032	1	-2.99214	1	-2.60011	1	-1.43155	1	-2.44816	1	-1.26873	1	2.36387	1	1.18141	1	MIR4999	ncRNA	0	0.691	0.364	0.449	0.426	0.437	0.373	0	0.093	0	0	0	0.399	0.427	0.413	0	0	0	0	0.389	0.187	0.356	0.504	0.417	0.691	1	1
NR_003029	-2.10423	1	-1.44286	1	1.16741	1	2.90469	1	NA	1	2.40294	1	-3.44817	1	-3.74781	1	1.52756	1	1.82896	1	SNORD9	snoRNA	0	0.609	0.321	0	0	0	0.329	0	0.082	0.293	0.915	0.598	0.705	0.753	0.728	0	0	0	0	0	0	0	0.444	0.184	0.915	1	1
NM_012334	-0.0481433	0.999984	-1.43874	1.02e-30	0.100177	0.724173	-1.4776	2.22e-22	0.334286	0.303693	-0.0852996	0.932552	0.187064	0.802385	-1.42159	4.72e-25	-1.78158	1.02e-29	-0.171061	0.999863	MYO10	protein-coding	2.063	2.186	2.128	2.274	1.83	2.046	0.837	0.895	0.881	0.839	0.825	0.832	2.44	2.314	2.379	2.565	2.628	2.599	1.102	0.885	0.997	0.799	0.935	0.855	2.628	1	0
NM_001330084	-0.241736	0.999984	-1.43295	4.19e-30	-0.077993	0.811989	-1.28082	2.47e-17	-0.121844	0.907132	-0.0891134	0.92726	-0.285025	0.379544	-1.55612	5.71e-33	-1.44484	7.89e-16	-0.173226	0.999863	NRXN1	protein-coding	2.83	3.377	3.118	2.648	2.572	2.609	1.26	1.29	1.283	1.118	1.32	1.217	3.109	3.031	3.071	2.391	2.444	2.419	1.144	1.193	1.167	0.876	1.168	0.997	3.377	1	0
NM_001242460	-0.0719965	0.999984	-1.43149	1.14e-22	-0.411355	0.055929	-1.34832	8.12e-17	-0.174793	0.831735	0.0121072	0.996062	0.165439	0.943154	-0.992421	9.89e-10	-1.1684	5.2e-10	-0.00974604	0.999863	GHR	protein-coding	4.208	5.104	4.68	4.832	4.012	4.411	1.809	2.003	1.955	2.046	1.878	1.964	3.556	3.755	3.653	3.955	3.917	3.934	2.123	1.99	2.059	1.792	2.231	1.974	5.104	1	0
NM_001012993	0.458818	0.999984	-1.43135	1.35e-06	-1.07662	1	-1.58209	2.43e-08	-0.995001	0.0133177	0.309751	0.865334	0.541879	0.755172	-2.15585	3.64e-05	-1.90387	3.29e-05	0.788331	1	C9orf152	protein-coding	1.332	1.723	1.538	2.163	2.022	2.091	0.595	0.655	0.64	0.867	0.715	0.793	0.732	0.782	0.756	1.1	1.019	1.056	0.196	0.185	0.19	0.35	0.291	0.325	2.163	1	0
NM_005915	0.0812602	0.999984	-1.42911	5.95e-70	0.0752011	0.687805	-1.24007	3.52e-35	0.0164877	0.997969	0.271132	0.022865	0.0234305	0.999988	-1.55997	2.93e-79	-1.36941	3.82e-35	0.21384	0.999863	MCM6	protein-coding	22.039	22.644	22.358	24.284	22.739	23.491	9.054	9.336	9.266	11.336	11.225	11.282	24.49	24.629	24.557	24.633	23.338	23.929	9.576	9.069	9.332	11.065	10.091	10.662	24.633	1	0
NM_004099	-0.170667	0.999984	-1.42861	4.35e-76	-0.112806	0.460748	-1.60519	2.01e-57	-0.020904	0.997969	-0.346041	0.000642851	-0.0779547	0.994896	-1.51932	3.31e-82	-1.73902	1.11e-50	-0.297895	0.480764	STOM	protein-coding	37.534	40.216	38.948	35.547	33.172	34.328	16.162	15.906	15.969	12.243	13.36	12.79	37.244	37.785	37.505	34.922	33.375	34.08	14.425	14.862	14.635	10.593	12.833	11.521	40.216	1	0
NM_003979	-0.315197	0.999984	-1.42754	1.18e-05	0.521004	0.24859	-1.04879	0.00890704	0.564785	0.542646	0.0571948	1	-0.270398	0.966246	-1.60799	2.86e-07	-0.999406	0.00815641	0.339422	0.999863	GPRC5A	protein-coding	1.12	1.18	1.152	0.951	0.889	0.919	0.543	0.427	0.456	0.462	0.547	0.503	1.542	1.904	1.717	1.23	1.499	1.377	0.638	0.627	0.633	0.687	0.892	0.772	1.904	1	0
NR_037598	0.186503	0.999984	-1.42528	1.04e-39	0.281191	0.0636503	-1.37009	3.59e-28	0.317158	0.204296	0.24261	0.365717	0.223393	0.425978	-1.44515	3.72e-40	-1.51446	1.31e-34	0.153971	0.999863	INMT-MINDY4	ncRNA	10.968	11.923	11.471	14.155	11.835	12.964	4.689	4.767	4.748	5.521	5.847	5.681	14.924	14.114	14.533	16.93	15.657	16.237	6.432	5.504	5.986	6.586	6.415	6.515	16.93	1	1
NM_006617	-0.0888651	0.999984	-1.42456	4.9e-79	0.116332	0.431142	-1.43349	1.54e-40	0.102362	0.902385	-0.0960965	0.774792	-0.101397	0.94568	-1.56187	1.45e-83	-1.60515	4.22e-50	-0.144578	0.999863	NES	protein-coding	21.49	20.396	20.913	21.924	17.412	19.608	8.533	8.759	8.703	8.495	7.943	8.225	24.481	22.893	23.713	20.85	21.51	21.209	9.64	8.322	9.006	7.688	8.244	7.918	24.481	1	0
NM_000477	-0.385074	0.00562451	-1.42405	1.3e-77	-1.81027	8.18e-154	-1.46231	3.72e-61	-1.86087	1.07e-49	-0.42036	1.08e-08	-0.434618	0.0027326	-1.69721	1.31e-106	-1.50656	2.21e-34	-0.243801	0.778927	ALB	protein-coding	192.815	201.745	197.522	164.435	136.994	150.349	86.477	76.669	79.113	61.726	61.904	61.814	60	57.401	58.744	38.835	44.356	41.84	21.481	19.043	20.308	16.494	17.049	16.724	201.745	1	0
NM_032222	0.183718	0.999984	-1.42343	9.57e-40	0.279912	0.0643226	-1.36747	4.93e-28	0.322709	0.188842	0.240592	0.373707	0.227442	0.407999	-1.44367	1.47e-40	-1.50938	1.93e-34	0.161603	0.999863	MINDY4	protein-coding	12.821	13.909	13.394	16.514	13.779	15.11	5.483	5.574	5.551	6.452	6.821	6.633	17.384	16.494	16.954	19.851	18.277	18.994	7.48	6.459	6.989	7.731	7.534	7.649	19.851	1	0
NM_001731	0.108207	0.999984	-1.42261	2.14e-107	-0.366414	5.89e-06	-1.44607	6.89e-57	-0.0885038	0.899262	0.0863014	0.732002	0.387122	0.000243583	-1.18189	6.63e-70	-1.25269	1.26e-35	0.316127	0.0416593	BTG1	protein-coding	54.767	54.143	54.438	61.185	55.666	58.352	22.511	22.546	22.537	25.374	23.192	24.305	43.735	44.4	44.056	55.974	54.734	55.299	21.832	21.64	21.739	24.694	28.426	26.239	61.185	1	0
NM_005941	-0.0478104	0.999984	-1.4215	2.39e-25	-0.500441	0.00732074	-1.52382	1.62e-16	-0.481175	0.121491	-0.148916	0.879366	-0.0276682	0.999988	-1.09781	1.28e-11	-1.18773	7.51e-09	-0.114957	0.999863	MMP16	protein-coding	3.386	4.12	3.773	4.313	2.968	3.622	1.524	1.583	1.568	1.224	1.628	1.422	2.826	2.715	2.772	2.78	2.451	2.601	1.62	1.278	1.455	1.084	1.555	1.279	4.313	1	0
NR_036141	0.730107	1	-1.42018	1	-1.46148	1	-0.982661	1	-2.20159	1	1.17197	1	-0.0101519	1	0.644485	1	0.0709965	1	-0.605219	1	MIR3180-1	ncRNA	0.373	0.668	0.529	0	1.647	0.846	0.361	0.12	0.18	0.321	0.669	0.491	0.387	0	0.2	0	0.35	0.191	0.697	0	0.362	0	0.487	0.202	1.647	1	1
NR_036144	0.730107	1	-1.42018	1	-1.46148	1	-0.982661	1	-2.20159	1	1.17197	1	-0.0101519	1	0.644485	1	0.0709965	1	-0.605219	1	MIR3180-3	ncRNA	0.373	0.668	0.529	0	1.647	0.846	0.361	0.12	0.18	0.321	0.669	0.491	0.387	0	0.2	0	0.35	0.191	0.697	0	0.362	0	0.487	0.202	1.647	1	1
NM_004170	0.00480775	0.999984	-1.41961	1.58e-23	0.156158	0.594654	-1.21888	1.04e-16	0.215829	0.682608	0.205645	0.690894	0.0653832	0.9974	-1.66507	3.22e-35	-1.49735	8.21e-23	0.231806	0.999863	SLC1A1	protein-coding	5.738	7.326	6.575	7.223	5.871	6.529	2.632	2.779	2.742	3.232	3.122	3.178	7.315	7.888	7.592	7.84	7.447	7.626	2.68	2.685	2.683	3.241	2.92	3.108	7.888	1	0
NM_000847	0.12232	1	-1.41857	0.0612775	-0.264425	1	-1.3469	0.0883695	-1.02521	0.690789	0.191196	1	-0.637549	1	-1.92885	0.0456673	-0.853513	0.518885	0.43739	1	GSTA3	protein-coding	0.537	1.066	0.816	0.849	0.89	0.87	0.371	0.308	0.324	0.33	0.447	0.388	0.676	0.722	0.698	0.43	0.432	0.431	0.179	0.232	0.205	0.248	0.301	0.27	1.066	1	0
NM_001308	-0.232891	0.999984	-1.41854	0.000239958	-0.776768	1	-1.6206	0.0022913	-1.1038	0.283108	-0.435069	1	-0.559053	1	-2.53346	0.000144597	-1.27634	0.129853	0.708295	1	CPN1	protein-coding	1.231	1.389	1.314	0.88	1.317	1.104	0.539	0.549	0.547	0.531	0.285	0.41	0.783	0.814	0.798	0.579	0.466	0.518	0.149	0.16	0.154	0.165	0.338	0.237	1.389	1	0
NR_027034	0.0248148	0.999984	-1.41793	3.31e-11	-0.387367	0.298436	-1.35887	3.34e-07	-0.302967	0.795272	0.0827962	0.973544	0.110066	0.999988	-1.31943	2.16e-06	-1.38401	2.36e-06	0.0460504	0.999863	PRR34-AS1	ncRNA	4.755	4.266	4.497	3.862	5.187	4.542	1.934	1.83	1.856	2.123	1.906	2.017	3.943	3.248	3.607	3.717	3.731	3.724	1.51	1.715	1.608	1.55	1.722	1.621	5.187	1	1
NM_152450	-0.345328	0.999984	-1.41787	3.95e-14	-0.0222529	0.96866	-0.933609	7.08e-05	0.147421	0.938973	0.137937	0.927147	-0.174758	0.993452	-1.42125	7.76e-10	-1.36548	9.65e-08	-0.118781	0.999863	FAM81A	protein-coding	2.946	2.688	2.81	2.162	2.238	2.201	1.224	1.131	1.154	1.374	1.241	1.309	2.641	3.144	2.884	2.328	2.581	2.466	1.032	1.386	1.202	1	1.193	1.08	3.144	1	0
NM_001160138	0.379066	0.0949142	-1.41686	3.69e-41	-0.0125786	0.968601	-1.4856	7.67e-40	-0.0562043	0.991604	0.311078	0.0734852	0.338095	0.903956	-1.52505	1.68e-40	-1.52037	3.53e-20	0.341574	0.637853	CFAP69	protein-coding	12.478	11.106	11.755	16.527	14.046	15.253	4.611	5.133	5.003	6.227	6.117	6.173	12.609	11.776	12.206	18.136	11.65	14.606	5.257	4.227	4.762	5.955	5.809	5.895	18.136	1	0
NM_001278792	-0.00783624	0.999984	-1.41483	9.24e-45	0.0331603	0.912619	-1.13383	5.74e-22	0.0746826	0.962674	0.273608	0.0651251	0.0340845	0.999988	-1.45116	8.45e-60	-1.12455	2.11e-21	0.360634	0.0906818	RFC2	protein-coding	38.738	46.366	42.759	41.293	42.708	42.02	17.605	17.815	17.763	20.551	22.947	21.725	44.995	45.904	45.435	43.575	45.701	44.732	19.171	18.037	18.626	22.504	24.375	23.278	46.366	1	0
NM_001286793	0.312007	0.183066	-1.41375	1.14e-81	-0.128273	0.395647	-1.31276	6.91e-37	-0.037319	0.994412	0.413983	2.01e-07	0.404451	0.00372478	-1.98882	4.78e-112	-1.81441	3.08e-60	0.57862	3.07e-05	SPATA13	protein-coding	20.515	20.515	20.515	28.541	22.355	25.366	8.282	8.768	8.647	11.336	11.787	11.557	20.79	18.393	19.631	27.349	22.574	24.75	5.911	5.136	5.538	7.621	8.565	8.012	28.541	1	0
NM_182757	-0.120661	0.999984	-1.41362	4.91e-47	0.0563705	0.825571	-1.45296	1.55e-33	0.0938845	0.921321	-0.159146	0.692878	-0.0822453	0.997324	-1.21642	5.99e-34	-1.57884	2.62e-35	-0.444931	0.0617652	RNF144B	protein-coding	10.05	11.058	10.581	10.385	8.969	9.658	4.496	4.319	4.363	3.786	4.214	3.996	11.808	11.105	11.468	10.367	10.404	10.387	5.295	5.734	5.507	3.778	4.184	3.946	11.808	1	0
NR_106821	-0.0907658	1	-1.4135	1	-1.86473	1	-3.60441	1	-3.21344	1	-2.31787	1	-1.4288	1	1.27366	1	2.13845	1	-0.523084	1	MIR6763	ncRNA	0.541	1.457	1.024	0	1.795	0.922	0.525	0.348	0.392	0	0	0	0.562	0	0.29	0	0	0	1.013	0.547	0.789	1.001	0	0.586	1.795	1	1
NM_000170	0.034913	0.999984	-1.41247	3.17e-16	-0.0604951	0.902131	-1.22516	7.28e-10	0.039663	0.997969	0.223944	0.820549	0.135948	0.997324	-1.25207	4.94e-10	-1.36918	1.18e-10	0.0186121	0.999863	GLDC	protein-coding	2.95	2.967	2.959	2.991	3.028	3.01	1.181	1.273	1.25	1.54	1.381	1.462	3.127	2.793	2.966	3.249	3.004	3.116	1.551	1.23	1.397	1.414	1.342	1.384	3.249	1	0
NM_130386	-0.0119786	0.999984	-1.41193	4.1e-39	-0.0212747	0.945125	-1.26079	4.52e-32	0.0501638	0.986728	0.143399	0.691154	0.0602842	0.997324	-1.31969	2.05e-50	-1.30865	2.6e-28	0.0713847	0.999863	COLEC12	protein-coding	21.672	25.866	23.883	25.621	21.42	23.465	10.637	9.269	9.61	10.984	11.207	11.093	24.525	24.373	24.452	23.74	25.154	24.509	11.599	10.33	10.988	10.872	11.729	11.227	25.866	1	0
NM_031442	0.242869	0.999984	-1.40984	1.04e-15	0.0361008	0.943557	-1.5701	1.64e-16	0.175593	0.853394	0.0810493	0.966095	0.383408	0.297422	-1.50156	1.29e-14	-1.37344	8.28e-13	0.511406	0.898449	TMEM47	protein-coding	2.747	2.695	2.719	3.342	3.065	3.2	1.194	1.095	1.12	1.291	1.152	1.223	2.832	2.988	2.908	3.784	3.514	3.637	1.169	1.132	1.151	1.582	1.634	1.603	3.784	1	0
NM_021170	0.141879	0.999984	-1.40932	3.83e-28	0.078114	0.81274	-1.58116	2.84e-21	-0.34942	0.256135	-0.0300823	0.987981	-0.284466	0.392651	-1.7083	1.11e-35	-1.19959	3.57e-12	0.223322	0.999863	HES4	protein-coding	27.831	24.223	25.929	28.482	28.525	28.504	11.028	10.747	10.817	12.53	9.076	10.838	29.856	27.442	28.689	23.307	21.898	22.54	10.546	9.074	9.838	12.293	10.05	11.364	29.856	1	0
NM_001168357	-0.117084	0.999984	-1.4089	4.22e-33	-0.0900054	0.756684	-1.04681	1.48e-12	-0.0960323	0.94723	0.245688	0.498678	-0.122094	0.971878	-1.49072	1.05e-29	-1.3596	2.27e-17	0.00985008	0.999863	PLA2G7	protein-coding	15.624	16.563	16.119	16.378	13.253	14.774	6.777	6.696	6.716	7.562	8.645	8.093	16.191	15.373	15.796	14.554	13.331	13.888	6.618	5.951	6.297	5.799	6.638	6.146	16.563	1	0
NR_036536	0.0617204	0.999984	-1.40701	4.29e-07	-0.0191413	0.982155	-1.25918	3.57e-05	-0.0595619	0.997969	0.211828	0.923361	0.0219859	0.999988	-1.27565	5.07e-05	-1.32536	0.000106832	-0.0300612	0.999863	SNHG4	ncRNA	5.02	3.848	4.403	4.342	4.815	4.585	1.74	1.936	1.887	2.408	1.94	2.179	5.209	3.907	4.58	4.515	4.374	4.439	2.333	1.88	2.115	2.274	1.74	2.053	5.209	1	1
NM_001185056	-0.519674	0.00117219	-1.40637	1.42e-46	-0.548183	6.13e-07	-1.49841	9.33e-32	-0.610413	0.000895343	-0.611337	4.2e-06	-0.580783	9.48e-05	-1.70834	1.01e-42	-1.98377	2.77e-28	-0.852763	0.00263579	CLDN11	protein-coding	22.263	22.64	22.462	17.035	14.209	15.584	9.951	8.947	9.198	6.193	6.307	6.249	16.21	15.833	16.028	10.354	10.213	10.277	6.16	4.815	5.513	2.521	3.475	2.916	22.64	1	0
NM_001286708	0.0526235	0.999984	-1.40529	1.23e-42	0.20562	0.198412	-1.4422	1.47e-31	0.169316	0.750526	0.0169459	0.990557	0.0173096	0.999988	-1.36417	1.54e-31	-1.46257	7.83e-27	-0.0828889	0.999863	ACSL1	protein-coding	10.506	10.308	10.402	11.008	10.457	10.725	4.224	4.468	4.407	4.501	4.454	4.478	12.643	12.399	12.525	12.792	11.582	12.133	4.972	5.908	5.422	5.425	4.622	5.093	12.792	1	0
NR_120597	-0.325796	1	-1.40495	0.0353693	-0.437138	1	-0.921263	0.278253	-0.131054	0.997969	0.144747	1	-0.0177539	1	-1.75582	0.0626013	-1.50472	0.170024	0.22165	1	LINC01315	ncRNA	1.823	1.832	1.828	1.446	1.451	1.449	0.99	0.61	0.705	0.692	1.048	0.866	1.362	1.456	1.407	2.047	0.685	1.306	0.273	0.663	0.46	0.674	0.382	0.553	2.047	1	1
NM_172206	-0.243039	0.999984	-1.40464	9.4e-10	0.0214778	0.974172	-1.25872	6.37e-06	0.0582569	0.997019	-0.0935554	0.972069	-0.205079	0.979786	-1.41776	1.82e-08	-1.47349	1.07e-06	-0.259074	0.999863	CAMKK1	protein-coding	2.089	1.723	1.896	1.589	1.606	1.598	0.752	0.832	0.812	0.678	0.84	0.757	2.168	1.864	2.021	1.776	1.59	1.674	0.875	0.814	0.846	0.635	0.755	0.684	2.168	1	0
NM_001085375	-0.0162255	0.999984	-1.40344	1.5e-28	-0.351301	0.0564453	-1.41839	1.17e-19	-0.104075	0.943641	-0.0282639	0.987211	0.232314	0.695051	-1.38808	3.29e-20	-1.57139	2.51e-21	0.0487456	0.999863	C1orf226	protein-coding	5.909	5.686	5.791	6.527	4.934	5.709	2.265	2.56	2.486	2.377	2.46	2.417	4.701	4.78	4.739	5.651	5.063	5.331	2.068	1.986	2.029	2.043	2.067	2.053	6.527	1	0
NM_001031615	-0.514444	0.999984	-1.40309	0.00152861	-0.356998	1	-1.37985	0.0257081	0.0469755	0.997969	-0.482552	1	-0.109297	1	-2.04172	0.00111169	-1.26217	0.0768118	0.667018	1	ALDH3B2	protein-coding	0.667	0.786	0.73	0.454	0.553	0.505	0.269	0.331	0.316	0.18	0.262	0.22	0.707	0.478	0.596	0.374	0.666	0.533	0.195	0.126	0.162	0.296	0.2	0.256	0.786	1	0
NM_015086	-0.000427753	0.999984	-1.4025	2.13e-23	0.0661679	0.848103	-1.41883	3.02e-20	0.123929	0.914265	-0.0175214	0.993401	0.0582549	0.999988	-1.66319	6.06e-28	-1.6902	1.05e-21	0.0329481	0.999863	DDN	protein-coding	5.317	5.793	5.568	5.898	5.172	5.525	2.532	2.181	2.268	2.34	2.345	2.343	6.248	5.895	6.077	5.708	6.398	6.084	2.401	1.889	2.155	2.021	2.29	2.132	6.398	1	0
NM_017784	-0.397181	0.897862	-1.40098	2.94e-13	-0.119038	0.797567	-1.06813	2.06e-06	-0.134994	0.953837	-0.0580719	0.979703	-0.412084	0.439407	-1.30625	8.49e-10	-1.25623	2.52e-06	-0.362577	0.999863	OSBPL10	protein-coding	2.673	2.413	2.536	2.059	1.788	1.92	0.896	1.199	1.124	1.032	1.044	1.038	2.286	2.598	2.437	1.898	1.636	1.756	1.228	0.983	1.11	0.9	0.777	0.849	2.673	1	0
NM_017522	-0.0185019	0.999984	-1.40093	1.31e-35	0.309722	0.0416238	-1.13356	5.25e-13	0.237646	0.701214	0.251059	0.388264	-0.0889013	0.997324	-1.53769	4.78e-42	-1.34579	1.81e-21	0.102768	0.999863	LRP8	protein-coding	4.985	4.736	4.854	5.761	3.863	4.787	1.893	2.16	2.093	2.417	2.517	2.466	6.658	5.913	6.298	6.327	5.064	5.639	2.572	2.273	2.428	2.495	2.607	2.541	6.658	1	0
NM_001510	-0.213484	0.999984	-1.40023	1.39e-07	-0.336266	0.510141	-0.911096	0.00442201	-0.104546	0.988295	0.279979	0.871386	0.0192869	0.999988	-0.951879	0.0034046	-0.959549	0.00800868	0.0114891	0.999863	GRID2	protein-coding	0.859	0.946	0.905	0.888	0.669	0.776	0.341	0.408	0.392	0.432	0.503	0.467	0.75	0.744	0.747	0.731	0.722	0.726	0.463	0.401	0.433	0.427	0.426	0.427	0.946	1	0
NM_001347716	-0.0226491	0.999984	-1.39848	9.71e-07	0.247154	0.673628	-1.64099	5.61e-07	0.295329	0.825967	-0.259337	0.913821	0.0264263	0.999988	-1.82447	4.15e-09	-1.71847	1.15e-07	0.132744	0.999863	CHRM3	protein-coding	0.429	0.537	0.486	0.55	0.403	0.474	0.182	0.22	0.21	0.159	0.186	0.172	0.688	0.51	0.602	0.568	0.602	0.586	0.208	0.17	0.19	0.206	0.201	0.204	0.688	1	0
NR_029623	0.242664	1	-1.39744	1	0.163319	1	-1.53029	1	-1.15092	1	0.146761	1	-1.07536	1	-0.288819	1	0.0709965	1	-0.737127	1	MIR210	ncRNA	0.318	0.285	0.301	0.741	0	0.361	0	0.204	0.154	0.274	0	0.14	0	0.705	0.341	0	0.299	0.163	0	0.642	0.309	0	0.416	0.172	0.741	1	1
NR_039943	-0.73999	1	-1.39744	1	0.718647	1	-0.547442	1	-0.102298	1	0.146761	1	-1.57524	1	-0.961536	1	-1.59373	1	-2.16442	1	MIR4782	ncRNA	0.444	0.399	0.42	0.518	0	0.252	0	0.286	0.215	0.383	0	0.195	0.461	0.985	0.714	0.499	0	0.227	0.831	0	0.431	0	0	0	0.985	1	1
NR_003695	1.58614	1	-1.39744	1	-0.898015	1	-4.30877	1	-2.45187	1	-1.25614	1	0.0609657	1	0.712062	1	2.07983	1	1.39914	1	SNORD12B	snoRNA	0.34	0.305	0.321	1.188	0.751	0.964	0	0.218	0.164	0	0	0	0.352	0	0.182	0.381	0	0.174	0.318	0.343	0.33	0	1.777	0.736	1.777	1	1
NM_001172698	0.196891	0.999984	-1.3966	3.23e-24	0.387417	0.0446485	-1.52471	1.26e-20	0.329858	0.379036	0.0687064	0.957901	0.140536	0.95907	-1.67135	3.03e-31	-1.69846	1.19e-28	0.114264	0.999863	PPARGC1B	protein-coding	1.855	2.017	1.94	2.579	1.865	2.212	0.86	0.783	0.803	0.839	0.901	0.869	2.928	2.36	2.654	2.815	2.779	2.796	0.954	0.903	0.93	0.93	1.045	0.978	2.928	1	0
NM_000189	0.162036	0.999984	-1.39598	4.29e-63	0.0292682	0.909848	-1.49503	2.69e-29	0.142036	0.814276	0.0610066	0.979369	0.275757	0.195934	-1.96192	3.26e-107	-2.06738	6.19e-70	0.17049	0.999863	HK2	protein-coding	12.603	13.553	13.104	15.764	13.419	14.56	5.616	5.429	5.476	6.728	4.973	5.868	14.668	13.197	13.956	15.416	16.907	16.227	4.235	3.768	4.01	4.278	4.556	4.393	16.907	1	0
NR_027349	-0.419354	0.999984	-1.39535	0.00822848	-0.448419	1	-0.490286	0.478591	-0.306705	0.964578	0.485174	1	-0.275439	1	-0.390181	0.572237	-0.473332	0.582779	-0.359102	1	MIR17HG	ncRNA	2.027	1.179	1.58	1.532	0.871	1.193	0.837	0.555	0.625	0.809	1.112	0.957	1.402	1.04	1.227	1.18	0.776	0.96	0.948	1.137	1.039	0.763	0.835	0.793	2.027	1	1
NM_001318775	0.121627	0.999984	-1.39532	0.00367604	0.17611	1	-1.22732	0.0176974	-0.219204	0.97517	0.285321	1	-0.272634	1	-1.46931	0.00470871	-1.38063	0.0323514	-0.184659	1	SYT12	protein-coding	0.492	0.442	0.466	0.562	0.452	0.505	0.223	0.179	0.19	0.217	0.273	0.244	0.554	0.546	0.55	0.376	0.492	0.439	0.265	0.18	0.224	0.203	0.178	0.193	0.562	1	0
NM_152775	-0.0975218	0.999984	-1.39363	0.000304451	-0.276527	1	-1.25219	0.00555554	-0.0224651	0.998516	0.0347045	1	0.157488	0.999988	-1.08979	0.0204619	-1.23452	0.0135638	0.0147854	0.999863	CCDC110	protein-coding	0.792	0.851	0.823	0.756	0.769	0.763	0.407	0.305	0.33	0.424	0.302	0.364	0.697	0.718	0.708	0.822	0.699	0.755	0.393	0.351	0.373	0.333	0.408	0.364	0.851	1	0
NM_138370	-0.187796	0.999984	-1.39285	0.000118909	-0.117734	1	-1.08749	0.0117887	0.0358726	0.997969	0.116707	1	-0.032763	0.999988	-1.20064	0.00514892	-1.04157	0.0330149	0.126194	0.999863	PKDCC	protein-coding	1.154	0.948	1.045	0.908	0.922	0.915	0.458	0.434	0.44	0.515	0.462	0.489	1.14	0.879	1.013	1.139	0.771	0.939	0.533	0.449	0.493	0.54	0.509	0.527	1.154	1	0
NM_001317227	-0.321539	0.999984	-1.39279	0.00109575	-0.28772	1	-1.4783	0.00733518	0.0378343	0.998234	-0.400081	1	0.00521118	0.999988	-1.19371	0.023454	-1.56697	0.0106826	-0.372424	1	CDH12	protein-coding	0.468	0.596	0.536	0.502	0.352	0.425	0.2	0.244	0.233	0.202	0.143	0.173	0.486	0.426	0.457	0.515	0.37	0.436	0.219	0.227	0.223	0.199	0.135	0.172	0.596	1	0
NM_018558	-0.742098	0.251366	-1.39251	1.03e-08	-1.84471	1.14e-08	-1.5112	4.68e-05	-1.5094	0.00463725	-0.869147	0.137314	-0.404951	1	-0.839048	0.102348	-0.691952	0.313202	-0.257913	0.999863	GABRQ	protein-coding	2.839	3.188	3.023	2.275	1.348	1.799	1.435	1.16	1.228	0.661	0.766	0.712	0.94	0.811	0.878	0.684	0.589	0.633	0.603	0.492	0.55	0.483	0.41	0.453	3.188	1	0
NR_040718	-0.0342399	0.999984	-1.38972	1.94e-67	-0.496336	2.77e-07	-1.63901	1.15e-56	-0.538916	0.000564788	-0.282322	0.0286383	-0.0758	0.997324	-1.708	5.62e-71	-1.92647	2.46e-51	-0.293975	0.999863	RASSF3	protein-coding	25.882	26.234	26.068	27.086	23.629	25.311	10.941	11.116	11.072	9.237	9.186	9.212	19.201	19.347	19.272	17.409	17.692	17.563	6.813	6.393	6.611	5.015	5.564	5.242	27.086	1	0
NR_003013	-0.433779	1	-1.3866	0.301829	-1.09588	1	-1.04724	0.554815	-0.669159	1	-0.0693946	1	-0.00625737	1	-0.500653	1	-1.05343	1	-0.569502	1	SCARNA16	ncRNA	1.863	1.003	1.409	1.52	0.618	1.057	0.361	0.779	0.675	0.321	0.836	0.573	0.773	0.62	0.699	0.627	0.7	0.667	0.349	0.752	0.543	0.689	0	0.404	1.863	1	1
NR_144468	-0.0817855	0.999984	-1.38385	6.36e-25	0.0628556	0.860196	-1.14108	1.39e-10	0.120689	0.934713	0.161674	0.831416	-0.0231894	0.999988	-1.33896	6.14e-21	-1.09035	3.48e-11	0.225844	0.999863	TDRD6	protein-coding	5.019	5.748	5.403	6.032	4.166	5.074	2.299	2.286	2.29	2.385	2.822	2.599	5.999	5.745	5.876	6.104	5.031	5.52	2.861	2.335	2.608	2.889	3.07	2.964	6.104	1	0
NM_001304537	0.618496	0.0161293	-1.38317	1.26e-14	-0.117581	0.796417	-2.05202	2.8e-30	-0.0663685	0.986363	-0.0504056	0.981539	0.670746	0.00260928	-1.36338	4.77e-10	-2.06665	6.51e-25	-0.0304786	0.999863	EPHA4	protein-coding	1.587	1.768	1.683	2.706	2.427	2.563	0.727	0.706	0.711	0.684	0.717	0.701	1.585	1.645	1.614	2.531	2.408	2.464	0.825	0.58	0.707	0.648	0.702	0.67	2.706	1	0
NR_030346	1.59171	1	-1.38274	1	0.140284	1	-2.27341	1	-0.876609	1	0.650237	1	0.581345	1	-1.38195	1	0.0099752	1	1.97604	1	MIR616	ncRNA	0.737	0.661	0.697	2.149	2.037	2.092	0.714	0	0.178	0	0.993	0.486	0.382	1.226	0.79	1.655	0.693	1.131	0.69	0	0.358	0.341	2.411	1.198	2.411	1	1
NR_146472	0.143715	0.999984	-1.38177	4.65e-06	-0.0969915	0.902995	-1.9226	3.67e-09	-0.504984	0.564509	-0.4067	0.826826	-0.263049	0.985806	-1.38725	4.29e-05	-1.64578	0.000106704	-0.523381	0.999863	ELF3-AS1	ncRNA	4.555	5.062	4.822	5.75	4.851	5.289	2.43	1.774	1.938	1.549	1.613	1.581	4.987	4.402	4.704	4.081	3.456	3.741	2.033	1.983	2.009	1.468	1.257	1.381	5.75	1	1
NM_001220496	0.0157395	0.999984	-1.38024	1.23e-67	-0.61454	3.54e-11	-1.44261	4.9e-46	-0.701109	1.91e-06	-0.0454622	0.937752	-0.0698469	0.997324	-1.37497	4.91e-43	-1.33493	4.77e-23	-0.0294744	0.999863	GLYATL1	protein-coding	39.729	39.582	39.652	41.23	38.528	39.843	16.811	16.982	16.939	16.8	16.453	16.63	27.088	26.96	27.026	27.186	22.42	24.592	12.629	10.699	11.701	10.249	12.205	11.059	41.23	1	0
NM_022965	-0.179222	0.999984	-1.37971	2.06e-50	-0.154679	0.363471	-1.30728	1.19e-29	-0.322158	0.1852	-0.105295	0.832841	-0.345388	0.0486929	-1.38871	1.38e-36	-1.22785	2.9e-20	-0.184709	0.999863	FGFR3	protein-coding	14.851	13.807	14.301	13.579	11.647	12.587	6.061	6.148	6.126	5.765	5.764	5.765	13.719	13.136	13.437	10.549	9.768	10.124	6.396	5.087	5.766	5.129	4.747	4.971	14.851	1	0
NR_146602	-0.166257	1	-1.37918	0.023231	0.318717	1	-0.956336	0.190562	0.133959	0.997019	0.262259	1	-0.350343	1	-1.43832	0.0199589	-0.405023	0.621577	0.682903	1	LOC105373064	ncRNA	0.986	0.914	0.948	0.767	0.908	0.839	0.35	0.444	0.421	0.482	0.502	0.491	1.16	1.312	1.233	1.07	0.803	0.925	0.523	0.498	0.511	0.79	0.817	0.801	1.312	1	1
NR_004387	-0.866575	1	-1.37884	0.304435	-1.17316	1	-0.112035	0.955243	-1.71288	1	0.411109	1	-1.40428	1	-0.303802	1	0.399521	1	-0.713476	1	SCARNA10	ncRNA	1.685	0.283	0.946	0.86	0.233	0.538	0.204	0.576	0.483	0.272	0.851	0.556	0.437	0.467	0.452	0.236	0.099	0.162	0.394	0.425	0.409	0.097	0.413	0.228	1.685	1	1
NM_001008396	0.130613	0.999984	-1.3775	3.77e-53	-0.0771459	0.724177	-1.28329	2.46e-29	-0.0352447	0.995154	0.226033	0.22633	0.173591	0.695276	-1.22832	3.33e-37	-1.17496	6.9e-24	0.226851	0.999863	WDHD1	protein-coding	9.64	9.937	9.796	11.828	9.569	10.668	4.135	4.22	4.199	5.073	4.855	4.966	9.546	9.817	9.677	11.103	9.907	10.452	4.825	4.425	4.633	5.167	5.45	5.284	11.828	1	0
NR_033874	0.147454	0.999984	-1.37734	8.23e-15	-0.510163	0.0515601	-1.27498	2.47e-10	-0.46311	0.280512	0.251476	0.768675	0.195241	0.965972	-0.842205	0.000235748	-1.10118	8.62e-06	-0.0630926	0.999863	FLJ20021	ncRNA	13.534	13.203	13.36	13.943	15.398	14.69	5.433	5.917	5.796	6.911	6.88	6.896	9.68	9.906	9.789	10.913	10.619	10.753	5.902	6.323	6.104	5.222	6.302	5.669	15.398	1	1
NM_182649	0.0112081	0.999984	-1.37552	5.45e-93	-0.0206178	0.923493	-1.14674	1e-37	0.00851918	0.998516	0.241973	0.00341745	0.0413966	0.999988	-1.33531	3.14e-86	-1.12755	1.42e-33	0.249112	0.158693	PCNA	protein-coding	163.1	162.671	162.874	172.471	154.46	163.225	70.406	68.923	69.293	85.694	81.462	83.62	164.218	170.785	167.393	171.468	159.959	165.204	75.172	73.423	74.331	88.175	84.831	86.79	172.471	1	0
NM_001348384	-0.0342082	0.999984	-1.3743	8.65e-16	0.0858992	0.841196	-1.03029	3.22e-07	0.271182	0.697521	0.310281	0.610465	0.152556	0.975741	-1.28608	9.32e-12	-1.37487	5.66e-12	0.0629896	0.999863	POLE2	protein-coding	6.601	6.142	6.359	7.169	5.275	6.197	2.833	2.651	2.696	3.415	3.454	3.434	6.849	7.256	7.046	7.938	7.143	7.505	3.618	2.856	3.251	3.451	3.158	3.33	7.938	1	0
NM_003280	0.38152	1	-1.37285	0.0743575	-0.0969913	1	-1.41967	0.0662694	-0.717502	0.82443	0.344427	1	-0.238412	1	-0.925992	0.304477	-0.168273	0.886086	0.518538	1	TNNC1	protein-coding	0.856	1.084	0.976	1.233	1.28	1.257	0.342	0.47	0.438	0.347	0.723	0.532	0.836	1.061	0.945	0.735	0.804	0.773	0.66	0.458	0.562	0.838	0.725	0.791	1.28	1	0
NM_001242765	-0.134598	0.999984	-1.36912	3.27e-08	0.127781	0.829811	-1.06398	0.000212025	0.0186171	0.998516	0.17008	0.929485	-0.242896	0.956567	-1.49704	3.13e-08	-1.15615	0.000304944	0.0988425	0.999863	DLGAP1	protein-coding	2.267	2.647	2.467	2.463	2.009	2.23	1.084	1.039	1.05	1.259	1.157	1.209	2.82	2.789	2.805	2.336	2.218	2.272	1.017	1.207	1.109	1.048	1.3	1.152	2.82	1	0
NM_182581	0.56799	1	-1.36428	0.10705	1.02761	1	-1.34717	0.0913664	0.544061	0.877483	0.590669	1	0.0860754	1	-1.56425	0.0222602	-1.28666	0.0816029	0.36748	1	SPATA46	protein-coding	0.475	0.479	0.477	0.968	0.459	0.707	0.172	0.229	0.215	0.281	0.346	0.313	1.108	0.921	1.017	1.432	0.669	1.017	0.527	0.24	0.389	0.466	0.504	0.482	1.432	1	0
NM_002916	0.179806	0.999984	-1.36214	1.27e-31	-0.146638	0.528369	-1.15488	1.02e-24	-0.353852	0.101413	0.385928	0.00459459	-0.0257542	0.999988	-1.2352	8.39e-33	-1.02912	1.56e-13	0.180174	0.999863	RFC4	protein-coding	41.985	33.632	37.582	46.584	38.829	42.603	15.107	17.345	16.788	21.244	22.117	21.672	35.061	36.153	35.589	35.16	32.109	33.5	17.973	15.889	16.971	20.588	16.871	19.05	46.584	1	0
NR_029389	-0.549511	1	-1.36116	0.335068	0.0955511	1	-1.55535	1	0.645983	1	-0.742364	1	0.00227948	1	0.086076	0.956723	-1.90074	0.28916	-1.98684	1	LOC100134317	ncRNA	0.524	0.261	0.385	0.204	0.322	0.264	0.169	0.169	0.169	0.1	0.105	0.102	0.483	0.387	0.437	0.457	0.383	0.417	0.327	0.705	0.509	0.108	0.152	0.126	0.705	1	1
NR_135188	0.634355	0.999984	-1.36102	0.0186598	-1.42841	1	-1.36682	0.0155656	-1.55521	0.113012	0.626169	1	0.505627	1	-0.519195	0.655767	-0.511176	0.635483	0.512642	1	SPX	protein-coding	0.587	0.454	0.517	0.552	1.028	0.796	0.253	0.205	0.217	0.295	0.41	0.352	0.186	0.217	0.201	0.256	0.291	0.275	0.183	0.132	0.158	0.226	0.213	0.221	1.028	1	0
NM_004291	0.40215	1	-1.36073	0.105562	0.0625839	1	-0.945913	0.226816	-0.246368	0.987151	0.820352	1	0.095395	1	-1.48796	0.105166	-1.43798	0.152442	0.155404	1	CARTPT	protein-coding	0.838	0.512	0.666	1.065	0.716	0.886	0.184	0.367	0.322	0.427	0.615	0.519	0.79	0.675	0.735	1.026	0.501	0.74	0.392	0.192	0.296	0.246	0.398	0.309	1.065	1	0
NM_178012	-0.0442939	0.999984	-1.36061	2.42e-14	-0.515124	0.0515368	-1.3098	7.23e-10	-0.286057	0.738035	0.00806243	0.99853	0.185569	0.993329	-1.59276	8.63e-11	-1.85077	2.6e-11	-0.07581	0.999863	TUBB2B	protein-coding	5.094	5.157	5.128	5.178	4.719	4.942	2.152	2.264	2.236	2.463	2.055	2.263	3.822	3.664	3.745	3.69	4.448	4.102	1.353	1.425	1.387	1.4	1.171	1.305	5.178	1	0
NR_033854	0.0773289	0.999984	-1.35971	2.71e-20	0.0548716	0.894035	-1.20126	1.8e-12	-0.207709	0.796874	0.23714	0.699203	-0.183861	0.902808	-1.31715	4.07e-16	-1.13775	3e-09	-0.00375404	0.999863	LOC283335	ncRNA	5.829	5.382	5.593	6.641	5.171	5.887	2.408	2.436	2.429	2.915	2.883	2.899	6.287	5.858	6.079	5.508	4.783	5.114	2.971	2.484	2.736	2.565	2.774	2.651	6.641	1	1
NR_134665	0.160738	0.999984	-1.35954	1.43e-07	-0.234489	0.677048	-1.61676	6.32e-09	0.272484	0.808427	-0.0934147	0.976109	0.668559	0.124847	-1.11308	0.000374401	-1.82077	1.81e-10	-0.0386803	0.999863	LINC02482	ncRNA	10.123	11.841	11.029	12.592	11.855	12.214	4.433	4.993	4.853	4.591	4.443	4.518	10.271	9.229	9.767	15.571	14.235	14.844	4.561	5.527	5.025	4.644	5.003	4.792	15.571	1	1
NM_001195057	0.568621	0.000365628	-1.35944	3.04e-43	-0.60526	2.12e-07	-1.60708	2.01e-49	-0.918834	1.34e-09	0.320823	0.0152459	0.256251	0.421719	-1.03758	1.62e-22	-0.900353	5e-10	0.393289	0.157762	DDIT3	protein-coding	73.294	63.945	68.366	99.523	102.393	100.996	28.113	30.965	30.254	37.213	38.08	37.638	48.656	45.438	47.1	60.532	47.796	53.6	25.614	25.673	25.643	35.579	30.264	33.379	102.393	1	0
NM_001274	0.118351	0.999984	-1.35703	7.93e-44	-0.103247	0.62853	-1.3533	7.25e-32	-0.0660685	0.971564	0.123055	0.801331	0.156424	0.831174	-1.21903	4.66e-30	-1.27814	8.3e-24	0.0972547	0.999863	CHEK1	protein-coding	13.06	13.725	13.411	15.229	13.724	14.456	5.89	5.736	5.775	6.226	6.607	6.413	13.076	12.947	13.014	15.061	12.862	13.864	6.729	5.784	6.275	6.518	6.597	6.551	15.229	1	0
NR_037897	-0.571331	0.999984	-1.35622	1.84e-06	0.322793	0.533797	-1.16301	0.00534128	0.787497	0.186595	-0.378757	0.814711	-0.106737	0.999988	-0.998244	8.07e-05	-1.16132	0.000397412	-0.267279	0.999863	SAP30L-AS1	ncRNA	1.156	1.822	1.507	1.371	0.656	1.004	0.653	0.643	0.646	0.39	0.623	0.504	2.159	1.738	1.956	1.952	1.54	1.727	1.138	1.045	1.093	0.669	1.131	0.86	2.159	1	1
NM_019089	-0.0508994	0.999984	-1.3562	0.000622645	-0.257545	1	-1.77054	0.000255392	-0.304071	0.919509	-0.46603	1	-0.0962905	0.999988	-1.51874	0.00423642	-1.22163	0.0375314	0.208624	1	HES2	protein-coding	0.505	0.504	0.505	0.57	0.405	0.485	0.221	0.217	0.218	0.183	0.139	0.161	0.456	0.424	0.441	0.384	0.406	0.396	0.229	0.115	0.174	0.158	0.234	0.19	0.57	1	0
NR_110084	-0.0786446	0.999984	-1.35616	2.36e-08	-0.528583	0.161594	-1.01242	0.000288648	-0.139441	0.967703	0.271312	0.855305	0.311835	0.907301	-0.867125	0.00661329	-1.22389	0.000175897	-0.0447818	0.999863	LOC101927391	ncRNA	2.433	2.455	2.445	2.603	2.022	2.304	0.907	1.172	1.106	1.155	1.435	1.292	1.748	1.788	1.767	2.44	1.8	2.092	1.24	0.93	1.091	1.025	1.036	1.029	2.603	1	1
NM_001272012	-0.0150961	0.999984	-1.35508	9.09e-15	-0.1087	0.808905	-1.4882	4.97e-13	-0.200345	0.85111	-0.148638	0.918092	-0.10591	0.997324	-1.43653	8.21e-12	-1.23949	1.19e-07	0.0925809	0.999863	ITPRIP	protein-coding	1.633	1.719	1.678	1.636	1.658	1.647	0.739	0.719	0.724	0.662	0.671	0.666	1.694	1.55	1.624	1.509	1.389	1.444	0.754	0.587	0.674	0.671	0.733	0.696	1.719	1	0
NM_206922	-0.837327	1	-1.35365	0.133812	-1.63984	1	0.606511	0.602381	-0.362725	1	1.12436	1	0.446033	1	-1.42123	1	-1.33537	0.480752	0.544783	1	CRIP3	protein-coding	0.549	0.492	0.519	0.384	0.202	0.291	0.213	0.235	0.23	0.41	0.591	0.499	0.266	0.081	0.176	0.287	0.172	0.225	0.034	0.111	0.071	0.068	0.144	0.099	0.591	1	0
NR_003140	-0.650919	1	-1.35322	1	0.127974	1	1.01698	1	-1.62381	1	1.67046	1	-2.3921	1	-1.27453	1	3.46315	1	2.32892	1	SNORD117	snoRNA	0	0.829	0.437	0	0.511	0.262	0	0.297	0.223	0.797	0.415	0.609	0.959	0	0.495	0	0	0	0.432	0	0.224	0.427	1.813	1.001	1.813	1	1
NR_004396	-0.650919	1	-1.35322	1	-2.25687	1	-2.01495	1	0.762565	1	-1.25614	1	2.3643	1	2.06407	1	-0.90778	1	-0.605219	1	SNORD1B	snoRNA	0	0.731	0.385	0	0.451	0.231	0	0.262	0.197	0	0	0	0	0	0	0	0.766	0.417	0.763	0	0.396	0	0.533	0.221	0.766	1	1
NR_148382	-0.0347115	0.999984	-1.35278	2.11e-10	0.0197151	0.975823	-1.25443	3.02e-07	-0.0629639	0.995599	0.0637679	0.979673	-0.116258	0.9974	-1.59897	5.19e-10	-1.33455	1.66e-06	0.148585	0.999863	TMEM241	protein-coding	2.554	2.455	2.502	2.654	2.222	2.432	1.103	1.078	1.085	1.169	1.141	1.155	3.002	2.295	2.66	2.296	2.389	2.347	1.076	0.88	0.982	1.063	1.061	1.062	3.002	1	0
NM_004563	0.577688	0.999984	-1.35276	2.41e-66	-0.204176	0.105173	-1.79586	2.94e-07	-0.623669	0.00651518	0.135063	0.726187	0.15848	0.718613	-1.14584	5.11e-42	-1.10486	1.97e-24	0.199369	0.999863	PCK2	protein-coding	39.648	38.372	38.975	48.825	65.896	57.588	16.76	17.103	17.017	16.801	20.993	18.855	34.863	35.784	35.308	37.712	37.98	37.858	17.944	17.786	17.868	19.874	20.35	20.071	65.896	1	0
NM_001136024	-0.0631593	0.999984	-1.35247	9.94e-07	0.0877956	0.903096	-1.22034	0.000368414	-0.0517626	0.997969	0.0774668	0.981539	-0.2017	0.997324	-1.0503	0.000259483	-1.03973	0.00494127	-0.189625	0.999863	NHS	protein-coding	0.535	0.571	0.554	0.664	0.401	0.529	0.204	0.267	0.251	0.214	0.299	0.256	0.639	0.589	0.615	0.592	0.44	0.509	0.331	0.332	0.332	0.234	0.342	0.279	0.664	1	0
NM_001005609	-0.065883	0.999984	-1.34989	2.26e-38	-0.133091	0.532544	-1.19722	1.73e-22	0.0637802	0.97517	0.0875484	0.907793	0.131774	0.914157	-1.27841	1.36e-28	-1.38469	3.18e-25	0.0259522	0.999863	EDA	protein-coding	7.351	8.054	7.722	7.621	7.029	7.317	3.349	3.362	3.358	3.552	3.687	3.618	7.389	7.275	7.334	7.742	7.682	7.709	3.67	3.096	3.394	3.254	3.504	3.358	8.054	1	0
NR_132753	-2.24754	1	-1.3497	0.303917	-0.401844	1	0.664135	1	1.93928	1	-0.260944	1	0.0974491	1	-0.578464	0.728997	-0.621715	0.727298	0.054646	1	SNORD133	snoRNA	1.772	0.867	1.295	0.188	0.356	0.274	0.937	0.311	0.467	0.556	0.434	0.496	1.003	1.072	1.036	0.904	1.211	1.071	0.905	0.651	0.783	0.745	0.843	0.785	1.772	1	1
NM_001142807	-0.0370566	1	-1.34942	0.0320328	0.0412412	1	-1.13624	0.113376	-0.435011	0.926553	0.184578	1	-0.512588	1	-1.48887	0.0396902	-1.56021	0.113301	-0.589124	1	ACOXL	protein-coding	0.353	0.476	0.418	0.343	0.456	0.401	0.143	0.208	0.192	0.178	0.238	0.207	0.565	0.326	0.45	0.264	0.332	0.301	0.207	0.149	0.179	0.15	0.077	0.12	0.565	1	0
NM_024761	-0.0698285	0.999984	-1.3489	1.7e-27	0.688086	1.1e-07	-1.18707	5.39e-16	0.660696	0.00040209	0.092831	0.920839	-0.0963377	0.997324	-1.56018	6.08e-44	-1.42179	4.34e-24	0.0418795	0.999863	MOB3B	protein-coding	3.794	4.329	4.076	4.288	3.443	3.854	1.762	1.779	1.775	1.856	1.98	1.917	7.218	6.452	6.848	5.971	6.288	6.143	2.541	2.645	2.591	2.466	2.781	2.596	7.218	1	0
NM_003045	0.357162	0.0345837	-1.34827	8.02e-72	0.145347	0.284022	-1.47181	7.11e-44	-0.0647517	0.966616	0.234999	0.0801809	0.14809	0.793918	-1.2603	2.88e-64	-1.25065	8.37e-29	0.157484	0.999863	SLC7A1	protein-coding	18.93	20.101	19.547	27.305	22.584	24.882	8.642	8.382	8.446	9.351	10.979	10.149	23.708	21.355	22.57	23.03	24.832	24.01	10.98	10.071	10.543	10.732	12.307	11.384	27.305	1	0
NM_001129994	0.13553	0.999984	-1.34795	2.42e-37	-0.0103076	0.975823	-1.40802	4.47e-28	-0.281853	0.388193	0.0767546	0.925474	-0.13473	0.938603	-1.32667	1.07e-26	-1.3252	2e-20	-0.132726	0.999863	KCTD15	protein-coding	9.014	8.896	8.952	10.789	8.843	9.79	3.851	3.947	3.923	4.08	4.28	4.178	9.903	8.653	9.299	8.463	7.783	8.093	4.527	3.753	4.155	3.542	3.869	3.677	10.789	1	0
NM_020179	-0.0816707	0.999984	-1.34789	7.94e-27	-0.192164	0.399266	-1.365	3.2e-15	-0.233806	0.725506	-0.0998015	0.925474	-0.122235	0.985635	-1.49985	1.53e-26	-1.38121	4.96e-16	-0.00465393	0.999863	SMCO4	protein-coding	27.823	25.379	26.535	22.781	26.929	24.91	12.219	11.109	11.385	9.885	12.119	10.98	25.163	23.403	24.312	21.407	21.414	21.411	9.625	9.592	9.609	9.804	8.924	9.44	27.823	1	0
NM_003519	-0.45115	1	-1.34713	0.336556	-0.76964	1	-0.707955	0.701619	-0.756591	1	0.205202	1	-0.438333	1	0.127253	0.949993	0.499204	1	-0.0671952	1	HIST1H2BL	protein-coding	0.385	0.691	0.546	0.449	0.34	0.393	0.149	0.297	0.26	0.133	0.415	0.271	0.32	0.341	0.33	0.173	0.289	0.236	0.576	0.233	0.411	0.356	0.403	0.375	0.691	1	0
NM_206909	0.0281207	0.999984	-1.34602	2.8e-33	-0.236652	0.231604	-1.42402	7.1e-30	0.0184804	0.997969	-0.0497814	0.946481	0.284192	0.23736	-1.31082	6.27e-33	-1.54235	3.88e-33	0.0527323	0.999863	PSD3	protein-coding	4.893	6.108	5.533	6.403	4.82	5.59	2.339	2.457	2.428	2.324	2.392	2.357	5.277	4.475	4.889	6.098	5.325	5.677	2.288	2.111	2.202	2.059	2.424	2.21	6.403	1	0
NM_017705	0.015276	0.999984	-1.34524	3.67e-06	0.199651	0.750064	-1.30418	0.000122061	0.117155	0.986117	0.0524444	0.990354	-0.0656427	0.999988	-1.44503	6.01e-06	-1.43072	3.61e-05	-0.0496245	0.999863	PAQR5	protein-coding	0.777	0.769	0.772	0.952	0.614	0.779	0.376	0.31	0.327	0.329	0.385	0.356	0.924	0.928	0.926	0.842	0.856	0.849	0.464	0.297	0.384	0.353	0.368	0.359	0.952	1	0
NM_005220	-1.5936	0.0921046	-1.34045	0.00212444	0.174308	1	0.0993017	0.921842	1.20633	0.37177	-0.162942	1	-0.558192	0.866011	-0.631384	0.164669	-0.294906	0.677966	-0.22203	0.999863	DLX3	protein-coding	0.76	0.67	0.713	0.187	0.28	0.235	0.362	0.279	0.3	0.38	0.192	0.287	0.914	0.769	0.844	0.434	0.652	0.553	0.637	0.579	0.609	0.53	0.489	0.513	0.914	1	0
NM_144617	0.0350673	0.999984	-1.33966	6.2e-61	0.190075	0.121628	-1.29854	6.73e-37	0.265364	0.386058	0.0785549	0.848741	0.111274	0.951402	-1.63937	3.35e-111	-1.6771	6.91e-48	0.0737489	0.999863	HSPB6	protein-coding	140.244	123.756	131.553	136.105	132.645	134.329	59.769	55.998	56.938	57.463	66.517	61.899	158.465	155.704	157.13	150.436	174.605	163.591	60.915	52.021	56.637	56.604	59.865	57.954	174.605	1	0
NM_015653	0.13754	0.999984	-1.33814	9.22e-15	0.048743	0.920327	-1.07026	3.62e-08	-0.065743	0.990725	0.405233	0.362081	0.0242361	0.999988	-1.1205	1.07e-08	-0.961358	9.35e-06	0.182772	0.999863	RIBC2	protein-coding	8.14	7.993	8.063	9.752	7.956	8.83	3.704	3.424	3.494	4.344	5.191	4.759	8.935	8.475	8.713	9.443	7.626	8.454	5.155	3.808	4.507	5.322	4.61	5.027	9.752	1	0
NM_001134742	-0.227373	0.999984	-1.33692	6.9e-08	-0.105938	0.875041	-0.938744	0.00261739	0.457745	0.518604	0.172489	0.930163	0.33778	0.815386	-1.37675	2.66e-06	-1.75412	3e-09	-0.0381041	0.999863	SLC4A4	protein-coding	0.769	0.661	0.712	0.699	0.521	0.608	0.311	0.317	0.315	0.308	0.411	0.358	0.746	0.639	0.694	0.884	0.8	0.838	0.283	0.314	0.298	0.267	0.305	0.283	0.884	1	0
NM_004181	0.045726	1	-1.33656	0.0400499	0.306709	1	-1.67933	0.0213565	-0.10275	0.997969	-0.282648	1	-0.362754	1	-1.85371	0.00596236	-1.02709	0.218158	0.460696	1	UCHL1	protein-coding	0.934	0.726	0.824	0.762	0.929	0.848	0.272	0.431	0.391	0.322	0.279	0.301	1.034	1.104	1.068	0.838	0.761	0.796	0.379	0.283	0.333	0.518	0.366	0.455	1.104	1	0
NM_001256753	0.693898	0.000584656	-1.33638	4.28e-19	0.154179	0.620319	-1.82723	9.02e-32	-0.493164	0.0468584	0.202518	0.781465	0.0471531	0.999988	-0.949185	4.58e-10	-0.83739	3.28e-06	0.159202	0.999863	PEX5L	protein-coding	1.718	1.863	1.794	2.779	2.966	2.875	0.827	0.758	0.775	0.875	0.966	0.92	2.234	1.927	2.085	2.101	2.027	2.061	1.219	1.192	1.206	1.187	1.463	1.301	2.966	1	0
NR_002984	0.234243	1	-1.33621	0.560469	-0.128527	1	-1.34652	1	-0.368763	1	0.256384	1	-0.00411761	1	-0.323522	1	-4.12202	1	-3.79909	1	SNORA56	snoRNA	1.353	0.486	0.896	1.578	0.598	1.075	0	0.696	0.523	0.467	0.486	0.476	0.843	0.9	0.87	0.911	0.763	0.831	1.013	0.547	0.789	0	0	0	1.578	1	1
NM_001099755	0.138739	0.999984	-1.33558	1.68e-32	-0.254925	0.162967	-1.07475	3.46e-16	-0.0706996	0.974712	0.400545	0.0191908	0.324086	0.202451	-1.18069	1e-19	-1.26251	1.71e-18	0.242088	0.999863	SYBU	protein-coding	11.099	11.633	11.38	13.774	11.209	12.457	4.888	5.088	5.038	6.752	6.646	6.7	10.265	9.617	9.952	11.802	12.075	11.951	4.853	4.961	4.905	5.585	5.801	5.674	13.774	1	0
NR_120678	-0.0806865	1	-1.33443	0.371936	-0.997423	1	0.281583	0.863088	-0.678148	1	1.52181	1	0.241592	1	0.302476	1	-0.680604	1	-0.739681	1	LOC102724719	ncRNA	0.414	0.595	0.51	0.193	0.733	0.47	0.161	0.267	0.24	0.786	0.521	0.656	0.344	0.184	0.267	0.372	0.234	0.297	0.31	0.418	0.362	0.306	0.108	0.224	0.786	1	1
NR_004403	-1.04647	1	-1.33189	0.316335	-0.515007	1	0.557451	0.747534	0.222476	1	0.844146	1	-0.308289	1	0.00620088	0.997924	-0.0100301	0.996374	-0.322243	1	SNORD97	snoRNA	2.948	1.102	1.975	1.433	0.543	0.976	0.476	1.185	1.009	1.695	1.544	1.621	0.765	2.179	1.449	1.379	0.924	1.131	2.069	1.24	1.671	1.59	0.964	1.331	2.948	1	1
NR_002325	-0.3741	1	-1.33109	0.0650418	-0.633874	1	-0.498071	0.60218	-0.298298	0.986742	0.461978	1	-0.0360569	1	-0.260244	0.818263	-0.704465	0.5679	-0.479973	1	SNORA6	snoRNA	5.852	4.2	4.982	4.367	3.364	3.852	2.042	2.334	2.261	3.027	3.152	3.088	3.886	2.855	3.388	4.204	2.2	3.113	3.943	2.363	3.183	1.731	2.756	2.155	5.852	1	1
NM_001206961	-0.272209	0.999984	-1.3302	0.0190499	-0.52617	1	-0.927619	0.152008	0.266849	0.965657	0.146691	1	0.522152	1	-1.25944	0.0812242	-1.39846	0.0352581	0.380467	1	PLA1A	protein-coding	0.752	0.953	0.858	0.748	0.66	0.703	0.214	0.498	0.427	0.362	0.477	0.418	0.551	0.687	0.617	0.944	0.769	0.849	0.311	0.268	0.29	0.389	0.347	0.371	0.953	1	0
NR_003367	0.190728	0.999984	-1.3295	1.6e-08	-0.0419676	0.952978	-1.04612	9.99e-06	-0.178968	0.911509	0.475385	0.431043	0.0547696	0.999988	-1.24256	2.04e-06	-1.1597	3.41e-05	0.136947	0.999863	PVT1	ncRNA	3.893	2.962	3.402	3.87	3.888	3.879	1.426	1.575	1.538	1.996	2.271	2.13	3.854	3.083	3.481	3.826	3.119	3.441	1.813	1.467	1.647	1.857	1.666	1.778	3.893	1	1
NM_133369	-0.0296378	0.999984	-1.32782	0.000848558	0.351995	1	-1.25692	0.00662209	0.270925	0.926553	0.0451648	1	-0.109932	0.999988	-1.38455	0.000539014	-1.41084	0.00339119	-0.132457	0.999863	UNC5A	protein-coding	0.569	0.586	0.578	0.511	0.608	0.561	0.235	0.27	0.261	0.249	0.285	0.267	0.793	0.744	0.77	0.607	0.753	0.687	0.358	0.301	0.331	0.241	0.354	0.288	0.793	1	0
NM_001033082	0.199675	0.999984	-1.32662	1.34e-06	-0.239299	0.69454	-1.63279	9.11e-08	-0.277138	0.845749	-0.104537	0.975166	0.162935	0.997324	-1.5364	4.66e-05	-1.50849	2.66e-05	0.188402	0.999863	MYCL	protein-coding	1.288	1.375	1.334	1.663	1.388	1.522	0.567	0.606	0.596	0.633	0.478	0.557	1.104	1.251	1.175	1.314	1.22	1.263	0.329	0.58	0.45	0.502	0.515	0.507	1.663	1	0
NM_001292049	-0.29957	0.999984	-1.32554	0.000129406	0.280458	1	-1.09826	0.0138146	0.461929	0.724735	-0.0731485	1	-0.11761	0.999988	-1.80105	9.04e-07	-1.21646	0.00259298	0.463424	0.999863	STAC	protein-coding	0.863	1.173	1.026	0.839	0.809	0.823	0.453	0.451	0.452	0.548	0.323	0.438	1.257	1.33	1.292	1.063	1.217	1.147	0.359	0.472	0.413	0.587	0.533	0.565	1.33	1	0
NR_028370	0.105307	0.999984	-1.325	3.85e-27	0.207665	0.313663	-1.23436	1.92e-19	0.0988609	0.946384	0.198037	0.617091	-0.00214599	0.999988	-1.36435	3.53e-33	-1.04613	1.81e-12	0.315772	0.83792	PCNA-AS1	ncRNA	89.912	74.989	82.046	85.754	90.102	87.986	37.434	35.727	36.153	41.024	43.929	42.447	102.774	95.777	99.392	88.735	101.074	95.451	42.914	43.379	43.137	51.084	54.312	52.42	102.774	1	1
NR_002987	-0.382677	1	-1.3249	0.0463003	-0.185761	1	-0.295395	0.722734	-0.846893	0.772485	0.646506	1	-1.04216	1	-1.03191	0.184356	-0.0459021	0.973097	-0.054391	1	SNORA61	snoRNA	12.085	4.819	8.255	5.95	6.829	6.401	2.603	4.578	4.086	4.4	7.474	5.906	9.475	5.955	7.773	4.22	3.029	3.572	6.283	2.169	4.304	4.716	3.162	4.073	12.085	1	1
NM_004435	-0.0134797	0.999984	-1.32345	7.04e-73	0.0256736	0.91666	-1.16705	1.63e-20	0.087994	0.944325	0.143897	0.56845	0.0496116	0.999988	-1.4262	2.66e-71	-1.27423	2.89e-32	0.20146	0.999863	ENDOG	protein-coding	116.636	111.736	114.053	105.78	118.229	112.17	50.571	50.642	50.624	61.55	51.969	56.856	128.843	113.785	121.564	116.383	124.32	120.703	52.637	48.385	50.591	55.756	58.12	56.735	128.843	1	0
NM_002023	-0.169216	0.999984	-1.32284	0.00256545	-0.494004	1	-1.2383	0.0144038	-0.0525384	0.997969	-0.0793334	1	0.272987	1	-1.55061	0.012269	-1.8222	0.00279572	-0.00283501	1	FMOD	protein-coding	0.49	0.698	0.6	0.534	0.518	0.526	0.227	0.291	0.275	0.257	0.249	0.253	0.398	0.484	0.44	0.49	0.531	0.512	0.229	0.108	0.171	0.187	0.139	0.167	0.698	1	0
NM_001353425	-0.371967	1	-1.3197	0.270325	0.101929	1	-0.0942033	0.981704	0.813914	1	0.864064	1	0.33995	1	-0.467447	0.721985	-1.03731	0.423419	-0.223019	1	LKAAEAR1	protein-coding	0.492	0.321	0.402	0	0.593	0.304	0.13	0.216	0.194	0.54	0.12	0.334	0.51	0.397	0.455	0.602	0.504	0.549	0.418	0.316	0.369	0.165	0.468	0.291	0.602	1	0
NR_002590	0.0938546	1	-1.31947	0.538644	-0.0546156	1	-0.037683	0.985502	-0.613172	1	1.34766	1	-0.462516	1	-1.54996	1	-0.809395	1	0.289001	1	SNORA41	snoRNA	0.793	1.186	1.001	0.925	1.169	1.051	0	0.766	0.575	1.14	1.187	1.163	0.823	1.173	0.992	1.187	0.249	0.676	0.495	0.267	0.385	0.244	0.692	0.43	1.187	1	1
NM_004117	1.53619	6.34e-61	-1.31793	4.16e-87	0.145757	0.184297	-1.32502	2.01e-59	0.382075	0.00696121	1.53126	2.77e-219	1.77346	6.85e-120	-2.02531	1.57e-247	-1.82313	5.33e-99	1.97559	9.46e-153	FKBP5	protein-coding	85.678	90.99	88.478	271.706	238.788	254.808	39.581	39.023	39.162	113.033	117.558	115.25	102.921	101.027	102.005	338.71	330.936	334.479	28.702	27.367	28.06	103.974	112.223	107.389	338.71	1	0
NM_005585	-0.290442	0.999984	-1.31734	7.92e-15	-0.0202137	0.967413	-1.57923	1.27e-13	-0.118609	0.959597	-0.547503	0.171018	-0.387724	0.378956	-1.39642	8.87e-14	-1.47279	2.28e-09	-0.463161	0.999863	SMAD6	protein-coding	4.439	4.091	4.256	3.545	3.387	3.464	1.73	2.025	1.952	1.362	1.267	1.316	4.318	4.454	4.384	3.277	3.163	3.215	1.817	1.912	1.863	1.171	1.499	1.307	4.454	1	0
NM_000376	0.0367718	0.999984	-1.31632	2.11e-15	0.2592	0.348566	-1.20054	6.9e-11	0.304465	0.540055	0.151684	0.90464	0.0830842	0.9974	-1.86431	7.14e-24	-1.65278	9.32e-18	0.297171	0.999863	VDR	protein-coding	2.71	2.746	2.729	2.977	2.6	2.783	1.302	1.152	1.19	1.332	1.414	1.372	3.702	3.112	3.417	3.469	3.459	3.463	1.167	0.927	1.051	1.18	1.348	1.249	3.702	1	0
NR_038975	-0.547555	1	-1.31565	0.129506	-1.08654	1	-0.562363	0.666993	-0.362435	1	0.205587	1	0.178086	1	0.328384	0.8266	-1.10356	0.497907	-1.25416	1	MIR181A2HG	ncRNA	0.901	0.809	0.852	0.263	0.872	0.575	0.382	0.38	0.381	0.437	0.455	0.446	0.526	0.312	0.423	0.316	0.582	0.461	0.264	0.91	0.574	0.26	0.221	0.244	0.91	1	1
NM_005950	0.284387	0.999984	-1.31466	1.95e-05	0.454222	0.314925	-1.29185	0.000772011	0.323282	0.861745	0.308774	0.871498	0.154372	0.997324	-1.67069	5.2e-08	-1.49504	2.53e-06	0.3292	0.999863	MT1G	protein-coding	9.599	8.221	8.873	7.225	13.989	10.697	3.721	4.154	4.046	5.041	4.935	4.989	12.767	12.675	12.723	12.929	14.188	13.614	5.063	3.877	4.492	5.727	5.251	5.53	14.188	1	0
NR_003036	-0.13166	1	-1.31112	0.470579	0.0945535	1	-1.75888	1	-1.30882	1	-0.578033	1	-1.53569	1	-0.65343	1	1.06269	1	0.181374	1	SNORD6	snoRNA	2.97	1.332	2.106	3.463	0.547	1.966	0.959	0.955	0.956	0.853	0.444	0.653	2.568	2.195	2.387	1.667	0	0.759	1.389	1.999	1.682	1.83	1.942	1.876	3.463	1	1
NM_057749	0.0900926	0.999984	-1.3107	7.89e-39	-0.0810482	0.744168	-1.03271	4.55e-17	0.0413719	0.994537	0.3692	0.0112128	0.213627	0.675996	-1.09803	1.66e-24	-1.08232	2.01e-14	0.229143	0.999863	CCNE2	protein-coding	14.678	15.163	14.934	17.518	14.193	15.811	6.611	6.73	6.701	8.69	8.818	8.753	14.952	14.489	14.728	18.539	14.382	16.277	7.937	7.455	7.705	9.115	8.539	8.877	18.539	1	0
NM_003518	-0.25293	1	-1.30983	0.549483	-0.0995284	1	-0.0653919	1	-2.46248	1	0.985641	1	-2.6173	1	0.197801	1	-0.203102	1	-2.96661	1	HIST1H2BG	protein-coding	0.471	0.07	0.26	0.183	0.261	0.223	0.076	0.152	0.133	0.203	0.282	0.242	0	0.523	0.253	0.088	0	0.04	0.515	0.159	0.343	0.073	0	0.043	0.523	1	0
NM_001423	-0.017134	0.999984	-1.3098	4.45e-12	-0.203419	0.606199	-1.29021	3.23e-09	-0.259466	0.781862	0.00650756	0.99853	-0.0718284	0.999988	-0.992926	7.36e-06	-1.02144	5.69e-05	-0.101566	0.999863	EMP1	protein-coding	3.505	3.312	3.403	3.799	2.93	3.353	1.381	1.633	1.57	1.559	1.546	1.553	3.277	2.898	3.094	2.961	2.689	2.813	1.646	1.826	1.732	1.671	1.491	1.597	3.799	1	0
NM_004196	0.017012	0.999984	-1.30892	5.34e-07	-0.0085802	0.991843	-1.24298	1.44e-05	-0.0505943	0.997969	0.0852822	0.976699	-0.0241333	0.999988	-0.906595	0.00136003	-1.07466	0.00084969	-0.192081	0.999863	CDKL1	protein-coding	2.833	3.357	3.109	3.303	2.941	3.117	1.299	1.454	1.415	1.492	1.495	1.493	3.119	3.309	3.211	3.083	2.988	3.031	2.003	1.834	1.922	1.599	1.697	1.64	3.357	1	0
NM_014668	0.322846	0.999984	-1.30876	9.63e-07	0.803266	0.00390796	-1.10861	0.00012058	0.786635	0.0219844	0.52621	0.487388	0.30844	0.714998	-1.76133	8.29e-14	-1.50136	2.82e-10	0.572243	0.999863	GREB1	protein-coding	0.582	0.523	0.551	0.847	0.54	0.689	0.227	0.263	0.254	0.329	0.394	0.361	0.996	1.014	1.005	1.257	1.137	1.192	0.357	0.306	0.333	0.425	0.547	0.475	1.257	1	0
NM_018280	-0.387399	1	-1.30808	0.0269563	0.160619	1	-0.699816	0.377187	0.0657896	0.997969	0.218056	1	-0.480597	1	-1.11924	0.0773139	-0.951438	0.292572	-0.310498	1	PRR34	protein-coding	0.567	0.56	0.563	0.507	0.355	0.429	0.275	0.237	0.247	0.326	0.272	0.299	0.706	0.608	0.659	0.382	0.515	0.455	0.372	0.305	0.34	0.175	0.371	0.256	0.706	1	0
NM_014553	1.08756	1.09e-05	-1.30786	3.89e-07	0.883227	0.000294004	-1.45925	3.97e-13	1.05604	2.1e-08	0.935991	0.00599873	1.26112	1.09e-14	-1.442	4.34e-10	-1.64665	7.27e-23	1.05846	0.00149461	TFCP2L1	protein-coding	0.564	0.557	0.56	1.216	1.153	1.184	0.214	0.279	0.263	0.48	0.497	0.488	1.113	1.044	1.08	2.484	2.48	2.482	0.364	0.525	0.441	0.85	0.968	0.899	2.484	1	0
NM_015150	0.0872535	0.999984	-1.30744	0.00612845	0.538417	1	-1.34655	0.0102714	0.439792	0.813979	0.0639703	1	-0.0105385	0.999988	-1.35849	0.00224174	-0.812867	0.10223	0.531177	0.999863	RFTN1	protein-coding	0.556	0.551	0.553	0.649	0.525	0.585	0.18	0.298	0.269	0.19	0.333	0.26	1.01	0.668	0.845	0.78	0.817	0.8	0.358	0.374	0.366	0.632	0.394	0.533	1.01	1	0
NM_001080450	-0.163651	0.999984	-1.30128	1.47e-28	0.135157	0.568336	-1.11114	7.72e-14	0.175659	0.80021	0.0273066	0.985484	-0.122052	0.965972	-1.53011	6.09e-31	-1.5612	1.1e-23	-0.151923	0.999863	BEND3	protein-coding	3.952	4.065	4.012	3.874	3.264	3.561	1.807	1.806	1.806	1.756	1.982	1.866	4.679	4.509	4.597	4.056	4.047	4.051	1.978	1.582	1.788	1.497	1.648	1.56	4.679	1	0
NM_001178054	-0.357949	1	-1.30074	0.31558	-0.670322	1	0.456159	0.744048	0.0731667	1	1.38701	1	0.386576	1	-0.434376	0.823169	-3.74616	1	-2.90813	1	TAC3	protein-coding	0.357	0.361	0.359	0.312	0.247	0.279	0.087	0.215	0.183	0.346	0.521	0.432	0.371	0.099	0.239	0.251	0.336	0.297	0.209	0.18	0.195	0	0.058	0.024	0.521	1	0
NM_001293180	-0.0196542	0.999984	-1.29668	1.04e-44	-0.133632	0.456913	-1.3695	8.44e-34	0.0221751	0.997969	-0.0915844	0.876031	0.137082	0.883265	-1.3691	4.38e-44	-1.54898	6.43e-31	-0.0428557	0.999863	PRSS23	protein-coding	14.873	15.766	15.344	15.817	14.278	15.027	6.627	7.165	7.031	6.824	6.363	6.598	15.047	14.103	14.591	15.048	15.695	15.4	6.399	6.229	6.317	5.454	6.603	5.93	15.817	1	0
NM_001253845	0.445729	0.0103986	-1.2955	2.22e-52	-0.278295	0.0263008	-1.63895	4.97e-38	-0.507076	0.00423891	0.102407	0.859611	0.217734	0.453967	-1.14586	1.87e-32	-1.31228	4.97e-28	0.0510595	0.999863	ADM2	protein-coding	17.318	17.684	17.511	23.003	24.272	23.655	8.021	7.823	7.872	7.662	9.599	8.611	15.755	14.365	15.083	16.512	17.083	16.823	7.471	7.756	7.608	7.419	8.069	7.688	24.272	1	0
NM_022767	0.0964821	0.999984	-1.29519	9.6e-30	0.0362747	0.911401	-1.17597	2.65e-18	-0.0443734	0.994269	0.216054	0.57391	0.0169649	0.999988	-1.36106	1.01e-29	-1.33199	6.06e-20	0.0460936	0.999863	AEN	protein-coding	10.549	10.085	10.304	11.093	10.825	10.956	4.923	4.461	4.576	5.119	5.89	5.497	11.489	10.585	11.052	10.353	11.055	10.735	5.118	4.499	4.82	4.86	4.867	4.863	11.489	1	0
NM_001677	0.00720295	0.999984	-1.2946	2.25e-33	-0.30704	0.0638976	-1.30802	2.96e-21	-0.135165	0.867811	-0.00544273	0.997734	0.180165	0.817234	-1.18705	9.36e-20	-1.3723	1.27e-21	-0.00557015	0.999863	ATP1B1	protein-coding	15.204	15.386	15.3	16.956	13.734	15.302	6.985	6.873	6.901	7.454	6.541	7.007	12.464	13.335	12.885	14.44	13.65	14.01	6.138	6.542	6.332	6.179	6.202	6.189	16.956	1	0
NM_001330490	0.0561866	0.999984	-1.29235	3.01e-25	0.125323	0.644711	-1.031	8.25e-12	0.106734	0.923965	0.318658	0.278024	0.0385141	0.999988	-1.28836	7.66e-23	-1.18619	4.09e-15	0.140859	0.999863	CLSPN	protein-coding	4.979	5.532	5.27	5.891	5.01	5.438	2.331	2.424	2.401	2.718	3.317	3.012	6.337	5.634	5.997	6.378	5.457	5.877	2.916	2.569	2.749	2.846	3.088	2.947	6.378	1	0
NM_001330470	0.0555177	0.999984	-1.29063	5.31e-38	-0.0301986	0.919441	-1.17842	2.83e-23	0.015817	0.997969	0.168822	0.628113	0.10239	0.972812	-1.40244	2.26e-41	-1.1995	1.07e-20	0.305304	0.808361	MTUS1	protein-coding	13.14	14.213	13.706	15.092	13.236	14.139	6.317	6.118	6.168	6.762	7.405	7.077	14.002	13.956	13.98	15.229	13.643	14.365	5.982	5.854	5.92	6.728	7.64	7.106	15.229	1	0
NM_014312	-0.995465	1	-1.29027	0.11443	-0.107851	1	0.0357124	0.979358	0.637953	1	0.336073	1	-0.246912	1	-1.43127	0.130605	-1.24087	0.294204	-0.0631067	1	VSIG2	protein-coding	0.709	0.371	0.531	0.276	0.261	0.268	0.2	0.275	0.257	0.306	0.318	0.312	0.582	0.458	0.522	0.365	0.472	0.423	0.193	0.239	0.215	0.246	0.155	0.208	0.709	1	0
NR_151718	-1.58269	1	-1.28932	0.14702	-0.44373	1	0.662326	0.650893	1.06121	1	0.359939	1	-0.0781805	1	-0.944859	0.426531	-0.458242	0.741177	0.403754	1	LINC02062	ncRNA	1.011	1.814	1.434	0.429	0.508	0.469	0.802	0.532	0.599	1.189	0.495	0.849	0.954	1.223	1.084	1.031	0.95	0.987	0.43	0.835	0.625	1.019	0.601	0.846	1.814	1	1
NM_001206838	-0.0752834	0.999984	-1.28689	0.00142418	0.18816	1	-1.20155	0.00983092	-0.16788	0.982236	0.0193371	1	-0.429808	0.945283	-1.19317	0.00891835	-1.21014	0.0278389	-0.446046	0.999863	PTPRZ1	protein-coding	0.4	0.381	0.39	0.408	0.331	0.369	0.145	0.201	0.187	0.156	0.207	0.181	0.603	0.325	0.469	0.365	0.299	0.329	0.24	0.214	0.227	0.156	0.172	0.162	0.603	1	0
NM_001282982	-0.0328602	0.999984	-1.28661	6.42e-55	0.227143	0.0636503	-1.30909	9.53e-38	0.174943	0.738731	-0.0533828	0.926912	-0.0839328	0.997324	-1.68606	1.03e-83	-1.77503	2.17e-45	-0.172889	0.999863	TLE3	protein-coding	19.542	19.027	19.271	20.022	17.538	18.747	9.014	8.562	8.674	8.422	8.733	8.574	24.756	22.357	23.596	19.901	22.663	21.404	8.747	7.639	8.214	6.814	7.446	7.076	24.756	1	0
NM_000370	0.118957	0.999984	-1.28623	0.0110603	0.0474241	1	-0.982336	0.0821386	-0.0757294	0.997969	0.426962	1	-0.00255186	1	-0.921292	0.122674	-0.799274	0.21254	0.123163	1	TTPA	protein-coding	0.554	0.497	0.524	0.708	0.438	0.569	0.217	0.255	0.245	0.273	0.379	0.325	0.548	0.585	0.566	0.607	0.484	0.54	0.457	0.213	0.34	0.305	0.414	0.35	0.708	1	0
NM_001304477	-0.313797	0.999984	-1.2858	1.1e-08	-0.0278177	0.965537	-0.86649	0.00178573	-0.102381	0.986117	0.109797	0.96083	-0.387378	0.695155	-1.53512	2.54e-09	-1.185	0.000370684	-0.0346495	0.999863	STXBP6	protein-coding	1.782	1.731	1.755	1.443	1.368	1.404	0.716	0.861	0.825	0.82	0.928	0.873	1.763	1.833	1.797	1.347	1.293	1.318	0.717	0.671	0.695	0.555	0.785	0.65	1.833	1	0
NM_001099646	0.178553	0.999984	-1.28564	1.59e-09	0.760453	0.000466425	-0.938955	2.12e-05	0.553625	0.0917151	0.525532	0.234681	-0.0276585	0.999988	-1.46701	7.47e-16	-1.15819	2.35e-08	0.281821	0.999863	SLC47A2	protein-coding	3.157	3.655	3.419	4.189	3.507	3.839	1.658	1.475	1.521	2.386	2.15	2.27	6.228	5.827	6.034	6.126	5.261	5.655	2.415	2.465	2.439	2.702	3.132	2.88	6.228	1	0
NR_145780	-0.328961	1	-1.28444	0.301899	-0.929743	1	0.0378051	0.980957	-0.912265	1	1.00073	1	-0.302955	1	0.146926	0.942476	0.194271	1	-0.257851	1	SNORD159	snoRNA	5.523	3.153	4.274	3.513	3.331	3.419	2.92	1.292	1.698	3.463	4.507	3.975	4.168	0.557	2.422	2.818	0.944	1.798	2.819	3.041	2.926	2.784	1.97	2.447	5.523	1	1
NR_038926	0.259071	1	-1.28434	0.0555638	0.0139881	1	-1.72514	0.0127041	0.0589249	0.997969	-0.181157	1	0.303988	1	-1.3937	0.0595673	-1.55317	0.0425633	0.134222	1	PRKAG2-AS1	ncRNA	1.495	0.789	1.123	1.128	1.555	1.347	0.511	0.523	0.52	0.493	0.434	0.464	1.323	1.072	1.202	1.48	1.363	1.417	0.576	0.444	0.512	0.731	0.345	0.571	1.555	1	1
NR_001453	-0.561331	1	-1.28396	0.372711	0.211058	1	-1.2247	1	-0.565696	1	-0.479167	1	-1.33666	1	-1.23391	0.400798	-0.382653	1	-0.482886	1	SNORD14C	snoRNA	3.584	1.786	2.636	2.322	1.321	1.808	0.772	1.537	1.346	1.03	0.715	0.876	2.479	3.974	3.202	1.341	1.123	1.222	1.863	1.206	1.547	1.104	1.042	1.078	3.974	1	1
NM_003213	0.00642198	0.999984	-1.28393	1.69e-14	0.158625	0.656649	-1.18015	1.3e-09	0.218484	0.81236	0.111395	0.931811	0.0673496	0.999988	-1.43312	9.7e-15	-1.49074	1.44e-12	0.0109618	0.999863	TEAD4	protein-coding	6.715	6.444	6.572	6.491	6.627	6.561	2.924	3.055	3.022	3.306	3.267	3.287	8.179	7.143	7.678	7.209	8.158	7.725	3.46	2.889	3.185	2.95	3.335	3.11	8.179	1	0
NM_001278642	-0.648114	0.0170322	-1.28364	1.56e-16	-0.85524	2.32e-05	-1.17171	2.61e-08	-0.640697	0.0754807	-0.534022	0.0951571	-0.432901	0.486233	-0.870258	7.13e-05	-1.26077	1.57e-05	-0.823153	0.147489	EDIL3	protein-coding	2.959	3.367	3.174	2.158	1.867	2.009	1.366	1.502	1.468	1.026	0.995	1.011	1.722	1.93	1.822	1.442	1.166	1.292	1.168	1.068	1.12	0.597	0.644	0.616	3.367	1	0
NM_001320274	0.0368813	0.999984	-1.28357	2.21e-07	0.015457	0.982708	-1.19867	5.4e-06	0.214447	0.880959	0.118326	0.960462	0.236832	0.951234	-1.35077	7.79e-07	-1.5337	5.69e-08	0.0571522	0.999863	ST6GALNAC5	protein-coding	1.089	1.265	1.182	1.27	1.137	1.202	0.62	0.475	0.511	0.534	0.654	0.593	1.3	1.185	1.245	1.605	1.222	1.397	0.644	0.447	0.549	0.51	0.606	0.549	1.605	1	0
NR_037647	-0.00347068	0.999984	-1.28272	2.14e-53	0.271402	0.0170433	-1.0941	2.89e-26	0.203189	0.542627	0.186877	0.287009	-0.0704325	0.997324	-1.58798	1.16e-79	-1.3138	1.1e-34	0.20368	0.999863	FOXRED1	protein-coding	42.703	40.594	41.591	44.153	38.634	41.32	19.069	18.925	18.961	21.624	22.26	21.936	53.765	51.125	52.488	49.388	46.59	47.865	20.649	18.401	19.568	22.311	21.724	22.068	53.765	1	0
NM_013943	0.492773	0.00113503	-1.28224	4.78e-72	-0.399476	5.13e-06	-1.65741	8.2e-56	-0.647026	5.31e-06	0.118522	0.553593	0.245765	0.119944	-0.863624	6.25e-31	-0.999359	6.71e-25	0.109808	0.999863	CLIC4	protein-coding	39.654	42.397	41.1	55.377	59.078	57.277	18.67	18.751	18.731	19.64	21.621	20.61	32.593	32.319	32.461	38.27	35.706	36.875	19.49	20.413	19.934	20.373	21.882	20.998	59.078	1	0
NM_001321072	0.205944	0.999984	-1.28193	7.63e-08	-0.330177	0.448142	-1.10249	2.57e-05	-0.509451	0.420242	0.388241	0.677325	0.0273804	0.999988	-0.88577	0.00209737	-0.650355	0.0518908	0.261533	0.999863	CBS	protein-coding	2.362	2.213	2.284	2.311	2.902	2.614	0.903	1.148	1.087	1.437	1.331	1.385	1.934	1.862	1.899	1.944	1.776	1.853	1.253	1.047	1.153	1.516	1.167	1.372	2.902	1	0
NM_001252296	0.436034	0.00145681	-1.28169	3.95e-69	-0.305587	0.00110595	-1.58703	5.13e-60	-0.558795	3.25e-05	0.132396	0.520186	0.183787	0.421719	-0.989583	2.42e-41	-1.00752	1.45e-24	0.16556	0.999863	CEBPG	protein-coding	42.243	41.019	41.598	56.507	55.398	55.938	19.411	18.617	18.815	20.084	22.187	21.114	35.71	34.58	35.163	39.657	37.071	38.249	19.76	19.845	19.801	21.124	22.454	21.675	56.507	1	0
NM_001301188	0.485102	0.0107672	-1.28083	1.91e-64	-0.42172	5.78e-06	-1.68347	1.18e-44	-0.821322	3.45e-07	0.083816	0.809824	0.0862245	0.992183	-1.07215	1.69e-39	-1.10838	1.43e-23	0.050015	0.999863	TRIB3	protein-coding	58.039	56.498	57.226	73.286	85.275	79.44	26.45	25.882	26.023	27.874	28.374	28.119	45.981	43.237	44.655	44.795	46.066	45.487	24.289	23.194	23.762	24.43	23.716	24.134	85.275	1	0
NM_194317	-0.358207	0.999984	-1.27965	4.29e-05	-0.213343	1	-0.727087	0.10611	0.225049	0.955779	0.194365	0.934859	0.0817183	0.999988	-0.964634	0.0113427	-0.84842	0.0432034	0.195982	0.999863	LYPD6	protein-coding	0.823	0.807	0.815	0.861	0.422	0.636	0.387	0.363	0.369	0.41	0.457	0.433	0.696	0.771	0.732	0.81	0.686	0.742	0.413	0.428	0.42	0.518	0.422	0.478	0.861	1	0
NM_005727	-0.126647	0.999984	-1.2796	7.79e-28	-0.492819	0.0024589	-1.0618	2.57e-12	-0.337308	0.363922	0.0914693	0.917657	0.0293619	0.999988	-1.34242	6.45e-19	-1.35959	2.19e-15	0.0125409	0.999863	TSPAN1	protein-coding	16.444	17.405	16.951	14.681	16.049	15.384	7.761	7.727	7.736	8.382	8.361	8.372	11.953	13.152	12.533	12.473	12.134	12.288	5.59	5.491	5.542	5.185	5.798	5.439	17.405	1	0
NM_145176	-0.111144	0.999984	-1.27955	3.86e-33	-0.538932	0.000111905	-1.17434	1.28e-21	-0.356971	0.195223	-0.00583323	0.996913	0.0715412	0.9974	-1.20874	2.21e-21	-1.20117	1.86e-15	0.0788403	0.999863	SLC2A12	protein-coding	7.137	8.015	7.6	7.145	6.808	6.972	3.278	3.619	3.534	3.451	3.559	3.504	5.149	5.736	5.433	6.126	4.902	5.46	2.713	2.558	2.639	2.68	2.78	2.721	8.015	1	0
NM_001287008	-2.29191	1	-1.27943	0.170413	-0.447766	1	1.02542	0.56069	0.948583	1	0.00336792	1	-0.8919	1	-0.380931	0.765493	0.672938	0.669714	0.158625	1	SUSD3	protein-coding	0.341	0.611	0.483	0.079	0.113	0.097	0.264	0.186	0.206	0.294	0.153	0.225	0.353	0.378	0.365	0.115	0.256	0.192	0.319	0.31	0.314	0.252	0.446	0.332	0.611	1	0
NM_003539	-2.069	1	-1.27584	0.348911	-2.21614	1	0.450726	1	0.18827	1	-0.347908	1	0.330678	1	0.68378	1	0.874512	1	0.538947	1	HIST1H4D	protein-coding	0.949	0.426	0.673	0.111	0.21	0.162	0.368	0.275	0.298	0.164	0.341	0.25	0.098	0.21	0.153	0	0.357	0.194	0.266	0.287	0.277	0.526	0.248	0.411	0.949	1	0
NM_001098798	0.513944	0.999984	-1.27508	0.0299626	0.346856	1	-1.01175	0.0722954	-0.106175	0.997737	0.778978	1	0.0624566	1	-2.00113	0.00300296	-1.87748	0.00540249	0.18418	1	TOX2	protein-coding	0.433	0.44	0.437	0.79	0.462	0.622	0.182	0.213	0.206	0.373	0.324	0.349	0.374	0.784	0.572	0.518	0.637	0.583	0.135	0.189	0.161	0.173	0.189	0.18	0.79	1	0
NM_138961	-0.223619	0.999984	-1.2748	0.0033692	0.10314	1	-0.892356	0.0963785	0.606267	0.658107	0.157336	1	0.281458	0.997324	-1.04625	0.0284835	-1.19289	0.016664	0.129133	0.999863	ESAM	protein-coding	1.099	0.886	0.987	0.999	0.7	0.846	0.487	0.431	0.445	0.562	0.468	0.516	1.044	1.177	1.108	1.275	1.313	1.296	0.715	0.489	0.606	0.809	0.463	0.666	1.313	1	0
NM_005189	-0.0811386	0.999984	-1.27427	4.91e-19	-0.0569997	0.888838	-1.13331	3.06e-12	0.00415868	0.999433	0.0592672	0.968686	-0.0188348	0.999988	-1.47332	2e-19	-1.45679	1.02e-14	-0.00197688	0.999863	CBX2	protein-coding	4.337	4.365	4.352	4.383	3.814	4.091	2.161	1.871	1.943	2.175	2.052	2.115	4.778	3.951	4.378	3.89	4.358	4.145	1.85	1.668	1.762	1.67	1.777	1.714	4.778	1	0
NR_002981	0.896065	1	-1.27261	0.546269	-0.402171	1	-2.40345	1	-2.05935	1	-0.211512	1	-0.769807	1	-1.03041	1	-0.608703	1	-0.353199	1	SNORA51	snoRNA	1.058	0.712	0.875	2.775	0.585	1.651	0.256	0.51	0.447	0.228	0.475	0.349	1.098	0.293	0.709	0	0.746	0.406	0.495	0.267	0.385	0.244	0.346	0.286	2.775	1	1
NM_001349945	-0.467656	0.999984	-1.27228	0.000210847	-0.663425	1	-0.836794	0.0511265	-0.389037	0.854681	-0.0291491	1	-0.192694	0.999988	-0.876155	0.063683	-0.476053	0.411473	0.206933	0.999863	SPTLC3	protein-coding	0.697	1.001	0.857	0.661	0.565	0.612	0.342	0.428	0.406	0.393	0.384	0.388	0.482	0.639	0.558	0.47	0.472	0.471	0.374	0.31	0.343	0.395	0.377	0.388	1.001	1	0
NM_007287	-0.439698	0.0990248	-1.27183	1.66e-26	-0.873324	4.23e-09	-1.01801	6.54e-11	-0.976374	1e-05	-0.185218	0.731392	-0.54196	0.0907237	-1.15032	2.47e-11	-0.893731	0.000294274	-0.28468	0.999863	MME	protein-coding	4.595	5.018	4.818	3.748	3.314	3.525	2.203	2.217	2.214	1.864	2.085	1.972	2.628	2.85	2.735	2.099	1.537	1.793	1.518	1.244	1.386	0.979	1.256	1.093	5.018	1	0
NM_173344	-0.473924	0.00148392	-1.27136	7.11e-62	-0.238654	0.0345602	-1.48951	1.04e-47	-0.209308	0.559003	-0.689705	3.22e-24	-0.443504	0.000114426	-1.22608	1.02e-65	-1.48677	2.87e-46	-0.704043	1.33e-12	ST3GAL1	protein-coding	35.547	39.871	37.826	30.221	24.02	27.038	17.663	17.006	17.17	11.35	10.454	10.911	34.782	31.941	33.409	23.011	24.043	23.573	16.967	14.962	16.003	9.773	9.411	9.623	39.871	1	0
NM_001101404	0.522159	1	-1.26705	0.140651	0.347544	1	-1.2488	0.136669	0.110891	0.997969	0.549629	1	0.288291	1	-1.05965	0.208037	-1.38678	0.101916	-0.0340877	1	SH2D7	protein-coding	0.368	0.231	0.296	0.558	0.305	0.428	0.107	0.16	0.147	0.111	0.297	0.202	0.343	0.449	0.394	0.537	0.397	0.461	0.258	0.167	0.214	0.17	0.241	0.199	0.558	1	0
NR_110716	-0.442118	0.999984	-1.26656	0.00058115	-1.27914	1	-1.11443	0.023936	-1.11556	0.256818	-0.292129	1	-0.277354	1	-1.16726	0.0857386	-1.34134	0.12253	-0.455177	1	LINC01351	ncRNA	2.044	1.695	1.86	1.388	1.344	1.366	0.903	0.832	0.85	0.825	0.604	0.717	0.859	0.746	0.804	0.639	0.632	0.635	0.46	0.34	0.402	0.359	0.203	0.294	2.044	1	1
NM_001253891	-0.261361	0.999984	-1.26623	6.63e-21	-0.180574	0.489251	-1.02388	6.4e-10	-0.201227	0.808427	-0.0189516	0.99231	-0.280806	0.601585	-1.35269	3.51e-18	-1.20272	1.11e-09	-0.131136	0.999863	DGAT2	protein-coding	8.571	8.469	8.517	7.675	6.499	7.071	4.117	3.791	3.873	3.908	3.975	3.941	8.025	7.662	7.849	5.977	6.396	6.205	3.415	3.458	3.436	2.973	3.19	3.062	8.571	1	0
NM_018456	0.559539	1	-1.26477	0.0626818	-0.676145	1	-1.97749	0.00223571	-0.445234	0.898182	-0.162432	1	0.791818	1	-1.25664	0.221628	-1.7724	0.0369908	0.27443	1	EAF2	protein-coding	0.714	0.915	0.82	1.269	1.128	1.196	0.461	0.317	0.353	0.293	0.397	0.344	0.388	0.679	0.528	0.84	0.927	0.887	0.191	0.309	0.248	0.283	0.311	0.295	1.269	1	0
NM_021151	0.256341	0.511172	-1.2644	1.36e-44	-0.134835	0.410875	-0.765005	4.06e-12	-0.280671	0.378994	0.756615	2.13e-15	0.111776	0.973451	-1.2009	3.05e-40	-0.731624	5.11e-08	0.579929	7.57e-06	CROT	protein-coding	22.278	23.158	22.741	29.118	24.986	26.997	9.72	11.157	10.799	16.784	19.234	17.984	22.467	20.722	21.624	25.585	19.417	22.228	10.514	10.506	10.51	14.637	16.206	15.286	29.118	1	0
NR_135675	-0.0579565	0.999984	-1.26394	0.0196689	-0.488595	1	-1.23022	0.0462876	-0.579479	0.845376	-0.0187097	1	-0.146801	1	-1.11711	0.143144	-1.0922	0.242257	-0.124775	1	LOC105371824	ncRNA	1.778	2.367	2.089	2.207	1.776	1.986	0.834	1.052	0.997	0.94	0.978	0.959	1.309	1.781	1.537	1.803	0.916	1.32	1.073	0.521	0.808	0.954	0.45	0.746	2.367	1	1
NM_002522	-0.104745	0.999984	-1.26309	6.98e-11	0.388681	0.156368	-1.21168	9.89e-08	0.419133	0.365483	-0.0511676	0.982631	-0.0729908	0.999988	-1.5859	2.02e-15	-1.39592	2.46e-10	0.11593	0.999863	NPTX1	protein-coding	1.672	1.54	1.602	1.592	1.382	1.485	0.711	0.765	0.752	0.743	0.71	0.727	2.191	2.193	2.192	2.062	1.943	1.997	0.752	0.882	0.815	0.861	0.876	0.867	2.193	1	0
NM_017698	0.268386	0.721828	-1.26225	1.41e-33	0.154806	0.428842	-1.4075	2.02e-30	0.168433	0.78884	0.12421	0.829379	0.28295	0.303295	-1.36521	2.47e-35	-1.55	5.77e-27	0.0983324	0.999863	TMEM164	protein-coding	7.123	7.172	7.149	9.175	7.982	8.563	3.289	3.322	3.314	3.503	3.816	3.657	8.143	8.461	8.297	9.144	10.211	9.725	3.724	3.49	3.611	3.472	4.121	3.741	10.211	1	0
NM_003107	-0.109678	0.999984	-1.26221	5.39e-66	-0.635884	2.4e-14	-1.6471	1.93e-48	-0.475174	0.00364836	-0.494667	0.063468	0.0519085	0.9974	-1.44953	2.22e-76	-1.92098	1.19e-53	-0.419564	0.0289754	SOX4	protein-coding	38.262	41.521	39.979	39.238	34.435	36.773	18.686	18.229	18.343	14.749	11.859	13.333	27.482	26.104	26.816	25.381	27.856	26.728	11.71	10.253	11.009	7.271	8.859	7.929	41.521	1	0
NM_001350905	-0.338336	0.999984	-1.261	9.76e-13	-0.370917	0.180034	-1.23335	1.04e-08	-0.499333	0.306172	-0.304186	0.703767	-0.465977	0.387816	-1.19899	1.36e-08	-1.11638	6.82e-05	-0.383126	0.999863	RHOBTB1	protein-coding	2.961	2.91	2.934	2.644	1.998	2.312	1.142	1.528	1.432	1.176	1.05	1.114	2.151	2.585	2.361	1.92	1.395	1.634	1.185	1.124	1.156	0.813	0.929	0.861	2.961	1	0
NM_001077654	0.251269	0.999984	-1.25668	2.33e-06	-0.286362	0.606169	-1.20679	2.43e-05	-0.158136	0.954502	0.302406	0.843308	0.380858	0.814937	-0.899922	0.00545088	-0.972229	0.00283471	0.309696	0.999863	TNFAIP8	protein-coding	2.147	2.579	2.374	2.988	2.622	2.8	1.057	1.13	1.112	1.612	1.135	1.378	1.994	2.054	2.023	2.857	2.229	2.515	1.134	1.294	1.211	1.312	1.653	1.453	2.988	1	0
NM_001080826	0.0304157	0.999984	-1.25359	6.82e-13	-0.156289	0.683499	-1.43639	8.89e-13	-0.370194	0.476048	-0.148082	0.917741	-0.182385	0.966216	-1.37431	1.23e-11	-1.3583	2.29e-08	-0.167779	0.999863	PRAG1	protein-coding	2.562	2.319	2.434	2.508	2.443	2.475	1.032	1.214	1.168	0.943	1.134	1.036	2.369	2.198	2.286	1.862	1.994	1.934	0.941	1.03	0.984	0.882	0.836	0.863	2.562	1	0
NR_036108	-4.17444	1	-1.25277	0.520918	-1.88311	1	1.91621	1	2.28704	1	-1.06798	1	-0.00415196	1	0.260882	1	0.823326	1	0.557935	1	MIR3153	ncRNA	1.711	1.535	1.618	0	0	0	1.244	0.413	0.62	0	0.768	0.376	0.444	0.474	0.459	0.48	0.402	0.438	0.8	0.432	0.623	1.186	0.56	0.927	1.711	1	1
NR_135517	-0.552815	1	-1.25147	0.371815	-0.542361	1	-0.733839	1	0.554252	1	-0.0443324	1	0.545603	1	-0.308658	0.878261	-1.25923	0.483447	-0.406832	1	LINC01668	ncRNA	0.543	0.366	0.45	0.396	0.225	0.308	0.263	0.175	0.197	0.176	0.244	0.209	0.423	0.226	0.328	0.534	0.383	0.452	0.381	0.206	0.297	0.251	0.178	0.221	0.543	1	1
NM_016323	0.398968	0.999984	-1.25131	9.75e-07	-0.340508	0.496227	-1.44696	3.92e-08	0.128926	0.964297	0.20389	0.916992	0.869545	0.0154637	-0.906071	0.00904016	-1.53133	7.46e-08	0.247062	0.999863	HERC5	protein-coding	1.379	1.424	1.402	1.804	1.864	1.835	0.654	0.654	0.654	0.701	0.828	0.763	1.111	1.199	1.154	2.271	1.799	2.014	0.548	0.831	0.684	0.706	0.908	0.79	2.271	1	0
NM_006142	-0.00154008	0.999984	-1.24997	4.09e-49	0.166417	0.175024	-1.15925	1.77e-29	0.330119	0.240481	0.0920644	0.809824	0.162962	0.821904	-1.6571	1.92e-110	-1.57166	4.1e-36	0.24908	0.470347	SFN	protein-coding	97.041	93.202	95.018	93.005	95.563	94.318	47.166	41.797	43.135	47.335	48.574	47.942	115.485	107.301	111.528	108.89	129.836	120.291	40.344	38.695	39.551	47.534	44.425	46.246	129.836	1	0
NM_006404	0.0545472	0.999984	-1.24924	3.72e-13	-0.661701	0.00333345	-1.26088	1.97e-11	-0.646324	0.0347394	0.0412285	0.984155	0.0707027	0.999988	-1.17736	1.55e-07	-1.49349	8.87e-09	-0.245701	0.999863	PROCR	protein-coding	8.204	8.938	8.591	8.911	8.785	8.846	4.43	3.679	3.866	3.901	4.482	4.185	5.983	5.328	5.666	5.262	6.102	5.719	2.851	2.745	2.8	2.297	2.33	2.311	8.938	1	0
NM_001282600	0.130022	0.999984	-1.24695	0.00253458	-0.947205	1	-1.32848	0.00306584	-1.15962	0.153433	0.0516373	1	-0.0814914	1	-1.10125	0.111108	-0.540294	0.504216	0.481235	1	CTNNA2	protein-coding	0.727	0.663	0.694	0.834	0.683	0.757	0.305	0.339	0.331	0.324	0.359	0.341	0.402	0.349	0.377	0.34	0.342	0.341	0.147	0.245	0.194	0.224	0.317	0.263	0.834	1	0
NM_181675	-0.411989	0.999984	-1.24655	9.34e-09	-0.266896	0.541701	-1.08521	0.000182643	-0.2485	0.875293	-0.247809	0.867906	-0.39257	0.731048	-0.892081	0.000776858	-0.364544	0.333595	0.134574	0.999863	PPP2R2B	protein-coding	3.263	3.271	3.267	2.349	2.521	2.438	1.452	1.585	1.552	1.191	1.42	1.303	2.971	2.695	2.838	2.111	2.034	2.069	1.854	1.563	1.714	2.062	1.59	1.866	3.271	1	0
NM_004065	0.168604	1	-1.24645	0.226248	0.555008	1	-0.887408	0.395237	0.0270464	0.998612	0.521761	1	-0.359417	1	-0.444033	0.634926	-1.07426	0.368279	-0.987943	1	CDR1	protein-coding	0.267	0.384	0.329	0.343	0.384	0.364	0.233	0.095	0.129	0.207	0.24	0.223	0.527	0.474	0.501	0.51	0.251	0.369	0.5	0.324	0.415	0.198	0.21	0.203	0.527	1	0
NR_004399	-0.552319	0.999984	-1.24525	0.0101244	0.100032	1	-0.410777	0.578443	0.0582192	0.997969	0.292986	1	-0.593407	1	-0.955337	0.0610015	-0.610935	0.444045	-0.247743	1	SNORD86	snoRNA	19.564	17.187	18.311	15.684	9.463	12.49	6.715	9.963	9.154	7.38	13.903	10.576	20.723	20.335	20.535	16.469	9.959	12.926	12.586	11.11	11.876	12.809	6.398	10.154	20.723	1	1
NM_001289698	-0.586253	0.999984	-1.24482	3.22e-05	-0.153939	0.830733	-0.660737	0.108986	0.111761	0.991555	0.0056048	0.999373	-0.319885	0.946286	-0.928609	0.00554883	-0.893757	0.0337374	-0.285578	0.999863	ARHGEF3	protein-coding	1.044	1.243	1.149	0.831	0.69	0.759	0.435	0.612	0.568	0.639	0.447	0.545	1.023	1.125	1.072	0.876	0.78	0.824	0.603	0.66	0.63	0.505	0.511	0.507	1.243	1	0
NM_172163	0.12248	0.999984	-1.24466	2.59e-14	0.307867	0.212403	-0.983678	6.83e-08	0.0221264	0.997969	0.384817	0.311633	-0.16206	0.964135	-1.37553	1.5e-16	-1.17215	6.29e-09	0.0412859	0.999863	KCNQ4	protein-coding	3.18	3.067	3.12	3.749	3.037	3.384	1.421	1.494	1.476	1.95	1.927	1.939	4.189	3.878	4.039	3.837	3.113	3.443	1.794	1.686	1.742	1.731	1.78	1.751	4.189	1	0
NR_153414	-0.254088	0.999984	-1.24017	4.76e-08	-0.144876	0.789067	-0.815157	0.00209103	0.103819	0.981523	0.175966	0.919541	-0.00425424	0.999988	-1.3181	2.59e-07	-1.42466	8.52e-07	-0.112417	0.999863	OVOS2	pseudo	1.238	1.209	1.223	1.131	0.917	1.021	0.479	0.647	0.605	0.636	0.679	0.657	1.133	1.177	1.154	1.116	1.095	1.104	0.519	0.517	0.518	0.49	0.447	0.472	1.238	1	1
NM_001246	-0.243945	0.999984	-1.24	2.77e-13	0.0858413	0.835248	-0.891806	9.44e-06	0.127404	0.934182	0.10798	0.934691	-0.201007	0.894806	-1.18849	5.18e-12	-1.11084	6.64e-08	-0.123315	0.999863	ENTPD2	protein-coding	7.049	6.063	6.529	5.74	5.271	5.499	2.743	3.337	3.189	3.017	3.71	3.357	7.261	7.245	7.253	6.102	6.012	6.053	3.868	3.255	3.573	3.218	3.186	3.205	7.261	1	0
NM_001310135	0.123878	0.999984	-1.23932	2.33e-28	-0.0567235	0.868788	-1.15917	3.73e-15	-0.185975	0.822218	0.20581	0.56845	-0.00356555	0.999988	-1.07022	0.00011225	-1.07505	2.14e-11	-0.00977924	0.999863	TTC6	protein-coding	4.698	4.338	4.508	5.72	4.134	4.906	2.128	2.12	2.122	2.363	2.609	2.484	4.98	4.085	4.547	4.979	3.742	4.306	2.847	1.992	2.436	2.267	2.443	2.34	5.72	1	0
NM_001099456	-0.0563151	1	-1.23794	0.087781	-0.394444	1	-1.26375	0.135934	-0.0154593	0.999433	-0.0873704	1	0.322752	1	-1.11626	0.247174	-1.06372	0.26242	0.371175	1	NPW	protein-coding	0.89	0.584	0.729	0.559	0.833	0.699	0.398	0.308	0.331	0.295	0.369	0.331	0.71	0.455	0.587	0.692	0.708	0.7	0.256	0.346	0.299	0.443	0.313	0.389	0.89	1	0
NR_048567	0.668945	1	-1.23742	0.164465	-0.444127	1	-2.20973	0.00906324	-1.06239	0.667725	-0.29555	1	0.0499206	1	-1.67515	0.188431	-2.24394	0.117547	-0.529005	1	PPP1R1C	protein-coding	0.511	0.43	0.469	0.82	0.671	0.744	0.186	0.247	0.232	0.248	0.115	0.183	0.332	0.39	0.36	0.323	0.39	0.36	0.06	0.194	0.124	0.089	0.084	0.087	0.82	1	0
NM_001300722	-0.0265241	0.999984	-1.23699	4.16e-21	0.208976	0.316818	-1.02137	1.2e-12	-0.00285302	0.999474	0.190383	0.723453	-0.23712	0.573893	-1.43175	1.46e-24	-1.11284	6.28e-12	0.0811047	0.999863	LARGE2	protein-coding	10.796	9.75	10.245	10.141	9.897	10.016	4.331	5.238	5.012	5.431	5.769	5.597	12.939	11.829	12.402	10.159	10.013	10.079	5.881	4.397	5.167	5.73	4.881	5.379	12.939	1	0
NM_133478	0.402845	0.466667	-1.23652	1.01e-17	-0.137684	0.696519	-1.28509	4.74e-14	-0.413532	0.24763	0.354578	0.281158	0.127623	0.997324	-0.629644	0.000302129	-0.911788	2.93e-06	-0.154254	0.999863	SLC4A5	protein-coding	2.507	2.594	2.553	3.083	3.591	3.344	1.191	1.21	1.206	1.485	1.635	1.559	2.693	2.147	2.429	2.598	2.48	2.534	1.704	1.795	1.748	1.349	1.751	1.515	3.591	1	0
NM_012294	-0.0443618	0.999984	-1.23611	5.1e-22	-0.0234568	0.95722	-1.09802	3.24e-12	0.0088494	0.998516	0.0943158	0.925969	-0.0109758	0.999988	-1.12458	3.3e-13	-1.10108	4.58e-11	0.01224	0.999863	RAPGEF5	protein-coding	3.194	3.38	3.292	3.461	2.898	3.172	1.563	1.539	1.545	1.549	1.811	1.678	3.02	3.728	3.362	3.526	2.928	3.201	1.794	1.671	1.735	1.675	1.753	1.707	3.728	1	0
NR_027257	-0.158152	0.999984	-1.23198	0.000275283	0.604284	0.213304	-0.799256	0.0482183	0.211112	0.944379	0.279135	0.910028	-0.550407	0.567977	-1.5701	3.3e-06	-1.41215	0.000468939	-0.391843	0.999863	LOC400710	ncRNA	2.432	1.754	2.075	1.75	1.96	1.858	0.859	1.082	1.027	0.98	1.449	1.21	4.033	2.596	3.339	2.373	1.987	2.163	1.51	0.987	1.259	0.967	0.892	0.936	4.033	1	1
NR_106947	-0.316057	1	-1.23182	0.590985	-1.50462	1	-0.216333	1	-1.20758	1	0.705731	1	-0.0204718	1	0.392947	1	1.25136	1	0.861893	1	MIR6887	ncRNA	1.624	1.457	1.536	1.262	1.197	1.229	0.525	0.871	0.784	0.467	1.944	1.19	1.123	0	0.58	0	1.017	0.554	0	1.64	0.789	1.501	1.416	1.466	1.944	1	1
NM_001258451	0.129158	0.999984	-1.22952	5.37e-47	0.065883	0.770415	-1.21611	3.38e-30	-0.111016	0.879934	0.143964	0.605196	-0.0466887	0.999988	-1.36013	1.22e-43	-1.12815	1.6e-22	0.185306	0.999863	PKMYT1	protein-coding	33.908	33.11	33.488	37.145	35.708	36.408	16.042	15.701	15.786	17.253	18.316	17.773	38.416	34.786	36.661	33.679	34.311	34.023	17.458	14.464	16.018	17.893	17.644	17.79	38.416	1	0
NM_001001549	0.207903	0.999984	-1.22877	2.96e-28	-0.135133	0.595747	-1.54512	5.43e-33	-0.5067	0.00994622	-0.107832	0.885607	-0.162777	0.895611	-1.14028	1.38e-18	-1.0751	1.73e-12	-0.0975528	0.999863	GRB10	protein-coding	6.708	7.282	7.011	8.142	7.921	8.029	3.291	3.333	3.323	3.059	3.185	3.121	7.205	6.095	6.669	5.999	5.424	5.686	3.57	3.183	3.383	2.949	3.247	3.072	8.142	1	0
NM_000187	0.0867436	0.999984	-1.22858	3.47e-06	-0.239149	0.697908	-0.534418	0.0694451	-0.210917	0.912586	0.782051	0.0500255	0.115628	0.999988	-1.27259	0.000212512	0.0829173	0.84296	1.47007	0.000143448	HGD	protein-coding	2.537	2.182	2.35	2.391	2.574	2.485	1.162	1.084	1.104	1.977	1.918	1.948	2.434	1.734	2.095	2.126	2.204	2.168	1.106	0.824	0.97	2.858	2.364	2.654	2.858	1	0
NM_020201	-0.042087	0.999984	-1.22785	2.57e-09	0.0515536	0.92921	-0.968326	0.000149281	0.0514964	0.997969	0.217928	0.867906	-0.0412804	0.999988	-1.2389	1.35e-07	-0.856147	0.00124702	0.341843	0.999863	NT5M	protein-coding	4.733	4.719	4.725	4.165	4.918	4.551	2.23	2.248	2.244	2.381	2.911	2.641	5.434	4.786	5.121	4.55	4.963	4.775	2.235	2.611	2.416	2.775	3.268	2.979	5.434	1	0
NM_001624	-0.373742	0.393671	-1.22781	2.25e-28	-0.495822	0.000411799	-1.09439	1.89e-13	-0.4178	0.133708	-0.240211	0.319297	-0.29485	0.239565	-0.99255	1.07e-19	-0.988801	1.79e-09	-0.291201	0.999863	CRYBG1	protein-coding	6.15	7.469	6.845	6.183	4.35	5.242	3.05	3.383	3.3	2.586	2.969	2.774	5.191	4.893	5.047	4.199	3.71	3.933	2.918	2.754	2.839	1.963	2.603	2.228	7.469	1	0
NM_001128174	-0.149961	0.999984	-1.2275	2.84e-46	0.0812157	0.713201	-1.12084	5.7e-26	0.211846	0.516237	-0.0425152	0.947409	-0.0184887	0.999988	-1.28384	1.54e-42	-1.30516	5.62e-28	-0.0399384	0.999863	UGT8	protein-coding	17.188	18.567	17.915	16.727	15.348	16.019	8.35	8.58	8.522	8.506	8.2	8.356	18.731	20.731	19.698	19.358	18.1	18.673	8.933	9.206	9.064	7.939	9.404	8.546	20.731	1	0
NM_030928	0.10006	0.999984	-1.22694	5.44e-54	0.0114872	0.963547	-1.17691	6.85e-30	0.0530643	0.985528	0.151725	0.463987	0.142524	0.870875	-0.991663	1.72e-37	-1.07946	9.16e-19	0.0544166	0.999863	CDT1	protein-coding	36.153	35.414	35.763	38.29	37.898	38.089	17.324	16.645	16.815	18.418	19.83	19.11	38.445	36.825	37.662	37.308	42.278	40.013	21.766	20.595	21.203	20.598	22.566	21.413	42.278	1	0
NR_130754	0.182387	0.999984	-1.22619	8.57e-21	0.0981861	0.7701	-1.21872	1.06e-16	0.105964	0.925776	0.190259	0.743552	0.191133	0.839497	-1.25048	4.26e-18	-1.30667	2.39e-17	0.134591	0.999863	RMI2	protein-coding	17.237	16.885	17.052	20.1	18.432	19.244	8.435	7.835	7.984	8.893	9.868	9.371	17.798	20.302	19.009	21.028	20.74	20.872	9.281	8.644	8.975	9.768	9.5	9.657	21.028	1	0
NR_136562	-0.0670506	0.999984	-1.22618	1.27e-05	0.00379674	0.996491	-1.47198	1.3e-05	-0.0957286	0.993018	-0.317031	0.865596	-0.164969	0.997324	-1.25225	0.000127724	-1.50624	6.97e-05	-0.418039	0.999863	GLP1R	protein-coding	0.819	0.735	0.775	0.874	0.611	0.739	0.406	0.341	0.357	0.329	0.274	0.302	0.949	0.676	0.817	0.777	0.621	0.692	0.404	0.359	0.383	0.27	0.291	0.279	0.949	1	0
NM_001098786	-0.0392995	0.999984	-1.22511	5.26e-22	-0.117446	0.682871	-0.988458	2.73e-11	0.0305048	0.997969	0.198653	0.70245	0.109645	0.997324	-1.08885	1.27e-14	-1.19166	2.9e-13	0.00706389	0.999863	HILPDA	protein-coding	17.108	16.887	16.991	17.077	15.835	16.44	7.681	8.37	8.198	9.28	9.517	9.396	16.279	16.415	16.345	17.579	16.329	16.899	8.768	8.433	8.607	8.018	8.966	8.41	17.579	1	0
NR_132422	0.092064	0.999984	-1.22496	6.22e-05	-0.272366	1	-1.12425	0.000649816	-0.268755	0.886984	0.191104	0.932221	0.0966424	0.999988	-1.34241	0.000447236	-1.30104	0.00165669	0.141448	0.999863	LOC105370333	ncRNA	3.788	3.306	3.534	3.775	3.731	3.752	1.836	1.573	1.638	1.989	1.917	1.954	3.145	2.978	3.064	3.286	3.01	3.135	1.45	1.252	1.355	1.273	1.667	1.436	3.788	1	1
NM_001258306	0.282021	0.49678	-1.2243	1.88e-34	-0.8596	9.42e-13	-1.0702	2.59e-21	-0.82735	5.19e-08	0.436914	0.000464895	0.315617	0.2674	-1.31397	3.58e-21	-1.05544	4.35e-11	0.573389	0.0614727	CCDC74A	protein-coding	28.982	27.481	28.191	36.367	32.016	34.133	12.909	13.807	13.584	18.587	18.268	18.431	16.999	15.462	16.256	20.966	17.925	19.311	7.817	6.794	7.325	11.689	9.531	10.796	36.367	1	0
NR_136274	0.172059	1	-1.22344	0.0676817	0.56549	1	-1.54902	0.0270356	0.00808818	0.999593	-0.157377	1	-0.383564	1	-1.73452	0.00508709	-1.18433	0.1317	0.171329	1	LOC101928058	ncRNA	0.685	0.403	0.536	0.649	0.568	0.607	0.29	0.234	0.248	0.24	0.231	0.235	0.866	0.807	0.837	0.673	0.563	0.613	0.26	0.302	0.281	0.237	0.392	0.301	0.866	1	1
NM_001300759	0.167595	0.999984	-1.22313	1.11e-72	-0.152048	0.19148	-1.13833	7.35e-33	-0.0380352	0.992128	0.253479	0.000598946	0.282807	0.0421257	-1.35505	1.33e-88	-1.20751	1.89e-36	0.430012	4.71e-05	TRIM36	protein-coding	47.559	49.531	48.598	60.257	48.629	54.288	22.608	23.485	23.267	27.997	27.863	27.932	45.197	45.968	45.569	56.697	50.009	53.057	20.495	19.396	19.966	25.41	27.295	26.191	60.257	1	0
NR_110739	-0.196539	1	-1.22284	0.0796089	-0.44092	1	-0.779739	0.367433	-0.991119	0.760188	0.249947	1	-0.744953	1	-0.673353	0.482976	-0.760085	0.599897	-0.830207	1	CHL1-AS1	ncRNA	0.917	0.788	0.849	0.668	0.802	0.737	0.37	0.43	0.415	0.428	0.549	0.487	0.674	0.635	0.655	0.472	0.287	0.371	0.572	0.347	0.464	0.212	0.3	0.248	0.917	1	1
NM_002999	-0.109647	0.999984	-1.22283	3.09e-22	0.553649	5.21e-05	-1.26366	2.02e-15	0.863102	2.91e-06	-0.150102	0.837794	0.200812	0.728541	-1.21485	4.69e-25	-1.46578	8.82e-19	-0.0502309	0.999863	SDC4	protein-coding	8.578	8.388	8.478	7.614	7.984	7.804	4.086	3.995	4.018	3.692	3.689	3.691	13.137	12.843	12.995	13.584	15.023	14.367	6.16	6.364	6.258	5.052	6.872	5.806	15.023	1	0
NM_005441	0.000827306	0.999984	-1.22171	6.95e-24	0.0869789	0.766918	-1.02923	5.95e-13	0.0776061	0.966134	0.193865	0.694832	-0.00752707	0.999988	-1.28499	2.02e-22	-1.06693	5.08e-13	0.210458	0.999863	CHAF1B	protein-coding	11.344	11.524	11.439	12.264	10.544	11.381	5.698	5.244	5.357	5.966	6.679	6.315	12.581	12.764	12.669	12.647	11.596	12.075	6.403	5.24	5.844	6.679	6.509	6.608	12.764	1	0
NM_015595	0.0618852	0.999984	-1.22077	2.23e-28	-0.221242	0.216771	-1.265	6.4e-20	-0.228812	0.631315	0.0205819	0.990354	0.0553527	0.999988	-1.28484	1.89e-25	-1.34433	1.15e-18	-0.00444334	0.999863	ARHGEF26	protein-coding	6.447	6.489	6.469	7.229	6.23	6.716	2.867	3.25	3.154	2.863	3.475	3.163	5.792	5.787	5.789	6.401	5.195	5.744	2.731	2.587	2.662	2.629	2.563	2.602	7.229	1	0
NM_006434	0.0170067	0.999984	-1.21988	4.76e-23	0.0649846	0.841165	-1.09113	1.42e-11	0.0889765	0.964366	0.147338	0.829657	0.0423421	0.999988	-1.36498	9.98e-23	-1.28475	2.05e-16	0.122342	0.999863	SORBS1	protein-coding	4.367	4.243	4.301	5.055	3.664	4.341	2.022	2.074	2.061	2.412	2.198	2.307	4.625	4.77	4.695	4.945	4.365	4.629	2.231	1.852	2.049	2.227	2.121	2.183	5.055	1	0
NM_001013706	0.305427	0.999984	-1.21724	3.01e-12	0.0356811	0.94705	-1.25177	1.1e-11	-0.104874	0.961748	0.272782	0.691852	0.166062	0.969067	-1.02681	9.47e-09	-1.11899	3.01e-08	0.07321	0.999863	PLIN5	protein-coding	5.954	4.678	5.282	6.445	6.583	6.516	2.388	2.648	2.584	2.727	3.491	3.101	6.178	5.18	5.696	6.939	5.355	6.077	3.319	2.92	3.127	3.41	3	3.24	6.939	1	0
NM_001083605	-0.323721	0.212036	-1.21427	7.83e-52	-0.263929	0.0231721	-1.01511	6.03e-19	-0.200641	0.639683	-0.123387	0.660633	-0.259285	0.182633	-1.01922	5.01e-34	-1.08783	2.24e-16	-0.328273	0.373056	PTCH1	protein-coding	11.375	11.989	11.699	10.455	8.198	9.296	5.504	5.659	5.62	5.124	5.293	5.207	10.336	9.971	10.159	8.343	7.956	8.132	5.722	5.49	5.61	3.883	4.901	4.304	11.989	1	0
NR_110919	-0.412837	1	-1.21415	0.202501	-2.01261	1	-0.796327	0.505341	-1.82165	1	0.0107907	1	-0.220172	1	0.702387	0.683634	1.2609	0.462556	0.340344	1	LOC101928530	ncRNA	1.345	0.517	0.909	0.672	0.708	0.69	0.372	0.494	0.464	0.387	0.517	0.451	0.266	0.213	0.24	0.216	0.181	0.197	0.419	0.453	0.435	0.651	0.419	0.555	1.345	1	1
NM_001316969	-0.23638	0.999984	-1.21361	2.15e-26	0.14564	0.529396	-1.10026	1.06e-14	0.1973	0.721356	-0.122276	0.864005	-0.183638	0.801729	-0.998786	2.9e-17	-1.05022	6.47e-13	-0.235195	0.999863	C5orf30	protein-coding	10.024	9.563	9.781	8.699	7.852	8.264	4.813	4.587	4.643	4.52	4.219	4.373	10.832	11.767	11.284	9.916	9.214	9.534	6.408	6.249	6.332	5.059	5.499	5.241	11.767	1	0
NM_001308155	0.0152985	0.999984	-1.21158	9.83e-57	-0.240974	0.0315598	-1.12647	9.79e-25	-0.207312	0.602624	0.10231	0.720954	0.0502717	0.9974	-1.17838	1.22e-40	-1.21426	6.47e-29	0.014271	0.999863	GOLIM4	protein-coding	23.79	23.801	23.796	27.072	20.999	23.955	11.441	11.364	11.384	12.589	12.253	12.424	21.461	20.56	21.026	22.35	19.515	20.807	11.253	9.535	10.427	10.085	10.488	10.252	27.072	1	0
NM_001284311	-0.0879901	0.999984	-1.21135	0.0019778	0.0345737	1	-0.846634	0.0738882	0.0577665	0.997969	0.276767	1	-0.0638848	0.999988	-1.10649	0.0160576	-1.15143	0.0227361	-0.108133	0.999863	ADAP1	protein-coding	1.145	1.092	1.117	1.106	0.989	1.046	0.538	0.535	0.536	0.787	0.53	0.661	1.021	1.369	1.189	1.065	1.127	1.098	0.737	0.506	0.626	0.546	0.585	0.562	1.369	1	0
NM_001011666	0.142373	0.999984	-1.21115	1.1e-05	-0.356777	0.523074	-1.40085	2.72e-06	-0.505426	0.553607	-0.0488724	0.990354	-0.00436649	0.999988	-1.48796	6.06e-05	-1.70287	4.02e-05	-0.2156	0.999863	CREB5	protein-coding	0.615	0.508	0.559	0.656	0.578	0.616	0.285	0.257	0.264	0.292	0.237	0.265	0.52	0.395	0.459	0.523	0.359	0.434	0.214	0.151	0.183	0.142	0.167	0.152	0.656	1	0
NR_145752	0.159753	1	-1.21087	0.430141	-0.668206	1	-1.42527	0.39366	-1.0212	1	-0.0570863	1	-0.187349	1	-0.758218	1	-1.56138	1	-0.979633	1	SNORD63B	snoRNA	2.406	3.022	2.731	2.244	3.724	3.004	1.399	1.238	1.278	0.83	1.728	1.27	2.496	1.067	1.805	2.16	0.904	1.477	0.9	1.457	1.168	0	1.259	0.521	3.724	1	1
NM_001243425	0.0283066	0.999984	-1.20953	0.00782805	-0.100384	1	-0.790568	0.137658	0.130661	0.994412	0.445459	1	0.260021	0.997324	-1.0523	0.0471292	-1.15304	0.0363572	0.158893	0.999863	TTC39C	protein-coding	1.775	1.445	1.601	1.303	1.926	1.623	0.86	0.708	0.746	1.19	0.944	1.07	1.671	1.458	1.568	2.177	1.452	1.782	0.892	0.796	0.846	0.942	0.903	0.926	2.177	1	0
NM_003680	0.341104	0.067055	-1.20732	4e-56	-0.0784267	0.651258	-1.35947	4.8e-37	-0.339562	0.0656972	0.190361	0.276373	0.0810037	0.987306	-1.09919	1.19e-48	-1.07984	4.49e-26	0.100194	0.999863	YARS	protein-coding	41.211	38.588	39.829	50.804	49.623	50.198	19.43	18.927	19.052	20.376	24.042	22.172	39.737	39.105	39.431	39.913	40.136	40.034	20.473	20.702	20.583	21.296	21.988	21.582	50.804	1	0
NM_001350062	-0.261485	0.987438	-1.20567	6.66e-28	-0.409307	0.00858216	-0.89961	1.24e-10	-0.293762	0.413244	0.0452451	0.968077	-0.145065	0.942166	-0.729481	1.63e-08	-0.543746	0.000846094	0.0404381	0.999863	TANC1	protein-coding	4.528	4.863	4.705	3.994	3.798	3.893	2.255	2.265	2.263	2.25	2.487	2.366	3.857	3.524	3.696	3.324	3.091	3.197	2.597	2.385	2.495	2.407	2.622	2.496	4.863	1	0
NM_001285878	0.590166	0.00875287	-1.20528	5.95e-32	-0.337231	0.0493777	-1.65364	1.34e-05	-0.758897	0.000157579	0.138352	0.944297	0.169188	0.87417	-1.21659	1.12e-20	-0.740883	1.88e-08	0.644682	0.00011249	CEBPB	protein-coding	20.958	19.305	20.087	26.453	33.372	30.005	9.949	9.471	9.59	12.751	8.949	10.888	18.503	14.755	16.691	18.612	17.315	17.906	7.866	8.138	7.997	12.377	12.137	12.277	33.372	1	0
NM_001354010	0.218421	0.999984	-1.20385	3.52e-06	-0.269354	0.609968	-1.12557	8.25e-05	-0.429486	0.641058	0.300095	0.829379	0.0589634	0.999988	-0.875797	0.00432722	-0.668363	0.0626873	0.264773	0.999863	CBSL	protein-coding	2.221	2.098	2.156	2.147	2.811	2.488	0.878	1.161	1.09	1.373	1.22	1.298	1.971	1.766	1.872	1.853	1.881	1.868	1.217	1.062	1.142	1.553	1.109	1.369	2.811	1	0
NM_014317	0.0868364	0.999984	-1.20312	6.76e-15	-0.0508851	0.910404	-1.08245	5.63e-10	-0.0347644	0.997969	0.208843	0.772435	0.104152	0.997324	-1.21111	2.93e-12	-1.20563	3.96e-09	0.110121	0.999863	PDSS1	protein-coding	7.713	7.291	7.491	8.579	7.303	7.924	3.529	3.682	3.644	4.369	4.111	4.242	7.575	7.532	7.554	8.805	6.861	7.747	3.741	3.562	3.655	3.556	4.198	3.822	8.805	1	0
NM_182767	-0.139523	0.999984	-1.20236	3.56e-24	-0.10816	0.684213	-1.03642	4.89e-13	-0.0195406	0.997969	0.0269968	0.984598	-0.0499345	0.999988	-0.894638	1.29e-12	-1.06534	4.72e-12	-0.220813	0.999863	SLC6A15	protein-coding	5.832	5.948	5.893	5.828	4.841	5.321	3.004	2.713	2.785	3.057	2.821	2.941	5.536	5.868	5.696	5.722	4.886	5.267	3.526	3.339	3.436	2.884	2.888	2.886	5.948	1	0
NR_106831	-0.750444	1	-1.20169	0.35324	-0.921951	1	-0.517332	0.817233	-1.54407	1	-0.0693241	1	-1.36502	1	0.424749	0.825117	0.435871	1	-1.32042	1	MIR6773	ncRNA	4.271	2.981	3.591	3.32	1.049	2.155	1.84	1.679	1.719	0	3.408	1.67	3.447	0.526	2.035	1.065	0.446	0.728	3.109	2.875	2.996	2.193	0	1.285	4.271	1	1
NM_018004	-0.504078	0.403319	-1.20153	3.72e-11	-0.739509	0.0033016	-1.18003	1.81e-06	-0.629998	0.170023	-0.484037	0.32343	-0.393782	0.714526	-1.05737	4.67e-05	-0.800917	0.0157494	-0.137546	0.999863	TMEM45A	protein-coding	6.633	6.169	6.388	4.357	4.595	4.479	3.236	2.98	3.043	2.364	2.124	2.246	3.831	4.167	3.994	3.003	2.846	2.918	2.069	2.232	2.147	1.819	2.024	1.904	6.633	1	0
NM_001160407	0.0309278	0.999984	-1.20142	3.54e-22	0.279017	0.111175	-1.09879	1.3e-14	0.311365	0.361464	0.134282	0.84738	0.0643682	0.9974	-1.69536	5.08e-38	-1.50776	1.38e-23	0.251758	0.999863	TLCD1	protein-coding	29.027	28.052	28.513	29.039	28.878	28.956	14.58	13.139	13.498	15.037	15.656	15.34	37.415	34.84	36.17	35.182	37.246	36.305	13.783	11.183	12.533	15.139	13.925	14.636	37.415	1	0
NM_012385	0.435411	0.999984	-1.20015	1.98e-36	-0.303426	0.0221163	-1.66354	1.84e-06	-0.684233	0.388193	-0.0265822	0.978607	0.0555279	0.9974	-1.21215	4.79e-35	-1.10311	5.02e-19	0.164363	0.999863	NUPR1	protein-coding	77.127	69.491	73.102	80.939	114.184	98.005	36.726	34.239	34.859	33.478	37.042	35.224	61.949	61.962	61.956	61.405	62.177	61.825	29.834	30.016	29.921	33.636	32.037	32.974	114.184	1	0
NR_073083	-0.155191	0.999984	-1.19979	4.69e-30	-0.16387	0.447829	-1.20822	1.65e-19	-0.0812411	0.965736	-0.162802	0.720208	-0.0714283	0.9974	-1.25138	1.38e-23	-1.34007	4.81e-17	-0.16023	0.999863	CRIP2	protein-coding	31.088	30.505	30.781	27.886	27.082	27.473	15.006	14.782	14.838	13.852	13.128	13.497	30.858	26.514	28.758	24.708	27.573	26.267	14.057	12.907	13.504	12.468	11.109	11.906	31.088	1	0
NM_001097577	-0.0810391	0.999984	-1.19957	1.81e-34	-0.368349	0.00635176	-1.12584	4.25e-16	-0.291554	0.443576	-0.00684767	0.996378	-0.00372248	0.999988	-1.39306	1.4e-33	-1.28495	8.52e-20	0.103727	0.999863	ANG	protein-coding	59.149	62.924	61.139	53.481	60.773	57.224	29.619	29.413	29.464	30.397	29.203	29.812	49.878	48.821	49.367	46.999	47.469	47.255	20.821	21.233	21.019	22.91	21.309	22.247	62.924	1	0
NM_033129	0.0680375	0.999984	-1.1994	0.000589914	-0.159668	1	-1.37554	0.000355424	-0.215114	0.949456	-0.112815	1	0.0137747	0.999988	-1.6641	0.000104123	-1.87592	8.92e-05	-0.200284	1	SCRT2	protein-coding	0.737	0.853	0.798	0.972	0.697	0.831	0.442	0.343	0.368	0.368	0.357	0.362	0.745	0.742	0.743	0.74	0.702	0.719	0.299	0.225	0.264	0.242	0.203	0.226	0.972	1	0
NM_001040666	0.212464	0.999984	-1.19899	9.62e-53	-0.0980172	0.54407	-0.813759	3.97e-14	-0.118485	0.881033	0.598713	9.01e-15	0.193541	0.582337	-1.42948	1.1e-77	-0.911037	2.52e-14	0.711133	8.38e-11	STEAP2	protein-coding	53.029	49.674	51.26	66.353	52.512	59.248	23.645	25.839	25.292	36.329	40.014	38.134	50.411	49.689	50.062	61.634	48.688	54.588	20.926	20.661	20.798	31.325	35.503	33.055	66.353	1	0
NM_001320290	0.79103	1	-1.19824	0.164073	0.658657	1	-1.46415	0.0377977	0.323307	0.955342	0.521485	1	0.456112	1	-2.02888	0.0108096	-1.22471	0.0850804	1.26726	1	CYP4X1	protein-coding	0.321	0.228	0.272	0.473	0.467	0.47	0.18	0.098	0.118	0.19	0.197	0.193	0.526	0.375	0.453	0.721	0.477	0.588	0.111	0.137	0.123	0.234	0.354	0.284	0.721	1	0
NM_000613	0.0587482	0.999984	-1.19666	0.00140745	0.0558056	1	-0.878315	0.0228682	-0.504259	0.725506	0.378452	0.837313	-0.499657	0.839776	-1.51111	0.000208571	-0.84811	0.116574	0.164669	0.999863	HPX	protein-coding	2.021	1.331	1.658	1.906	1.569	1.733	0.709	0.885	0.841	1.113	1.023	1.069	2.053	1.574	1.821	1.472	1.01	1.221	0.664	0.76	0.71	0.676	0.9	0.769	2.053	1	0
NM_000574	0.260797	0.961397	-1.19519	4.54e-27	-0.0225081	0.951152	-1.41792	2e-27	-0.442579	0.047631	0.0389444	0.974412	-0.158612	0.899345	-1.42701	5.6e-27	-1.38885	2.23e-20	-0.120748	0.999863	CD55	protein-coding	11.225	11.489	11.364	13.321	13.689	13.51	5.21	5.74	5.608	5.783	5.697	5.741	10.898	12.431	11.639	10.07	9.999	10.032	4.634	5.076	4.847	4.302	4.46	4.367	13.689	1	0
NR_026935	-0.331253	0.999984	-1.19473	0.010212	0.0491605	1	-0.878535	0.143818	-0.264414	0.971759	-0.018167	1	-0.643244	1	-0.966529	0.0730293	-1.43643	0.0691432	-1.11566	1	LINC00889	ncRNA	0.572	0.524	0.547	0.459	0.408	0.433	0.289	0.249	0.259	0.298	0.235	0.267	0.68	0.502	0.594	0.294	0.426	0.366	0.268	0.409	0.336	0.11	0.203	0.148	0.68	1	1
NM_001004354	-0.0281053	0.999984	-1.19432	1.22e-31	0.129349	0.527619	-1.186	2.92e-19	0.187135	0.710408	-0.0194289	0.990118	0.0307756	0.999988	-1.26288	2.51e-33	-1.24465	6.42e-22	0.0488072	0.999863	NRARP	protein-coding	15.972	15.375	15.658	15.446	15.098	15.268	7.862	7.389	7.507	8.227	6.997	7.624	18.77	17.005	17.917	17.363	17.697	17.545	8.383	8.297	8.342	8.158	8.777	8.414	18.77	1	0
NM_001001390	-0.00150226	0.999984	-1.19182	2.79e-44	-0.149325	0.352225	-1.31047	8.92e-33	-0.138094	0.836712	-0.118907	0.693588	0.0107921	0.999988	-1.47928	5.38e-57	-1.67472	2.18e-43	-0.184441	0.999863	CD44	protein-coding	15.932	17.558	16.789	18.619	14.801	16.659	8.072	8.191	8.161	7.698	7.514	7.608	16.401	15.122	15.783	14.698	15.745	15.268	6.815	5.84	6.346	5.269	5.652	5.428	18.619	1	0
NM_001159575	0.125971	0.999984	-1.18826	8.14e-35	0.266466	0.0612679	-0.966488	1.17e-16	0.334669	0.13141	0.349277	0.0090322	0.195225	0.57222	-1.45868	3.95e-48	-1.32643	1.39e-29	0.327617	0.368714	SCNN1A	protein-coding	14.739	15.634	15.211	18.024	15.044	16.494	7.538	7.284	7.347	9.191	9.94	9.558	20.158	17.982	19.106	21.036	20.874	20.948	8.214	7.314	7.781	9.119	10.003	9.485	21.036	1	0
NM_001253725	-0.0345489	0.999984	-1.18798	4.35e-25	-0.00632811	0.987397	-1.17585	4.3e-18	-0.0305494	0.997969	-0.0210011	0.989375	-0.0574706	0.999988	-1.37088	6.64e-26	-1.30477	1.51e-19	0.00803537	0.999863	KREMEN2	protein-coding	21.917	18.338	20.03	19.795	19.244	19.512	9.505	10.035	9.903	10.603	8.989	9.812	21.809	19.984	20.927	19.054	19.471	19.281	10.386	7.71	9.098	9.446	8.324	8.981	21.917	1	0
NR_106902	0.108504	1	-1.18795	0.486937	0.470587	1	-0.711645	0.695831	1.06993	1	0.588162	1	0.708008	1	-2.40641	1	-0.918653	0.497976	2.1997	1	MIR6843	ncRNA	1.155	1.036	1.092	1.616	0.766	1.18	0.448	0.594	0.558	0.797	0.829	0.813	2.396	0.768	1.609	2.592	2.388	2.481	0.432	0.233	0.336	1.494	1.511	1.501	2.592	1	1
NR_146644	-0.540802	1	-1.1878	0.0337621	-0.321913	1	-0.216647	0.806274	0.358382	0.955796	0.427836	1	0.141154	1	-0.410511	0.59982	-0.109462	0.898459	0.442098	0.999863	LOC110091776	pseudo	0.832	0.886	0.86	0.788	0.402	0.59	0.479	0.376	0.402	0.448	0.7	0.572	0.944	0.49	0.724	0.788	0.733	0.758	0.657	0.551	0.606	0.793	0.816	0.802	0.944	1	1
NM_001243750	0.0778863	0.999984	-1.1872	3.33e-06	0.292167	0.498112	-1.30833	2.47e-06	0.113149	0.977793	-0.0486806	0.990118	-0.0999743	0.999988	-1.57849	6.93e-10	-1.2833	1.37e-05	0.196849	0.999863	NUDT8	protein-coding	7.605	7.076	7.326	8.102	7.318	7.699	4.14	3.156	3.401	3.967	3.076	3.53	9.742	9.004	9.385	8.114	8.647	8.404	3.47	3.555	3.511	3.515	4.421	3.89	9.742	1	0
NR_106959	0.924336	1	-1.18674	1	-1.2024	1	-0.755127	1	-0.830591	1	1.37977	1	1.29445	1	0.302031	1	-0.889139	1	0.0959544	1	MIR7109	ncRNA	2.165	0.486	1.28	1.894	2.992	2.458	1.049	0.348	0.523	2.334	0.972	1.666	0	1.2	0.58	1.823	1.017	1.384	0	1.64	0.789	1.001	0.708	0.88	2.992	1	1
NM_177455	-0.0657891	0.999984	-1.18626	0.0287574	0.197552	1	-0.989787	0.108093	0.304985	0.946004	0.138552	1	0.0423577	1	-1.64808	0.00526999	-1.03695	0.103412	0.660228	1	BHLHA15	protein-coding	1.922	1.68	1.795	1.609	1.798	1.706	0.669	1.03	0.94	0.935	1.017	0.975	2.557	1.748	2.166	2.378	1.899	2.117	0.692	0.846	0.766	0.865	1.547	1.148	2.557	1	0
NM_001083924	-0.195941	0.999984	-1.18592	1.24e-69	-0.23484	0.0188842	-0.860835	2.11e-17	-0.0661432	0.96296	0.130855	0.326191	-0.0261223	0.999988	-1.48767	1.06e-108	-1.34576	6.13e-37	0.115598	0.999863	C1orf116	protein-coding	45.851	48.483	47.238	45.837	36.426	41.006	22.918	23.066	23.029	24.573	26.567	25.55	41.193	42.44	41.796	39.01	39.829	39.455	17.048	16.333	16.704	16.436	19.063	17.524	48.483	1	0
NM_000095	-0.0458846	1	-1.18285	0.0881362	-0.0559703	1	-0.416531	0.608324	0.715594	0.748964	0.719702	1	0.726419	1	-0.457267	0.60974	-1.55298	0.0301725	-0.382535	1	COMP	protein-coding	0.328	0.345	0.337	0.299	0.347	0.324	0.221	0.124	0.148	0.307	0.243	0.276	0.281	0.395	0.336	0.464	0.603	0.539	0.147	0.403	0.27	0.277	0.13	0.216	0.603	1	0
NR_104656	-0.221125	0.999984	-1.181	0.00780891	-0.321718	1	-0.869445	0.122191	-0.423774	0.889834	0.095773	1	-0.322506	1	-0.550515	0.338903	-0.877252	0.223583	-0.648519	1	LOC100505942	ncRNA	1.502	1.713	1.613	1.168	1.557	1.368	0.667	0.876	0.824	0.998	0.702	0.853	1.299	1.388	1.342	1.194	0.882	1.025	1.201	0.853	1.033	0.665	0.614	0.644	1.713	1	1
NM_153372	0.111143	0.999984	-1.17906	0.0206037	0.177224	1	-1.45192	0.0098581	0.368648	0.891773	-0.165044	1	0.30391	0.997324	-1.93988	0.000714301	-1.68119	0.00268031	0.5533	1	C1QTNF1	protein-coding	0.448	0.562	0.508	0.641	0.452	0.544	0.273	0.23	0.241	0.21	0.241	0.225	0.584	0.61	0.596	0.718	0.697	0.706	0.168	0.181	0.174	0.296	0.201	0.256	0.718	1	0
NR_107052	0.269141	1	-1.17839	1	-1.86178	1	0.266337	1	-0.554058	1	1.66114	1	1.58028	1	-0.292508	1	-1.75181	1	0.0953325	1	MIR8085	ncRNA	1.083	0.971	1.024	1.262	1.197	1.229	0	0.871	0.654	0.933	2.43	1.666	0	0.6	0.29	1.215	0.509	0.831	0	0.547	0.263	0.5	0	0.293	2.43	1	1
NM_001242628	0.0890329	0.999984	-1.17798	1.61e-06	0.217567	0.705507	-1.33716	2.19e-06	0.0424836	0.997969	-0.0695919	0.981154	-0.0852165	0.999988	-1.11927	0.000145808	-0.921999	0.0032012	0.115175	0.999863	GFOD1	protein-coding	2.098	2.133	2.117	2.397	2.087	2.238	1.044	1.035	1.037	0.868	1.143	1.003	3.12	2.016	2.586	2.261	2.379	2.325	1.544	1.101	1.331	1.163	1.665	1.371	3.12	1	0
NM_198534	-0.0628628	0.999984	-1.1775	2.97e-05	-0.0747116	0.924868	-0.986223	0.00195894	0.0682589	0.997019	0.130156	0.958926	0.0812	0.999988	-0.994381	0.00171831	-1.22311	0.000504036	-0.146198	0.999863	TEX45	protein-coding	2.783	2.255	2.505	2.422	2.365	2.393	1.188	1.269	1.249	1.343	1.398	1.37	2.543	2.441	2.494	2.564	2.498	2.528	1.458	1.342	1.402	1.133	1.358	1.226	2.783	1	0
NM_032827	0.491505	0.197139	-1.17734	1.99e-11	-0.800167	0.000466601	-1.3921	4.4e-15	-0.649673	0.0180137	0.276756	0.685311	0.642687	0.0494677	-1.08697	1.32e-05	-1.50828	6.33e-11	0.222172	0.999863	ATOH8	protein-coding	2.07	1.921	1.991	2.655	2.903	2.782	1.078	0.904	0.947	1.209	1.2	1.204	1.295	1.095	1.198	1.719	1.856	1.794	0.692	0.567	0.632	0.705	0.735	0.717	2.903	1	0
NR_046586	0.943632	1	-1.17665	1	-0.594278	1	-1.52953	1	-4.58612	1	0.598043	1	-3.05088	1	-0.849481	1	3.13732	1	0.95383	1	DLG3-AS1	ncRNA	0.16	0.216	0.19	0.561	0.177	0.364	0.078	0.103	0.097	0.069	0.216	0.141	0.083	0.178	0.129	0	0	0	0	0.162	0.078	0.296	0	0.174	0.561	1	1
NM_001161342	0.0446136	1	-1.17664	0.0460736	-0.216599	1	-0.944485	0.151637	-0.271719	0.974712	0.279469	1	-0.00953094	1	-2.03702	0.00961555	-1.33512	0.118379	0.679945	1	TMEM171	protein-coding	0.854	0.791	0.821	0.964	0.731	0.845	0.374	0.426	0.413	0.499	0.495	0.497	0.744	0.733	0.739	0.681	0.725	0.705	0.181	0.223	0.201	0.408	0.216	0.328	0.964	1	0
NM_001409	-0.0658547	0.999984	-1.17573	1.85e-13	-0.213866	0.508881	-1.04097	9.27e-07	-0.614348	0.146674	0.071661	0.954918	-0.462652	0.252641	-1.06058	9.2e-09	-0.664286	0.00912085	-0.0662024	0.999863	MEGF6	protein-coding	2.823	2.205	2.497	3.095	1.744	2.402	1.098	1.345	1.283	1.336	1.299	1.318	2.511	2.009	2.268	1.886	1.285	1.559	1.415	1.011	1.221	1.294	0.962	1.156	3.095	1	0
NM_014067	-0.177616	0.999984	-1.17482	8.36e-23	-0.0682799	0.82981	-1.01169	1.35e-09	-0.00995159	0.998516	-0.0141132	0.993401	-0.118362	0.993452	-1.05992	6.24e-15	-0.806524	1.58e-06	0.134885	0.999863	MACROD1	protein-coding	20.079	19.839	19.953	16.107	18.812	17.496	9.879	9.764	9.792	9.581	10.15	9.86	20.488	19.236	19.883	17.161	17.928	17.578	11.57	9.756	10.698	12.098	10.783	11.554	20.488	1	0
NM_001350960	-0.0465505	0.999984	-1.17478	1.66e-19	-0.293363	0.169073	-1.30738	9.61e-16	-0.325908	0.455532	-0.177929	0.789192	-0.0782022	0.9974	-0.949484	8.8e-10	-1.08265	1.14e-08	-0.21173	0.999863	IMMP2L	protein-coding	17.528	16.966	17.232	16.084	17.037	16.573	8.237	8.665	8.558	7.658	7.551	7.605	14.495	14.869	14.676	13.105	13.57	13.358	8.971	8.047	8.526	7.584	6.771	7.247	17.528	1	0
NM_001354715	0.205695	0.999984	-1.17427	2.27e-26	0.0565357	0.863517	-0.913501	6.16e-14	0.181517	0.706963	0.46694	0.000416027	0.331496	0.148215	-1.30552	3.36e-27	-1.05909	1.26e-13	0.578312	0.00844078	THRB	protein-coding	4.509	5.077	4.809	5.668	5.332	5.496	2.326	2.386	2.371	3.204	3.417	3.308	4.852	5.553	5.191	6.533	6.055	6.273	2.414	2.298	2.358	3.03	3.891	3.387	6.533	1	0
NM_001297562	-0.285185	0.999984	-1.17145	0.000600438	-0.458296	1	-0.605184	0.137785	-0.405458	0.824463	0.277144	0.908489	-0.23125	0.997324	-0.472943	0.276998	-0.137309	0.822778	0.104319	0.999863	TNFSF4	protein-coding	0.93	0.925	0.927	0.825	0.693	0.757	0.568	0.374	0.422	0.601	0.526	0.565	0.703	0.706	0.704	0.624	0.532	0.574	0.605	0.531	0.569	0.673	0.516	0.608	0.93	1	0
NM_007298	0.15744	0.999984	-1.17082	2.21e-30	0.0178948	0.955391	-1.05781	3.73e-21	-0.00453094	0.998537	0.271149	0.0801809	0.135635	0.87417	-1.05214	2.31e-27	-1.07877	8.54e-20	0.108798	0.999863	BRCA1	protein-coding	12.416	14.258	13.387	15.185	14.407	14.786	6.535	6.613	6.594	7.913	8.204	8.056	14.092	14.102	14.097	15.329	14.437	14.843	7.71	7.506	7.612	8.027	8.053	8.038	15.329	1	0
NM_001789	0.148328	0.999984	-1.16853	1.28e-16	-0.0684152	0.835248	-1.08766	3.58e-15	-0.157586	0.831962	0.23104	0.633749	0.0601249	0.999988	-1.22844	8.59e-18	-1.07061	2.48e-10	0.217173	0.999863	CDC25A	protein-coding	6.245	6.69	6.48	7.611	6.676	7.131	3.595	2.864	3.046	3.83	3.777	3.804	6.724	6.154	6.448	6.451	6.434	6.442	3.392	2.759	3.088	3.854	3.12	3.55	7.611	1	0
NM_001291980	-0.10652	0.999984	-1.16809	1.21e-07	-0.520083	0.160418	-1.02668	0.000133685	-0.615969	0.266239	0.0364577	0.990557	-0.200721	0.997324	-1.13865	0.000181549	-1.1188	0.0024239	-0.182683	0.999863	FGFR4	protein-coding	2.43	2.169	2.292	2.481	1.791	2.127	1.125	1.143	1.138	1.094	1.27	1.18	1.869	1.474	1.678	1.506	1.295	1.391	0.894	0.805	0.851	0.838	0.617	0.746	2.481	1	0
NR_027270	-0.333215	1	-1.16788	0.244272	0.138597	1	-1.16893	0.366138	-0.0175372	1	-0.340149	1	-0.488465	1	-0.623856	0.559983	0.188794	0.898935	0.322523	1	ANKRD20A11P	pseudo	0.288	0.488	0.394	0.411	0.212	0.309	0.217	0.175	0.186	0.138	0.172	0.155	0.399	0.497	0.446	0.18	0.421	0.311	0.36	0.291	0.327	0.266	0.545	0.382	0.545	1	1
NM_001353	-0.730927	0.039912	-1.16786	1.11e-09	-0.652439	0.0173667	-1.13264	3.42e-05	-0.781194	0.113012	-0.697623	0.0721255	-0.858664	0.0469547	-1.24739	4.08e-06	-1.00159	0.02333	-0.612223	0.999863	AKR1C1	protein-coding	6.99	6.317	6.635	4.046	3.92	3.981	3.485	3.136	3.223	2.096	2.023	2.06	4.336	4.493	4.412	2.103	2.547	2.345	2.346	1.815	2.091	0.983	1.723	1.289	6.99	1	0
NM_032712	0.179295	0.999984	-1.16602	8.55e-83	-0.112739	0.31432	-0.8785	4.42e-20	-0.0532594	0.977808	0.467922	5.27e-20	0.239489	0.0987716	-1.15277	6.32e-83	-0.896971	2.02e-23	0.495311	1.33e-09	C19orf48	protein-coding	288.528	289.161	288.861	318.934	329.999	324.614	140.963	144.43	143.566	196.741	204.32	200.454	282.805	274.668	278.871	316.059	315.766	315.899	140.024	140.462	140.235	194.089	193.505	193.847	329.999	1	0
NM_016498	0.0244827	0.999984	-1.16588	3.86e-23	-0.0926297	0.749963	-1.02847	2.33e-14	-0.00537563	0.998612	0.162911	0.743838	0.11272	0.997324	-1.32368	3.82e-24	-1.25496	2.34e-14	0.181367	0.999863	MTFP1	protein-coding	21.135	22.115	21.652	22.962	20.837	21.871	11.087	10.398	10.57	12.141	12.176	12.158	22.072	20.263	21.197	20.146	23.651	22.053	9.659	9.267	9.47	10.649	10.368	10.532	23.651	1	0
NM_001145029	-0.0272999	0.999984	-1.16556	0.000485829	0.101195	1	-0.981017	0.0148253	0.0726006	0.997969	0.156648	0.959255	-0.0546116	0.999988	-1.3423	0.000374178	-1.18978	0.00786511	0.0979023	0.999863	ANKRD30B	protein-coding	0.62	0.652	0.637	0.759	0.494	0.623	0.33	0.304	0.311	0.307	0.408	0.356	0.761	0.663	0.714	0.841	0.491	0.65	0.361	0.267	0.316	0.35	0.307	0.332	0.841	1	0
NM_001354656	0.274357	0.999984	-1.16545	0.00051647	-0.0530668	1	-1.31733	0.000139489	-0.385235	0.788604	0.122626	0.97141	-0.056664	0.999988	-0.841716	0.0365179	-0.696813	0.118711	0.087421	0.999863	OXTR	protein-coding	0.674	0.783	0.732	0.967	0.793	0.878	0.369	0.356	0.359	0.395	0.403	0.399	0.825	0.642	0.736	0.689	0.666	0.676	0.55	0.366	0.462	0.519	0.43	0.482	0.967	1	0
NM_181265	0.0030721	0.999984	-1.16455	1.45e-42	0.173418	0.146047	-0.847416	2.14e-11	-0.0350129	0.997969	0.326532	0.450066	-0.203311	0.997324	-1.09638	2.7e-47	-0.8234	0.0101593	0.0683839	0.999863	WDR17	protein-coding	16.57	16.098	16.321	18.886	13.878	16.315	7.383	8.717	8.385	9.408	11.116	10.244	19.78	18.66	19.239	19.697	12.566	15.816	10.701	9.425	10.087	10.199	10.479	10.315	19.78	1	0
NM_001284423	-0.281659	0.999984	-1.16403	5.68e-12	-0.146327	0.700464	-0.990263	6.2e-06	-0.130761	0.950616	-0.109663	0.936561	-0.265376	0.815898	-1.07097	6.63e-08	-0.798245	0.000997525	0.00756906	0.999863	MYRIP	protein-coding	2.404	2.538	2.475	1.931	2.101	2.018	1.305	1.165	1.199	1.043	1.266	1.152	2.442	2.219	2.334	1.979	1.752	1.856	1.145	1.337	1.237	1.111	1.346	1.209	2.538	1	0
NM_175698	0.213628	1	-1.16362	0.0771418	-0.0302811	1	-0.937787	0.183215	-0.714474	0.808427	0.441791	1	-0.469187	1	-0.635404	0.41371	-0.194784	0.861014	-0.0293398	1	SSX2	protein-coding	0.604	0.683	0.645	0.918	0.58	0.745	0.305	0.329	0.323	0.362	0.518	0.439	0.763	0.553	0.661	0.442	0.469	0.456	0.418	0.53	0.472	0.34	0.584	0.441	0.918	1	0
NM_001164417	0.213628	1	-1.16362	0.0771418	-0.0302811	1	-0.937787	0.183215	-0.714474	0.808427	0.441791	1	-0.469187	1	-0.635404	0.41371	-0.194784	0.861014	-0.0293398	1	SSX2B	protein-coding	0.604	0.683	0.646	0.919	0.581	0.745	0.305	0.329	0.323	0.362	0.519	0.439	0.763	0.553	0.662	0.442	0.469	0.457	0.418	0.53	0.472	0.34	0.584	0.441	0.919	1	0
NM_003467	-0.307906	1	-1.16332	0.0437058	0.0116777	1	-0.919369	0.218217	0.487482	0.877688	-0.0609609	1	0.168615	1	-1.2491	0.0609019	-1.16331	0.10497	0.263744	1	CXCR4	protein-coding	0.602	0.689	0.647	0.508	0.527	0.518	0.302	0.334	0.326	0.25	0.372	0.31	0.646	0.713	0.678	0.745	0.721	0.732	0.388	0.251	0.322	0.249	0.516	0.36	0.745	1	0
NR_104061	-1.70092	1	-1.1633	0.316047	-0.385737	1	0.81646	0.666786	-1.4942	1	0.276332	1	-2.80606	1	-0.660866	0.666373	1.12383	1	-1.0021	1	LINC00993	ncRNA	0.374	0.624	0.506	0.062	0.236	0.152	0.259	0.241	0.245	0.323	0.288	0.306	0.444	0.356	0.401	0.06	0.05	0.055	0.35	0.216	0.286	0.198	0.07	0.145	0.624	1	1
NR_031619	-1.86115	1	-1.16311	0.30263	-1.33121	1	1.45617	0.337827	1.00242	1	0.757867	1	0.472532	1	0.504008	0.771683	0.452969	0.786226	0.420622	1	MIR1287	ncRNA	3.503	4.54	4.05	1.362	0.861	1.105	1.132	2.629	2.256	3.021	3.844	3.424	1.616	1.726	1.669	3.058	1.463	2.19	2.55	2.751	2.647	4.317	2.546	3.584	4.54	1	1
NM_012193	-0.205533	0.999984	-1.16223	1.67e-14	-0.260281	0.34432	-1.0055	1.35e-07	-0.184774	0.864848	-0.0484845	0.977374	-0.129206	0.997324	-1.09286	1.06e-09	-1.15898	6.81e-08	-0.195551	0.999863	FZD4	protein-coding	1.95	2.2	2.082	2.045	1.555	1.793	1.054	1.012	1.022	0.942	1.082	1.01	1.741	1.876	1.807	1.752	1.436	1.58	1.013	0.885	0.952	0.836	0.785	0.815	2.2	1	0
NM_015964	-0.277764	0.999984	-1.16218	9.46e-06	-0.410913	0.398487	-1.03191	0.00188593	-0.292872	0.864271	-0.146428	0.950418	-0.158569	0.997324	-0.91148	0.00819757	-1.05119	0.00967262	-0.298309	0.999863	TPPP3	protein-coding	4.602	4.188	4.383	3.68	3.525	3.6	2.166	2.188	2.183	1.785	2.213	1.995	3.649	3.243	3.453	3.062	2.873	2.959	2.276	1.825	2.059	1.671	1.591	1.638	4.602	1	0
NM_001282985	-0.497104	0.000448869	-1.16205	5.6e-55	-0.458382	5.09e-07	-1.06991	2.05e-23	-0.39285	0.0435986	-0.403376	2.34e-06	-0.430436	0.000865967	-1.01525	3.93e-35	-1.08925	1.12e-17	-0.504986	0.00102903	TRIB1	protein-coding	39.796	40.705	40.275	31.408	25.529	28.39	19.938	19.973	19.964	15.308	15.328	15.318	30.281	30.85	30.556	21.675	21.864	21.778	17.157	16.69	16.932	10.712	12.736	11.55	40.705	1	0
NM_001345860	0.229453	0.999984	-1.16075	2.4e-14	0.0378344	0.931545	-1.24638	8.97e-13	-0.142009	0.905186	0.144321	0.891532	0.0504052	0.999988	-1.58317	7.52e-20	-1.56038	6.22e-15	0.0749046	0.999863	ABLIM3	protein-coding	3.485	3.49	3.488	3.933	4.176	4.058	1.735	1.73	1.731	1.862	2.024	1.941	3.75	3.721	3.736	3.757	3.671	3.711	1.409	1.381	1.396	1.296	1.598	1.421	4.176	1	0
NM_002915	0.237251	0.860289	-1.15822	1.6e-36	-0.173986	0.286607	-1.19001	5.18e-29	-0.143164	0.809786	0.207224	0.249974	0.26898	0.235534	-0.96669	3.48e-24	-1.13624	8.09e-21	0.0993834	0.999863	RFC3	protein-coding	25.161	27.469	26.378	33.157	28.685	30.861	13.335	12.879	12.992	15.826	14.832	15.339	23.754	24.93	24.322	30.69	25.806	28.032	14.508	13.377	13.964	15.204	14.022	14.715	33.157	1	0
NM_013430	-0.125513	0.999984	-1.15728	6.16e-16	-0.524802	0.0103415	-1.32142	1.02e-14	-0.372914	0.418475	-0.289987	0.54647	0.0273599	0.999988	-0.965884	2.09e-07	-1.00461	7.28e-06	-0.0114842	0.999863	GGT1	protein-coding	7.062	7.635	7.364	7.012	6.403	6.699	3.809	3.545	3.611	3.121	2.957	3.041	5.749	4.914	5.345	4.709	5.679	5.237	3.29	2.819	3.064	3.154	2.764	2.993	7.635	1	0
NM_001348989	-0.452338	0.999984	-1.1571	0.0226508	0.372305	1	-1.05455	0.1126	0.862168	0.472239	-0.362846	1	0.0387702	0.999988	-1.8421	0.000581534	-1.10239	0.0384678	0.781014	1	ABCG2	protein-coding	0.359	0.36	0.359	0.309	0.217	0.262	0.232	0.14	0.163	0.155	0.13	0.143	0.478	0.492	0.485	0.537	0.425	0.476	0.208	0.095	0.153	0.253	0.257	0.254	0.537	1	0
NM_002996	-0.234419	0.999984	-1.15562	1.98e-22	-0.296018	0.13911	-1.28154	9.35e-17	-0.364906	0.3601	-0.36002	0.132183	-0.301807	0.55273	-1.45556	2.56e-21	-1.61025	1.71e-17	-0.45578	0.773532	CX3CL1	protein-coding	9.037	8.971	9.002	8.759	6.549	7.625	4.81	4.224	4.37	3.675	3.423	3.552	8.532	6.776	7.683	5.465	6.411	5.98	3.461	2.785	3.136	2.095	2.378	2.212	9.037	1	0
NM_006829	0.102518	0.999984	-1.15457	8.03e-23	-0.351396	0.0459452	-1.26591	5.39e-17	-0.143661	0.89267	-0.00847754	0.996378	0.310905	0.391342	-1.01592	9.82e-13	-1.21116	2.76e-13	0.115666	0.999863	ADIRF	protein-coding	38.851	39.425	39.154	39.248	43.986	41.68	19.784	19.312	19.43	19.436	19.956	19.691	31.313	32.71	31.988	35.737	40.319	38.231	18.761	16.676	17.758	19.539	18.006	18.904	43.986	1	0
NM_004056	-0.41066	0.701471	-1.15422	2.6e-12	0.475129	0.0216629	-1.13368	1.48e-07	0.589552	0.0488199	-0.391311	0.41313	-0.294839	0.554708	-1.2625	1.48e-14	-1.02825	1.37e-07	-0.0607022	0.999863	CA8	protein-coding	2.215	2.139	2.175	1.844	1.428	1.631	1.158	1.031	1.063	0.843	0.84	0.842	2.994	3.32	3.152	2.466	2.473	2.47	1.373	1.572	1.469	1.3	1.477	1.373	3.32	1	0
NM_002547	-0.0563781	0.999984	-1.15341	2.59e-10	0.125018	0.791207	-1.28142	5.1e-09	-0.0408169	0.997969	-0.185144	0.889081	-0.221471	0.918657	-1.12217	7.28e-08	-0.97975	2.97e-05	-0.0788187	0.999863	OPHN1	protein-coding	1.27	1.309	1.29	1.217	1.245	1.231	0.667	0.627	0.637	0.537	0.613	0.575	1.327	1.607	1.462	1.233	1.184	1.207	0.838	0.671	0.758	0.683	0.719	0.698	1.607	1	0
NM_002837	-0.265521	0.760768	-1.15079	7.11e-40	-0.079131	0.693788	-1.06937	1.39e-24	-0.0975142	0.905755	-0.184294	0.0705218	-0.282744	0.0250303	-1.38857	5.33e-91	-1.41348	5.87e-47	-0.307785	0.0716896	PTPRB	protein-coding	21.304	25.419	23.473	22.026	16.84	19.364	11.08	12.243	11.954	10.653	10.234	10.448	22.938	23.214	23.071	18.921	17.55	18.175	10.516	9.225	9.895	7.359	8.281	7.741	25.419	1	0
NR_136707	0.101329	1	-1.15059	0.0623171	0.40082	1	-0.713309	0.292313	-0.0824376	0.997969	0.540738	1	-0.379882	1	-1.44106	0.0274894	-0.565336	0.476514	0.495573	1	FANCB	protein-coding	2.055	1.317	1.666	2.26	1.363	1.799	0.854	0.831	0.837	1.164	1.318	1.24	2.742	1.888	2.329	1.582	1.821	1.712	1.374	0.534	0.97	1.465	1.152	1.336	2.742	1	0
NM_001130141	0.0284052	0.999984	-1.1503	2.52e-27	0.608745	2.97e-08	-1.09304	4.82e-18	0.546361	0.0021315	0.087241	0.907479	-0.0327831	0.999988	-1.33865	1.02e-44	-1.22325	5.85e-21	0.0826427	0.999863	PCBP3	protein-coding	20.301	18.837	19.529	19.858	19.777	19.816	10.059	9.556	9.681	10.54	10.547	10.543	31.473	30.774	31.135	28.733	29.639	29.226	14.448	13.098	13.799	15.217	13.29	14.419	31.473	1	0
NM_001178088	0.0048561	0.999984	-1.14952	5.34e-14	0.151504	0.628606	-1.04044	4.73e-09	0.237228	0.716023	0.115619	0.919886	0.0914682	0.997324	-0.988705	1.05e-10	-1.09878	1.15e-09	-0.0179377	0.999863	SYNJ2	protein-coding	1.983	2.213	2.104	2.362	1.846	2.097	0.975	1.109	1.076	1.088	1.222	1.154	2.437	2.43	2.433	2.673	2.318	2.48	1.452	1.293	1.375	1.215	1.452	1.313	2.673	1	0
NM_001397	-0.150517	0.999984	-1.14945	2.33e-38	0.242112	0.0578584	-1.29629	3.72e-26	0.466814	0.0103061	-0.296271	0.0750993	0.0754522	0.997324	-1.20806	1.42e-43	-1.53921	1.44e-34	-0.255938	0.999863	ECE1	protein-coding	11.769	11.472	11.612	11.383	9.502	10.417	5.895	5.744	5.782	4.456	5.16	4.801	14.676	14.002	14.35	14.045	14.929	14.526	7.186	6.706	6.955	5.287	6.144	5.642	14.929	1	0
NR_038982	-0.368375	0.999984	-1.14928	7.08e-10	-0.0562574	0.917214	-0.870259	0.000448417	-0.107679	0.978936	-0.0883743	0.96238	-0.41899	0.479874	-1.2182	1.95e-08	-1.11786	7.62e-05	-0.318716	0.999863	LOC100507346	ncRNA	4.541	4.902	4.731	4.178	3.138	3.644	2.338	2.385	2.373	2.08	2.436	2.255	4.859	4.622	4.745	3.843	3.001	3.384	2.125	2.436	2.274	1.672	1.926	1.777	4.902	1	1
NM_001256041	-0.124564	0.999984	-1.1482	2.86e-17	-0.519895	0.00538566	-0.867901	6.97e-08	-0.63879	0.00874232	0.157277	0.824993	-0.242077	0.806874	-1.29283	6.21e-13	-1.02403	1.58e-06	0.0262554	0.999863	MYO1A	protein-coding	5.702	5.168	5.421	5.48	4.467	4.96	2.564	2.842	2.773	3.105	3.053	3.079	4.093	3.813	3.958	3.377	3.052	3.2	2.02	1.591	1.814	1.916	1.674	1.816	5.702	1	0
NR_003014	-2.04767	1	-1.14743	1	-1.15393	1	0.438435	1	2.79772	1	-0.505684	1	1.90925	1	0.688932	1	-0.961371	1	0.270799	1	SNORA47	snoRNA	0.506	0.681	0.598	0.295	0	0.144	0.49	0.163	0.244	0.436	0	0.222	0	0.561	0.271	0.284	1.664	1.035	0.237	0.766	0.491	0.234	0.992	0.548	1.664	1	1
NM_001291309	-0.068489	0.999984	-1.14724	5.42e-11	0.0317478	0.951948	-0.880255	4.93e-06	0.06858	0.988101	0.199183	0.820549	-0.0309386	0.999988	-1.13842	3.88e-10	-1.21396	7.87e-09	-0.106726	0.999863	PCSK6	protein-coding	2.46	2.971	2.729	2.728	2.435	2.577	1.387	1.344	1.355	1.566	1.609	1.587	2.894	2.905	2.9	2.77	2.682	2.722	1.512	1.436	1.476	1.337	1.346	1.341	2.971	1	0
NR_146873	-0.45086	0.999984	-1.14695	1.74e-06	0.322709	0.425831	-0.811387	0.0106139	0.445418	0.591509	-0.115635	0.960841	-0.327077	0.817698	-1.05191	1.19e-05	-0.705061	0.0213378	0.0195818	0.999863	KHDRBS2	protein-coding	3.198	3.045	3.117	2.471	2.082	2.271	1.616	1.527	1.549	1.472	1.462	1.467	4.315	3.828	4.08	3.457	2.802	3.101	2.276	2.119	2.201	2.23	2.13	2.189	4.315	1	0
NR_026694	-0.568498	1	-1.1467	0.10913	-0.138574	1	0.0726354	0.946778	0.493787	0.926873	0.652929	1	0.0657507	1	-0.541904	0.530246	-0.66185	0.482467	-0.0545156	1	ZCCHC18	protein-coding	0.742	0.469	0.598	0.481	0.334	0.406	0.293	0.31	0.305	0.545	0.42	0.484	0.656	0.488	0.575	0.525	0.62	0.577	0.463	0.416	0.441	0.432	0.396	0.417	0.742	1	0
NM_015570	0.0625377	0.999984	-1.14663	1.46e-13	0.0857046	0.834628	-1.13849	1.56e-09	0.0224356	0.997969	0.0721378	0.962472	0.000516563	0.999988	-1.39548	2.55e-15	-1.4879	3.77e-14	-0.0918974	0.999863	AUTS2	protein-coding	2.026	2.073	2.051	2.418	1.861	2.132	1.007	1.044	1.035	1.005	1.189	1.095	2.464	2.077	2.277	2.209	2.152	2.178	0.978	0.954	0.966	0.873	0.904	0.886	2.464	1	0
NM_001167738	0.118384	0.999984	-1.14645	9.7e-28	0.727892	7.02e-12	-1.17084	1.23e-15	0.796872	2.68e-06	0.0951941	0.897145	0.188567	0.554351	-1.45577	1.77e-51	-1.67092	4.32e-37	-0.0257437	0.999863	NAV1	protein-coding	2.982	3.169	3.08	3.91	2.777	3.329	1.527	1.555	1.548	1.576	1.769	1.671	5.478	5.155	5.322	5.979	5.663	5.807	2.3	2.038	2.174	1.846	2.345	2.053	5.979	1	0
NM_016545	-0.320513	0.30972	-1.14624	9.65e-34	0.00261206	0.993734	-1.05265	3.84e-15	-0.00617565	0.998516	-0.225942	0.38569	-0.32826	0.165123	-1.24972	4.47e-35	-1.02636	1.25e-12	-0.104686	0.999863	IER5	protein-coding	20.366	19.708	20.019	16.114	15.769	15.937	10.049	10.043	10.044	9.399	8.031	8.729	20.794	21.086	20.935	15.112	16.843	16.054	10.201	9.511	9.869	9.131	8.816	9.001	21.086	1	0
NR_145765	0.264371	1	-1.14503	0.359834	-0.178434	1	-0.38658	0.764927	-0.0661652	1	1.02326	1	0.377987	1	-0.203462	0.899277	-0.819437	0.580958	-0.237465	1	SNORA77B	snoRNA	2.515	2.005	2.246	2.932	2.471	2.695	1.083	1.168	1.147	2.168	2.508	2.335	2.609	1.549	2.097	3.136	2.101	2.572	2.353	1.692	2.035	1.549	1.827	1.665	3.136	1	1
NM_001278098	0.00995604	0.999984	-1.14385	4.23e-10	0.131592	0.770748	-0.957923	5.8e-06	-0.142383	0.938256	0.197881	0.849316	-0.262705	0.860778	-1.43615	8.02e-12	-1.26683	5.39e-07	-0.0916677	0.999863	GDNF	protein-coding	2.651	2.618	2.634	2.969	2.33	2.641	1.248	1.38	1.347	1.496	1.584	1.539	3.295	2.728	3.021	2.269	2.536	2.414	1.383	1.107	1.25	1.04	1.26	1.131	3.295	1	0
NM_018128	0.0165737	0.999984	-1.14324	1.8e-66	0.152973	0.171838	-0.927898	1.9e-22	0.140911	0.739778	0.233422	0.0109073	0.0055608	0.999988	-1.22623	5.53e-82	-0.998685	4.93e-28	0.232926	0.169987	TSR1	protein-coding	44.077	45.413	44.781	48.049	42.144	45.018	22.385	22.547	22.507	25.35	28.305	26.798	51.456	52.352	51.889	52.263	47.937	49.908	25.345	24.318	24.851	28.301	28.908	28.552	52.352	1	0
NR_149047	-0.0237895	0.999984	-1.14111	0.00654391	-0.205168	1	-0.800593	0.116979	-0.075168	0.997969	0.324528	1	0.107675	0.999988	-0.705221	0.163204	-0.40063	0.503306	0.412252	0.999863	LOC100128340	ncRNA	3.397	3.047	3.212	3.301	3.004	3.148	1.372	1.803	1.695	1.415	2.693	2.041	2.878	2.95	2.913	3.749	2.341	2.982	2.172	1.829	2.007	2.355	2.888	2.575	3.749	1	1
NM_000598	-0.592575	7.94e-06	-1.14017	1.49e-51	0.524739	4.69e-10	-1.31471	1.43e-32	0.713772	7.58e-08	-0.76605	1.18e-22	-0.402949	0.000193706	-0.952343	2.92e-37	-1.39464	8.74e-44	-0.845341	3.72e-17	IGFBP3	protein-coding	67.467	74.845	71.356	46.801	46.913	46.859	35.729	35.892	35.851	22.982	19.774	21.411	107.18	106.478	106.841	76.726	78.359	77.615	67.436	56.277	62.068	32.206	35.268	33.473	107.18	1	0
NM_001258417	-0.0499058	0.999984	-1.13995	1.51e-12	0.427384	0.0402841	-1.05175	2.4e-08	0.560029	0.0298184	0.0388432	0.983907	0.0838794	0.997324	-0.912607	2.11e-09	-1.11846	2.24e-10	-0.121914	0.999863	ARHGAP20	protein-coding	2.138	2.093	2.114	2.184	1.888	2.032	1.085	1.051	1.06	1.117	1.105	1.111	2.964	2.971	2.968	3.153	2.895	3.013	1.78	1.748	1.765	1.513	1.672	1.579	3.153	1	0
NM_003944	-0.286299	0.396121	-1.13963	4.78e-40	-0.564579	5.13e-08	-0.963888	1.04e-23	-0.597922	1.44e-05	-0.108701	0.606215	-0.318243	0.0320304	-1.17744	7.52e-35	-0.999223	3.27e-17	-0.140344	0.999863	SELENBP1	protein-coding	90.207	76.43	82.945	73.224	62.968	67.959	41.474	42.336	42.121	39.078	39.898	39.48	60.98	56.568	58.847	45.772	44.746	45.214	32.511	25.705	29.237	27.528	24.08	26.101	90.207	1	0
NR_002565	-0.417188	1	-1.13896	0.22886	-0.204989	1	-0.808046	0.521736	-0.407756	1	-0.0745802	1	-0.619485	1	-1.14174	0.318635	-0.439982	0.788409	0.08346	1	SNORD25	snoRNA	6.299	8.006	7.199	7.345	3.482	5.362	2.544	4.39	3.93	4.073	2.827	3.463	5.991	6.984	6.471	4.713	3.453	4.027	3.929	2.65	3.314	3.396	3.433	3.412	8.006	1	1
NM_004111	0.0116378	0.999984	-1.13777	1.16e-39	-0.0146398	0.954973	-0.994841	1.55e-22	0.0352505	0.997019	0.157634	0.438341	0.0624015	0.997324	-1.16417	1.26e-43	-0.994069	5.71e-16	0.233074	0.819845	FEN1	protein-coding	44.024	41.48	42.683	43.027	42.582	42.799	22.697	20.52	21.062	24.549	24.201	24.378	43.482	44.802	44.12	41.381	46.946	44.41	23.584	20.528	22.114	26.12	24.619	25.499	46.946	1	0
NM_022129	-0.167113	0.999984	-1.13776	6e-45	-0.4474	8.66e-06	-0.874947	8.99e-12	-0.472854	0.00775674	0.097524	0.938121	-0.191593	0.620103	-1.05661	1.15e-32	-0.919586	7.8e-13	-0.0551492	0.999863	PBLD	protein-coding	32.492	34.439	33.518	32.397	27.071	29.663	16.704	17.028	16.947	16.159	20.508	18.29	25.701	25.523	25.615	23.497	19.699	21.43	13.962	13.597	13.786	12.187	13.869	12.883	34.439	1	0
NM_005797	-0.206673	0.999984	-1.13663	5.87e-15	-0.487338	0.0115631	-0.985367	1.34e-08	-0.261219	0.673725	-0.0560559	0.97141	0.0206911	0.999988	-0.999398	6.74e-09	-1.28993	1.1e-10	-0.270389	0.999863	MPZL2	protein-coding	6.533	6.679	6.61	6.372	5.061	5.699	3.684	3.058	3.214	3.466	3.052	3.263	5.216	4.618	4.927	4.743	4.827	4.789	2.795	2.709	2.754	2.29	2.176	2.243	6.679	1	0
NM_021021	0.261786	0.999984	-1.13542	1.85e-14	0.114804	0.745074	-1.3349	2.79e-15	-0.21541	0.754662	0.06299	0.9683	-0.0673532	0.999988	-1.2423	3.57e-15	-1.26097	2.46e-11	-0.0866041	0.999863	SNTB1	protein-coding	3.223	2.961	3.085	3.775	3.594	3.682	1.582	1.546	1.555	1.492	1.822	1.654	3.417	3.566	3.489	3.132	3.258	3.201	1.697	1.606	1.653	1.573	1.469	1.53	3.775	1	0
NM_018725	-0.0261543	0.999984	-1.1343	1.99e-25	-0.00468304	0.99038	-1.02114	1.82e-14	-0.186308	0.760128	0.0886251	0.910892	-0.206341	0.718609	-1.06279	8.26e-19	-0.879952	5.53e-09	-0.0236178	0.999863	IL17RB	protein-coding	18.322	16.469	17.345	18.555	15.513	16.993	8.498	9.027	8.895	8.886	10.095	9.479	18.887	17.282	18.111	16.632	13.573	14.967	10.651	8.731	9.728	9.7	8.943	9.386	18.887	1	0
NR_031699	-1.23008	1	-1.13325	1	2.14265	1	1.89356	1	3.32147	1	1.79752	1	-0.0192964	1	-2.37432	1	-2.17482	1	0.165593	1	MIR1292	ncRNA	0.533	0	0.252	0	0	0	0	0.171	0.129	0.46	0.478	0.469	0	2.364	1.143	1.795	0.501	1.091	0.499	0	0.259	0.493	0	0.289	2.364	1	1
NR_036096	-1.23008	1	-1.13325	1	-1.38043	1	NA	1	NA	1	-0.627953	1	NA	1	1.11404	1	NA	1	-1.21254	1	MIR3143	ncRNA	0.559	0	0.264	0	0	0	0	0.18	0.135	0	0	0	0	0	0	0	0	0	0.523	0	0.271	0	0	0	0.559	1	1
NR_036230	0.216085	1	-1.13325	1	1.69167	1	-0.526662	1	-1.59014	1	0.825786	1	-3.05088	1	-3.35037	1	1.52756	1	1.82896	1	MIR4263	ncRNA	0.422	0	0.2	0.493	0	0.24	0	0.136	0.102	0	0.379	0.186	0.438	0.937	0.679	0	0	0	0	0	0	0	0.553	0.229	0.937	1	1
NR_039782	0.246857	1	-1.13325	1	0.110488	1	-2.01495	1	-0.197415	1	-0.627953	1	-0.0634181	1	-1.79308	1	1.12033	1	2.85893	1	MIR4639	ncRNA	0.509	0	0.241	0	0.563	0.289	0	0.164	0.123	0	0	0	0	0.565	0.273	0	0.479	0.261	0	0	0	0	1.333	0.552	1.333	1	1
NR_106801	0.216085	1	-1.13325	1	-1.38043	1	-0.547442	1	-1.59014	1	0.801115	1	NA	1	NA	1	1.28343	1	1.58237	1	MIR6743	ncRNA	0.495	0	0.234	0.577	0	0.281	0	0.159	0.12	0.427	0	0.218	0	0	0	0	0	0	0	0	0	0.457	0	0.268	0.577	1	1
NR_106868	1.23735	1	-1.13325	1	0.0561781	1	-2.99214	1	-0.156534	1	-0.627953	1	1.01148	1	-1.72833	1	-2.53704	1	NA	1	MIR6810	ncRNA	0.502	0	0.237	0.585	0.555	0.57	0	0.161	0.121	0	0	0	0.521	0	0.269	0.564	0.472	0.514	0	0	0	0	0	0	0.585	1	1
NR_106926	0.246857	1	-1.13325	1	-1.38043	1	-0.57378	1	-0.129891	1	0.801115	1	1.49963	1	1.11404	1	0.00134753	1	0.371029	1	MIR6866	ncRNA	0.509	0	0.241	0	0.563	0.289	0	0.164	0.123	0.439	0	0.224	0	0	0	0.572	0	0.261	0.477	0	0.247	0	0.666	0.276	0.666	1	1
NR_002964	1.20448	1	-1.13325	1	-1.38043	1	-2.96447	1	-2.57134	1	-0.627953	1	NA	1	NA	1	NA	1	NA	1	SNORA28	snoRNA	0.277	0	0.131	0.646	0	0.315	0	0.089	0.067	0	0	0	0	0	0	0	0	0	0	0	0	0	0	0	0.646	1	1
NR_028374	-1.23008	1	-1.13325	1	-1.38043	1	0.912122	1	NA	1	0.825786	1	NA	1	1.11404	1	2.56028	1	1.41982	1	SNORA80B	snoRNA	0.257	0	0.121	0	0	0	0	0.083	0.062	0	0.23	0.113	0	0	0	0	0	0	0.24	0	0.125	0	0.671	0.278	0.671	1	1
NR_145809	-1.23008	1	-1.13325	1	-1.38043	1	NA	1	1.34481	1	-0.627953	1	1.49963	1	1.11404	1	0.674868	1	1.03457	1	SNORD150	snoRNA	0.468	0	0.221	0	0	0	0	0.151	0.113	0	0	0	0	0	0	0.525	0	0.239	0.438	0	0.227	0.865	0	0.507	0.865	1	1
NM_004925	-0.234722	0.902419	-1.13236	3.35e-37	0.0570684	0.807294	-1.12837	3.42e-24	0.233961	0.609761	-0.22931	0.164894	-0.057212	0.999988	-1.25793	3.8e-47	-1.13262	1.9e-16	0.0679654	0.999863	AQP3	protein-coding	34.923	37.457	36.259	31.248	29.913	30.562	18.726	17.98	18.166	15.617	16.109	15.858	39.247	39.339	39.291	32.916	39.374	36.431	18.619	18.155	18.396	18.357	19.461	18.814	39.374	1	0
NM_016579	0.01521	0.999984	-1.13217	2.76e-37	-0.226562	0.0674404	-1.18326	2.2e-31	-0.144537	0.856311	-0.0332363	0.966221	0.0980336	0.997324	-1.20462	1.31e-44	-1.22819	4.1e-19	0.0744414	0.999863	CD320	protein-coding	73.967	76.134	75.109	76.218	74.508	75.34	40.433	35.794	36.95	37.627	37.675	37.65	70.132	63.761	67.052	61.422	75.637	69.159	33.486	31.519	32.54	32.974	34.135	33.455	76.218	1	0
NM_020726	-0.0967794	0.999984	-1.13163	1.55e-35	0.00231299	0.994025	-1.09732	1.48e-21	0.0649062	0.966616	-0.061471	0.924052	-0.0333225	0.999988	-1.08683	1.63e-37	-1.12081	2.14e-22	-0.0675803	0.999863	NLN	protein-coding	7.842	8.865	8.381	8.467	7.119	7.775	4.194	4.265	4.247	3.842	4.396	4.113	8.773	8.694	8.735	8.599	7.814	8.172	4.717	4.486	4.606	4.078	4.545	4.271	8.865	1	0
NM_015141	-0.14641	0.999984	-1.1315	2.12e-30	0.0301408	0.916666	-1.047	2.05e-18	0.0940829	0.922402	-0.0602854	0.932221	-0.0813243	0.997324	-1.04435	7.59e-26	-1.14318	3.69e-19	-0.180304	0.999863	GPD1L	protein-coding	11.483	11.169	11.317	10.798	9.585	10.175	5.966	5.547	5.651	5.654	5.511	5.584	12.358	11.774	12.076	11.477	10.454	10.92	6.784	6.31	6.556	5.437	5.905	5.631	12.358	1	0
NR_135177	-0.437719	0.999984	-1.13025	0.00366301	-0.41548	1	-0.707885	0.174685	-0.163497	0.987151	-0.0169198	1	-0.184817	0.999988	-0.932646	0.0631847	-0.426192	0.506712	0.320364	0.999863	LOC105371038	ncRNA	5.113	3.863	4.454	3.138	3.421	3.283	2.478	2.12	2.209	1.914	2.657	2.278	3.281	3.729	3.498	2.945	2.971	2.959	2.14	1.97	2.058	2.798	2.2	2.55	5.113	1	1
NM_000815	0.236355	1	-1.1286	0.0551231	0.499686	1	-0.777737	0.212298	-0.0645064	0.997969	0.587113	1	-0.327839	1	-1.10157	0.0464573	-0.831637	0.248593	-0.0585221	1	GABRD	protein-coding	0.489	0.601	0.548	0.549	0.72	0.637	0.298	0.262	0.271	0.375	0.471	0.422	0.808	0.803	0.805	0.731	0.51	0.611	0.474	0.365	0.422	0.452	0.331	0.402	0.808	1	0
NM_003713	0.0504644	0.999984	-1.12822	4.27e-15	-0.25502	0.314533	-1.23607	5.65e-13	-0.507321	0.0826227	-0.0577058	0.971035	-0.201049	0.902521	-0.937658	1.82e-08	-0.766231	0.000338469	-0.0299806	0.999863	PLPP3	protein-coding	4.871	5.284	5.089	5.546	4.933	5.231	2.656	2.522	2.556	2.761	2.271	2.521	4.379	4.505	4.44	3.535	3.867	3.716	2.593	2.597	2.595	2.62	2.348	2.507	5.546	1	0
NR_003016	-0.0362522	1	-1.12784	0.343214	-0.377844	1	-0.805858	0.509788	-0.193824	1	0.282255	1	0.145311	1	-0.917435	0.509766	-1.04766	0.489232	0.0123551	1	SNORA26	snoRNA	5.44	1.028	3.114	2.003	4.115	3.087	1.11	2.026	1.798	1.975	2.056	2.015	3.565	1.587	2.609	1.607	3.767	2.783	1.608	1.445	1.529	1.852	1.124	1.551	5.44	1	1
NM_173472	-0.0272973	0.999984	-1.12651	0.0037753	0.326462	1	-0.398616	0.400659	-0.146131	0.987151	0.701525	0.468791	-0.498835	0.830989	-1.19033	0.00301254	-0.538204	0.329986	0.152208	0.999863	FANCD2OS	protein-coding	2.129	2.218	2.176	2.402	1.86	2.124	1.032	1.16	1.128	2.013	1.634	1.827	2.53	3.16	2.834	1.927	1.936	1.932	1.542	1.248	1.401	1.714	1.303	1.543	3.16	1	0
NM_182776	0.0213404	0.999984	-1.12578	5.3e-67	-0.0385343	0.82981	-1.01055	7.13e-31	-0.0645984	0.962489	0.138683	0.129845	-0.00382298	0.999988	-1.23157	1.22e-84	-1.08843	2.24e-28	0.139467	0.999863	MCM7	protein-coding	130.513	123.167	126.641	129.848	125.992	127.869	64.987	63.918	64.184	72.76	71.288	72.039	130.856	126.848	128.918	120.36	126.195	123.536	65	57.878	61.574	67.98	64.534	66.554	130.856	1	0
NM_024680	0.0700864	0.999984	-1.12569	8.71e-15	0.0235571	0.956606	-0.806785	5.62e-06	-0.0747296	0.981523	0.389589	0.180894	-0.0269472	0.999988	-0.997584	1.12e-10	-0.961071	1.61e-07	0.00886139	0.999863	E2F8	protein-coding	4.431	4.546	4.492	5.418	4.01	4.695	2.419	2.18	2.239	2.789	3.29	3.034	5.024	4.498	4.77	4.69	4.296	4.476	2.694	2.643	2.669	2.799	2.446	2.653	5.418	1	0
NR_109879	-0.420352	0.413419	-1.1247	1.08e-17	-0.049833	0.896507	-1.15204	5.1e-09	-0.0125063	0.998516	-0.447125	0.0982391	-0.382061	0.227128	-0.893345	1.7e-08	-1.04532	1.62e-07	-0.532934	0.338161	SEMA6A-AS1	ncRNA	20.161	20.733	20.463	18.146	12.476	15.235	10.484	10.357	10.389	7.096	8.42	7.745	21.106	20.122	20.63	16.78	13.712	15.11	14.225	10.631	12.496	7.673	9.214	8.311	21.106	1	1
NM_145792	-0.125871	0.999984	-1.12414	4.07e-46	-0.0484434	0.825278	-1.01525	4.3e-24	0.122784	0.835162	-0.014922	0.986723	0.0463743	0.999988	-1.35242	2.35e-58	-1.25347	2.2e-31	0.145288	0.999863	MGST1	protein-coding	105.518	105.703	105.616	102.8	90.067	96.263	54.862	52.792	53.308	54.241	53.73	53.991	103.75	109.318	106.442	106.023	105.268	105.612	48.482	44.932	46.774	49.033	52.3	50.385	109.318	1	0
NR_002743	-0.154153	1	-1.12286	1	-1.89598	1	-2.11762	1	0.203772	1	-1.14709	1	1.93874	1	0.712062	1	-2.07765	1	-0.851046	1	SNORD50A	snoRNA	0.936	0.84	0.886	1.092	0.518	0.797	0.454	0.452	0.452	0	0.42	0.206	0.486	0	0.251	0	1.76	0.958	0.438	0.473	0.455	0.433	0	0.254	1.76	1	1
NM_001164446	0.0687025	0.999984	-1.11997	1.95e-25	0.332913	0.0156231	-1.24566	1.18e-23	0.310961	0.369254	-0.055772	0.949203	0.047752	0.999988	-1.32297	2.08e-33	-1.45837	3.18e-21	-0.0873757	0.999863	C6orf132	protein-coding	5.231	5.358	5.298	5.89	5.175	5.523	2.822	2.609	2.662	2.617	2.664	2.64	7.179	6.741	6.967	6.299	7.469	6.936	3.403	2.825	3.125	2.605	3.156	2.833	7.469	1	0
NR_024345	-0.184514	0.999984	-1.11917	0.000483569	-0.526769	1	-0.593265	0.151899	-0.851375	0.3601	0.339855	0.844813	-0.507426	0.888292	-0.949527	0.0321398	-0.419169	0.566343	0.0257634	0.999863	HNF1A-AS1	ncRNA	1.299	1.33	1.315	1.416	0.905	1.154	0.753	0.613	0.648	0.743	0.988	0.863	0.996	0.908	0.953	0.824	0.478	0.635	0.647	0.456	0.555	0.326	0.794	0.52	1.416	1	1
NR_106744	-0.424832	1	-1.11908	1	-0.598044	1	0.669759	1	-0.14544	1	1.39566	1	0.0300597	1	0.125557	1	-0.048854	1	-0.148822	1	MIR378J	ncRNA	0.321	1.151	0.759	0.374	0.709	0.546	0.622	0.206	0.31	0.83	1.152	0.988	0.666	0.356	0.516	0.72	0.301	0.492	0.6	0.648	0.623	0.296	0.839	0.521	1.152	1	1
NM_139354	-0.0418328	0.999984	-1.11834	1.9e-28	0.0664302	0.806682	-1.0965	5.88e-19	0.15621	0.825179	-0.0189784	0.988498	0.0488891	0.999988	-1.27583	2.23e-32	-1.16225	1.76e-16	0.162223	0.999863	MATK	protein-coding	20.659	21.513	21.109	20.795	19.937	20.354	10.974	10.627	10.713	10.958	10.639	10.802	24.217	21.874	23.085	21.571	24.093	22.944	10.954	10.346	10.661	11.14	12.26	11.604	24.217	1	0
NM_001634	0.101885	0.999984	-1.11767	7.1e-68	-0.381925	1.52e-07	-1.2348	1.4e-44	-0.382452	0.00743188	-0.0132365	0.983553	0.102472	0.882164	-1.14592	2.93e-77	-1.10726	9.94e-36	0.140868	0.999863	AMD1	protein-coding	167.525	164.58	165.973	186.34	168.481	177.172	87.032	82.687	83.77	89.394	81.313	85.435	132.559	133.325	132.929	144.395	130.137	136.634	70.86	63.691	67.411	70.49	74.886	72.31	186.34	1	0
NM_002298	-0.366363	0.532842	-1.11715	9.95e-17	-0.569219	0.00184923	-1.0058	1.03e-08	-0.697633	0.0074732	-0.254712	0.610465	-0.493745	0.142271	-1.32257	2.07e-13	-0.9997	3.24e-05	-0.170752	0.999863	LCP1	protein-coding	4.886	5.084	4.991	4.102	3.605	3.847	2.59	2.523	2.54	2.289	2.053	2.173	3.612	3.401	3.51	2.35	2.425	2.391	1.599	1.539	1.57	1.265	1.478	1.353	5.084	1	0
NM_145287	0.114436	0.999984	-1.11665	1.26e-10	-0.123495	0.780678	-1.19695	2.96e-09	-0.195762	0.874054	0.0352481	0.988015	0.0435267	0.999988	-0.897787	6.17e-06	-0.826864	0.00062568	0.114173	0.999863	ZNF519	protein-coding	1.604	1.512	1.555	1.894	1.475	1.679	0.799	0.796	0.797	0.773	0.887	0.828	1.527	1.456	1.493	1.737	1.234	1.463	0.938	0.853	0.897	0.96	0.939	0.951	1.894	1	0
NM_005907	-0.261531	0.999984	-1.11627	4.87e-22	-0.0614695	0.844566	-1.34944	3.82e-18	-0.111565	0.914972	-0.493286	0.0121171	-0.310897	0.248373	-1.09848	7.74e-20	-1.17011	9.91e-14	-0.382864	0.564678	MAN1A1	protein-coding	5.834	6.611	6.244	5.4	4.937	5.162	3.075	3.279	3.228	2.569	2.023	2.301	6.505	5.947	6.235	5.074	4.58	4.805	3.318	3.189	3.256	2.53	2.351	2.456	6.611	1	0
NM_001145106	-0.240252	0.999984	-1.11545	6.01e-06	-0.0952507	0.888327	-0.802544	0.00757792	0.290247	0.821049	0.0720876	0.978664	0.146222	0.997324	-0.851103	0.00396418	-0.941129	0.00174298	0.0570341	0.999863	FIBCD1	protein-coding	1.616	1.82	1.723	1.598	1.306	1.448	0.929	0.846	0.867	0.961	0.92	0.941	1.653	1.705	1.678	1.901	1.676	1.778	1.241	0.844	1.05	1.02	1.108	1.056	1.901	1	0
NM_001289070	0.265235	0.999984	-1.11488	1.28e-23	0.198357	0.268125	-1.20156	9.42e-18	-0.0645832	0.983273	0.180616	0.644122	0.00363165	0.999988	-1.17273	5.68e-19	-1.05643	1e-13	0.120128	0.999863	HELLS	protein-coding	11.446	11.082	11.254	15.686	11.41	13.491	6.009	5.581	5.688	6.601	6.674	6.637	13.501	13.464	13.483	14.412	11.642	12.904	7.758	5.642	6.74	6.94	7.327	7.1	15.686	1	0
NM_017831	0.089463	0.999984	-1.11412	1.55e-12	0.155631	0.63754	-1.2912	2.04e-13	-0.0896786	0.971556	-0.0868718	0.946104	-0.155119	0.964648	-1.30086	2.54e-15	-1.37017	1.7e-11	-0.223434	0.999863	RNF125	protein-coding	2.192	2.479	2.343	2.542	2.404	2.471	1.171	1.22	1.208	1.143	1.148	1.145	2.788	2.646	2.719	2.334	2.348	2.342	1.29	1.178	1.236	0.948	1.133	1.024	2.788	1	0
NM_001735	-0.0237836	0.999984	-1.11312	8.01e-31	-0.173213	0.310495	-1.09625	7.74e-22	-0.473261	0.0101351	-0.00674072	0.996378	-0.323158	0.124042	-1.01823	7.66e-25	-0.772093	3.1e-08	-0.0773202	0.999863	C5	protein-coding	9.407	10.378	9.919	9.979	9.383	9.673	4.862	5.258	5.159	4.948	5.318	5.129	9.118	9.197	9.156	7.603	6.492	6.999	5.262	4.858	5.068	4.407	5.016	4.659	10.378	1	0
NM_014321	0.138184	0.999984	-1.11177	2.09e-20	0.0762173	0.808754	-0.972065	4.13e-12	-0.0523856	0.988196	0.279023	0.315988	0.0107358	0.999988	-1.16982	1.24e-19	-0.933266	4.41e-10	0.246768	0.999863	ORC6	protein-coding	15.749	14.937	15.321	17.592	16.016	16.783	7.964	7.812	7.85	9.096	10.315	9.693	17.519	16.228	16.895	17.149	15.545	16.276	8.25	8.534	8.386	9.929	9.573	9.782	17.592	1	0
NM_005558	0.00657065	0.999984	-1.11165	5.26e-36	-0.168066	0.289664	-1.01808	6.61e-21	-0.205599	0.611099	0.101513	0.80761	-0.029931	0.999988	-1.26482	2.43e-38	-1.11726	6.86e-18	0.11745	0.999863	LAD1	protein-coding	20.392	21.166	20.8	22.05	19.537	20.76	10.737	10.619	10.648	11.549	11.694	11.62	20.002	18.601	19.325	17.826	18.438	18.159	9.254	8.723	8.998	8.96	10.196	9.471	22.05	1	0
NM_182705	0.137428	0.999984	-1.11159	1.08e-05	0.0674348	0.924054	-1.37242	6.85e-08	0.200254	0.889447	-0.124843	0.953589	0.2706	0.907445	-1.3444	9.84e-07	-1.7699	2.29e-10	-0.150745	0.999863	RFLNB	protein-coding	1.465	1.873	1.68	1.821	1.832	1.826	0.993	0.755	0.814	0.776	0.825	0.8	2.117	1.54	1.838	2.01	2.214	2.121	0.905	0.706	0.809	0.629	0.802	0.7	2.214	1	0
NR_002915	-0.768741	1	-1.11041	1	-1.96043	1	-3.01931	1	-1.14493	1	-2.75217	1	0.0609657	1	-1.72833	1	0.00134753	1	1.82896	1	SNORA74A	snoRNA	0.696	0	0.329	0	0.385	0.198	0.337	0.056	0.126	0	0	0	0.181	0	0.093	0.195	0	0.089	0	0	0	0	0.228	0.094	0.696	1	1
NR_104319	0.0726718	0.999984	-1.11027	0.00675369	-0.309357	1	-1.46866	0.00162189	-0.199647	0.97517	-0.289283	1	0.18415	0.999988	-1.26802	0.0160581	-1.29443	0.0238299	0.162529	1	SCHLAP1	ncRNA	1.307	1.52	1.42	1.779	1.204	1.484	0.798	0.677	0.707	0.647	0.565	0.607	1.256	1.127	1.194	1.576	1.047	1.288	0.521	0.587	0.553	0.47	0.76	0.59	1.779	1	1
NR_002952	0.518038	1	-1.11	0.201905	0.32557	1	-0.595003	0.471143	-0.540702	0.909067	1.02744	1	-0.347763	1	-0.899577	0.300325	-1.03406	0.351277	-0.484824	1	SNORA9	snoRNA	4.199	4.003	4.096	4.591	6.964	5.809	1.526	2.532	2.282	4.978	3.77	4.386	4.902	5.82	5.346	4.419	3.7	4.027	2.456	3.975	3.186	2.426	2.06	2.274	6.964	1	1
NR_145754	0.667579	1	-1.1063	1	-2.93274	1	-0.947199	1	-1.157	1	0.845587	1	2.4398	1	2.14018	1	0.30813	1	0.606597	1	SNORD3K	snoRNA	0.7	0.314	0.496	0.816	0.774	0.794	0	0.45	0.338	0	0.942	0.462	0	0	0	0.393	0.329	0.358	0.327	0.353	0.34	0.97	0	0.569	0.97	1	1
NM_017957	-0.327661	0.418386	-1.10551	1.9e-23	-0.260077	0.141763	-1.03516	1.75e-13	-0.258712	0.559565	-0.25646	0.352043	-0.325355	0.235461	-1.10801	3.31e-15	-0.939845	1.32e-08	-0.156298	0.999863	EPN3	protein-coding	7.938	8.392	8.177	6.986	5.987	6.473	4.331	4.118	4.171	3.617	3.543	3.58	7.079	7.152	7.115	5.473	5.43	5.45	4.223	3.172	3.717	3.051	3.461	3.221	8.392	1	0
NM_000057	0.00604111	0.999984	-1.10464	4.52e-20	-0.0885365	0.783552	-0.955818	1.04e-11	0.0385753	0.997019	0.155797	0.771698	0.13405	0.961818	-0.958404	7.89e-13	-0.915264	2.25e-09	0.176778	0.999863	BLM	protein-coding	5.39	5.79	5.601	5.956	5.232	5.585	2.927	2.855	2.873	3.362	3.164	3.265	5.252	5.722	5.479	6.025	5.554	5.769	3.241	3.08	3.164	3.675	3.311	3.524	6.025	1	0
NR_026900	-0.32248	0.913115	-1.10432	1.57e-15	0.100668	0.76727	-0.786101	7.19e-06	0.239543	0.712373	-0.00285087	0.999026	-0.182479	0.894408	-1.12564	1.47e-13	-0.942024	2.05e-07	0.000697069	0.999863	FLJ23867	ncRNA	6.38	6.457	6.421	5.461	4.768	5.105	3.178	3.419	3.359	3.345	3.368	3.356	7.375	6.989	7.188	6.001	6.14	6.077	3.475	3.891	3.675	3.526	3.706	3.601	7.375	1	1
NM_003380	-0.084542	0.999984	-1.10383	1.2e-22	-0.726848	2.38e-07	-1.26846	1.14e-19	-0.82897	7.27e-05	-0.248598	0.420057	-0.185849	0.932035	-1.11207	1.11e-12	-1.14541	3.5e-08	-0.219963	0.999863	VIM	protein-coding	13.909	15.549	14.773	14.215	13.424	13.809	7.604	7.616	7.613	6.97	6.029	6.509	9.759	8.822	9.306	6.948	8.659	7.879	4.393	5.222	4.792	3.618	4.517	3.991	15.549	1	0
NM_001100118	0.120803	0.999984	-1.1035	9.78e-19	0.0966925	0.754881	-0.892831	7.17e-10	0.0442602	0.994412	0.332935	0.165237	0.0697181	0.997324	-0.916561	5.74e-12	-0.868033	5.28e-09	0.118127	0.999863	XRCC3	protein-coding	9.707	8.93	9.297	11	9.205	10.079	4.571	5	4.893	5.776	6.529	6.145	10.994	9.792	10.413	11.049	9.932	10.441	6.652	5.673	6.181	6.508	6.599	6.546	11.049	1	0
NR_125739	0.558652	0.0951607	-1.10199	1.55e-12	-0.376214	0.142011	-1.59458	3.8e-15	-0.751948	0.00343042	0.0647748	0.972069	0.183675	0.956567	-1.10522	2.2e-08	-0.632655	0.00234341	0.655808	0.0985669	CEBPB-AS1	ncRNA	4.789	4.443	4.607	6.034	7.399	6.735	2.457	2.333	2.364	2.981	2.087	2.543	4	3.419	3.719	4.274	3.831	4.033	1.913	1.946	1.929	3.034	2.918	2.986	7.399	1	1
NR_046853	-0.299686	0.999984	-1.09969	0.0373058	-0.638015	1	-0.805958	0.215525	0.0246726	0.998516	-0.00683905	1	0.364351	1	-0.300149	0.719928	-0.389599	0.627013	0.275024	1	HM13-AS1	ncRNA	2.687	1.744	2.19	1.867	1.706	1.784	1.274	1.048	1.104	1.084	1.232	1.157	1.127	1.838	1.471	2.246	1.451	1.813	1.658	1.039	1.36	1.215	2.019	1.548	2.687	1	1
NM_001346003	0.354407	0.999984	-1.09952	0.000526271	-0.211536	1	-0.836509	0.00947106	-0.143015	0.97517	0.61774	0.402217	0.423484	0.82896	-0.718245	0.0622437	-0.94098	0.0108003	0.200652	0.999863	IGFLR1	protein-coding	2.765	2.863	2.817	3.331	3.796	3.57	1.355	1.535	1.49	2.332	2.21	2.272	2.68	2.392	2.541	3.275	3.256	3.264	1.763	1.687	1.727	1.938	1.948	1.942	3.796	1	0
NM_005371	0.043615	0.999984	-1.0992	1.44e-18	0.124847	0.649782	-0.95489	1.15e-10	0.101969	0.932678	0.189408	0.71243	0.0217836	0.999988	-1.1664	2.27e-18	-1.16555	3.18e-14	0.0220803	0.999863	METTL1	protein-coding	17.896	17.013	17.43	18.442	17.337	17.875	8.633	9.359	9.178	9.796	11.133	10.451	19.15	20.551	19.827	19.936	18.798	19.317	9.833	9.963	9.895	10.082	9.594	9.88	20.551	1	0
NM_032184	-0.100172	0.999984	-1.09876	1.22e-07	0.25296	0.510767	-0.863911	0.000212748	0.292695	0.712678	0.135488	0.927484	-0.0596793	0.999988	-1.18894	7.03e-09	-0.901265	0.000191573	0.228963	0.999863	SYDE2	protein-coding	1.533	1.897	1.725	1.71	1.483	1.593	0.843	0.927	0.906	0.94	1.045	0.992	2.057	2.214	2.133	2.026	1.911	1.964	1.055	1.041	1.048	1.062	1.359	1.185	2.214	1	0
NM_012081	0.368542	0.0175824	-1.09808	6.42e-52	-0.26165	0.00970837	-1.24388	1.43e-46	0.0119631	0.997969	0.224753	0.00141571	0.643151	1.03e-13	-1.45001	1.06e-104	-1.54355	2.17e-51	0.549586	1.33e-06	ELL2	protein-coding	40.526	44.677	42.714	59.225	50.46	54.726	22.166	21.983	22.029	26.276	26.093	26.186	37.831	36.342	37.111	56.961	54.321	55.524	15.897	14.491	15.221	19.939	23.697	21.495	59.225	1	0
NM_000269	0.0458381	0.999984	-1.09748	9.45e-38	-0.22726	0.0407381	-1.12939	1.01e-22	-0.131346	0.862334	0.0165067	0.985233	0.142394	0.80659	-1.3037	2.06e-56	-1.18472	7.82e-28	0.261282	0.433993	NME1	protein-coding	139.439	139.372	139.403	135.114	149.916	142.712	76.843	68.091	70.272	74.12	74.152	74.136	123.849	124.645	124.234	128.843	134.281	131.803	55.199	57.425	56.27	65.835	66.514	66.116	149.916	1	0
NM_003378	0.00249458	0.999984	-1.09721	1.34e-66	0.380646	3.98e-06	-1.17688	5.89e-34	0.376223	0.0873708	-0.0755416	0.765508	-0.00129422	0.999988	-1.39354	4.86e-113	-1.29807	1.58e-29	0.0946797	0.999863	VGF	protein-coding	205.569	193.693	199.309	198.474	198.641	198.56	104.129	102.779	103.115	105.234	94.141	99.799	285.196	257.366	271.742	237.231	281.629	261.396	116.318	114.646	115.514	122.998	118.695	121.216	285.196	1	0
NM_018664	0.0129697	0.999984	-1.09637	0.00695967	0.376836	1	-0.824758	0.0819498	0.149304	0.986117	0.281607	1	-0.213858	0.997324	-1.69498	0.000190521	-1.47424	0.00272013	0.00715355	0.999863	BATF3	protein-coding	1.952	2.261	2.115	2.194	2.041	2.115	1.204	1.016	1.063	1.653	1.052	1.358	3.315	2.401	2.873	2.47	2.268	2.36	1.329	0.645	1	1.05	0.882	0.98	3.315	1	0
NM_014435	0.406487	0.170458	-1.09496	3.59e-18	-0.06324	0.86015	-1.05765	1.54e-14	0.172657	0.789023	0.444427	0.0116591	0.643343	4.65e-05	-1.06579	1.72e-13	-1.22036	4.47e-18	0.488898	0.121849	NAAA	protein-coding	12.397	11.593	11.973	15.635	15.921	15.782	6.026	6.391	6.3	8.574	8.641	8.607	11.406	12.541	11.955	18.181	17.74	17.941	6.203	6.598	6.393	8.429	9.211	8.753	18.181	1	0
NM_001277223	-0.116795	0.999984	-1.09414	4.88e-63	-0.0297711	0.87811	-1.04892	2.64e-34	0.067238	0.959108	-0.0697741	0.760681	-0.0189523	0.999988	-1.28657	5.91e-98	-1.3126	5.32e-40	-0.044797	0.999863	TAGLN2	protein-coding	215.214	224.854	220.295	211.591	192.397	201.739	114.803	113.826	114.069	108.772	112.385	110.542	224.855	224.924	224.888	206.613	219.197	213.462	104.484	101.847	103.215	98.538	97.477	98.098	224.924	1	0
NM_003994	0.181668	0.999984	-1.09385	4.04e-10	-0.0706766	0.888727	-1.14637	2.52e-09	0.0329353	0.997969	0.130265	0.921813	0.286385	0.728894	-0.66259	0.00106377	-1.05374	3.66e-07	-0.105297	0.999863	KITLG	protein-coding	1.905	1.953	1.93	2.349	2.012	2.176	0.986	1.017	1.009	1.084	1.146	1.114	1.815	2.018	1.913	2.392	2.106	2.237	1.303	1.406	1.353	1.239	1.229	1.235	2.392	1	0
NM_001290056	0.356113	1	-1.09135	0.137376	0.366161	1	-1.55064	0.0307057	-0.549	0.895131	-0.112582	1	-0.556835	1	-1.10122	0.119991	-0.431309	0.694929	0.114089	1	LOC101927572	protein-coding	1.341	0.962	1.141	1.501	1.423	1.461	0.78	0.466	0.544	0.601	0.53	0.566	1.781	1.308	1.552	1.505	0.554	0.988	0.853	0.758	0.807	0.991	0.702	0.871	1.781	1	0
NM_021817	0.506229	0.999984	-1.09037	0.000347515	-0.460497	1	-1.04228	0.000338378	-0.806539	0.101952	0.555341	0.48298	0.160996	0.999988	-0.918853	0.0292375	-0.905886	0.0321836	0.175262	0.999863	HAPLN2	protein-coding	1.809	2.329	2.083	2.912	2.935	2.923	1.029	1.119	1.097	1.39	1.836	1.608	1.877	1.264	1.581	1.589	1.774	1.69	1.086	0.774	0.936	0.981	1.08	1.022	2.935	1	0
NM_176870	-2.09144	1	-1.09015	0.534301	-0.250044	1	0.46042	1	1.84414	1	-0.542264	1	0.0070281	1	-1.29243	1	-1.0146	1	0.298488	1	MT1M	protein-coding	0.637	0.143	0.377	0.093	0.088	0.09	0.232	0.179	0.192	0.069	0.214	0.14	0.413	0.265	0.342	0.358	0.299	0.326	0.149	0.161	0.155	0.074	0.313	0.173	0.637	1	0
NR_125368	0.105962	0.999984	-1.08933	0.00288038	-0.171937	1	-0.677088	0.0825767	-0.459445	0.754979	0.5182	0.677325	-0.180842	0.998676	-0.655657	0.127453	-0.461962	0.381412	0.0131335	0.999863	LOC100129434	ncRNA	0.763	1.098	0.939	0.989	1.004	0.997	0.481	0.491	0.489	0.783	0.631	0.709	0.855	0.873	0.864	0.734	0.729	0.731	0.714	0.514	0.618	0.582	0.634	0.604	1.098	1	1
NM_002998	0.0501381	0.999984	-1.08879	5.48e-34	-0.703355	6.01e-10	-0.986898	8.1e-17	-0.59023	0.000623177	0.152231	0.562719	0.163728	0.841593	-0.747325	2.35e-11	-0.774846	2.6e-09	0.136167	0.999863	SDC2	protein-coding	18.099	19.84	19.017	19.073	19.899	19.497	9.644	10.118	10	10.59	11.758	11.162	11.524	12.789	12.136	12.891	13.246	13.084	7.951	8.257	8.098	8.378	9.108	8.68	19.899	1	0
NM_001350598	-0.60334	1	-1.08854	0.552614	-0.0429191	1	1.38309	0.324334	-0.145187	1	1.79327	1	-0.7039	1	0.350784	0.844209	1.8185	0.200917	0.751908	1	FTCD-AS1	protein-coding	0.283	0.211	0.245	0.11	0.208	0.16	0	0.227	0.171	0.488	0.465	0.477	0.342	0.157	0.253	0.212	0.089	0.145	0.573	0.143	0.366	0.566	0.617	0.587	0.617	1	0
NM_001387	-0.0113064	0.999984	-1.0882	1.53e-42	0.179858	0.175327	-0.948768	9.43e-18	0.175046	0.710239	0.129478	0.551149	-0.0150217	0.999988	-1.34214	7.37e-66	-1.20942	3.52e-30	0.117593	0.999863	DPYSL3	protein-coding	18.547	19.889	19.254	21.403	16.708	18.993	9.958	10.094	10.06	10.829	11.454	11.135	22.287	23.143	22.701	21.544	21.621	21.586	10.317	9.741	10.04	10.292	11.055	10.608	23.143	1	0
NR_106997	-0.496322	1	-1.08781	0.525454	-0.215459	1	-1.11842	1	-1.67804	1	-0.513496	1	-1.96243	1	-1.7044	1	0.243758	1	0.00891467	1	MIR6516	ncRNA	2.598	1.554	2.048	2.525	0.479	1.475	0.839	1.254	1.15	0.747	0.777	0.762	1.797	1.921	1.857	0.972	0	0.443	0.405	0.874	0.631	1.201	0	0.704	2.598	1	1
NM_015075	0.0866672	0.999984	-1.08772	1.19e-71	0.418269	5.95e-08	-0.979679	1.09e-26	0.367516	0.0189655	0.196895	0.00414493	0.0372119	0.999988	-1.22659	4.87e-65	-1.15278	1.14e-42	0.110737	0.999863	IQSEC2	protein-coding	101.883	99.345	100.545	117.482	95.825	106.365	52.719	52.256	52.371	59.364	62.825	61.06	147.473	133.211	140.578	142.748	133.923	137.945	72.912	61.421	67.385	70.236	71.78	70.875	147.473	1	0
NR_000014	-0.0185934	1	-1.0876	0.363739	-0.935055	1	-1.4546	0.271495	-0.152911	1	-0.366882	1	0.766206	1	-0.994837	1	-0.985688	0.521748	0.785451	1	SNORD42A	snoRNA	3.353	7.52	5.549	7.167	3.707	5.391	1.625	3.774	3.239	1.445	3.01	2.212	3.479	2.478	2.995	5.017	4.726	4.859	0.523	2.821	1.628	2.066	3.655	2.724	7.52	1	1
NM_014452	-0.277715	0.466667	-1.08747	3.66e-29	0.175522	0.231506	-1.04682	3.77e-20	0.191046	0.712823	-0.234742	0.226967	-0.261223	0.312063	-1.39245	1.74e-54	-1.12664	1.33e-16	0.00429267	0.999863	TNFRSF21	protein-coding	16.664	17.706	17.213	15.23	13.037	14.105	9.545	8.478	8.744	7.628	7.848	7.736	20.813	19.702	20.276	15.248	17.13	16.272	9.081	8.191	8.653	7.886	9.129	8.401	20.813	1	0
NR_038927	0.070674	0.999984	-1.0857	0.0128371	-0.222859	1	-0.868811	0.0734663	-0.140593	0.991372	0.290606	1	0.154471	0.999988	-0.492897	0.399382	-0.682878	0.251953	-0.0372173	0.999863	DDX11-AS1	ncRNA	0.854	0.95	0.905	0.857	1.02	0.94	0.397	0.527	0.495	0.648	0.521	0.586	1.046	0.568	0.815	0.997	0.738	0.856	0.575	0.707	0.639	0.742	0.469	0.629	1.046	1	1
NM_001280557	0.140097	0.999984	-1.08528	6.16e-15	-0.101833	0.776765	-1.21448	3.06e-11	-0.100715	0.966441	0.0116175	0.996062	0.142284	0.972906	-1.2845	2.14e-15	-1.32636	4.11e-13	0.0998256	0.999863	SLC39A4	protein-coding	27.632	25.305	26.405	25.62	31.984	28.887	13.894	13.799	13.823	14.376	13.941	14.163	26.624	24.82	25.752	26.351	28.067	27.285	12.831	10.803	11.855	13.058	11.687	12.49	31.984	1	0
NM_001009941	-0.162951	0.999984	-1.08441	2.08e-08	-0.0285142	0.961584	-0.992983	2.14e-05	-0.14808	0.941113	-0.0708867	0.973631	-0.281387	0.846068	-1.08925	1.23e-06	-0.773811	0.0043994	0.0336575	0.999863	ANKRD16	protein-coding	5.062	4.972	5.015	4.81	4.123	4.457	2.645	2.613	2.621	2.515	2.562	2.538	5.274	4.989	5.136	4.115	3.994	4.049	2.495	2.902	2.691	2.619	2.807	2.697	5.274	1	0
NM_152323	0.443415	1	-1.08413	0.159987	-0.721557	1	-1.22796	0.100833	-0.918762	0.763506	0.301194	1	0.242437	1	-1.32235	0.267351	-1.42427	0.284238	0.15061	1	SPIC	protein-coding	0.493	0.664	0.583	1.006	0.579	0.787	0.299	0.307	0.305	0.372	0.387	0.38	0.256	0.478	0.363	0.208	0.608	0.426	0.173	0.156	0.165	0.085	0.282	0.167	1.006	1	0
NR_126438	0.191494	1	-1.08339	0.412668	0.440853	1	-1.21132	0.385912	0.183294	1	0.0430049	1	-0.0647122	1	-1.55734	0.217978	-1.20408	0.403444	0.306705	1	PCAT29	ncRNA	0.454	0.747	0.608	0.882	0.502	0.687	0.513	0.17	0.256	0.13	0.543	0.333	0.785	0.923	0.851	1.019	0.569	0.774	0.495	0.153	0.331	0.21	0.594	0.369	1.019	1	1
NM_152910	0.162665	0.999984	-1.08157	7.71e-08	0.278299	0.448744	-1.11316	3.54e-09	0.463102	0.136784	0.132996	0.912456	0.34796	0.353268	-0.718981	2.18e-05	-1.1414	1.23e-09	-0.0735655	0.999863	DGKH	protein-coding	0.555	0.837	0.704	0.889	0.672	0.777	0.371	0.361	0.364	0.391	0.423	0.407	0.97	0.796	0.886	1.128	1.033	1.076	0.619	0.581	0.601	0.482	0.643	0.548	1.128	1	0
NM_001647	0.537718	0.999984	-1.08059	0.00808606	-0.323179	1	-1.18197	0.00215998	-0.0365308	0.997969	0.436276	1	0.824478	0.345407	-1.67577	0.00237466	-1.70365	0.000239047	0.805889	1	APOD	protein-coding	1.913	1.661	1.78	2.59	2.558	2.574	0.957	0.923	0.931	1.436	1.135	1.289	1.472	1.505	1.488	2.285	2.754	2.541	0.606	0.436	0.524	0.713	1.09	0.869	2.754	1	0
NR_049896	-0.262885	0.999984	-1.08016	0.00939896	-0.73004	1	-0.197818	0.735972	-0.396968	0.889651	0.621865	1	0.0722747	1	0.0264804	0.973862	-0.4677	0.500534	-0.422587	0.999863	C18orf61	ncRNA	0.716	0.769	0.744	0.731	0.509	0.617	0.322	0.44	0.411	0.518	0.701	0.608	0.65	0.284	0.473	0.474	0.469	0.471	0.575	0.491	0.534	0.378	0.402	0.388	0.769	1	1
NR_045375	-0.223127	0.999984	-1.07893	0.0121037	0.190113	1	-0.850399	0.117228	0.0946957	0.997969	0.0117042	1	-0.317602	0.997324	-0.709857	0.118285	-0.451963	0.447781	-0.0596419	0.999863	LOC100506124	ncRNA	1.088	1.308	1.204	1.269	0.794	1.025	0.527	0.707	0.662	0.525	0.762	0.641	1.626	1.231	1.435	1.319	0.9	1.091	1.12	0.835	0.983	0.925	0.911	0.919	1.626	1	1
NM_021928	0.0778545	0.999984	-1.07892	3.08e-63	-0.214072	0.0235326	-1.2448	6.75e-49	-0.150473	0.689289	-0.086823	0.606368	0.142498	0.645616	-0.929173	2.54e-53	-1.03178	8.03e-28	0.0396013	0.999863	SPCS3	protein-coding	71.969	75.551	73.857	82.496	72.621	77.427	38.121	39.296	39.003	37.467	36.603	37.044	66.623	66.075	66.358	73.728	67.11	70.126	39.539	38.445	39.013	37.269	41.359	38.962	82.496	1	0
NM_152742	-0.156894	0.999984	-1.0779	6.61e-05	-0.70377	0.0876485	-0.659229	0.0201208	-0.980049	0.0325743	0.261266	0.831828	-0.431076	0.844275	-1.48409	2.83e-05	-0.747631	0.103581	0.305687	0.999863	GPC2	protein-coding	2.794	1.772	2.255	2.334	1.752	2.035	1.068	1.301	1.242	1.459	1.459	1.459	1.533	1.385	1.462	1.236	0.858	1.031	0.679	0.488	0.587	0.757	0.65	0.713	2.794	1	0
NM_001168530	-0.494515	0.00245904	-1.07765	1.77e-31	-0.512153	7.16e-06	-0.812014	5.44e-11	-0.647318	0.000205959	-0.227705	0.249638	-0.628786	1.4e-05	-1.0749	2.12e-22	-0.907031	3.89e-09	-0.460943	0.090246	ASB9	protein-coding	30.1	31.3	30.732	22.345	21.007	21.658	16.428	15.909	16.039	14.337	13.646	13.998	22.97	21.959	22.481	14.557	13.378	13.915	12.625	11.246	11.962	8.326	8.68	8.472	31.3	1	0
NM_002193	-0.13208	0.999984	-1.07755	2.87e-17	0.0293151	0.939637	-1.10287	1.29e-11	0.0853636	0.971348	-0.156751	0.828269	-0.0751076	0.9974	-0.964369	3.6e-12	-1.12039	1.56e-10	-0.231402	0.999863	INHBB	protein-coding	6.483	6.506	6.495	5.793	5.971	5.884	3.409	3.422	3.419	2.958	3.264	3.108	6.895	6.936	6.915	6.074	6.51	6.311	3.889	4.043	3.963	3.091	3.554	3.283	6.936	1	0
NM_001608	0.719707	0.0010536	-1.07432	3.85e-10	-1.17479	3.48e-08	-0.878505	2.85e-08	-1.18976	1.97e-09	0.91409	2.04e-07	0.70593	0.0298239	-1.47758	3.77e-06	-0.912198	0.000137576	1.26829	0.00747492	ACADL	protein-coding	5.357	4.681	5	9.215	7.283	8.223	2.359	2.866	2.739	5.282	4.846	5.069	2.264	2.373	2.316	3.83	3.444	3.62	1.243	0.621	0.944	2.34	2.049	2.22	9.215	1	0
NM_001304495	0.437569	0.0029458	-1.07415	2.62e-41	-0.0912792	0.63827	-0.890563	2.44e-19	-0.00807532	0.998516	0.623024	2.07e-17	0.521629	7.83e-06	-0.948115	2.56e-27	-0.868052	1.1e-17	0.601445	9.87e-09	TRIM35	protein-coding	21.318	21.989	21.672	29.445	28.831	29.13	11.574	11.271	11.346	18.206	17.455	17.838	22.654	19.781	21.265	29.63	28.854	29.208	12.628	11.98	12.316	17.832	18.779	18.224	29.63	1	0
NM_004609	0.279664	1	-1.07404	0.0835704	-0.275467	1	-1.1519	0.0651357	-0.0293797	0.998516	0.20819	1	0.526318	1	-0.925654	0.235134	-0.84299	0.223453	0.608331	1	TCF15	protein-coding	0.793	0.864	0.831	0.826	1.159	0.997	0.302	0.538	0.479	0.537	0.483	0.511	0.676	0.754	0.714	1.049	0.932	0.985	0.557	0.286	0.426	0.628	0.63	0.629	1.159	1	0
NR_125824	0.371443	0.999984	-1.07396	0.0559841	0.107374	1	-0.947643	0.0899462	-0.119838	0.997019	0.504123	1	0.145529	1	-0.865373	0.145161	-1.23839	0.0516824	-0.229305	1	LOC102723729	ncRNA	2.731	3.139	2.946	3.881	3.679	3.777	1.158	1.839	1.669	1.619	2.834	2.214	3.01	3.595	3.293	3.831	3.208	3.492	2.076	1.981	2.031	1.814	1.563	1.71	3.881	1	1
NM_005483	0.180322	0.999984	-1.07393	2.42e-33	0.168936	0.270806	-0.992407	2.87e-20	0.0056788	0.998516	0.263101	0.053508	0.0183802	0.999988	-1.10817	3.84e-37	-0.992726	3.22e-19	0.133641	0.999863	CHAF1A	protein-coding	19.437	17.906	18.63	22.446	19.703	21.038	9.621	10.021	9.921	11.478	12.502	11.979	22.567	21.227	21.919	21.828	20.782	21.258	11.745	10.989	11.382	12.063	12.386	12.197	22.567	1	0
NM_001184744	-0.688528	1	-1.0739	0.0766734	-0.185421	1	-0.511475	0.569029	0.262244	0.984561	-0.115635	1	-0.239853	1	-1.10856	0.123288	-0.463485	0.618751	0.407421	1	PTH1R	protein-coding	0.597	0.472	0.531	0.307	0.349	0.329	0.204	0.339	0.305	0.303	0.221	0.262	0.473	0.506	0.489	0.473	0.33	0.395	0.296	0.213	0.256	0.276	0.39	0.323	0.597	1	0
NR_031592	-0.376508	1	-1.0731	0.311967	0.0998018	1	-1.85119	0.220183	-0.0562719	1	-1.15243	1	-0.528884	1	-2.22332	0.075278	-1.84257	0.275161	-0.173435	1	MIR1181	ncRNA	6.063	3.497	4.71	6.06	1.436	3.686	2.518	2.507	2.51	0.747	1.555	1.143	5.841	4.801	5.339	3.402	3.663	3.544	0.81	1.749	1.262	1.601	0.566	1.173	6.063	1	1
NM_001272003	0.057445	0.999984	-1.07305	0.0128778	0.599122	1	-1.06594	0.028993	0.454301	0.781696	0.0664639	1	-0.0863916	0.999988	-1.2182	0.0026262	-1.42839	0.0021851	-0.299268	0.999863	KCNT1	protein-coding	0.431	0.353	0.39	0.407	0.402	0.405	0.202	0.21	0.208	0.179	0.26	0.219	0.694	0.544	0.621	0.575	0.545	0.559	0.348	0.248	0.299	0.275	0.194	0.241	0.694	1	0
NM_005139	-1.1742	1	-1.0728	0.147401	-1.5238	1	-0.75542	0.57925	-0.851497	1	-0.843162	1	-0.501096	1	-0.506909	0.745968	-0.659958	0.748956	-0.655947	1	ANXA3	protein-coding	0.389	0.504	0.45	0.151	0.239	0.196	0.189	0.271	0.251	0.186	0.078	0.133	0.157	0.168	0.162	0.097	0.122	0.111	0.081	0.175	0.126	0.1	0.057	0.082	0.504	1	0
NR_135558	-0.725314	1	-1.07216	0.352627	-0.294579	1	-0.69152	0.693713	-0.289793	1	-0.331438	1	-0.720063	1	-1.19505	0.416244	1.01531	0.496121	1.4896	1	LOC101929882	ncRNA	0.557	0.611	0.585	0.361	0.342	0.351	0.24	0.358	0.329	0.107	0.389	0.245	0.514	0.48	0.497	0.417	0.174	0.285	0.174	0.312	0.24	0.686	0.647	0.67	0.686	1	1
NM_006848	0.0102221	0.999984	-1.0718	3.1e-16	-0.0879523	0.801502	-1.25501	3.71e-14	-0.0723186	0.987151	-0.173071	0.778639	0.0266949	0.999988	-1.16439	1.28e-15	-1.19255	1.84e-10	-0.00173212	0.999863	CCDC85B	protein-coding	18.605	19.879	19.276	17.553	20.787	19.213	10.983	9.502	9.871	8.944	9.363	9.149	20.767	17.033	18.962	16.168	20.61	18.586	9.733	9.136	9.446	8.911	9.588	9.191	20.787	1	0
NM_017413	0.129591	0.999984	-1.07159	1.36e-51	-0.0678551	0.638858	-0.815984	8.52e-20	-0.0503721	0.979725	0.387267	3.63e-10	0.147729	0.658837	-1.22851	2.23e-99	-0.826154	1.23e-18	0.550141	1.12e-12	APLN	protein-coding	255.823	271	263.823	287.483	284.906	286.16	145.062	132.837	135.883	189.285	179.709	184.594	269.243	255.299	262.502	272.546	284.88	279.259	131.454	119.144	125.533	180.579	178.842	179.86	287.483	1	0
NR_029831	-0.32134	1	-1.0714	1	-1.42285	1	0.45191	1	0.471252	1	1.19865	1	1.58028	1	1.27988	1	-0.860656	1	-0.564034	1	MIR106B	ncRNA	0.428	0.767	0.607	0.997	0	0.485	0	0.55	0.413	1.475	0	0.752	0	0.474	0.229	0.96	0.402	0.656	0.4	0.864	0.623	0.791	0	0.463	1.475	1	1
NR_002957	0.278524	1	-1.0714	1	0.150729	1	-0.146123	1	0.599729	1	1.19865	1	0.732494	1	0.68378	1	-0.251644	1	-0.20605	1	SNORA15	snoRNA	0.262	0.471	0.372	0.612	0.29	0.447	0	0.338	0.254	0.905	0	0.462	0.272	0.582	0.422	0.884	0.493	0.671	0.737	0.795	0.765	0	1.373	0.569	1.373	1	1
NM_144683	0.117326	0.999984	-1.07009	7.89e-34	0.0783056	0.704673	-0.994648	1.34e-16	0.0357729	0.997019	0.193919	0.296751	0.0755566	0.997324	-1.22411	3.19e-41	-1.08912	5.12e-17	0.210222	0.999863	DHRS13	protein-coding	30.246	30.628	30.448	31.512	33.938	32.758	16.245	15.958	16.029	18.681	18.67	18.675	34.295	32.772	33.559	33.42	34.378	33.942	16.226	15.899	16.069	16.479	20.055	17.96	34.378	1	0
NR_003004	1.19976	1	-1.06921	1	1.08547	1	-2.10346	1	-0.72517	1	0.165185	1	-0.604913	1	0.0816678	1	0.560144	1	-0.131993	1	SCARNA22	ncRNA	0.838	0	0.396	1.629	0.309	0.951	0.271	0.18	0.202	0	0.502	0.246	0.58	1.239	0.899	0.627	0.525	0.572	1.307	0.846	1.085	0.516	1.462	0.908	1.629	1	1
NM_001290357	-0.0243994	0.999984	-1.06897	4.36e-31	-0.122833	0.502848	-0.9065	1.72e-17	0.0438483	0.988101	0.140364	0.591217	0.142962	0.810995	-0.995595	1.38e-29	-0.997599	2.76e-19	0.140721	0.999863	DHFR	protein-coding	17.377	19.269	18.374	18.346	17.485	17.904	9.992	9.434	9.573	10.999	10.673	10.839	17.623	17.505	17.566	19.34	17.944	18.58	9.98	9.735	9.862	10.423	10.894	10.618	19.34	1	0
NR_015424	-0.197028	0.999984	-1.06872	0.0403561	-0.585055	1	-0.81848	0.197313	-0.29921	0.963848	0.0567535	1	0.0905366	1	-0.860515	0.238091	-1.06449	0.191694	-0.115382	1	ANKRD36BP2	pseudo	0.91	0.653	0.775	0.755	0.604	0.677	0.372	0.442	0.425	0.506	0.363	0.436	0.525	0.561	0.542	0.704	0.418	0.548	0.322	0.347	0.334	0.336	0.265	0.307	0.91	1	1
NM_020853	-0.189826	0.999984	-1.06818	1.18e-37	0.0924469	0.614369	-0.903977	5.31e-16	0.24336	0.413244	-0.0243946	0.976699	-0.0379442	0.999988	-0.98477	2.54e-37	-0.938867	1.47e-17	0.00769801	0.999863	FAM234B	protein-coding	18.289	20.089	19.238	18.427	15.154	16.747	10.11	10.196	10.175	9.586	10.695	10.13	21.487	21.218	21.357	19.807	20.113	19.974	12.329	11.82	12.085	11.422	12.401	11.827	21.487	1	0
NM_020715	-0.244743	0.999984	-1.06803	1.05e-27	0.107793	0.6364	-0.666664	5.84e-07	0.0241632	0.997969	0.158284	0.603946	-0.326734	0.143651	-1.10159	7.55e-28	-0.753694	3.74e-08	0.0205314	0.999863	PLEKHH1	protein-coding	8.431	7.454	7.916	7.578	5.82	6.675	4.096	4.29	4.242	4.497	5.026	4.757	9.543	8.315	8.949	7.503	6.207	6.798	4.901	4.412	4.666	4.339	4.936	4.586	9.543	1	0
NM_017518	0.143458	0.999984	-1.06787	6.5e-10	0.0532582	0.91666	-1.18758	8.59e-10	-0.098804	0.97517	0.0251016	0.991576	-0.00747326	0.999988	-1.07997	1.99e-08	-1.08609	8.46e-06	-0.0140458	0.999863	HAUS7	protein-coding	7.918	7.702	7.804	9.263	7.932	8.58	4.023	4.22	4.171	4.419	4.117	4.271	9.067	7.841	8.474	7.133	8.934	8.113	4.604	4.346	4.48	4.784	3.855	4.399	9.263	1	0
NR_134643	1.25944	1	-1.06762	1	0.175817	1	-0.526446	1	-0.193009	1	1.79752	1	0.897649	1	2.64692	1	0.742378	1	-1.02164	1	LOC101926934	ncRNA	0	0.084	0.044	0.217	0	0.106	0	0.03	0.022	0.08	0.084	0.082	0	0.103	0.05	0	0.175	0.095	0.523	0.188	0.362	0	0.365	0.151	0.523	1	1
NR_031591	-1.15016	1	-1.06762	1	-1.30223	1	0.912122	1	2.2141	1	0.825786	1	2.3643	1	NA	1	-0.90778	1	1.82896	1	MIR1180	ncRNA	0	0.457	0.241	0	0	0	0	0.164	0.123	0	0.457	0.224	0	0	0	0	0.958	0.521	0	0	0	0	0.666	0.276	0.958	1	1
NR_037440	-1.15016	1	-1.06762	1	0.121578	1	1.87056	1	1.26176	1	1.77845	1	-0.0101519	1	-0.309571	1	1.12033	1	1.41982	1	MIR3667	ncRNA	0	0.426	0.224	0	0	0	0	0.153	0.115	0.818	0	0.417	0.492	0	0.254	0	0.446	0.243	0.444	0	0.23	0	1.242	0.514	1.242	1	1
NR_039900	-1.15016	1	-1.06762	1	-1.30223	1	NA	1	NA	1	-0.627953	1	NA	1	NA	1	NA	1	NA	1	MIR4745	ncRNA	0	0.51	0.269	0	0	0	0	0.183	0.137	0	0	0	0	0	0	0	0	0	0	0	0	0	0	0	0.51	1	1
NR_049817	-1.15016	1	-1.06762	1	-1.30223	1	0.912122	1	NA	1	0.825786	1	NA	1	NA	1	1.52756	1	1.82896	1	MIR5094	ncRNA	0	0.37	0.195	0	0	0	0	0.133	0.1	0	0.37	0.181	0	0	0	0	0	0	0	0	0	0	0.54	0.223	0.54	1	1
NR_106893	-1.15016	1	-1.06762	1	1.08632	1	0.885757	1	NA	1	0.801115	1	-2.3921	1	-2.69213	1	3.36397	1	3.66326	1	MIR6835	ncRNA	0	0.493	0.26	0	0	0	0	0.177	0.133	0.474	0	0.242	1.141	0	0.59	0	0	0	0	0	0	1.017	1.439	1.191	1.439	1	1
NR_106927	-1.15016	1	-1.06762	1	-1.30223	1	1.91621	1	1.26176	1	1.82307	1	1.41358	1	1.11404	1	-1.51227	1	-1.21254	1	MIR6867	ncRNA	0	0.471	0.248	0	0	0	0	0.169	0.127	0	0.942	0.462	0	0	0	0	0.493	0.268	0.491	0	0.255	0	0	0	0.942	1	1
NR_132783	0.76493	1	-1.0662	0.536139	-0.203896	1	-1.34884	0.358515	-0.675396	1	0.489104	1	0.29099	1	-1.72299	1	-0.220405	0.919521	1.79649	1	SNORA103	snoRNA	1.63	2.194	1.927	3.327	3.154	3.238	0.79	1.18	1.083	0.703	2.195	1.434	2.115	1.356	1.748	0.915	3.064	2.085	0.763	0.411	0.594	1.884	2.133	1.987	3.327	1	1
NM_001258380	0.148227	0.999984	-1.06551	3.13e-15	-0.292166	0.195209	-1.04227	4.49e-11	-0.338857	0.419185	0.172486	0.779407	0.102614	0.997324	-0.88142	3.41e-08	-0.980159	2.75e-07	0.00404357	0.999863	SLC4A7	protein-coding	2.447	2.643	2.551	3.167	2.472	2.81	1.332	1.365	1.357	1.485	1.605	1.544	2.232	2.108	2.172	2.493	1.999	2.224	1.392	1.245	1.321	1.196	1.404	1.282	3.167	1	0
NM_001297615	0.446117	0.999984	-1.06518	0.00182548	0.339045	1	-1.69023	7.96e-07	0.365138	0.748964	-0.174951	1	0.473212	0.641154	-1.16285	0.000761351	-1.55245	5.47e-06	0.0868157	0.999863	UGT2B4	protein-coding	1.459	1.541	1.502	2.175	1.899	2.033	0.716	0.855	0.821	0.764	0.663	0.715	1.954	2.007	1.98	2.487	2.777	2.645	0.899	1.081	0.987	0.871	1.208	1.01	2.777	1	0
NR_134628	0.890796	0.276	-1.06508	0.0131254	0.138978	1	-1.89416	3.89e-07	0.360574	0.770722	0.0624401	1	1.11407	0.012057	-1.46793	0.00189342	-2.81607	2.79e-12	-0.234201	1	LOC101929188	ncRNA	0.773	0.94	0.861	1.672	1.496	1.582	0.469	0.446	0.451	0.417	0.55	0.482	0.953	1.018	0.985	2.116	1.984	2.044	0.407	0.39	0.399	0.328	0.337	0.332	2.116	1	1
NM_003488	0.073449	0.999984	-1.06469	7.44e-34	0.286348	0.0143767	-0.933544	7.41e-20	0.188201	0.613859	0.204999	0.156792	-0.0232586	0.999988	-1.14292	1e-51	-1.08968	8.85e-26	0.0297837	0.999863	AKAP1	protein-coding	24.15	21.518	22.763	25.873	22.031	23.901	11.487	12.656	12.365	13.686	14.681	14.173	29.058	29.029	29.044	29.279	25.717	27.341	15.221	14.221	14.74	14.703	14.747	14.721	29.279	1	0
NM_001079524	-0.0996152	0.999984	-1.06443	5.94e-60	-0.045344	0.811877	-0.911859	1.2e-23	0.116491	0.825967	0.0551262	0.84909	0.0633581	0.997324	-1.22469	7.45e-79	-1.23291	7.04e-44	0.054943	0.999863	PAICS	protein-coding	98.454	102.348	100.506	101.699	85.242	93.251	53.853	52.649	52.949	57.502	54.798	56.177	98.657	104.316	101.393	105.567	98.343	101.635	50.024	47.214	48.672	48.308	50.719	49.306	105.567	1	0
NM_001831	0.0657683	0.999984	-1.06403	2.76e-58	-0.0197349	0.920716	-1.18882	1.36e-45	-0.0114854	0.997969	-0.0567012	0.834408	0.0748025	0.997324	-1.18714	3.5e-92	-1.26011	1.79e-31	0.00209942	0.999863	CLU	protein-coding	268.278	252.844	260.143	279.074	263.32	270.987	141.838	134.486	136.318	131.101	138.633	134.791	275.681	260.735	268.456	252.31	288.885	272.217	130.901	132.567	131.702	125.905	132.873	128.79	288.885	1	0
NM_031471	-0.309019	0.999984	-1.06385	6.47e-07	-0.55826	0.0708018	-1.04331	5.66e-05	-0.457217	0.530162	-0.291611	0.779073	-0.207067	0.997324	-0.862352	0.00242106	-0.842879	0.0102818	-0.187561	0.999863	FERMT3	protein-coding	3.062	3.339	3.208	2.386	2.733	2.564	1.956	1.502	1.615	1.385	1.442	1.413	2.436	2.101	2.274	1.803	1.961	1.889	1.658	1.137	1.407	1.231	1.168	1.205	3.339	1	0
NM_025108	0.0960735	0.999984	-1.06269	1.64e-15	-0.163826	0.560287	-0.861234	1.69e-08	-0.143428	0.886267	0.298402	0.315201	0.117565	0.997324	-0.95314	3.39e-10	-0.806465	1.16e-05	0.263753	0.999863	TEDC2	protein-coding	12.391	11.522	11.933	12.75	12.633	12.69	6.129	6.523	6.425	8.059	7.794	7.929	11.567	10.696	11.146	11.333	11.826	11.602	6.7	6.169	6.445	8.263	6.815	7.663	12.75	1	0
NM_033393	0.0916091	0.999984	-1.06216	2.23e-20	0.121796	0.62133	-1.19166	1.65e-17	0.0905411	0.959597	-0.0362705	0.976699	0.0618003	0.999988	-1.18473	8.81e-20	-1.38288	1.93e-20	-0.136288	0.999863	FHDC1	protein-coding	4.607	4.278	4.433	5.291	4.164	4.712	2.259	2.442	2.396	2.406	2.265	2.337	5.225	4.859	5.048	5.628	4.516	5.023	2.792	2.174	2.495	2.203	2.221	2.211	5.628	1	0
NM_001267576	0.688478	0.00127682	-1.06197	1.3e-10	-0.270495	0.370045	-1.02669	2.1e-11	-0.133302	0.903614	0.723446	0.000154848	0.826549	2.81e-05	-0.866408	1.45e-05	-1.15064	1.91e-10	0.541323	0.382378	USP43	protein-coding	2.817	3.084	2.958	4.937	4.533	4.73	1.479	1.64	1.6	2.639	2.627	2.633	2.514	2.594	2.553	4.216	4.468	4.353	1.467	1.668	1.564	2.325	2.139	2.248	4.937	1	0
NM_001278301	0.10286	0.999984	-1.06185	0.000231688	-0.0837936	0.916933	-1.43775	3.51e-06	-0.118637	0.984316	-0.275256	0.889081	0.0691306	0.999988	-1.28232	9.23e-05	-1.66307	1.11e-05	-0.313098	0.999863	EPHA6	protein-coding	2.88	3.584	3.251	3.549	3.364	3.454	1.896	1.591	1.667	1.406	1.488	1.446	3.271	3.103	3.19	3.812	2.656	3.183	1.424	1.509	1.465	1.206	1.102	1.163	3.812	1	0
NM_002257	0.0392933	0.999984	-1.06142	8.14e-17	0.0651115	0.847379	-0.764113	9.93e-07	0.0418333	0.997019	0.338113	0.141764	0.0175759	0.999988	-1.26435	1.42e-19	-0.972284	1.25e-09	0.309687	0.999863	KLK1	protein-coding	25.315	23.679	24.453	28.59	21.729	25.068	12.789	13.207	13.103	16.637	16.785	16.709	26.805	26.654	26.732	25.73	26.189	25.979	13.355	11.552	12.488	15.071	15.176	15.115	28.59	1	0
NM_000228	-0.240287	0.999984	-1.06107	0.00088992	-0.517188	1	-0.744088	0.0637759	-0.586024	0.648943	0.0798817	0.98155	-0.308586	0.997324	-1.53937	0.000463316	-1.17422	0.0366439	0.0555309	0.999863	LAMB3	protein-coding	0.944	0.724	0.828	0.771	0.636	0.701	0.408	0.469	0.454	0.562	0.385	0.476	0.615	0.6	0.607	0.376	0.557	0.474	0.225	0.243	0.233	0.23	0.247	0.237	0.944	1	0
NM_001346489	-0.0709249	0.999984	-1.06081	4.15e-24	0.139892	0.497182	-1.01515	6.15e-16	0.0761104	0.96306	-0.0244734	0.982631	-0.133932	0.916454	-0.961391	1.65e-20	-0.877223	1e-10	-0.0501053	0.999863	TAOK3	protein-coding	8.301	9.017	8.678	8.669	7.753	8.199	4.552	4.655	4.629	4.497	4.703	4.598	10.05	9.868	9.962	9.408	8.067	8.678	5.797	5.65	5.726	5.284	5.562	5.399	10.05	1	0
NM_000946	0.0798045	0.999984	-1.05972	1.22e-28	-0.230588	0.15278	-0.946973	6.46e-16	-0.204127	0.663483	0.192934	0.384462	0.106928	0.984005	-0.782297	1.27e-12	-0.75517	1.57e-08	0.133657	0.999863	PRIM1	protein-coding	31.58	33.446	32.563	34.228	34.039	34.131	16.916	17.642	17.461	19.818	20.375	20.091	28.023	29.811	28.887	32.704	27.293	29.759	18.237	19.386	18.789	19.474	21.047	20.125	34.228	1	0
NM_001291281	-0.299793	0.999984	-1.05941	3.56e-05	-0.0277216	0.970566	-0.757489	0.0282141	0.0303283	0.997969	0.00331097	0.999373	-0.23999	0.980168	-0.922861	0.00151961	-0.544186	0.136923	0.138815	0.999863	FOXO6	protein-coding	2.15	1.903	2.02	1.999	1.301	1.64	1.084	1.075	1.077	1.215	0.978	1.099	2.035	2.11	2.071	1.614	1.747	1.687	1.332	1.115	1.227	1.275	1.368	1.314	2.15	1	0
NM_001001669	0.195587	0.999984	-1.05717	1.11e-43	0.013743	0.95758	-1.19459	6.1e-35	0.0500291	0.981003	0.0601058	0.900038	0.233047	0.245615	-1.27278	1.73e-42	-1.31305	2.65e-38	0.192621	0.999863	ARHGEF37	protein-coding	20.772	20.688	20.728	25.472	21.859	23.617	11.153	10.964	11.011	11.801	11.587	11.696	23.103	20.584	21.885	24.967	24.328	24.619	11.136	9.108	10.161	11.415	11.232	11.339	25.472	1	0
NM_052854	-0.0712149	0.999984	-1.05688	0.01473	0.0742273	1	-1.22682	0.0171321	0.410365	0.863559	-0.236316	1	0.266157	0.997324	-1.1641	0.0176857	-1.39656	0.00810994	0.0328885	0.999863	CREB3L1	protein-coding	0.732	0.623	0.675	0.749	0.54	0.642	0.324	0.389	0.372	0.355	0.265	0.311	0.76	0.727	0.744	0.635	1.063	0.868	0.457	0.285	0.374	0.404	0.336	0.376	1.063	1	0
NM_001144951	-0.460131	0.999984	-1.05661	0.00211953	-0.914896	1	-0.498776	0.254789	-0.757312	0.482986	0.100873	0.976699	-0.301537	1	-0.221306	0.69708	-0.133501	0.85237	-0.213831	0.999863	GLYCTK	protein-coding	2.843	1.981	2.389	2.013	1.487	1.743	1.033	1.478	1.367	1.313	1.481	1.395	1.369	1.294	1.333	0.997	1.073	1.039	1.069	1.486	1.27	1.126	1.029	1.086	2.843	1	0
NM_001290230	-0.0308135	0.999984	-1.05621	1.17e-47	-0.0973686	0.532879	-0.823318	1.09e-18	-0.0895547	0.913603	0.203313	0.0290523	-0.0216763	0.999988	-1.02225	1.31e-41	-0.931558	2.11e-16	0.0689869	0.999863	CDK2	protein-coding	77.22	71.606	74.261	77.663	67.507	72.449	38.85	40.439	40.043	47.279	45.531	46.423	72.303	72.807	72.547	74.919	62.729	68.284	42.815	37.194	40.111	43.624	38.459	41.486	77.663	1	0
NM_025261	-0.0548412	1	-1.05617	0.418995	0.618133	1	-0.556311	0.742865	-0.281946	1	0.437226	1	-0.950551	1	-2.01652	0.0983857	-2.76553	1	-1.72708	1	LY6G6C	protein-coding	0.395	0.213	0.299	0.415	0.175	0.292	0.192	0.14	0.153	0.409	0.036	0.226	0.575	0.395	0.488	0.178	0.297	0.243	0.148	0.12	0.134	0.073	0	0.043	0.575	1	0
NM_001198810	0.271379	0.999984	-1.05402	2.6e-10	-0.0648206	0.89096	-1.25704	1.45e-11	-0.167185	0.880227	0.0696625	0.966711	0.169808	0.964135	-1.1533	1.52e-09	-1.37603	2.07e-10	-0.0545787	0.999863	SLC43A1	protein-coding	4.932	4.876	4.903	5.7	6.041	5.875	2.49	2.722	2.664	2.903	2.678	2.793	4.888	4.896	4.892	5.652	4.941	5.265	2.612	2.311	2.467	2.552	2.067	2.351	6.041	1	0
NM_004362	0.507444	0.000500198	-1.05373	2.92e-34	-0.505529	2.67e-06	-1.18398	1.42e-30	-0.372215	0.0408214	0.379172	9.44e-05	0.641759	1.55e-08	-0.940975	1.2e-21	-1.04089	1.12e-21	0.541685	6.66e-05	CLGN	protein-coding	26.381	24.64	25.464	36.301	35.739	36.012	13.796	13.49	13.566	18.476	17.499	17.997	18.43	19.057	18.733	29.21	27.018	28.017	11.354	10.502	10.944	15.428	15.756	15.564	36.301	1	0
NM_001358294	0.226614	0.999984	-1.05213	7.52e-28	-0.0894959	0.694039	-1.06931	8.88e-20	0.00420925	0.998612	0.210495	0.355038	0.321299	0.0885253	-0.885585	7.46e-18	-0.994686	5.26e-16	0.211982	0.999863	RMI1	protein-coding	12.801	13.319	13.074	16.321	14.141	15.202	6.921	7.049	7.017	7.761	8.667	8.205	12.785	12.834	12.808	16.088	14.69	15.327	7.791	7.726	7.76	8.385	9.262	8.748	16.321	1	0
NM_058238	-0.232858	0.999984	-1.05198	3.13e-05	0.49822	0.150325	-0.914987	0.00292813	0.523001	0.412008	-0.095207	0.971195	-0.20716	0.973323	-1.4715	1.33e-09	-1.32581	6.76e-06	-0.0615569	0.999863	WNT7B	protein-coding	1.188	1.4	1.3	1.209	0.99	1.097	0.687	0.699	0.696	0.65	0.668	0.659	1.932	1.887	1.91	1.483	1.683	1.592	0.771	0.77	0.771	0.696	0.754	0.72	1.932	1	0
NM_001277145	0.0826455	0.999984	-1.05096	1.65e-40	0.196954	0.112757	-1.30562	1.3e-50	0.361171	0.0268542	-0.169962	0.0075302	0.247843	0.0738017	-1.02664	7.31e-72	-1.32635	2.55e-31	-0.051326	0.999863	ZBTB10	protein-coding	89.785	105.637	98.14	113.419	93.121	103	52.687	51.891	52.089	47.47	46.923	47.202	120.137	113.659	117.005	132.4	134.033	133.289	63.8	64.542	64.157	53.365	68.163	59.492	134.033	1	0
NM_001142473	-0.197122	0.999984	-1.05007	0.0444081	0.30468	1	-0.449068	0.512183	0.0483431	0.997969	0.408518	1	-0.452269	1	-1.54514	0.00526333	-1.25579	0.0738242	-0.158829	1	FCMR	protein-coding	0.531	0.431	0.478	0.413	0.419	0.416	0.221	0.285	0.269	0.251	0.443	0.345	0.551	0.687	0.617	0.454	0.416	0.433	0.296	0.179	0.239	0.187	0.232	0.205	0.687	1	0
NM_001901	-0.0659005	0.999984	-1.049	9.84e-22	0.0117201	0.97207	-1.23456	2.55e-20	-0.073916	0.970603	-0.2507	0.352043	-0.150737	0.895724	-1.07931	2.22e-20	-1.0322	4.48e-12	-0.103842	0.999863	CTGF	protein-coding	13.97	14.357	14.174	13.506	13.379	13.441	7.906	7.351	7.489	6.521	6.444	6.483	14.557	15.243	14.889	12.784	12.976	12.888	7.771	8.011	7.886	6.717	7.721	7.133	15.243	1	0
NR_046654	0.101521	1	-1.04889	0.615104	-0.253118	1	-0.330675	1	-0.657885	1	0.833539	1	-0.302512	1	0.288409	1	0.300563	1	-0.280712	1	VIPR1-AS1	ncRNA	0.195	1.222	0.736	1.362	0.215	0.773	0.566	0.25	0.329	0.336	1.048	0.685	0.606	0.647	0.626	0.218	0.732	0.498	0.728	0.983	0.851	1.079	0.255	0.738	1.362	1	1
NM_001242729	-0.174047	0.999984	-1.04798	0.000430167	-0.132787	1	-0.849086	0.0187129	-0.691716	0.42756	0.024974	0.996062	-0.732035	0.387816	-1.10796	0.00185162	-0.997511	0.0602622	-0.622239	0.999863	ARHGEF38	protein-coding	0.643	0.669	0.657	0.616	0.542	0.578	0.358	0.348	0.351	0.379	0.349	0.364	0.634	0.614	0.625	0.336	0.383	0.362	0.34	0.309	0.325	0.212	0.2	0.207	0.669	1	0
NR_106952	-3.14054	1	-1.0476	1	-1.86473	1	0.912122	1	1.34481	1	-1.26113	1	0.0609657	1	-1.72833	1	1.53521	1	3.31439	1	MIR6892	ncRNA	0.304	0.818	0.575	0	0	0	0.589	0.098	0.22	0	0.273	0.134	0.315	0	0.163	0.341	0	0.155	0	0	0	0.281	0.795	0.494	0.818	1	1
NM_003641	-0.554443	0.999984	-1.04679	0.0136582	0.323265	1	-0.574422	0.372887	0.27681	0.96171	-0.0876376	1	-0.601444	0.730361	-1.58054	0.000271886	-0.6287	0.292572	0.350215	0.999863	IFITM1	protein-coding	2.429	3.052	2.757	1.36	2.31	1.848	1.695	1.313	1.408	1.131	1.701	1.41	3.882	3.286	3.594	2.4	2.146	2.262	1.455	1.226	1.345	1.752	1.589	1.684	3.882	1	0
NM_001135241	-0.598183	0.368454	-1.04546	1.35e-06	-0.357273	0.370819	-1.08811	0.000333489	-0.373055	0.763506	-0.642301	0.204367	-0.613195	0.33468	-1.10861	0.00025086	-0.809666	0.0405011	-0.314152	0.999863	AKR1C2	protein-coding	6.282	6.063	6.166	4.143	3.963	4.051	3.475	3.204	3.272	2.243	2.079	2.163	4.707	5.347	5.016	2.884	3.399	3.164	3.236	1.986	2.635	2.111	1.992	2.062	6.282	1	0
NM_001278610	0.0645205	0.999984	-1.04538	2.05e-29	0.104504	0.616569	-0.951963	4.84e-17	0.107108	0.906463	0.159493	0.556451	0.0684422	0.997324	-1.20172	3.65e-35	-1.1886	1.01e-20	0.0814222	0.999863	MYBL2	protein-coding	19.409	18.269	18.808	21.145	18.125	19.595	10.073	10.17	10.145	11.193	11.769	11.475	22.156	20.105	21.165	20.339	22.125	21.311	10.521	10.038	10.289	10.511	10.816	10.637	22.156	1	0
NM_001136475	0.00887244	0.999984	-1.04478	1.51e-10	-0.713295	0.00190426	-1.19468	7.27e-10	-0.627972	0.0445795	-0.139377	0.910956	0.095226	0.999988	-1.257	1.35e-07	-1.5104	7.44e-09	-0.157708	0.999863	VASH2	protein-coding	3.045	2.926	2.982	3.339	2.659	2.99	1.559	1.642	1.621	1.522	1.437	1.48	1.795	2.004	1.896	2.068	1.837	1.942	0.915	0.865	0.891	0.752	0.815	0.778	3.339	1	0
NM_020158	0.0467801	0.999984	-1.04466	5e-17	-0.258601	0.188657	-1.15765	1.56e-13	-0.13579	0.901974	-0.066021	0.94941	0.170482	0.894275	-1.03932	9.62e-14	-1.1631	7.84e-13	0.0466229	0.999863	EXOSC5	protein-coding	25.851	25.119	25.465	24.567	27.569	26.108	14.624	12.976	13.386	12.555	14.05	13.287	22.298	22.15	22.227	23.371	24.592	24.035	11.914	12.286	12.093	11.671	12.883	12.173	27.569	1	0
NM_020733	0.0964148	0.999984	-1.04412	0.000181776	0.377328	0.410875	-1.18984	0.000101367	0.164142	0.954757	-0.0493365	0.990118	-0.115886	0.999988	-1.56381	4.77e-08	-1.38615	1.58e-05	0.0641076	0.999863	HEG1	protein-coding	0.417	0.503	0.463	0.557	0.428	0.491	0.257	0.241	0.245	0.239	0.248	0.243	0.661	0.589	0.626	0.566	0.542	0.553	0.266	0.207	0.238	0.228	0.258	0.24	0.661	1	0
NM_001330772	0.184528	0.999984	-1.04385	2.75e-10	-0.403332	0.126782	-1.21459	6.33e-12	-0.335008	0.485519	0.0145684	0.994965	0.253873	0.821929	-1.02081	6.35e-07	-1.30959	1.01e-09	-0.0347892	0.999863	CNKSR2	protein-coding	2.09	2.472	2.291	2.832	2.344	2.582	1.243	1.219	1.225	1.276	1.245	1.261	1.785	1.818	1.801	2.186	1.947	2.056	0.929	1.058	0.991	0.906	1	0.945	2.832	1	0
NM_001304385	0.0413267	0.999984	-1.04188	4.27e-13	-0.477603	0.0238822	-0.988143	2.99e-09	-0.392097	0.298606	0.0960065	0.92755	0.127863	0.997324	-0.820832	3.51e-05	-1.06828	3.13e-07	-0.120312	0.999863	LSMEM2	protein-coding	10.405	10.926	10.68	11.888	10.007	10.923	5.721	5.778	5.764	6.115	6.367	6.238	8.255	7.734	8.003	8.248	8.507	8.389	5.872	4.263	5.098	4.83	4.273	4.599	11.888	1	0
NR_103838	-0.898613	1	-1.04095	0.164182	-0.791959	1	0.111159	0.927683	0.226495	1	0.257265	1	0.121667	1	0.0375182	0.977021	-0.0802839	0.952714	0.00329072	1	FTO-IT1	ncRNA	0.718	0.895	0.812	0.419	0.441	0.43	0.348	0.501	0.463	0.447	0.609	0.527	0.663	0.31	0.492	0.448	0.563	0.51	0.635	0.484	0.562	0.48	0.627	0.54	0.895	1	1
NR_120683	0.087319	0.999984	-1.04064	0.0198283	-0.0638905	1	-0.418018	0.418301	-0.204277	0.977938	0.710962	1	-0.0512613	0.999988	-0.886362	0.0831553	-0.540052	0.404485	0.294394	0.999863	MINCR	ncRNA	5.113	3.796	4.419	5.345	4.093	4.703	2.307	2.467	2.427	4.56	3.403	3.993	4.573	4.3	4.442	5.343	2.982	4.058	2.97	2.403	2.697	3.748	2.652	3.294	5.345	1	1
NM_003614	-0.244198	1	-1.0404	0.25421	-0.304105	1	-0.496178	0.682188	-0.298061	1	0.300737	1	-0.23601	1	-0.623289	0.616572	0.347088	0.790683	0.733245	1	GALR3	protein-coding	0.541	0.324	0.426	0.175	0.531	0.358	0.233	0.232	0.232	0.311	0.27	0.291	0.561	0.167	0.37	0.405	0.198	0.292	0.225	0.303	0.263	0.5	0.354	0.439	0.561	1	0
NM_000336	0.868771	1	-1.03956	0.3028	1.14217	1	-2.10341	0.0161171	1.28042	0.180231	-0.205962	1	1.0083	1	-1.89342	0.0133845	-2.78217	1.96e-05	0.130164	1	SCNN1B	protein-coding	0.188	0.132	0.159	0.282	0.297	0.289	0.104	0.073	0.081	0.104	0.048	0.077	0.348	0.387	0.367	0.602	0.807	0.714	0.113	0.108	0.111	0.099	0.14	0.116	0.807	1	0
NM_001174068	0.14768	0.999984	-1.03819	2.3e-06	0.13294	0.806682	-1.01125	2.07e-05	0.105781	0.97517	0.17613	0.910956	0.12169	0.997324	-1.101	4.23e-06	-1.08827	3.84e-05	0.132538	0.999863	SYTL4	protein-coding	1.816	1.687	1.748	2.052	1.812	1.929	0.902	0.979	0.96	1.116	1.053	1.085	1.951	2.054	2.001	2.215	1.977	2.086	1.15	0.94	1.049	1.256	0.974	1.14	2.215	1	0
NM_206808	-0.168303	0.999984	-1.03712	3e-05	0.212697	0.67696	-0.774164	0.0098024	0.348626	0.725191	0.0977619	0.968798	-0.0313007	0.999988	-1.36639	1.37e-06	-0.988194	0.000755073	0.344709	0.999863	CLYBL	protein-coding	3.863	3.623	3.736	3.459	3.169	3.31	1.836	2.164	2.083	1.999	2.394	2.192	4.681	4.366	4.529	4.616	3.912	4.233	1.586	2.34	1.949	2.534	2.347	2.457	4.681	1	0
NR_103729	0.0693459	0.999984	-1.03691	7.91e-08	-0.288256	0.4388	-1.06131	6.72e-06	-0.190559	0.877688	0.0487214	0.984005	0.168217	0.997324	-1.35997	9.81e-09	-1.35881	5.44e-08	0.169054	0.999863	PDK1	protein-coding	2.822	3.345	3.098	3.515	2.944	3.222	1.516	1.79	1.721	2.101	1.394	1.754	2.422	2.852	2.63	3.193	2.524	2.829	1.156	1.144	1.15	1.246	1.29	1.264	3.515	1	0
NM_080911	-0.0738617	0.999984	-1.03681	3.36e-48	0.0434274	0.819818	-0.925195	1.64e-24	0.151488	0.732358	0.0399523	0.925474	0.0349942	0.999988	-1.16511	9.68e-70	-1.13706	7.4e-31	0.063118	0.999863	UNG	protein-coding	89.417	93.569	91.606	88.924	83.969	86.381	50.39	48.603	49.048	51.335	51.878	51.601	98.341	98.425	98.382	95.357	98.104	96.852	50.618	47.595	49.164	50.25	50.288	50.266	98.425	1	0
NR_026922	0.29563	0.944639	-1.03583	2.05e-14	-0.331305	0.121478	-0.661914	4.3e-06	-0.519808	0.0807296	0.669053	4.1e-06	0.10894	0.997324	-0.716121	7.46e-05	-0.484396	0.0198071	0.33985	0.999863	LOC150776	pseudo	5.918	5.277	5.58	7.64	6.075	6.837	2.779	3.228	3.116	4.905	4.884	4.894	4.949	4.33	4.65	5.724	3.947	4.757	3.749	2.579	3.186	4.043	3.787	3.937	7.64	1	1
NM_018947	0.159663	0.999984	-1.03494	1.27e-51	-0.197287	0.0426448	-1.1587	2.09e-37	-0.105355	0.864257	0.0382056	0.926859	0.252487	0.0826207	-1.00134	3.85e-56	-1.12984	2.6e-35	0.124006	0.999863	CYCS	protein-coding	60.278	58.02	59.088	66.413	64.875	65.624	32.976	31.071	31.545	34.422	32.291	33.378	53.45	54.184	53.805	61.515	61.597	61.56	29.992	30.166	30.076	31.946	32.329	32.105	66.413	1	0
NM_000270	-0.0747978	0.999984	-1.03407	9.12e-33	-0.0550531	0.813532	-0.785334	1.59e-12	0.0225781	0.997969	0.175584	0.361112	0.0036607	0.999988	-1.17367	5.97e-38	-1.00961	1.34e-17	0.167651	0.999863	PNP	protein-coding	26.13	26.536	26.344	25.046	24.634	24.835	14.527	14.052	14.171	16.402	16.304	16.354	26.279	26.616	26.442	26.025	24.921	25.424	13.502	12.741	13.136	14.982	13.861	14.518	26.616	1	0
NM_015444	-0.429496	1	-1.03396	0.0766846	-0.175162	1	-0.456281	0.593547	-0.0750055	0.997969	0.143075	1	-0.32851	1	-0.335566	0.655598	-0.806589	0.387154	-0.800952	1	TMEM158	protein-coding	0.635	0.519	0.574	0.348	0.495	0.424	0.362	0.276	0.298	0.467	0.235	0.353	0.465	0.6	0.53	0.314	0.491	0.411	0.454	0.49	0.471	0.242	0.293	0.263	0.635	1	0
NM_012329	-0.205294	0.999984	-1.03332	4.62e-16	0.0606803	0.861894	-0.910157	2.78e-08	0.126286	0.905625	-0.0826832	0.934123	-0.138696	0.963647	-1.015	1.28e-13	-1.00046	7.53e-10	-0.124355	0.999863	MMD	protein-coding	8.233	8.487	8.367	7.472	6.957	7.208	4.775	4.344	4.451	4.777	3.919	4.356	9.709	8.492	9.12	8.482	7.426	7.907	5.375	4.704	5.052	4.578	4.475	4.535	9.709	1	0
NM_013310	0.234401	0.999984	-1.03283	1.72e-09	-0.591205	0.0153879	-0.908795	7.3e-07	-0.404899	0.32217	0.359614	0.398867	0.421766	0.374473	-0.853738	0.000180165	-0.950866	2.31e-05	0.323991	0.999863	C2orf27A	protein-coding	6.01	6.314	6.17	7.629	6.813	7.21	3.078	3.548	3.431	4.641	4.064	4.358	4.342	4.196	4.271	5.743	5.255	5.477	2.83	2.458	2.651	3.34	3.135	3.255	7.629	1	0
NM_004295	0.0285628	0.999984	-1.03273	1.8e-30	0.135408	0.435221	-1.09036	9.73e-26	0.130731	0.841022	-0.026742	0.97009	0.0250473	0.999988	-1.23614	1.35e-57	-1.23685	7.75e-28	0.0245418	0.999863	TRAF4	protein-coding	35.147	30.095	32.484	33.095	32.979	33.035	17.758	17.602	17.641	17.997	17.221	17.617	38.221	36.526	37.402	35.122	37.791	36.575	18.355	17.156	17.778	17.953	17.42	17.732	38.221	1	0
NM_017882	0.090754	0.999984	-1.03183	1.05e-27	0.262108	0.0532458	-0.926068	2.67e-16	0.2438	0.498046	0.197342	0.360047	0.0735931	0.997324	-1.22313	4.22e-35	-1.17553	5.35e-20	0.121302	0.999863	CLN6	protein-coding	21.131	20.518	20.808	23.211	20.943	22.047	10.947	11.592	11.431	13.056	13.259	13.155	26.755	25.355	26.078	25.093	27.455	26.379	13.458	11.528	12.53	12.834	13.821	13.243	27.455	1	0
NM_020431	0.135758	0.999984	-1.03164	1.76e-12	0.307931	0.158169	-1.14697	8.27e-12	0.338667	0.391506	0.0212756	0.990854	0.167595	0.90606	-1.13533	3.85e-15	-1.31839	6.59e-15	-0.0160854	0.999863	TMEM63C	protein-coding	2.861	3.093	2.984	3.682	2.857	3.259	1.68	1.569	1.597	1.689	1.643	1.666	3.758	3.937	3.844	4.029	4.257	4.153	2.014	1.906	1.962	2.001	1.787	1.913	4.257	1	0
NM_002047	0.29498	0.115401	-1.0315	1.52e-47	-0.210512	0.0328895	-1.24984	5.78e-43	-0.387246	0.0117503	0.0788487	0.793276	0.119186	0.841593	-0.849766	3.13e-37	-0.879799	8.47e-20	0.0891497	0.999863	GARS	protein-coding	82.385	82.03	82.198	103.183	97.41	100.22	45.99	43.301	43.971	45.951	49.679	47.777	75.068	73.192	74.161	77.382	77.207	77.286	46.427	45.622	46.04	48.205	47.753	48.018	103.183	1	0
NM_153259	0.195205	0.999984	-1.03059	0.01384	0.413117	1	-0.697582	0.129689	0.0334453	0.998101	0.531824	1	-0.18309	0.997324	-1.01305	0.0108063	-0.859501	0.086131	-0.0272292	0.999863	MCOLN2	protein-coding	0.65	0.675	0.664	0.944	0.58	0.757	0.287	0.415	0.383	0.443	0.614	0.527	0.982	0.86	0.923	0.845	0.718	0.776	0.48	0.541	0.51	0.369	0.627	0.476	0.982	1	0
NM_001127501	0.0785784	0.999984	-1.02991	2.98e-18	-0.149936	0.573029	-1.23218	8.22e-20	-0.0182042	0.997969	-0.122801	0.851647	0.21103	0.766046	-1.22538	2.45e-17	-1.43067	3.28e-19	0.00630475	0.999863	ALPL	protein-coding	10.786	11.703	11.269	12.211	11.419	11.805	6.286	5.978	6.055	5.629	5.771	5.699	9.843	11.31	10.552	11.513	11.976	11.765	4.772	5.351	5.051	4.516	5.494	4.921	12.211	1	0
NR_002973	0.218531	1	-1.02947	0.144691	-0.136919	1	-0.579047	0.444523	-0.491392	0.911579	0.671867	1	-0.134119	1	-1.06888	0.193798	-0.689679	0.507804	0.241653	1	SNORA40	snoRNA	6.049	6.661	6.371	6.412	8.207	7.334	2.398	4.245	3.785	4.03	7.158	5.563	6.277	5.792	6.042	7.098	3.618	5.204	2.83	3.609	3.205	4.829	2.518	3.872	8.207	1	1
NM_004616	-0.385775	0.0138738	-1.02893	3.3e-53	-1.22203	1.08e-56	-1.22119	1.25e-37	-0.991419	1.29e-16	-0.576443	6.22e-24	-0.154491	0.684904	-0.863366	6.32e-31	-1.21519	4.95e-33	-0.506593	2.32e-06	TSPAN8	protein-coding	296.474	316.72	307.145	231.74	234.152	232.978	167.854	165.442	166.043	116.334	110.558	113.504	132.61	141.596	136.955	121.173	115.597	118.138	84.797	83.895	84.363	55.63	60.912	57.817	316.72	1	0
NM_194431	-0.2466	0.859909	-1.02868	5.64e-32	-0.274752	0.0339792	-0.880517	1.4e-13	-0.147031	0.809964	-0.0976322	0.828269	-0.118215	0.933129	-1.02516	3.04e-27	-0.968115	2.13e-15	-0.0614513	0.999863	RNASE4	protein-coding	46.287	49.497	47.979	40.338	39.871	40.098	25.771	26.296	26.165	25.998	23.429	24.739	41.385	41.245	41.317	38.45	34.766	36.445	22.731	22.701	22.717	21.141	21.545	21.308	49.497	1	0
NM_001159547	0.0131026	0.999984	-1.02713	1.48e-09	0.189183	0.569561	-1.16231	5.2e-10	0.243353	0.72614	-0.121179	0.92419	0.0679262	0.999988	-1.13236	3.02e-11	-1.43164	8.42e-13	-0.2307	0.999863	BEND4	protein-coding	1.28	1.506	1.399	1.474	1.327	1.399	0.712	0.797	0.776	0.719	0.699	0.709	1.689	1.629	1.66	1.804	1.544	1.663	0.824	0.869	0.846	0.646	0.775	0.7	1.804	1	0
NM_032336	0.164681	0.999984	-1.02601	4.92e-20	-0.0732249	0.806024	-1.09052	6.99e-17	-0.158632	0.81513	0.101629	0.888743	0.0804418	0.997324	-1.0647	3.09e-18	-1.17566	1.61e-14	-0.0310419	0.999863	GINS4	protein-coding	7.813	7.594	7.698	9.343	7.878	8.591	4.295	4.122	4.165	4.444	4.7	4.57	7.638	7.64	7.639	8.151	7.385	7.734	4.239	3.935	4.093	4.238	3.573	3.962	9.343	1	0
NM_145186	0.625212	0.999984	-1.02564	0.0352521	-0.971376	1	-1.3162	0.00315842	-1.10259	0.193616	0.33484	1	0.496099	1	-0.304476	0.723497	-1.36558	0.0741851	-0.565724	1	ABCC11	protein-coding	0.367	0.295	0.329	0.483	0.527	0.506	0.189	0.174	0.177	0.202	0.26	0.23	0.178	0.173	0.176	0.29	0.191	0.236	0.161	0.158	0.159	0.108	0.102	0.106	0.527	1	0
NM_001134316	0.139363	0.999984	-1.02511	0.00208889	0.189985	1	-0.962419	0.00934891	-0.34773	0.851781	0.202027	0.930535	-0.396779	0.899741	-1.20604	0.00096505	-0.625897	0.181789	0.182981	0.999863	PRR22	protein-coding	2.148	2.062	2.103	2.767	1.878	2.311	1.235	1.085	1.122	1.249	1.435	1.34	2.877	2.132	2.517	2.103	1.573	1.814	1.169	1.261	1.213	1.362	1.34	1.353	2.877	1	0
NR_002564	-0.630715	1	-1.02491	0.442393	0.250901	1	-0.697942	0.689738	-0.0365386	1	-0.29634	1	-0.912241	1	-1.80422	0.193318	-1.22806	1	-0.349564	1	SNORD26	snoRNA	7.022	1.26	3.985	3.821	1.553	2.657	1.815	2.56	2.374	2.422	1.261	1.853	2.915	7.267	5.019	1.576	3.52	2.634	0.438	2.836	1.592	1.298	1.225	1.268	7.267	1	1
NR_003562	0.122767	0.999984	-1.02469	7.57e-12	0.295841	0.19379	-0.985597	4.8e-09	0.229766	0.711704	0.163283	0.836839	0.0579974	0.999988	-1.12456	6.85e-14	-1.2061	2.68e-12	-0.0240405	0.999863	MPP3	protein-coding	5.375	5.088	5.224	6.225	5.139	5.667	2.712	2.962	2.9	3.221	3.265	3.242	6.946	6.452	6.707	6.878	6.523	6.685	3.553	3.323	3.443	3.407	3.209	3.325	6.946	1	0
NM_004039	0.349352	0.999984	-1.02451	0.0197561	-0.657367	1	-1.20754	0.00677321	-0.250656	0.946342	0.167287	1	0.756998	1	-1.49453	0.0266886	-1.86693	0.00146538	0.368947	1	ANXA2	protein-coding	1.216	1.05	1.128	1.365	1.493	1.431	0.611	0.623	0.62	0.641	0.768	0.703	0.724	0.774	0.748	1.339	1.1	1.209	0.232	0.364	0.295	0.479	0.265	0.39	1.493	1	0
NR_104215	-0.0273299	0.999984	-1.02378	7.66e-14	-0.110332	0.75083	-0.840297	3e-07	0.0488133	0.994494	0.156494	0.812089	0.132737	0.989076	-0.735774	7.92e-07	-0.806773	1.84e-06	0.0614694	0.999863	BARD1	protein-coding	3.549	4.042	3.809	4.276	3.178	3.712	1.948	2.173	2.117	2.36	2.334	2.347	3.472	3.869	3.664	4.255	3.501	3.845	2.561	2.373	2.471	2.487	2.561	2.518	4.276	1	0
NM_020780	-0.530924	0.999984	-1.02274	0.00225959	0.101902	1	-0.42569	0.388732	0.442322	0.792149	0.0671977	0.987211	-0.189452	0.997324	-0.615328	0.0923864	-0.581566	0.20042	-0.155706	0.999863	DISP3	protein-coding	0.567	0.533	0.549	0.42	0.339	0.379	0.298	0.303	0.301	0.357	0.282	0.32	0.602	0.629	0.615	0.584	0.458	0.515	0.468	0.431	0.451	0.382	0.41	0.394	0.629	1	0
NM_020870	-0.274959	0.66106	-1.02259	1.27e-30	-1.15978	8.47e-28	-1.16601	4.02e-21	-1.06995	1.26e-11	-0.417156	0.000408696	-0.184123	0.840072	-0.747873	3.13e-09	-0.967832	3.83e-09	-0.404289	0.385037	SH3RF1	protein-coding	10.642	10.904	10.78	9.948	7.841	8.866	5.71	6.031	5.951	4.471	4.477	4.474	4.943	5.121	5.029	4.221	4.278	4.252	3.47	3.237	3.358	2.323	2.658	2.462	10.904	1	0
NM_001304803	0.0194598	0.999984	-1.02239	2.34e-33	0.184784	0.166706	-0.871844	2.21e-14	0.162815	0.718156	0.171258	0.470265	-0.00147736	0.999988	-1.13471	5.66e-43	-0.882629	2.43e-16	0.2504	0.53074	SRR	protein-coding	30.014	30.693	30.372	32.885	28.444	30.605	16.934	16.281	16.443	17.584	20.339	18.934	36.15	35.853	36.006	35.925	33.22	34.453	18.649	18.048	18.36	21.191	21.601	21.361	36.15	1	0
NM_001099285	-0.00319937	0.999984	-1.02171	6.7e-56	-0.206952	0.0125408	-1.11506	6.46e-37	-0.00643924	0.998516	-0.0945059	0.508736	0.19796	0.361102	-1.0842	4.13e-75	-1.24536	5.3e-38	0.0370574	0.999863	PTMA	protein-coding	895.989	900.375	898.301	887.991	891.516	889.8	507.067	473.735	482.041	466.56	466.184	466.376	815.318	808.429	811.988	859.102	927.143	896.136	421.028	435.494	427.986	424.336	437.598	429.827	927.143	1	0
NM_002867	0.21399	0.999984	-1.02121	2.96e-16	-0.321486	0.0964496	-1.16195	2.96e-13	-0.332421	0.416919	0.0741167	0.933273	0.204148	0.799232	-1.09357	2.85e-14	-1.45433	7.14e-17	-0.155023	0.999863	RAB3B	protein-coding	1.948	2.191	2.076	2.857	1.957	2.395	1.046	1.203	1.164	1.14	1.281	1.209	1.834	1.625	1.733	2.063	1.773	1.905	0.975	0.839	0.91	0.691	0.914	0.783	2.857	1	0
NR_002750	0.305895	1	-1.02107	0.193141	-0.316695	1	-0.830903	0.300074	-0.519403	0.916251	0.497541	1	0.105558	1	-0.485754	0.644735	-0.855666	0.475666	-0.260574	1	SNORD44	snoRNA	10.971	9.843	10.376	13.466	12.129	12.78	5.596	5.757	5.717	6.472	9.848	8.126	7.189	10.243	8.666	12.314	5.969	8.86	8.104	5.83	7.01	2.668	9.064	5.316	13.466	1	1
NM_006149	0.0489448	0.999984	-1.01967	0.00879943	0.165241	1	-1.00935	0.020068	0.207492	0.960648	0.0638197	1	0.0920803	0.999988	-0.872908	0.0433884	-0.807375	0.0672945	0.157587	0.999863	LGALS4	protein-coding	1.723	1.84	1.784	1.817	1.844	1.831	0.822	1.091	1.024	1.179	0.884	1.034	1.958	2.213	2.081	2.302	1.979	2.126	1.612	0.939	1.288	1.39	1.395	1.392	2.302	1	0
NM_016390	0.0671265	0.999984	-1.01948	5.79e-50	0.22066	0.0552291	-0.9674	1.13e-24	0.125936	0.824884	0.120501	0.380566	-0.0266846	0.999988	-1.21037	9.26e-58	-1.10321	3.49e-28	0.0805073	0.999863	SPOUT1	protein-coding	44.262	42.077	43.111	45.023	44.801	44.909	23.375	23.835	23.721	26.116	26.026	26.072	55.949	49.066	52.622	49.107	49.79	49.479	26.825	23.965	25.449	27.232	25.333	26.446	55.949	1	0
NM_001318163	0.0190389	0.999984	-1.01912	9.73e-34	0.0611176	0.784021	-0.931826	1.29e-16	0.0482903	0.986742	0.107725	0.769571	0.00736593	0.999988	-1.03529	3.41e-33	-1.02032	5.15e-19	0.0219346	0.999863	PUS7	protein-coding	20.05	20.015	20.032	22.063	18.433	20.2	10.933	10.997	10.981	11.401	12.599	11.988	22.085	21.528	21.816	22.516	19.666	20.965	12.007	11.805	11.91	11.529	12.189	11.802	22.516	1	0
NM_001276700	0.171075	0.999984	-1.0166	0.0030537	0.414862	1	-1.06685	0.00452911	0.108192	0.991372	0.119869	0.972121	-0.135134	0.999988	-1.32429	0.000151173	-0.811717	0.043386	0.378768	0.999863	NLRP6	protein-coding	0.945	1.062	1.007	1.072	1.17	1.122	0.574	0.535	0.545	0.684	0.532	0.609	1.608	1.187	1.405	1.145	1.29	1.224	0.613	0.636	0.624	0.71	0.89	0.785	1.608	1	0
[truncated: 26,884 more rows]
[truncated: 21 more columns]

## Sheet: Sheet2
PeakID	DE_vs_DD_Log2_Fold_Change	DE_vs_DD_adj_p_value	DE_vs_AE_Log2_Fold_Change	DE_vs_AE_adj_p_value	DE_vs_EDE_Log2_Fold_Change	DE_vs_EDE_adj_p_value	DD_vs_AD_Log2_Fold_Change	DD_vs_AD_adj_p_value	DD_vs_EDD_Log2_Fold_Change	DD_vs_EDD_adj_p_value	AE_vs_AD_Log2_Fold_Change	AE_vs_AD_adj_p_value	EDE_vs_EDD_Log2_Fold_Change	EDE_vs_EDD_adj_p_value	EDE_vs_EAE_Log2_Fold_Change	EDE_vs_EAE_adj_p_value	EDD_vs_EAD_Log2_Fold_Change	EDD_vs_EAD_adj_p_value	EAE_vs_EAD_Log2_Fold_Change	EAE_vs_EAD_adj_p_value	Gene_Name	Gene_Type	VCaP_RNAseq_DMSO_EtOH_rep1_TPM	VCaP_RNAseq_DMSO_EtOH_rep2_TPM	VCaP_RNAseq_DMSO_EtOH_yhd_TPM	VCaP_RNAseq_DMSO_Dex_rep1_TPM	VCaP_RNAseq_DMSO_Dex_rep2_TPM	VCaP_RNAseq_DMSO_Dex_yhd_TPM	VCaP_RNAseq_A485_EtOH_rep1_TPM	VCaP_RNAseq_A485_EtOH_rep2_TPM	VCaP_RNAseq_A485_EtOH_yhd_TPM	VCaP_RNAseq_A485_Dex_rep1_TPM	VCaP_RNAseq_A485_Dex_rep2_TPM	VCaP_RNAseq_A485_Dex_yhd_TPM	VCaP_RNAseq_ENZ24d-DMSO_EtOH_rep1_TPM	VCaP_RNAseq_ENZ24d-DMSO_EtOH_rep2_TPM	VCaP_RNAseq_ENZ24d-DMSO_EtOH_yhd_TPM	VCaP_RNAseq_ENZ24d-DMSO_Dex_rep1_TPM	VCaP_RNAseq_ENZ24d-DMSO_Dex_rep2_TPM	VCaP_RNAseq_ENZ24d-DMSO_Dex_yhd_TPM	VCaP_RNAseq_ENZ24d-A485_EtOH_rep1_TPM	VCaP_RNAseq_ENZ24d-A485_EtOH_rep2_TPM	VCaP_RNAseq_ENZ24d-A485_EtOH_yhd_TPM	VCaP_RNAseq_ENZ24d-A485_Dex_rep1_TPM	VCaP_RNAseq_ENZ24d-A485_Dex_rep2_TPM	VCaP_RNAseq_ENZ24d-A485_Dex_yhd_TPM	max_TPM	is_expressed	is_outlier
[truncated: 28,036 more rows]
[truncated: 21 more columns]

[truncated: 1 more sheets: Sheet3]
