# Supplementary material for: EP300/CREBBP acetyltransferase inhibition limits steroid receptor and FOXA1 signaling in prostate cancer cells
Source: Cell Mol Life Sci. 2024 Apr 2;81(1):160. doi: 10.1007/s00018-024-05209-z (PMC10987371; doi:10.1007/s00018-024-05209-z)
Supplement: Supplementary file 3 — Supplementary file3 (XLSX 34 KB) [file 18_2024_5209_MOESM3_ESM.xlsx]

## Sheet: INFO
Supplementary Table S2. Pathway enrichment analyses
Sheet#	INFO
	Cells	Genes	Figure
Sheet1	VCaP and 22Rv1	A485-DN genes	Fig.1 F
Sheet2	22Rv1	Union of A485 lost+gained genes vs. A485 retained genes	Fig. 3 D
Sheet3	22Rv1	Annotated genes for GR-FOXA1 A485-UN sites vs. A485-DN sites	Fig. 6 B/C
Sheet 4	VCaP	Union of A485 lost + gained genes

## Sheet: Sheet1
Term	Description	LogP	Log(q-value)	Genes	Symbols	InTerm_InList
M5928	HALLMARK MYC TARGETS V2	-61.42	-59.721	705,1019,1844,2193,3099,3177,3329,3336,4173,4174,4609,4869,5036,5245,6573,6949,7374,7965,8886,9064,9136,9221,9238,10171,10199,10244,10514,10528,11335,23082,23160,23481,27340,29078,51154,51491,54663,56342,56915,64216,79077,79711,80324,81887,83743,92856	BYSL,CDK4,DUSP2,FARSA,HK2,SLC29A2,HSPD1,HSPE1,MCM4,MCM5,MYC,NPM1,PA2G4,PHB1,SLC19A1,TCOF1,UNG,AIMP2,DDX18,MAP3K6,RRP9,NOLC1,TBRG4,RCL1,MPHOSPH10,RABEPK,MYBBP1A,NOP56,CBX3,PPRC1,WDR43,PES1,UTP20,NDUFAF4,MRTO4,NOP16,WDR74,PPAN,EXOSC5,TFB2M,DCTPP1,IPO4,PUS1,LAS1L,GRWD1,IMP4	46/58
M5908	HALLMARK ANDROGEN RESPONSE	-49.6077	-48.2098	220,354,563,595,658,1622,1718,2005,2181,2185,2289,2683,2936,3157,3248,3638,3817,3977,3992,3998,4094,4189,4824,5036,6414,6611,7113,8611,8821,9053,9455,9510,9590,10397,10611,10645,10788,22936,23171,25803,25816,55839,56172,56937,57178,60481,60559,65986,84159	ALDH1A3,KLK3,AZGP1,CCND1,BMPR1B,DBI,DHCR24,ELK4,ACSL3,PTK2B,FKBP5,B4GALT1,GSR,HMGCS1,HPGD,INSIG1,KLK2,LIFR,FADS1,LMAN1,MAF,DNAJB9,NKX3-1,PA2G4,SELENOP,SMS,TMPRSS2,PLPP1,INPP4B,MAP7,HOMER2,ADAMTS1,AKAP12,NDRG1,PDLIM5,CAMKK2,IQGAP2,ELL2,GPD1L,SPDEF,TNFAIP8,CENPN,ANKH,PMEPA1,ZMIZ1,ELOVL5,SPCS3,ZBTB10,ARID5B	49/100
M5925	HALLMARK E2F TARGETS	-45.3968	-43.6979	204,580,672,675,701,898,993,1019,1111,1163,1503,1633,1786,1854,1965,2146,3015,3070,3148,3925,3930,3978,4001,4172,4173,4174,4175,4176,4361,4605,4609,4678,4830,5036,5111,5424,5425,5426,5558,5591,5902,5982,5983,6118,6241,6426,7083,7157,7374,7465,7884,7913,8914,9221,9238,9319,9833,9837,10528,10535,10606,10635,10714,10797,11200,11340,23594,23649,29028,29893,54962,55646,55723,57122,57405,64785,64858,79…	AK2,BARD1,BRCA1,BRCA2,BUB1B,CCNE1,CDC25A,CDK4,CHEK1,CKS1B,CTPS1,DCK,DNMT1,DUT,EIF2S1,EZH2,H2AZ1,HELLS,HMGB2,STMN1,LBR,LIG1,LMNB1,MCM3,MCM4,MCM5,MCM6,MCM7,MRE11,MYBL2,MYC,NASP,NME1,PA2G4,PCNA,POLD1,POLD2,POLE,PRIM2,PRKDC,RANBP1,RFC2,RFC3,RPA2,RRM2,SRSF1,TK1,TP53,UNG,WEE1,SLBP,DEK,TIMELESS,NOLC1,TBRG4,TRIP13,MELK,GINS1,NOP56,RNASEH2A,PAICS,RAD51AP1,POLD3,MTHFD2,CHEK2,EXOSC8,ORC6,POLA2,ATAD2,PSMC3IP…	84/200
M5926	HALLMARK MYC TARGETS V1	-35.5809	-34.455	52,328,708,790,821,991,1017,1207,1503,1537,1665,1854,1933,1964,1965,1973,1977,2058,2079,2091,2107,2739,2806,3015,3066,3068,3178,3181,3183,3184,3192,3251,3326,3329,3336,3376,3475,3608,3615,3735,3837,3838,4171,4174,4175,4176,4609,4673,6059,7203,7555,7965,8318,8662,8664,8669,8886,8894,9184,9188,10146,10236,10574,10575,10576,10728,11335,22948,23016,23196,28973,51690,57819,65005	ACP1,APEX1,C1QBP,CAD,CANX,CDC20,CDK2,CLNS1A,CTPS1,CYC1,DHX15,DUT,EEF1B2,EIF1AX,EIF2S1,EIF4A1,EIF4E,EPRS1,ERH,FBL,ETF1,GLO1,GOT2,H2AZ1,HDAC2,HDGF,HNRNPA1,HNRNPA2B1,HNRNPC,HNRNPD,HNRNPU,HPRT1,HSP90AB1,HSPD1,HSPE1,IARS1,IFRD1,ILF2,IMPDH2,KARS1,KPNB1,KPNA2,MCM2,MCM5,MCM6,MCM7,MYC,NAP1L1,ABCE1,CCT3,CNBP,AIMP2,CDC45,EIF3B,EIF3D,EIF3J,DDX18,EIF2S2,BUB3,DDX21,G3BP1,HNRNPR,CCT7,CCT4,CCT2,PTGES3,CBX3,CCT5,…	74/200
M5906	HALLMARK ESTROGEN RESPONSE EARLY	-35.5519	-34.455	120,221,360,367,595,645,771,949,960,1366,1717,1960,1999,2194,2222,2289,2317,2683,2697,3480,3625,3705,3898,3983,4602,4609,5366,5420,5932,6509,6542,6566,6840,7052,7071,7164,8140,8165,8614,9214,9314,9536,9687,10105,10202,10560,11001,11031,11057,11098,11145,22836,22996,23286,23329,25800,25987,26353,29107,54463,55540,55638,56994,60481,64284,64798,79083,79754,79875,80004,84187,91683,124583,347733	ADD3,ALDH3B1,AQP3,AR,CCND1,BLVRB,CA12,SCARB1,CD44,CLDN7,DHCR7,EGR3,ELF3,FASN,FDFT1,FKBP5,FLNB,B4GALT1,GJA1,IGF1R,INHBB,ITPK1,LAD1,ABLIM1,MYB,MYC,PMAIP1,PODXL,RBBP8,SLC1A4,SLC7A2,SLC16A1,SVIL,TGM2,KLF10,TPD52L1,SLC7A5,AKAP1,STC2,FCMR,KLF4,PTGES,GREB1,PPIF,DHRS2,SLC19A2,SLC27A2,RAB31,ABHD2,PRSS23,PLAAT3,RHOBTB3,TTC39A,WWC1,TBC1D30,SLC39A6,TSKU,HSPB8,NXT1,RETREG1,IL17RB,SYBU,CHPT1,ELOVL5,RAB17,DEPTO…	74/200
M5907	HALLMARK ESTROGEN RESPONSE LATE	-21.7988	-21.0541	120,221,224,445,595,645,771,928,949,960,990,1152,1717,1844,1960,2030,2171,2222,2289,2317,3251,3398,3613,3705,3993,4192,4602,5577,5618,5932,6491,6509,6566,7164,7358,7517,8140,9314,9455,9536,10105,10202,10497,10535,11001,11012,11031,11057,11098,11145,26353,29107,51083,51181,55540,56994,57758,60481	ADD3,ALDH3B1,ALDH3A2,ASS1,CCND1,BLVRB,CA12,CD9,SCARB1,CD44,CDC6,CKB,DHCR7,DUSP2,EGR3,SLC29A1,FABP5,FDFT1,FKBP5,FLNB,HPRT1,ID2,IMPA2,ITPK1,LLGL2,MDK,MYB,PRKAR2B,PRLR,RBBP8,STIL,SLC1A4,SLC16A1,TPD52L1,UGDH,XRCC3,SLC7A5,KLF4,HOMER2,PTGES,PPIF,DHRS2,UNC13B,RNASEH2A,SLC27A2,KLK11,RAB31,ABHD2,PRSS23,PLAAT3,HSPB8,NXT1,GAL,DCXR,IL17RB,CHPT1,SCUBE2,ELOVL5	58/200
M5892	HALLMARK CHOLESTEROL HOMEOSTASIS	-31.8108	-30.5889	20,39,71,467,875,928,1119,1191,1595,1717,1891,2171,2194,2222,2224,2731,2770,3157,3949,4023,4047,5329,6713,9415,10654,10682,54206,57761,94241,114569,116496,118429,493869	ABCA2,ACAT2,ACTG1,ATF3,CBS,CD9,CHKA,CLU,CYP51A1,DHCR7,ECH1,FABP5,FASN,FDFT1,FDPS,GLDC,GNAI1,HMGCS1,LDLR,LPL,LSS,PLAUR,SQLE,FADS2,PMVK,EBP,ERRFI1,TRIB3,TP53INP1,MAL2,NIBAN1,ANTXR2,GPX8	33/74
M5901	HALLMARK G2M CHECKPOINT	-31.0086	-30.0086	262,332,580,595,602,675,699,899,983,990,991,993,994,1033,1058,1062,1111,1112,1164,1736,1869,1870,1871,2146,2176,3014,3015,3149,3159,3161,3184,3192,3312,3609,3832,3835,3837,3838,3930,3980,4001,4171,4172,4174,4175,4288,4605,4609,6790,8318,8451,9133,9156,9184,9700,10036,10146,10212,10951,11004,22823,24137,26271,51155,51659,51776,56992,57082,387893	AMD1,BIRC5,BARD1,CCND1,BCL3,BRCA2,BUB1,CCNF,CDK1,CDC6,CDC20,CDC25A,CDC25B,CDKN3,CENPA,CENPE,CHEK1,FOXN3,CKS2,DKC1,E2F1,E2F2,E2F3,EZH2,FANCC,H2AX,H2AZ1,HMGB3,HMGA1,HMMR,HNRNPD,HNRNPU,HSPA8,ILF3,KIF11,KIF22,KPNB1,KPNA2,LBR,LIG3,LMNB1,MCM2,MCM3,MCM5,MCM6,MKI67,MYBL2,MYC,AURKA,CDC45,CUL4A,CCNB2,EXO1,BUB3,ESPL1,CHAF1A,G3BP1,DDX39A,CBX1,KIF2C,MTF2,KIF4A,FBXO5,JPT1,GINS2,MAP3K20,KIF15,KNL1,KMT5A	69/200
M5924	HALLMARK MTORC1 SIGNALING	-28.3565	-27.5026	31,120,205,440,516,586,928,993,1075,1649,1717,1718,1719,2023,2058,2232,2729,2936,3099,3157,3251,3329,3336,3417,3475,3638,3939,3992,4173,5163,5352,5478,5723,6241,6509,6510,6713,6715,7184,7296,7374,7852,8140,8624,8894,9136,9415,9521,10135,10452,10622,10682,10797,23478,23753,26227,29968,51109,51377,54541,54843,57761,60481,79071,116496,134429	ACACA,ADD3,AK4,ASNS,ATP5MC1,BCAT1,CD9,CDC25A,CTSC,DDIT3,DHCR7,DHCR24,DHFR,ENO1,EPRS1,FDXR,GCLC,GSR,HK2,HMGCS1,HPRT1,HSPD1,HSPE1,IDH1,IFRD1,INSIG1,LDHA,FADS1,MCM4,PDK1,PLOD2,PPIA,PSPH,RRM2,SLC1A4,SLC1A5,SQLE,SRD5A1,HSP90B1,TXNRD1,UNG,CXCR4,SLC7A5,PSMG1,EIF2S2,RRP9,FADS2,EEF1E1,NAMPT,TOMM40,POLR3G,EBP,MTHFD2,SEC11A,SDF2L1,PHGDH,PSAT1,RDH11,UCHL5,DDIT4,SYTL2,TRIB3,ELOVL5,ELOVL6,NIBAN1,STARD4	66/200
M5922	HALLMARK UNFOLDED PROTEIN RESPONSE	-16.0724	-15.5195	440,467,468,1051,1054,1163,1736,1965,1978,4869,6509,6897,7184,7280,7422,8140,8602,8614,9136,9221,9709,10528,10797,10954,11260,23404,23478,25804,29968,54541,55033,55651,56915,58477,60559,64859,79094	ASNS,ATF3,ATF4,CEBPB,CEBPG,CKS1B,DKC1,EIF2S1,EIF4EBP1,NPM1,SLC1A4,TARS1,HSP90B1,TUBB2A,VEGFA,SLC7A5,NOP14,STC2,RRP9,NOLC1,HERPUD1,NOP56,MTHFD2,PDIA5,XPOT,EXOSC2,SEC11A,LSM4,PSAT1,DDIT4,FKBP14,NHP2,EXOSC5,SRPRB,SPCS3,NABP1,CHAC1	37/113
M5937	HALLMARK GLYCOLYSIS	-14.5839	-14.1471	136,205,283,638,960,983,1058,1365,1491,1528,1824,1956,1999,2023,2288,2729,2806,3161,3309,3417,3425,3486,4191,4200,4282,4351,4601,6382,6790,7436,8660,8912,10058,10112,10327,10370,26355,27087,30001,54541,54982,55139,55635,56052,90161,126792,140838,375790	ADORA2B,AK4,ANG,BIK,CD44,CDK1,CENPA,CLDN3,CTH,CYB5A,DSC2,EGFR,ELF3,ENO1,FKBP4,GCLC,GOT2,HMMR,HSPA5,IDH1,IDUA,IGFBP3,MDH2,ME2,MIF,MPI,MXI1,SDC1,AURKA,VLDLR,IRS2,CACNA1H,ABCB6,KIF20A,AKR1A1,CITED2,FAM162A,B3GAT1,ERO1A,DDIT4,CLN6,ANKZF1,DEPDC1,ALG1,HS6ST2,B3GALT6,NANP,AGRN	48/200
M5890	HALLMARK TNFA SIGNALING VIA NFKB	-13.9073	-13.5093	467,595,602,604,650,687,694,960,1051,1316,1647,1844,1942,1960,2152,2643,2683,3371,3398,3725,3914,4609,5187,5209,5329,5734,6385,6648,7071,7262,7280,7422,8613,8660,9120,9314,9592,10135,10221,10611,10769,22822,25816,51278,56937,65986,79693	ATF3,CCND1,BCL3,BCL6,BMP2,KLF9,BTG1,CD44,CEBPB,KLF6,GADD45A,DUSP2,EFNA1,EGR3,F3,GCH1,B4GALT1,TNC,ID2,JUN,LAMB3,MYC,PER1,PFKFB3,PLAUR,PTGER4,SDC4,SOD2,KLF10,PHLDA2,TUBB2A,VEGFA,PLPP3,IRS2,SLC16A6,KLF4,IER2,NAMPT,TRIB1,PDLIM5,PLK2,PHLDA1,TNFAIP8,IER5,PMEPA1,ZBTB10,YRDC	47/200
M5896	HALLMARK TGF BETA SIGNALING	-13.6552	-12.9105	650,999,1028,2022,2280,2339,3397,3398,3399,4091,4092,6574,7057,7071,8412,11031,56937	BMP2,CDH1,CDKN1C,ENG,FKBP1A,FNTA,ID1,ID2,ID3,SMAD6,SMAD7,SLC20A1,THBS1,KLF10,BCAR3,RAB31,PMEPA1	17/54
M5891	HALLMARK HYPOXIA	-13.2593	-12.8825	205,302,467,694,771,949,1028,1316,1490,1649,1837,1942,1944,1956,2023,2152,3099,3219,3486,3725,3939,4502,5155,5163,5209,5292,5317,5329,6383,6385,7052,7422,7852,8609,8614,8660,8819,8991,9435,9469,10370,10570,23327,26355,54206,54541	AK4,ANXA2,ATF3,BTG1,CA12,SCARB1,CDKN1C,KLF6,CCN2,DDIT3,DTNA,EFNA1,EFNA3,EGFR,ENO1,F3,HK2,HOXB9,IGFBP3,JUN,LDHA,MT2A,PDGFB,PDK1,PFKFB3,PIM1,PKP1,PLAUR,SDC2,SDC4,TGM2,VEGFA,CXCR4,KLF7,STC2,IRS2,SAP30,SELENBP1,CHST2,CHST3,CITED2,DPYSL4,NEDD4L,FAM162A,ERRFI1,DDIT4	46/200
M5942	HALLMARK UV RESPONSE DN	-12.3634	-12.0069	120,302,307,390,2152,2202,2650,2697,3480,3638,3667,3778,4092,4131,4233,4325,4609,4781,5332,5577,5737,6383,6541,7049,7410,8613,8821,8829,10370,10611,11343,23266,23576,27109,29970,54468,57178	ADD3,ANXA2,ANXA4,RND3,F3,EFEMP1,GCNT1,GJA1,IGF1R,INSIG1,IRS1,KCNMA1,SMAD7,MAP1B,MET,MMP16,MYC,NFIB,PLCB4,PRKAR2B,PTGFR,SDC2,SLC7A1,TGFBR3,VAV2,PLPP3,INPP4B,NRP1,CITED2,PDLIM5,MGLL,ADGRL2,DDAH1,DMAC2L,SCHIP1,MIOS,ZMIZ1	37/144
M5895	HALLMARK WNT BETA CATENIN SIGNALING	-11.7427	-11.0851	1454,2648,2770,3066,3714,4609,5727,6932,7157,8313,8325,22943,23462,51176	CSNK1E,KAT2A,GNAI1,HDAC2,JAG2,MYC,PTCH1,TCF7,TP53,AXIN2,FZD8,DKK1,HEY1,LEF1	14/42
M5939	HALLMARK P53 PATHWAY	-11.3892	-11.0882	351,355,467,650,694,1050,1263,1647,1649,1969,2040,2052,2232,2258,3625,3725,5111,6004,6382,6520,6948,7157,7164,7378,7421,7704,9314,9618,10458,10544,10560,10769,26355,51181,51278,54541,55240,55367,56997,57761,64782,79651,81566	APP,FAS,ATF3,BMP2,BTG1,CEBPA,PLK3,GADD45A,DDIT3,EPHA2,STOM,EPHX1,FDXR,FGF13,INHBB,JUN,PCNA,RGS16,SDC1,SLC3A2,TCN2,TP53,TPD52L1,UPP1,VDR,ZBTB16,KLF4,TRAF4,BAIAP2,PROCR,SLC19A2,PLK2,FAM162A,DCXR,IER5,DDIT4,STEAP3,PIDD1,COQ8A,TRIB3,AEN,RHBDF2,CSRNP2	43/200
M5930	HALLMARK EPITHELIAL MESENCHYMAL TRANSITION	-11.3892	-11.0882	355,800,960,1004,1462,1490,1647,1809,2331,2335,2697,3371,3398,3485,3486,3725,3909,4176,4638,4837,5021,5270,5329,5352,5768,6382,6385,6695,7049,7052,7057,7422,7424,7431,9244,10085,10272,22943,23705,26577,56937,79709,115908	FAS,CALD1,CD44,CDH6,VCAN,CCN2,GADD45A,DPYSL3,FMOD,FN1,GJA1,TNC,ID2,IGFBP2,IGFBP3,JUN,LAMA3,MCM7,MYLK,NNMT,OXTR,SERPINE2,PLAUR,PLOD2,QSOX1,SDC1,SDC4,SPOCK1,TGFBR3,TGM2,THBS1,VEGFA,VEGFC,VIM,CRLF1,EDIL3,FSTL3,DKK1,CADM1,PCOLCE2,PMEPA1,COLGALT1,CTHRC1	43/200
M5934	HALLMARK XENOBIOTIC METABOLISM	-10.7911	-10.5235	191,316,355,586,645,670,1312,1644,1646,1969,2052,2184,2618,2643,2729,2936,3251,3398,3417,3479,3554,3735,4121,4128,4502,4522,5226,5909,6510,7274,7358,7378,8644,9536,10611,27232,51181,54677,55502,60481,64087,84913	AHCY,AOX1,FAS,BCAT1,BLVRB,BPHL,COMT,DDC,AKR1C2,EPHA2,EPHX1,FAH,GART,GCH1,GCLC,GSR,HPRT1,ID2,IDH1,IGF1,IL1R1,KARS1,MAN1A1,MAOA,MT2A,MTHFD1,PGD,RAP1GAP,SLC1A5,TTPA,UGDH,UPP1,AKR1C3,PTGES,PDLIM5,GNMT,DCXR,CROT,HES6,ELOVL5,MCCC2,ATOH8	42/200
M5935	HALLMARK FATTY ACID METABOLISM	-9.78	-9.52819	33,216,224,658,670,1374,1632,1718,2052,2180,2182,2194,3015,3157,3248,3417,3939,4128,4191,4953,5160,6296,6392,7358,8802,11185,11343,23173,29781,51109,51166,51703,60481,92840,259307	ACADL,ALDH1A1,ALDH3A2,BMPR1B,BPHL,CPT1A,ECI1,DHCR24,EPHX1,ACSL1,ACSL4,FASN,H2AZ1,HMGCS1,HPGD,IDH1,LDHA,MAOA,MDH2,ODC1,PDHA1,ACSM3,SDHD,UGDH,SUCLG1,INMT,MGLL,METAP1,NCAPH2,RDH11,AADAT,ACSL5,ELOVL5,REEP6,IL4I1	35/158
M5947	HALLMARK IL2 STAT5 SIGNALING	-9.14156	-8.90498	191,307,650,898,960,990,1028,1316,2012,2184,3099,3177,3480,4609,4953,5167,5269,5292,5727,6004,6510,7052,7371,7372,7850,8611,8829,8835,10924,22822,27242,51651,55509,64116,79026,80324,83699,84525,152007	AHCY,ANXA4,BMP2,CCNE1,CD44,CDC6,CDKN1C,KLF6,EMP1,FAH,HK2,SLC29A2,IGF1R,MYC,ODC1,ENPP1,SERPINB6,PIM1,PTCH1,RGS16,SLC1A5,TGM2,UCK2,UMPS,IL1R2,PLPP1,NRP1,SOCS2,SMPDL3A,PHLDA1,TNFRSF21,PTRH2,BATF3,SLC39A8,AHNAK,PUS1,SH3BGRL2,HOPX,GLIPR2	39/199
GO	Description	_LogP_22Rv1	_LogP_VCaP
M5909	HALLMARK MYOGENESIS	-3.15307	0
M5919	HALLMARK HEDGEHOG SIGNALING	-3.37596	0
M5946	HALLMARK COAGULATION	-2.74853	0
M5932	HALLMARK INFLAMMATORY RESPONSE	-2.81175	0
M5944	HALLMARK ANGIOGENESIS	-4.11009	0
M5898	HALLMARK DNA REPAIR	-5.28201	0
M5956	HALLMARK KRAS SIGNALING DN	-4.28221	0
M5895	HALLMARK WNT BETA CATENIN SIGNALING	-2.26186	-2.8586
M5896	HALLMARK TGF BETA SIGNALING	-2.60611	-2.60929
M5945	HALLMARK HEME METABOLISM	-2.48867	-2.49417
M5906	HALLMARK ESTROGEN RESPONSE EARLY	-35.5519	-15.9405
M5928	HALLMARK MYC TARGETS V2	-28.9309	-6.18755
M5891	HALLMARK HYPOXIA	-13.2593	-10.8049
M5908	HALLMARK ANDROGEN RESPONSE	-18.1061	-17.1964
M5937	HALLMARK GLYCOLYSIS	-14.5673	-14.5839
M5922	HALLMARK UNFOLDED PROTEIN RESPONSE	-16.0724	-15.2424
M5926	HALLMARK MYC TARGETS V1	-19.5126	-35.5809
M5925	HALLMARK E2F TARGETS	-45.3968	-36.524
M5924	HALLMARK MTORC1 SIGNALING	-28.3565	-23.3986
M5901	HALLMARK G2M CHECKPOINT	-20.2638	-31.0086
M5902	HALLMARK APOPTOSIS	-8.3524	-6.69867
M5905	HALLMARK ADIPOGENESIS	-6.9798	-8.01088
M5935	HALLMARK FATTY ACID METABOLISM	-9.78	-7.99847
M5942	HALLMARK UV RESPONSE DN	-12.3634	-7.25761
M5930	HALLMARK EPITHELIAL MESENCHYMAL TRANSITION	-11.3892	-6.99032
M5892	HALLMARK CHOLESTEROL HOMEOSTASIS	-12.3178	-8.94059
M5890	HALLMARK TNFA SIGNALING VIA NFKB	-13.9073	-8.54245
M5934	HALLMARK XENOBIOTIC METABOLISM	-10.7911	-8.54245
M5936	HALLMARK OXIDATIVE PHOSPHORYLATION	-6.9798	-4.70055
M5939	HALLMARK P53 PATHWAY	-11.3892	-4.70055
M5941	HALLMARK UV RESPONSE UP	-7.42363	-3.97622
M5947	HALLMARK IL2 STAT5 SIGNALING	-9.14156	-3.19248
M5953	HALLMARK KRAS SIGNALING UP	-4.28221	-5.57008
M5915	HALLMARK APICAL JUNCTION	-4.28221	-5.12737
M5948	HALLMARK BILE ACID METABOLISM	-5.47378	-4.40859
M5949	HALLMARK PEROXISOME	-5.45363	-7.95189
M5950	HALLMARK ALLOGRAFT REJECTION	0	-4.28997
M5893	HALLMARK MITOTIC SPINDLE	0	-8.60588

## Sheet: Sheet2
Term	Description	LogP	Log(q-value)	Genes	Symbols	InTerm_InList
M5908	HALLMARK ANDROGEN RESPONSE	-12.1303	-10.4313	563,567,658,2185,3856,3977,4824,7113,8821,11057,55839,56937,60481	AZGP1,B2M,BMPR1B,PTK2B,KRT8,LIFR,NKX3-1,TMPRSS2,INPP4B,ABHD2,CENPN,PMEPA1,ELOVL5	13/100
M5924	HALLMARK MTORC1 SIGNALING	-9.34317	-7.94523	440,586,1026,1649,2729,3475,6510,6533,10135,10797,23657,54843,57761,60481	ASNS,BCAT1,CDKN1A,DDIT3,GCLC,IFRD1,SLC1A5,SLC6A6,NAMPT,MTHFD2,SLC7A11,SYTL2,TRIB3,ELOVL5	14/200
M5934	HALLMARK XENOBIOTIC METABOLISM	-5.49391	-4.74918	586,2729,4121,6510,6533,8644,27232,54677,60481,84913	BCAT1,GCLC,MAN1A1,SLC1A5,SLC6A6,AKR1C3,GNMT,CROT,ELOVL5,ATOH8	10/200
M5890	HALLMARK TNFA SIGNALING VIA NFKB	-8.32439	-7.10254	388,467,1026,1052,1316,3164,4929,5734,7071,9314,10135,56937,80176	RHOB,ATF3,CDKN1A,CEBPD,KLF6,NR4A1,NR4A2,PTGER4,KLF10,KLF4,NAMPT,PMEPA1,SPSB1	13/200
M5932	HALLMARK INFLAMMATORY RESPONSE	-3.06777	-2.59925	1026,1316,1318,5099,5734,10135,27074	CDKN1A,KLF6,SLC31A2,PCDH7,PTGER4,NAMPT,LAMP3	7/200
M5891	HALLMARK HYPOXIA	-6.39715	-5.39715	467,771,1026,1316,1356,1649,2309,4493,6533,7052,23327	ATF3,CA12,CDKN1A,KLF6,CP,DDIT3,FOXO3,MT1E,SLC6A6,TGM2,NEDD4L	11/-
M5906	HALLMARK ESTROGEN RESPONSE EARLY	-6.39715	-5.39715	771,1999,3856,7052,7071,9314,11057,22836,23286,55638,60481	CA12,ELF3,KRT8,TGM2,KLF10,KLF4,ABHD2,RHOBTB3,WWC1,SYBU,ELOVL5	11/200
M5907	HALLMARK ESTROGEN RESPONSE LATE	-3.06777	-2.59925	771,990,2013,5577,9314,11057,60481	CA12,CDC6,EMP2,PRKAR2B,KLF4,ABHD2,ELOVL5	7/200
M5942	HALLMARK UV RESPONSE DN	-5.79229	-4.87147	1290,3397,3667,4092,4493,4781,5577,8821,9975	COL5A2,ID1,IRS1,SMAD7,MT1E,NFIB,PRKAR2B,INPP4B,NR1D2	9/144
M5922	HALLMARK UNFOLDED PROTEIN RESPONSE	-5.61336	-4.75949	440,467,1054,1978,10797,11260,64061,79094	ASNS,ATF3,CEBPG,EIF4EBP1,MTHFD2,XPOT,TSPYL2,CHAC1	8/113
M5941	HALLMARK UV RESPONSE UP	-4.54306	-3.84409	9,388,440,467,1054,1119,3164,5334	NAT1,RHOB,ASNS,ATF3,CEBPG,CHKA,NR4A1,PLCL1	8/158
M5947	HALLMARK IL2 STAT5 SIGNALING	-5.51334	-4.74918	214,388,990,1316,3459,6510,7052,10124,79026,84525	ALCAM,RHOB,CDC6,KLF6,IFNGR1,SLC1A5,TGM2,ARL4A,AHNAK,HOPX	10/199
M5902	HALLMARK APOPTOSIS	-4.48463	-3.82705	388,467,552,1026,1649,3082,3459,4092	RHOB,ATF3,AVPR1A,CDKN1A,DDIT3,HGF,IFNGR1,SMAD7	8/161
M5896	HALLMARK TGF BETA SIGNALING	-4.25826	-3.63848	3397,4092,6498,7071,56937	ID1,SMAD7,SKIL,KLF10,PMEPA1	5/54
M5939	HALLMARK P53 PATHWAY	-3.82487	-3.23984	467,1026,1649,2309,9314,23657,57761,64061	ATF3,CDKN1A,DDIT3,FOXO3,KLF4,SLC7A11,TRIB3,TSPYL2	8/200
M5923	HALLMARK PI3K AKT MTOR SIGNALING	-2.07686	-1.65664	1026,1649,1869,57761	CDKN1A,DDIT3,E2F1,TRIB3	4/105
M5892	HALLMARK CHOLESTEROL HOMEOSTASIS	-3.60442	-3.05158	214,467,552,1119,57761	ALCAM,ATF3,AVPR1A,CHKA,TRIB3	5/74
M5930	HALLMARK EPITHELIAL MESENCHYMAL TRANSITION	-3.06777	-2.59925	388,1000,1290,7052,7168,10085,56937	RHOB,CDH2,COL5A2,TGM2,TPM1,EDIL3,PMEPA1	7/200
M5945	HALLMARK HEME METABOLISM	-2.36974	-1.92605	440,2309,2729,11163,23657,54855	ASNS,FOXO3,GCLC,NUDT4,SLC7A11,TENT5C	6/200
GO	Description	_LogP_UNION-LOST-AND-GAINED	_LogP_RETAINED
M5908	HALLMARK ANDROGEN RESPONSE	-12.1303	-15.7288
M5890	HALLMARK TNFA SIGNALING VIA NFKB	-8.32439	-12.0678
M5891	HALLMARK HYPOXIA	-6.39715	-5.63666
M5941	HALLMARK UV RESPONSE UP	-4.54306	-2.89169
M5942	HALLMARK UV RESPONSE DN	-5.79229	-2.03939
M5934	HALLMARK XENOBIOTIC METABOLISM	-5.49391	-3.47855
M5932	HALLMARK INFLAMMATORY RESPONSE	-3.06777	-2.51963
M5939	HALLMARK P53 PATHWAY	-3.82487	-4.52128
M5945	HALLMARK HEME METABOLISM	-2.36974	0
M5923	HALLMARK PI3K AKT MTOR SIGNALING	-2.07686	0
M5892	HALLMARK CHOLESTEROL HOMEOSTASIS	-3.60442	0
M5930	HALLMARK EPITHELIAL MESENCHYMAL TRANSITION	-3.06777	0
M5906	HALLMARK ESTROGEN RESPONSE EARLY	-6.39715	0
M5924	HALLMARK MTORC1 SIGNALING	-9.34317	0
M5922	HALLMARK UNFOLDED PROTEIN RESPONSE	-5.61336	0
M5947	HALLMARK IL2 STAT5 SIGNALING	-5.51334	0
M5896	HALLMARK TGF BETA SIGNALING	-4.25826	0
M5953	HALLMARK KRAS SIGNALING UP	0	-5.63666

## Sheet: Sheet3
Term	Description	LogP	Log(q-value)	Genes	Symbols	InTerm_InList
M5908	HALLMARK ANDROGEN RESPONSE	-11.1383	-9.43934	87,354,595,658,896,2289,2936,2982,3638,3817,3856,4189,4824,6414,6446,6675,7113,7163,8611,8821,9053,9455,9510,10461,11057,25803,27347,56172,56937,84159	ACTN1,KLK3,CCND1,BMPR1B,CCND3,FKBP5,GSR,GUCY1A1,INSIG1,KLK2,KRT8,DNAJB9,NKX3-1,SELENOP,SGK1,UAP1,TMPRSS2,TPD52,PLPP1,INPP4B,MAP7,HOMER2,ADAMTS1,MERTK,ABHD2,SPDEF,STK39,ANKH,PMEPA1,ARID5B	30/100
M5890	HALLMARK TNFA SIGNALING VIA NFKB	-6.89444	-5.67259	19,374,595,602,604,687,1026,1316,1435,1647,1843,1906,1942,1959,2353,4616,4792,5142,5187,6385,6446,7185,10221,22822,56937	ABCA1,AREG,CCND1,BCL3,BCL6,KLF9,CDKN1A,KLF6,CSF1,GADD45A,DUSP1,EDN1,EFNA1,EGR2,FOS,GADD45B,NFKBIA,PDE4B,PER1,SDC4,SGK1,TRAF1,TRIB1,PHLDA1,PMEPA1	25/200
M5915	HALLMARK APICAL JUNCTION	-5.75655	-4.65964	70,87,247,942,1272,1366,1956,2770,3638,3667,3757,3909,3918,5097,5788,7185,8935,9019,9353,23114,51474,55742,257194	ACTC1,ACTN1,ALOX15B,CD86,CNTN1,CLDN7,EGFR,GNAI1,INSIG1,IRS1,KCNH2,LAMA3,LAMC2,PCDH1,PTPRC,TRAF1,SKAP2,MPZL1,SLIT2,NFASC,LIMA1,PARVA,NEGR1	23/200
M5947	HALLMARK IL2 STAT5 SIGNALING	-5.29727	-4.02754	123,214,388,896,942,1028,1316,1435,2012,2151,3459,4616,5025,5451,7052,7185,8600,8611,8651,9910,10124,22822,23710,27242,28996,51284,56990,57157,79026,84525,158219,200734,253558	PLIN2,ALCAM,RHOB,CCND3,CD86,CDKN1C,KLF6,CSF1,EMP1,F2RL2,IFNGR1,GADD45B,P2RX4,POU2F1,TGM2,TRAF1,TNFSF11,PLPP1,SOCS1,RABGAP1L,ARL4A,PHLDA1,GABARAPL1,TNFRSF21,HIPK2,TLR7,CDC42SE2,PHTF2,AHNAK,HOPX,TTC39B,SPRED2,LCLAT1	33/199
M5891	HALLMARK HYPOXIA	-5.24938	-4.02754	123,205,302,1026,1027,1028,1316,1466,1634,1843,1907,1942,1956,2353,2632,3098,3423,3486,3516,4502,5066,5165,5260,5317,6385,7052,7163,7436,8839,23327,51129,54206,54541	PLIN2,AK4,ANXA2,CDKN1A,CDKN1B,CDKN1C,KLF6,CSRP2,DCN,DUSP1,EDN2,EFNA1,EGFR,FOS,GBE1,HK1,IDS,IGFBP3,RBPJ,MT2A,PAM,PDK3,PHKG1,PKP1,SDC4,TGM2,TPD52,VLDLR,CCN5,NEDD4L,ANGPTL4,ERRFI1,DDIT4	33/200
M5942	HALLMARK UV RESPONSE DN	-4.97916	-3.88225	92,302,323,1027,1843,2202,3382,3638,3667,3778,4233,4325,4781,5332,5577,5581,6334,7035,7048,7436,8476,8821,8871,10395,10516,140609	ACVR2A,ANXA2,APBB2,CDKN1B,DUSP1,EFEMP1,ICA1,INSIG1,IRS1,KCNMA1,MET,MMP16,NFIB,PLCB4,PRKAR2B,PRKCE,SCN8A,TFPI,TGFBR2,VLDLR,CDC42BPA,INPP4B,SYNJ2,DLC1,FBLN5,NEK7	26/144
M5907	HALLMARK ESTROGEN RESPONSE LATE	-4.70107	-3.78025	224,374,595,928,1152,2289,2353,2852,3716,3918,4232,5577,6446,6768,8204,8839,9612,10140,51083,56994,64215	ALDH3A2,AREG,CCND1,CD9,CKB,FKBP5,FOS,GPER1,JAK1,LAMC2,MEST,PRKAR2B,SGK1,ST14,NRIP1,CCN5,NCOR2,TOB1,GAL,CHPT1,DNAJC1	21/200
M5906	HALLMARK ESTROGEN RESPONSE EARLY	-4.425	-3.50418	18,267,360,374,595,1366,1999,2194,2289,2296,2353,3856,5366,6542,7052,7357,8204,8839,9314,9612,9687,10140,10395,10560,11057,22836,23030,27295,55638,56994,79875	ABAT,AMFR,AQP3,AREG,CCND1,CLDN7,ELF3,FASN,FKBP5,FOXC1,FOS,KRT8,PMAIP1,SLC7A2,TGM2,UGCG,NRIP1,CCN5,KLF4,NCOR2,GREB1,TOB1,DLC1,SLC19A2,ABHD2,RHOBTB3,KDM4B,PDLIM3,SYBU,CHPT1,THSD4	31/200
M5930	HALLMARK EPITHELIAL MESENCHYMAL TRANSITION	-4.20601	-3.35213	374,800,1634,1647,3486,3576,3600,3693,3909,3918,4232,4616,4837,5768,6382,6385,8325,9353,10516,56937	AREG,CALD1,DCN,GADD45A,IGFBP3,CXCL8,IL15,ITGB5,LAMA3,LAMC2,MEST,GADD45B,NNMT,QSOX1,SDC1,SDC4,FZD8,SLIT2,FBLN5,PMEPA1	20/200
M5939	HALLMARK P53 PATHWAY	-3.73376	-2.98904	18,247,896,1026,1030,1647,2353,5154,6281,6382,6768,7704,10140,10560,27244,51002,54541,57763,64061	ABAT,ALOX15B,CCND3,CDKN1A,CDKN2B,GADD45A,FOS,PDGFA,S100A10,SDC1,ST14,ZBTB16,TOB1,SLC19A2,SESN1,TPRKB,DDIT4,ANKRA2,TSPYL2	19/200
M5953	HALLMARK KRAS SIGNALING UP	-3.66366	-2.86778	330,383,639,1520,1636,1848,2012,2115,2982,3486,3783,3800,5649,5743,5801,6801,7035,7185,9053,9314,9910,9935,10221,23268,23531,51129,54462,56172,84869	BIRC3,ARG1,PRDM1,CTSS,ACE,DUSP6,EMP1,ETV1,GUCY1A1,IGFBP3,KCNN4,KIF5C,RELN,PTGS2,PTPRR,STRN,TFPI,TRAF1,MAP7,KLF4,RABGAP1L,MAFB,TRIB1,DNMBP,MMD,ANGPTL4,CCSER2,ANKH,CBR4	29/200
M5946	HALLMARK COAGULATION	-3.49758	-2.77919	335,824,928,1311,1361,1675,1848,2147,2151,2158,2783,2815,4153,5028,5196,5550,7018,7044,7057,10404,22921,55970	APOA1,CAPN2,CD9,COMP,CPB2,CFD,DUSP6,F2,F2RL2,F9,GNB2,GP9,MBL2,P2RY1,PF4,PREP,TF,LEFTY2,THBS1,CPQ,MSRB2,GNG12	22/138
M5948	HALLMARK BILE ACID METABOLISM	-3.44788	-2.77919	19,216,223,335,1734,2053,3295,4306,5824,5825,5827,6342,8412,27232,27284,29842,50640,196743,373156	ABCA1,ALDH1A1,ALDH9A1,APOA1,DIO2,EPHX2,HSD17B4,NR3C2,PEX19,ABCD3,PXMP2,SCP2,BCAR3,GNMT,SULT1B1,TFCP2L1,PNPLA8,PAOX,GSTK1	19/112
M5941	HALLMARK UV RESPONSE UP	-3.43677	-2.77919	9,262,360,388,440,885,896,1028,1030,1968,2011,2353,3192,3757,4128,4792,5580,5702,9129,10018,27295,51083,51706,80777	NAT1,AMD1,AQP3,RHOB,ASNS,CCK,CCND3,CDKN1C,CDKN2B,EIF2S3,MARK2,FOS,HNRNPU,KCNH2,MAOA,NFKBIA,PRKCD,PSMC3,PRPF3,BCL2L11,PDLIM3,GAL,CYB5R1,CYB5B	24/158
M5932	HALLMARK INFLAMMATORY RESPONSE	-3.2852	-2.66541	19,92,1026,1316,1435,1604,1906,3576,3600,4233,4481,4792,5025,5142,7855,8671,10006,10242	ABCA1,ACVR2A,CDKN1A,KLF6,CSF1,CD55,EDN1,CXCL8,IL15,MET,MSR1,NFKBIA,P2RX4,PDE4B,FZD5,SLC4A4,ABI1,KCNMB2	18/200
M5892	HALLMARK CHOLESTEROL HOMEOSTASIS	-3.17037	-2.55059	214,928,1499,1595,2194,2770,5165,6311,7108,10654,54206,116496,118429,132864	ALCAM,CD9,CTNNB1,CYP51A1,FASN,GNAI1,PDK3,ATXN2,TM7SF2,PMVK,ERRFI1,NIBAN1,ANTXR2,CPEB2	14/74
M5897	HALLMARK IL6 JAK STAT3 SIGNALING	-3.03672	-2.5682	948,1271,1435,3459,3554,5196,5770,5781,8651,10563,27242	CD36,CNTFR,CSF1,IFNGR1,IL1R1,PF4,PTPN1,PTPN11,SOCS1,CXCL13,TNFRSF21	11/87
M5902	HALLMARK APOPTOSIS	-2.94402	-2.44917	330,356,388,595,835,1026,1027,1499,1634,1647,2012,2147,2936,3315,3459,4616,4739,5366,5663,8682,10018,56172,56616	BIRC3,FASLG,RHOB,CCND1,CASP2,CDKN1A,CDKN1B,CTNNB1,DCN,GADD45A,EMP1,F2,GSR,HSPB1,IFNGR1,GADD45B,NEDD9,PMAIP1,PSEN1,PEA15,BCL2L11,ANKH,DIABLO	23/161
M5905	HALLMARK ADIPOGENESIS	-2.86125	-2.44103	19,123,217,284,604,1337,1647,1666,4189,4259,6342,7316,8491,10124,10140,84919,415116	ABCA1,PLIN2,ALDH2,ANGPT1,BCL6,COX6A1,GADD45A,DECR1,DNAJB9,MGST3,SCP2,UBC,MAP4K3,ARL4A,TOB1,PPP1R15B,PIM3	17/200
M5901	HALLMARK G2M CHECKPOINT	-2.46288	-2.10633	262,332,595,602,1946,3184,4001,4085,4502,6434,7090,8317,8454,10772,22823,81539	AMD1,BIRC5,CCND1,BCL3,EFNA5,HNRNPD,LMNB1,MAD2L1,MT2A,TRA2B,TLE3,CDC7,CUL1,SRSF10,MTF2,SLC38A1	16/200
GO	Description	_LogP_A485-DN	_LogP_A485-UN
M5930	HALLMARK EPITHELIAL MESENCHYMAL TRANSITION	-2.03164	-4.20601
M5906	HALLMARK ESTROGEN RESPONSE EARLY	-2.76129	-3.2852
M5942	HALLMARK UV RESPONSE DN	-3.99686	-3.00346
M5947	HALLMARK IL2 STAT5 SIGNALING	-3.18947	-3.31113
M5891	HALLMARK HYPOXIA	-3.16292	-5.21817
M5908	HALLMARK ANDROGEN RESPONSE	-8.36689	-9.16008
M5901	HALLMARK G2M CHECKPOINT	0	-2.46288
M5896	HALLMARK TGF BETA SIGNALING	0	-2.42866
M5905	HALLMARK ADIPOGENESIS	0	-2.86125
M5909	HALLMARK MYOGENESIS	0	-2.09115
M5895	HALLMARK WNT BETA CATENIN SIGNALING	0	-2.36035
M5948	HALLMARK BILE ACID METABOLISM	0	-2.04512
M5932	HALLMARK INFLAMMATORY RESPONSE	0	-3.2852
M5941	HALLMARK UV RESPONSE UP	0	-3.06972
M5939	HALLMARK P53 PATHWAY	0	-3.73376
M5915	HALLMARK APICAL JUNCTION	0	-5.75655
M5907	HALLMARK ESTROGEN RESPONSE LATE	0	-4.70107
M5890	HALLMARK TNFA SIGNALING VIA NFKB	0	-6.89444
M5897	HALLMARK IL6 JAK STAT3 SIGNALING	-3.03672	0
M5953	HALLMARK KRAS SIGNALING UP	-3.16292	0
M5902	HALLMARK APOPTOSIS	-2.14236	0
M5893	HALLMARK MITOTIC SPINDLE	-2.40587	0
M5892	HALLMARK CHOLESTEROL HOMEOSTASIS	-2.4659	0
M5946	HALLMARK COAGULATION	-2.31167	0
M5956	HALLMARK KRAS SIGNALING DN	-2.38389	0

## Sheet: Sheet4
Term	Description	LogP	Log(q-value)	Genes	Symbols	InTerm_InList
M5908	HALLMARK ANDROGEN RESPONSE	-24.1255	-22.4265	658,1718,2005,2181,2289,2982,3156,3157,3422,3817,3998,6611,7163,8611,9590,10397,22936,27347,56937,60559,65986	BMPR1B,DHCR24,ELK4,ACSL3,FKBP5,GUCY1A1,HMGCR,HMGCS1,IDI1,KLK2,LMAN1,SMS,TPD52,PLPP1,AKAP12,NDRG1,ELL2,STK39,PMEPA1,SPCS3,ZBTB10	21/100
M5924	HALLMARK MTORC1 SIGNALING	-15.1251	-13.7271	811,821,1595,1718,2181,3156,3157,3309,3422,4173,6184,6713,7184,7436,7494,10135,27230,51109,54843	CALR,CANX,CYP51A1,DHCR24,ACSL3,HMGCR,HMGCS1,HSPA5,IDI1,MCM4,RPN1,SQLE,HSP90B1,VLDLR,XBP1,NAMPT,SERP1,RDH11,SYTL2	19/200
M5892	HALLMARK CHOLESTEROL HOMEOSTASIS	-8.40563	-7.18378	214,1191,1595,2770,3156,3157,3422,6713,94241	ALCAM,CLU,CYP51A1,GNAI1,HMGCR,HMGCS1,IDI1,SQLE,TP53INP1	9/74
M5922	HALLMARK UNFOLDED PROTEIN RESPONSE	-6.78079	-5.68388	811,3309,7184,7494,9709,10130,10525,27230,60559	CALR,HSPA5,HSP90B1,XBP1,HERPUD1,PDIA6,HYOU1,SERP1,SPCS3	9/113
M5947	HALLMARK IL2 STAT5 SIGNALING	-6.53376	-5.59116	214,3664,4643,4953,7052,7494,8611,9261,10397,28996,79026	ALCAM,IRF6,MYO1E,ODC1,TGM2,XBP1,PLPP1,MAPKAPK2,NDRG1,HIPK2,AHNAK	11/199
M5891	HALLMARK HYPOXIA	-6.51198	-5.59116	3309,3486,4493,4502,6385,7052,7163,7436,8987,9590,10397	HSPA5,IGFBP3,MT1E,MT2A,SDC4,TGM2,TPD52,VLDLR,STBD1,AKAP12,NDRG1	11/200
M5935	HALLMARK FATTY ACID METABOLISM	-5.55342	-4.69955	658,1718,2752,3157,3422,4953,6611,11343,51109	BMPR1B,DHCR24,GLUL,HMGCS1,IDI1,ODC1,SMS,MGLL,RDH11	9/158
M5930	HALLMARK EPITHELIAL MESENCHYMAL TRANSITION	-3.90401	-3.15929	3486,5479,6382,6385,6695,7052,11167,56937	IGFBP3,PPIB,SDC1,SDC4,SPOCK1,TGM2,FSTL1,PMEPA1	8/200
M5953	HALLMARK KRAS SIGNALING UP	-3.90401	-3.15929	347,2982,3486,3800,9590,9935,28951,84869	APOD,GUCY1A1,IGFBP3,KIF5C,AKAP12,MAFB,TRIB2,CBR4	8/200
M5910	HALLMARK PROTEIN SECRETION	-3.13528	-2.43631	476,3998,7163,10959,10972	ATP1A1,LMAN1,TPD52,TMED2,TMED10	5/96
M5893	HALLMARK MITOTIC SPINDLE	-2.4363	-1.84066	4643,5116,6249,9411,9462,57580	MYO1E,PCNT,CLIP1,ARHGAP29,RASAL2,PREX1	6/199
M5926	HALLMARK MYC TARGETS V1	-2.42569	-1.84066	821,1964,4173,4953,5111,10728	CANX,EIF1AX,MCM4,ODC1,PCNA,PTGES3	6/200
M5934	HALLMARK XENOBIOTIC METABOLISM	-2.42569	-1.84066	384,4502,6747,10728,22949,64087	ARG2,MT2A,SSR3,PTGES3,PTGR1,MCCC2	6/200
