# Supplementary material for: EP300/CREBBP acetyltransferase inhibition limits steroid receptor and FOXA1 signaling in prostate cancer cells
Source: Cell Mol Life Sci. 2024 Apr 2;81(1):160. doi: 10.1007/s00018-024-05209-z (PMC10987371; doi:10.1007/s00018-024-05209-z)
Supplement: Supplementary file 4 — Supplementary file4 (XLSX 12 KB) [file 18_2024_5209_MOESM4_ESM.xlsx]

## Sheet: Sheet1
Supplementary Table S3. Public datasets utilized in the study
Experiment	Origin/type	Retrieved through	Identifier	Sample name	Reference (PMID/DOI)
RNA-seq	Normal	PCaProfiler / Prostate Cancer Atlas	PRJNA494560, PRJNA75899, TCGA-PRAD	ANTE, GTEx, TCGA-PRAD	34857732
RNA-seq	Primary	PCaProfiler / Prostate Cancer Atlas	PRJNA494345, PRJNA477449, PRJEB21092, TCGA-PRAD	Stelloo S et al., EIMB RAS, NEPC lncRNA, TCGA-PRAD	34857732
RNA-seq	ARPC	PCaProfiler / Prostate Cancer Atlas	WCDT-MCRPC, PRJNA283923, PRJNA485585, PRJNA520923, PRJNA613594, PRJNA720674, PRJNA325181, PRJEB21092, TCGA-PRAD, PRJNA282857	WCDT-MCRPC, SU2C-PCF, Sharp A et al., Labrecque MP et al., Nyquist MD et al., Lim Y et al., PROMOTE, NEPC lncRNA, TCGA-PRAD, T.C.B. 2015	34857732
RNA-seq	NEPC	PCaProfiler / Prostate Cancer Atlas	WCDT-MCRPC, PRJNA283923, PRJNA485585, PRJNA520923, PRJNA613594, PRJNA282857	WCDT-MCRPC, SU2C-PCF, Sharp A et al., Labrecque MP et al., Nyquist MD et al., T.C.B. 2015	34857732
RNA-seq	DNPC	PCaProfiler / Prostate Cancer Atlas	WCDT-MCRPC, PRJNA283923, PRJNA485585, PRJNA520923, PRJNA613594, PRJNA325181, PRJNA282857	WCDT-MCRPC, SU2C-PCF, Sharp A et al., Labrecque MP et al., Nyquist MD et al., PROMOTE, T.C.B. 2015	34857732
Survival	Prostate Adenocarcinoma	cBioPortal	SU2C/PCF Dream Team, PNAS 2019	SU2C/PCF	31061129
Survival	Prostate Adenocarcinoma	cBioPortal	TCGA Prostate Cancer (PRAD)	PRAD	29625048,29596782,29622463,29617662,29625055,29625050,29617662,30643250,32214244,29625049,29850653
Survival	Prostate Adenocarcinoma	PCaDB	TCGA Prostate Cancer (PRAD)	PRAD	29625048,29596782,29622463,29617662,29625055,29625050,29617662,30643250,32214244,29625049,29850653
Survival	Prostate Adenocarcinoma	PCaDB	GSE54460	Prostate cancer	24713434
Quantitative proteomics	CCLE	gygi.hms.harvard.edu	Cancer Cell line	PROSTATE	31978347
FOXA1-ChIP-seq	22Rv1	NCBI GEO	GSE214757	22Rv1_FOXA1_EtOH_rep1	38015476
FOXA1-ChIP-seq	22Rv1	NCBI GEO	GSE214757	22Rv1_FOXA1_EtOH_rep2	38015476
FOXA1-ChIP-seq	VCaP	NCBI GEO	GSE214757	VCaP_FOXA1_EtOH_rep2	38015476
FOXA1-ChIP-seq	VCaP	NCBI GEO	GSE214757	VCaP_FOXA1_EtOH_rep3	38015476
HOXB13-ChIP-seq	22Rv1	NCBI GEO	GSE96652	22Rv1_HOXB13	29129399
HOXB13-ChIP-seq	VCaP	NCBI GEO	GSE96652	VCaP_HOXB13_siCtrl_regularmedium_hg38	29129399
