# Supplementary material for: EP300/CREBBP acetyltransferase inhibition limits steroid receptor and FOXA1 signaling in prostate cancer cells
Source: Cell Mol Life Sci. 2024 Apr 2;81(1):160. doi: 10.1007/s00018-024-05209-z (PMC10987371; doi:10.1007/s00018-024-05209-z)
Supplement: Supplementary file 5 — Supplementary file5 (XLSX 66130 KB) [file 18_2024_5209_MOESM5_ESM.xlsx]

## Sheet: INFO
Supplementary Table S4. ChIP-seq peaks and ATAC-seq tag distribution per position
Sheet#	INFO
Sheet1	Called peaks: 22Rv1,AR
Sheet2	Called peaks: VCaP, AR
Sheet3	Called peaks: 22Rv1,GR
Sheet4	Called peaks: VCaP, GR
Sheet5	Called peaks: 22Rv1,FOXA1
Sheet6	Called peaks: 22Rv1,H3K27ac
Sheet7	Called peaks: 22Rv1,ATAC-seq
Sheet8	Called peaks: VCaP,ATAC-seq
Sheet9	Called peaks: 22Rv1,EP300
Sheet10	Called peaks: VCaP,EP300
Sheet11	22Rv1,AR, A485-UN
Sheet12	22Rv1,AR, A485-DN
Sheet13	VCaP, AR, A485-UN
Sheet14	VCaP, AR, A485-DN
Sheet15	22Rv1,GR,ENZ-UN_A485UN
Sheet16	22Rv1,GR,ENZ-UN_A485DN
Sheet17	22Rv1,GR,ENZ-UP_A485UN
Sheet18	22Rv1,GR,ENZ-UP_A485DN
Sheet19	VCaP,GR,A485-UN
Sheet20	VCaP,GR,A485-DN
Sheet21	22Rv1,FOXA1,A485-UN
Sheet22	22Rv1,FOXA1,A485-DN
Sheet23	22Rv1,FOXA1,A485-UP
Sheet24	22Rv1,H3K27ac, A485-UN
Sheet25	22Rv1,H3K27ac, A485-DN
Sheet26	22Rv1,H3K27ac, A485-UP
Sheet27	22Rv1,ATAC-seq,tag distribution per position
Sheet28	VCaP,ATAC-seq,tag distribution per position

## Sheet: Sheet1
22Rv1, AR: DMSO DHT	chr	start	end	strand	Stat		22Rv1, AR: A485 DHT	chr	start	end	strand	Stat
chr6-1	chr6	35722606	35722752	+	1071.9		chr11-1	chr11	114179389	114179521	+	669.5
chr12-1	chr12	52126541	52126687	+	849.9		chr20-1	chr20	57763346	57763478	+	533.9
chr2-1	chr2	85708762	85708908	+	793.3		chr8-1	chr8	27282579	27282711	+	479.3
chr11-1	chr11	114179376	114179522	+	754.1		chr1-1	chr1	156616599	156616731	+	416
chr7-1	chr7	107812091	107812237	+	655.8		chr6-1	chr6	35722612	35722744	+	370.1
chr20-1	chr20	57763333	57763479	+	620.1		chr2-1	chr2	85708765	85708897	+	342.3
chr8-1	chr8	123405616	123405762	+	594.6		chr6-2	chr6	93940496	93940628	+	325.9
chr8-2	chr8	27282569	27282715	+	552.2		chr12-1	chr12	52126549	52126681	+	318.5
chr12-2	chr12	46793086	46793232	+	541.9		chr6-3	chr6	35602034	35602166	+	290.1
chr1-1	chr1	156616591	156616737	+	519.3		chr1-2	chr1	9436435	9436567	+	285
chr7-2	chr7	90231403	90231549	+	483.6		chr1-3	chr1	195181141	195181273	+	257.6
chr6-3	chr6	35602020	35602166	+	471.2		chr7-1	chr7	90231397	90231529	+	257.6
chr1-2	chr1	9436417	9436563	+	467		chr12-2	chr12	46494030	46494162	+	251.5
chr5-1	chr5	95989772	95989918	+	466.3		chr2-2	chr2	100067976	100068108	+	247.9
chr6-2	chr6	93940493	93940639	+	456.8		chr8-2	chr8	98368028	98368160	+	244.5
chr10-1	chr10	122121137	122121283	+	443.7		chr9-1	chr9	14106837	14106969	+	239.5
chr6-4	chr6	53695703	53695849	+	379.3		chr3-2	chr3	24140173	24140305	+	231.4
chr13-2	chr13	24202339	24202485	+	370.1		chr5-1	chr5	40307112	40307244	+	231.4
chr12-3	chr12	94592132	94592278	+	357.1		chr5-3	chr5	96338708	96338840	+	222.1
chr3-2	chr3	24140166	24140312	+	355.6		chr2-3	chr2	188573501	188573633	+	216
chr2-3	chr2	222796856	222797002	+	352.8		chr12-3	chr12	101616207	101616339	+	214.4
chr7-3	chr7	90706411	90706557	+	347.9		chr8-3	chr8	123405629	123405761	+	212.4
chr5-2	chr5	40307115	40307261	+	338		chr12-5	chr12	46793100	46793232	+	209
chr11-2	chr11	121041219	121041365	+	338		chr11-2	chr11	114162946	114163078	+	204.3
chr13-1	chr13	44854770	44854916	+	336.2		chr18-1	chr18	58285852	58285984	+	201.3
chr1-6	chr1	195181138	195181284	+	328.4		chr1-5	chr1	8071038	8071170	+	200.6
chr8-3	chr8	98368018	98368164	+	317.1		chr13-1	chr13	24202343	24202475	+	200.3
chr2-2	chr2	9001227	9001373	+	314.6		chr5-2	chr5	95989785	95989917	+	199.6
chr11-3	chr11	93189601	93189747	+	311.1		chr2-4	chr2	9001248	9001380	+	197.9
chr15-1	chr15	38895337	38895483	+	306.1		chr5-4	chr5	148141789	148141921	+	186.9
chr9-1	chr9	14106828	14106974	+	301.6		chr11-3	chr11	107161796	107161928	+	182.2
chr2-5	chr2	221610759	221610905	+	295.9		chr3-4	chr3	188948056	188948188	+	178.9
chr3-3	chr3	59606024	59606170	+	289.2		chr19-1	chr19	45743149	45743281	+	175.8
chr22-1	chr22	29517771	29517917	+	287.4		chr1-6	chr1	217526226	217526358	+	173.2
chr5-3	chr5	148141779	148141925	+	283.9		chr11-5	chr11	121041215	121041347	+	170.8
chr6-7	chr6	53192758	53192904	+	280.7		chr12-4	chr12	64590312	64590444	+	170.8
chr5-4	chr5	16776669	16776815	+	268.3		chr1-4	chr1	8259209	8259341	+	168.5
chr4-2	chr4	77564247	77564393	+	265.8		chr13-2	chr13	34335707	34335839	+	168.5
chr2-4	chr2	100067969	100068115	+	264.4		chr7-2	chr7	107812097	107812229	+	168.1
chr5-5	chr5	96338699	96338845	+	264.4		chr7-3	chr7	90706415	90706547	+	167.1
chr9-2	chr9	70480832	70480978	+	260.9		chr4-1	chr4	88515070	88515202	+	166.5
chr6-5	chr6	35726903	35727049	+	257		chr12-6	chr12	94592140	94592272	+	165.1
chr12-5	chr12	46494031	46494177	+	257		chr7-4	chr7	125478937	125479069	+	163.8
chr16-2	chr16	78123172	78123318	+	254.9		chr11-4	chr11	80782728	80782860	+	160.8
chr11-4	chr11	80782732	80782878	+	252.1		chr1-7	chr1	192844502	192844634	+	160.1
chr7-5	chr7	20594077	20594223	+	249.6		chr9-2	chr9	102206557	102206689	+	155.7
chr4-3	chr4	88515060	88515206	+	249.2		chr3-3	chr3	154225634	154225766	+	155.4
chr1-11	chr1	8071030	8071176	+	248.9		chr2-6	chr2	99999066	99999198	+	153.7
chr10-2	chr10	57759849	57759995	+	244.3		chr2-7	chr2	226738884	226739016	+	151.7
chr5-6	chr5	149601049	149601195	+	242.5		chr12-7	chr12	80320298	80320430	+	150.7
chr2-10	chr2	206823317	206823463	+	241.5		chr5-6	chr5	94403602	94403734	+	148.7
chr8-5	chr8	27595995	27596141	+	241.1		chr5-5	chr5	149601055	149601187	+	147.7
chr8-7	chr8	104895990	104896136	+	239.7		chr7-6	chr7	90227438	90227570	+	147
chr7-4	chr7	107786066	107786212	+	238.6		chr17-1	chr17	8056592	8056724	+	146.4
chr5-7	chr5	120053301	120053447	+	238.3		chr7-5	chr7	20594073	20594205	+	143.4
chr1-4	chr1	94744051	94744197	+	234.7		chr6-4	chr6	122771394	122771526	+	143
chr1-7	chr1	236320733	236320879	+	233.7		chr13-4	chr13	88948674	88948806	+	143
chr8-4	chr8	90934900	90935046	+	228		chr2-5	chr2	84958654	84958786	+	140.7
chr1-3	chr1	32502036	32502182	+	224.8		chr2-8	chr2	206823319	206823451	+	139.7
chr10-3	chr10	77498979	77499125	+	223.1		chr15-2	chr15	38895333	38895465	+	138
chr6-6	chr6	35725721	35725867	+	220.2		chr15-1	chr15	63403772	63403904	+	137.7
chr2-7	chr2	84958646	84958792	+	219.9		chr12-8	chr12	97568800	97568932	+	136.7
chr12-8	chr12	101616186	101616332	+	219.9		chr4-3	chr4	153269767	153269899	+	135.3
chr3-4	chr3	104611386	104611532	+	218.8		chr2-9	chr2	221610764	221610896	+	135
chr1-5	chr1	8259228	8259374	+	217.1		chr13-3	chr13	44854786	44854918	+	135
chr5-8	chr5	94403600	94403746	+	216.7		chr14-1	chr14	75535981	75536113	+	133.3
chr2-8	chr2	119337885	119338031	+	216.4		chr12-9	chr12	91718473	91718605	+	132.3
chr14-1	chr14	75535989	75536135	+	216.4		chr5-7	chr5	120053295	120053427	+	131.6
chr12-4	chr12	97568795	97568941	+	215.6		chr9-3	chr9	86405342	86405474	+	129
chr4-1	chr4	6633271	6633417	+	215.3		chr8-4	chr8	90934895	90935027	+	127.9
chr1-9	chr1	192844490	192844636	+	214.2		chr3-6	chr3	148625464	148625596	+	127.3
chr7-7	chr7	77792159	77792305	+	211.8		chr4-2	chr4	20639487	20639619	+	126.9
chr13-3	chr13	44849530	44849676	+	207.9		chr4-5	chr4	175714743	175714875	+	126.6
chr18-1	chr18	58285846	58285992	+	207.5		chr3-5	chr3	193922419	193922551	+	125.9
chr1-8	chr1	192861890	192862036	+	206.1		chr1-8	chr1	192861900	192862032	+	125.3
chr12-10	chr12	94562128	94562274	+	206.1		chr11-7	chr11	93189595	93189727	+	124.6
chr12-9	chr12	92030776	92030922	+	205		chr10-2	chr10	57759871	57760003	+	123.6
chr11-6	chr11	114162935	114163081	+	202.2		chr16-2	chr16	78123190	78123322	+	121.9
chr2-6	chr2	188573496	188573642	+	200.4		chr9-4	chr9	70480843	70480975	+	120.2
chr1-10	chr1	185011239	185011385	+	198.7		chr11-6	chr11	114164066	114164198	+	119.6
chr1-13	chr1	198837631	198837777	+	198.7		chr20-2	chr20	54985182	54985314	+	119.2
chr9-5	chr9	300113	300259	+	197.3		chr7-8	chr7	95550288	95550420	+	118.9
chr9-3	chr9	102206555	102206701	+	196.9		chr11-8	chr11	71113194	71113326	+	118.6
chr5-10	chr5	39905436	39905582	+	196.6		chr6-7	chr6	139485797	139485929	+	116.9
chr22-2	chr22	49664698	49664844	+	195.1		chr10-3	chr10	122121150	122121282	+	115.9
chr9-4	chr9	86405342	86405488	+	193.4		chr12-10	chr12	46445603	46445735	+	115.6
chr7-6	chr7	90227441	90227587	+	193		chr10-1	chr10	6255531	6255663	+	114.5
chr12-11	chr12	103851275	103851421	+	189.5		chr3-10	chr3	174341109	174341241	+	114.2
chr17-1	chr17	8056579	8056725	+	189.5		chr3-7	chr3	72306960	72307092	+	113.5
chr3-5	chr3	82056404	82056550	+	188.1		chr1-9	chr1	198837636	198837768	+	111.5
chr3-6	chr3	188948043	188948189	+	188.1		chr1-11	chr1	184423041	184423173	+	111.2
chr4-6	chr4	48636059	48636205	+	187.4		chr5-8	chr5	117881123	117881255	+	111.2
chr3-8	chr3	161083874	161084020	+	186.3		chr21-1	chr21	16080071	16080203	+	110.2
chr8-6	chr8	23022414	23022560	+	185.2		chr4-4	chr4	101211443	101211575	+	109.5
chr12-6	chr12	91718461	91718607	+	183.8		chr1-10	chr1	192496450	192496582	+	107.9
chr3-11	chr3	106573663	106573809	+	183.1		chr13-5	chr13	62722056	62722188	+	107.2
chr1-12	chr1	192496454	192496600	+	182.4		chr7-7	chr7	125484908	125485040	+	106.8
chr14-2	chr14	106846324	106846470	+	182.4		chr11-9	chr11	16226324	16226456	+	106.2
chr18-2	chr18	54426155	54426301	+	182.4		chr6-5	chr6	35726920	35727052	+	105.8
chr7-11	chr7	156903658	156903804	+	179.6		chr22-1	chr22	45190601	45190733	+	105.8
chr11-5	chr11	107161789	107161935	+	178.5		chr13-8	chr13	110014975	110015107	+	104.8
chr2-9	chr2	67446760	67446906	+	178.2		chr3-8	chr3	152385901	152386033	+	104.5
chr4-5	chr4	139127002	139127148	+	177.8		chr8-5	chr8	27596009	27596141	+	104.5
chr13-4	chr13	62722045	62722191	+	177.5		chr14-2	chr14	106846334	106846466	+	104.5
chr7-8	chr7	92252742	92252888	+	176.8		chr11-10	chr11	111138044	111138176	+	103.5
chr10-4	chr10	56383965	56384111	+	176.8		chr3-9	chr3	82056411	82056543	+	103.2
chr12-7	chr12	64590310	64590456	+	176.8		chr6-6	chr6	19686857	19686989	+	102.5
chr6-8	chr6	121310959	121311105	+	176.4		chr19-2	chr19	8374310	8374442	+	101.5
chr1-14	chr1	199794750	199794896	+	175.3		chr5-9	chr5	164518243	164518375	+	101.2
chr2-13	chr2	226738876	226739022	+	173.6		chr8-6	chr8	104896003	104896135	+	101.2
chr5-9	chr5	127479685	127479831	+	173.6		chr4-7	chr4	6957291	6957423	+	100.5
chr19-1	chr19	45743135	45743281	+	173.2		chr12-11	chr12	76420296	76420428	+	97.5
chr11-9	chr11	71113195	71113341	+	172.2		chr3-12	chr3	104611394	104611526	+	97.1
chr13-6	chr13	88948662	88948808	+	172.2		chr2-14	chr2	222796855	222796987	+	96.5
chr13-5	chr13	109509643	109509789	+	171.8		chr5-10	chr5	72010489	72010621	+	96.5
chr15-4	chr15	94248982	94249128	+	171.8		chr4-6	chr4	142913151	142913283	+	95.8
chr11-8	chr11	66189440	66189586	+	171.5		chr10-4	chr10	56383969	56384101	+	95.8
chr15-2	chr15	45139832	45139978	+	171.1		chr1-12	chr1	207031977	207032109	+	95.5
chr2-12	chr2	108632474	108632620	+	170.8		chr8-7	chr8	25408314	25408446	+	95.5
chr11-7	chr11	83708195	83708341	+	170		chr5-12	chr5	115176491	115176623	+	95.1
chr4-9	chr4	142913162	142913308	+	167.6		chr6-8	chr6	142376189	142376321	+	93.8
chr6-9	chr6	53465847	53465993	+	167.2		chr7-9	chr7	156903662	156903794	+	93.8
chr13-7	chr13	85373550	85373696	+	167.2		chr3-11	chr3	59606046	59606178	+	93.4
chr3-9	chr3	154325009	154325155	+	166.5		chr16-3	chr16	79883625	79883757	+	93.4
chr4-4	chr4	101211461	101211607	+	166.2		chr12-13	chr12	54456223	54456355	+	93.1
chr4-8	chr4	175714737	175714883	+	166.2		chr7-10	chr7	77792163	77792295	+	92.8
chr6-10	chr6	19686865	19687011	+	165.8		chr11-11	chr11	114160143	114160275	+	92.4
chr1-15	chr1	95332847	95332993	+	164.7		chr1-13	chr1	185011252	185011384	+	90.8
chr2-14	chr2	99999067	99999213	+	164		chr5-11	chr5	16776665	16776797	+	90.8
chr8-10	chr8	18179785	18179931	+	164		chr8-8	chr8	74576586	74576718	+	90.4
chr3-7	chr3	193922412	193922558	+	163.7		chr6-10	chr6	53192759	53192891	+	90.1
chr6-11	chr6	142376180	142376326	+	163.3		chr5-13	chr5	59380849	59380981	+	89.4
chr7-12	chr7	125478922	125479068	+	163.3		chr12-12	chr12	118568337	118568469	+	89.4
chr4-11	chr4	75947868	75948014	+	162.3		chr15-3	chr15	81388448	81388580	+	89.4
chr7-9	chr7	23981868	23982014	+	160.1		chr3-32	chr3	122651729	122651861	+	88.8
chr3-10	chr3	154225622	154225768	+	159.4		chr2-10	chr2	5111805	5111937	+	88.4
chr11-10	chr11	16226311	16226457	+	158.7		chr12-17	chr12	62507038	62507170	+	87.8
chr10-5	chr10	6255520	6255666	+	157		chr13-6	chr13	44849555	44849687	+	87.8
chr11-14	chr11	26910727	26910873	+	155.9		chr19-4	chr19	4991669	4991801	+	87.8
chr2-15	chr2	192450772	192450918	+	155.2		chr22-2	chr22	29517775	29517907	+	87.8
chr3-13	chr3	37082372	37082518	+	155.2		chr17-2	chr17	19630276	19630408	+	87.1
chr8-9	chr8	18209242	18209388	+	154.8		chr19-3	chr19	50869581	50869713	+	86.1
chr11-11	chr11	61961573	61961719	+	154.1		chr15-4	chr15	94248994	94249126	+	85.7
chr5-12	chr5	77139025	77139171	+	153.4		chr19-5	chr19	50850804	50850936	+	85.7
chr1-16	chr1	178224414	178224560	+	152		chr12-14	chr12	31460169	31460301	+	84.7
chr3-12	chr3	106679173	106679319	+	151.3		chr13-7	chr13	85373544	85373676	+	84.7
chr12-16	chr12	31460149	31460295	+	151.3		chr6-9	chr6	35725709	35725841	+	84.4
chr15-5	chr15	63403780	63403926	+	149.2		chr2-11	chr2	67446744	67446876	+	83.7
chr3-14	chr3	74643817	74643963	+	148.8		chr3-14	chr3	102238325	102238457	+	83.7
chr3-16	chr3	146473851	146473997	+	148.8		chr1-14	chr1	107782627	107782759	+	83.4
chr4-10	chr4	101953355	101953501	+	148.8		chr3-13	chr3	89496832	89496964	+	83.1
chr2-11	chr2	193475199	193475345	+	148.5		chr2-12	chr2	119337908	119338040	+	82.4
chr1-17	chr1	217526216	217526362	+	148.1		chr2-13	chr2	179574306	179574438	+	81.7
chr12-12	chr12	118568333	118568479	+	147.8		chr7-13	chr7	92252740	92252872	+	81.1
chr17-2	chr17	49391198	49391344	+	147.8		chr5-14	chr5	127479692	127479824	+	80.7
chr12-17	chr12	54456222	54456368	+	147.4		chr6-13	chr6	72488255	72488387	+	80.7
chr4-7	chr4	176892987	176893133	+	147.1		chr9-6	chr9	108710075	108710207	+	80.7
chr12-19	chr12	19988332	19988478	+	146.4		chr14-3	chr14	64515289	64515421	+	80.4
chr5-11	chr5	115558724	115558870	+	145.3		chr15-5	chr15	82919557	82919689	+	80.1
chr12-13	chr12	94889659	94889805	+	143.9		chr15-6	chr15	89129863	89129995	+	79.7
chr12-14	chr12	55909222	55909368	+	143.2		chr4-8	chr4	77564241	77564373	+	79
chr15-3	chr15	82919560	82919706	+	142.8		chr4-9	chr4	139127000	139127132	+	77.4
chr7-14	chr7	113414752	113414898	+	141.4		chr6-12	chr6	53695716	53695848	+	77.4
chr8-8	chr8	39832169	39832315	+	141.4		chr6-11	chr6	116111625	116111757	+	77.4
chr14-3	chr14	41986226	41986372	+	140.7		chr6-15	chr6	138493040	138493172	+	77.4
chr1-18	chr1	155131383	155131529	+	140.3		chr10-5	chr10	33899728	33899860	+	77.4
chr2-16	chr2	207845263	207845409	+	140.3		chr13-9	chr13	109509645	109509777	+	77.4
chr5-14	chr5	96157721	96157867	+	139.6		chr21-2	chr21	41045995	41046127	+	77.4
chr7-10	chr7	138194721	138194867	+	139.3		chr1-16	chr1	94744061	94744193	+	77
chr5-13	chr5	166062845	166062991	+	137.5		chr5-16	chr5	168353316	168353448	+	77
chr13-8	chr13	34335699	34335845	+	137.5		chr4-10	chr4	48636073	48636205	+	76.7
chr11-13	chr11	114164037	114164183	+	137.2		chr18-2	chr18	22485910	22486042	+	76.7
chr7-15	chr7	3501743	3501889	+	136.8		chr3-15	chr3	106679189	106679321	+	76.4
chr7-17	chr7	2860678	2860824	+	136.1		chr3-16	chr3	102577523	102577655	+	76
chr3-17	chr3	154081376	154081522	+	135.8		chr5-15	chr5	147911577	147911709	+	76
chr5-15	chr5	117881115	117881261	+	135.8		chr5-17	chr5	39905442	39905574	+	75.7
chr3-15	chr3	155233372	155233518	+	135.4		chr14-4	chr14	35379386	35379518	+	75.7
chr14-5	chr14	35379365	35379511	+	135.4		chr12-15	chr12	102503173	102503305	+	75.4
chr6-13	chr6	53704776	53704922	+	135		chr8-10	chr8	84830532	84830664	+	75
chr16-3	chr16	10520588	10520734	+	134.3		chr1-15	chr1	208298767	208298899	+	74.7
chr6-15	chr6	122771387	122771533	+	132.9		chr11-12	chr11	26910752	26910884	+	74.7
chr7-13	chr7	11760400	11760546	+	132.6		chr2-15	chr2	180356776	180356908	+	74.4
chr8-11	chr8	25408296	25408442	+	131.5		chr6-14	chr6	110665665	110665797	+	74.4
chr9-7	chr9	108710058	108710204	+	131.2		chr3-19	chr3	154325019	154325151	+	74
chr16-4	chr16	79883631	79883777	+	130.8		chr1-18	chr1	236320729	236320861	+	73.7
chr11-12	chr11	130025463	130025609	+	130.4		chr2-16	chr2	50718365	50718497	+	73.7
chr16-5	chr16	72677993	72678139	+	129		chr5-19	chr5	166062858	166062990	+	73
chr19-3	chr19	4991670	4991816	+	128.7		chr20-3	chr20	40468963	40469095	+	73
chr12-22	chr12	80031940	80032086	+	128.3		chr9-5	chr9	300108	300240	+	71.7
chr2-19	chr2	62425102	62425248	+	127.3		chr7-12	chr7	127008458	127008590	+	71.3
chr8-14	chr8	84830522	84830668	+	127.3		chr20-4	chr20	57773399	57773531	+	71.3
chr12-18	chr12	23187062	23187208	+	127.3		chr22-3	chr22	49664707	49664839	+	71
chr12-20	chr12	76420287	76420433	+	127.3		chr11-13	chr11	76801924	76802056	+	70.3
chr1-20	chr1	229273919	229274065	+	126.9		chr8-12	chr8	47735188	47735320	+	70
chr6-14	chr6	49664913	49665059	+	126.9		chr5-18	chr5	154834208	154834340	+	69.7
chr12-15	chr12	28278601	28278747	+	126.9		chr2-22	chr2	168278665	168278797	+	69
chr3-18	chr3	122752623	122752769	+	126.2		chr7-11	chr7	111530141	111530273	+	69
chr4-12	chr4	128660390	128660536	+	126.2		chr2-19	chr2	237502586	237502718	+	68
chr1-19	chr1	187322082	187322228	+	125.5		chr10-6	chr10	78482138	78482270	+	68
chr8-15	chr8	8406903	8407049	+	124.8		chr5-20	chr5	96157736	96157868	+	67.7
chr12-24	chr12	102503162	102503308	+	124.8		chr7-14	chr7	104185466	104185598	+	67.7
chr10-6	chr10	77498364	77498510	+	124.4		chr1-17	chr1	187837971	187838103	+	67.3
chr2-17	chr2	222796161	222796307	+	124.1		chr3-17	chr3	106573660	106573792	+	67.3
chr7-16	chr7	42670001	42670147	+	123.7		chr12-22	chr12	80031942	80032074	+	67.3
chr8-13	chr8	74576579	74576725	+	123.4		chr17-3	chr17	8154408	8154540	+	67.3
chr4-14	chr4	6957292	6957438	+	122.7		chr2-21	chr2	193475222	193475354	+	67
chr14-4	chr14	64515286	64515432	+	122.7		chr6-18	chr6	106431503	106431635	+	67
chr2-22	chr2	108220191	108220337	+	122.3		chr8-9	chr8	96872738	96872870	+	67
chr5-19	chr5	148394465	148394611	+	122.3		chr2-17	chr2	55995370	55995502	+	66.7
chr7-19	chr7	125484883	125485029	+	122		chr17-4	chr17	4343067	4343199	+	66.7
chr8-12	chr8	68854559	68854705	+	121.6		chr3-21	chr3	146473855	146473987	+	66
chr18-3	chr18	22485900	22486046	+	120.9		chr8-14	chr8	68854568	68854700	+	66
chr2-21	chr2	210233691	210233837	+	120.6		chr11-15	chr11	63634664	63634796	+	65.6
chr22-3	chr22	45190596	45190742	+	119.8		chr12-16	chr12	103851292	103851424	+	65.6
chr9-6	chr9	299149	299295	+	119.1		chr6-16	chr6	9463487	9463619	+	65.3
chr14-6	chr14	59263080	59263226	+	119.1		chr11-16	chr11	20510947	20511079	+	65
chr1-21	chr1	51948791	51948937	+	118.1		chr3-22	chr3	58150313	58150445	+	64.6
chr12-23	chr12	80320281	80320427	+	118.1		chr6-24	chr6	121310974	121311106	+	64.6
chr17-3	chr17	4343060	4343206	+	117.7		chr12-21	chr12	94889664	94889796	+	64.6
chr12-31	chr12	62507034	62507180	+	117.4		chr3-18	chr3	183765532	183765664	+	64.3
chr2-18	chr2	101096769	101096915	+	117		chr15-7	chr15	52011748	52011880	+	64.3
chr6-17	chr6	9463483	9463629	+	117		chr1-22	chr1	178224436	178224568	+	64
chr6-12	chr6	72488233	72488379	+	117		chr4-17	chr4	38621937	38622069	+	64
chr12-21	chr12	46445619	46445765	+	116.7		chr4-14	chr4	101953188	101953320	+	64
chr13-9	chr13	44870623	44870769	+	116.7		chr6-17	chr6	35728051	35728183	+	64
chr1-28	chr1	169568542	169568688	+	116.3		chr6-21	chr6	138344372	138344504	+	64
chr13-10	chr13	87531947	87532093	+	116		chr2-18	chr2	192450767	192450899	+	63.6
chr15-7	chr15	26628191	26628337	+	115.2		chr12-19	chr12	114656250	114656382	+	63.3
chr9-8	chr9	70601707	70601853	+	114.5		chr1-20	chr1	228728411	228728543	+	63
chr1-25	chr1	184823138	184823284	+	114.2		chr4-12	chr4	180588629	180588761	+	63
chr4-16	chr4	72893530	72893676	+	113.1		chr12-18	chr12	119716711	119716843	+	63
chr17-4	chr17	82114067	82114213	+	113.1		chr18-3	chr18	54426185	54426317	+	62.6
chr19-4	chr19	3429763	3429909	+	113.1		chr5-23	chr5	87686355	87686487	+	62.3
chr12-26	chr12	20547327	20547473	+	112.4		chr6-19	chr6	49664913	49665045	+	62.3
chr18-7	chr18	28156330	28156476	+	112.4		chr1-21	chr1	164016226	164016358	+	62
chr1-24	chr1	229229983	229230129	+	112.1		chr11-18	chr11	59014418	59014550	+	62
chr5-20	chr5	154834199	154834345	+	112.1		chr11-14	chr11	83411004	83411136	+	62
chr20-3	chr20	54985172	54985318	+	112.1		chr8-13	chr8	83526357	83526489	+	61.6
chr2-24	chr2	168278667	168278813	+	111.7		chr6-20	chr6	53465860	53465992	+	61
chr21-2	chr21	38753536	38753682	+	111.4		chr13-10	chr13	105796247	105796379	+	61
chr1-23	chr1	155017369	155017515	+	111		chr9-7	chr9	70601719	70601851	+	60.3
chr3-20	chr3	37293825	37293971	+	111		chr16-12	chr16	10520597	10520729	+	60.3
chr12-27	chr12	103870361	103870507	+	110.7		chr1-19	chr1	56788258	56788390	+	60
chr14-8	chr14	83961314	83961460	+	110.3		chr4-11	chr4	100630297	100630429	+	59.6
chr1-22	chr1	184078999	184079145	+	109.9		chr4-16	chr4	128660406	128660538	+	59.6
chr1-34	chr1	187837956	187838102	+	109.6		chr2-20	chr2	180799332	180799464	+	59.3
chr4-17	chr4	153269764	153269910	+	109.6		chr12-24	chr12	28278618	28278750	+	59.3
chr1-30	chr1	172466696	172466842	+	109.2		chr12-28	chr12	92030791	92030923	+	59.3
chr4-13	chr4	94680257	94680403	+	109.2		chr13-11	chr13	90332046	90332178	+	59.3
chr2-20	chr2	192577387	192577533	+	108.9		chr17-5	chr17	37168846	37168978	+	59.3
chr3-25	chr3	148625442	148625588	+	108.9		chr6-22	chr6	113686117	113686249	+	58.9
chr8-18	chr8	39001327	39001473	+	108.9		chr10-9	chr10	14572145	14572277	+	58.9
chr5-21	chr5	168353318	168353464	+	108.5		chr12-20	chr12	93814105	93814237	+	58.9
chr15-8	chr15	89129853	89129999	+	108.5		chr12-27	chr12	116637034	116637166	+	58.9
chr5-18	chr5	72010498	72010644	+	108.2		chr1-23	chr1	229273932	229274064	+	58.6
chr5-17	chr5	114332612	114332758	+	108.2		chr5-24	chr5	71703212	71703344	+	58.6
chr3-19	chr3	89496829	89496975	+	107.8		chr17-6	chr17	7255112	7255244	+	58.6
chr5-25	chr5	38667057	38667203	+	107.8		chr9-9	chr9	14179544	14179676	+	58.3
chr2-23	chr2	180356754	180356900	+	106.8		chr1-24	chr1	204882556	204882688	+	57.9
chr3-21	chr3	102577511	102577657	+	106.8		chr11-21	chr11	48042002	48042134	+	57.9
chr7-18	chr7	106217300	106217446	+	106.4		chrX-1	chrX	69948544	69948676	+	57.9
chr11-15	chr11	63634660	63634806	+	106.4		chr2-25	chr2	192577395	192577527	+	57.6
chr19-2	chr19	50850804	50850950	+	106.4		chr3-23	chr3	188206972	188207104	+	57.6
chr6-16	chr6	138493032	138493178	+	106.1		chr7-21	chr7	113414758	113414890	+	57.6
chr15-6	chr15	52011725	52011871	+	105.7		chr12-23	chr12	32680420	32680552	+	57.6
chrX-1	chrX	69948539	69948685	+	105.7		chr7-16	chr7	88784309	88784441	+	57.3
chr7-21	chr7	91263296	91263442	+	105.3		chr7-17	chr7	123398496	123398628	+	57.3
chr1-32	chr1	184423013	184423159	+	105		chr10-7	chr10	77498997	77499129	+	57.3
chr7-20	chr7	95550277	95550423	+	104.6		chr16-11	chr16	3553279	3553411	+	57.3
chr12-25	chr12	32457492	32457638	+	104.6		chr3-20	chr3	165746974	165747106	+	56.9
chr14-9	chr14	64750072	64750218	+	104.6		chr12-29	chr12	94562137	94562269	+	56.9
chr18-4	chr18	59972235	59972381	+	104.6		chr12-25	chr12	106782749	106782881	+	56.9
chr20-2	chr20	38109291	38109437	+	104.6		chr5-21	chr5	29804381	29804513	+	56.6
chr1-35	chr1	231684516	231684662	+	104.3		chr2-27	chr2	187541852	187541984	+	56.3
chr3-22	chr3	174341099	174341245	+	103.9		chr8-15	chr8	134886621	134886753	+	56.3
chr3-23	chr3	123627809	123627955	+	103.6		chr8-11	chr8	19694181	19694313	+	55.9
chr5-16	chr5	29804371	29804517	+	103.6		chr11-17	chr11	130025470	130025602	+	55.9
chr3-27	chr3	152385872	152386018	+	103.2		chr2-23	chr2	210233689	210233821	+	55.6
chr2-26	chr2	50718353	50718499	+	102.2		chr16-9	chr16	8055916	8056048	+	55.6
chr10-7	chr10	78482141	78482287	+	101.8		chr3-28	chr3	127304377	127304509	+	55.3
chr1-29	chr1	95370486	95370632	+	101.5		chr4-18	chr4	145679678	145679810	+	55.3
chr4-22	chr4	38621938	38622084	+	101.5		chr6-23	chr6	142285749	142285881	+	55.3
chr1-26	chr1	205699010	205699156	+	101.1		chr3-24	chr3	81554422	81554554	+	54.9
chr1-27	chr1	228728422	228728568	+	101.1		chr3-27	chr3	105141081	105141213	+	54.9
chr8-19	chr8	95612964	95613110	+	101.1		chr4-21	chr4	116346885	116347017	+	54.9
chr4-15	chr4	116346868	116347014	+	100.8		chr8-16	chr8	1947043	1947175	+	54.9
chr8-16	chr8	101438489	101438635	+	100.8		chr4-15	chr4	96777218	96777350	+	54.6
chr3-28	chr3	72306949	72307095	+	100.4		chr4-23	chr4	147117476	147117608	+	54.6
chr3-29	chr3	165100848	165100994	+	100.4		chr10-8	chr10	52272327	52272459	+	54.6
chr2-25	chr2	174806755	174806901	+	100		chr4-13	chr4	105911038	105911170	+	54.3
chr4-20	chr4	36088668	36088814	+	100		chr7-18	chr7	21639606	21639738	+	54.3
chr6-19	chr6	151233033	151233179	+	100		chr8-25	chr8	42010272	42010404	+	53.9
chr11-17	chr11	68082725	68082871	+	99.7		chr12-30	chr12	23187066	23187198	+	53.9
chr13-11	chr13	110014969	110015115	+	99.7		chr13-16	chr13	70389084	70389216	+	53.9
chr1-38	chr1	116323188	116323334	+	99.3		chr20-5	chr20	8094466	8094598	+	53.9
chr2-27	chr2	101080428	101080574	+	99.3		chr6-28	chr6	63492643	63492775	+	53.6
chr11-19	chr11	62508387	62508533	+	99.3		chr9-10	chr9	83132962	83133094	+	53.6
chr1-36	chr1	9553794	9553940	+	97.9		chr3-26	chr3	39141846	39141978	+	53.3
chr1-37	chr1	207031978	207032124	+	97.9		chr8-23	chr8	76690096	76690228	+	52.9
chr4-24	chr4	133836500	133836646	+	97.9		chr9-8	chr9	14027282	14027414	+	52.9
chr12-30	chr12	27650626	27650772	+	97.9		chr2-24	chr2	101080372	101080504	+	52.6
chr1-31	chr1	105956561	105956707	+	97.6		chr2-26	chr2	207845269	207845401	+	52.6
chr4-18	chr4	20639476	20639622	+	97.6		chr4-26	chr4	75947886	75948018	+	52.6
chr7-23	chr7	123398475	123398621	+	97.6		chr4-20	chr4	114562655	114562787	+	52.6
chr8-20	chr8	46571156	46571302	+	97.6		chr7-24	chr7	87344534	87344666	+	52.6
chr8-22	chr8	68731888	68732034	+	97.2		chr3-29	chr3	178085810	178085942	+	52.3
chr9-11	chr9	83132948	83133094	+	96.9		chr5-22	chr5	71714999	71715131	+	52.3
chr19-6	chr19	50869575	50869721	+	96.9		chr8-17	chr8	68148731	68148863	+	52.3
chr8-17	chr8	1947041	1947187	+	96.5		chr8-18	chr8	95612979	95613111	+	52.3
chr19-8	chr19	45398831	45398977	+	96.5		chr12-31	chr12	80926167	80926299	+	52.3
chr1-39	chr1	56788260	56788406	+	95.5		chr2-34	chr2	215835686	215835818	+	51.9
chr3-26	chr3	24838535	24838681	+	95.5		chr5-28	chr5	123397621	123397753	+	51.9
chr8-23	chr8	128157404	128157550	+	95.1		chr21-3	chr21	16087247	16087379	+	51.9
chr12-35	chr12	106782743	106782889	+	95.1		chrX-2	chrX	2678733	2678865	+	51.9
chr12-28	chr12	114656247	114656393	+	95.1		chr1-31	chr1	198890833	198890965	+	51.6
chr21-1	chr21	16080055	16080201	+	95.1		chr5-25	chr5	148841703	148841835	+	51.6
chr5-22	chr5	123397640	123397786	+	94.7		chr11-19	chr11	66189446	66189578	+	51.6
chr7-22	chr7	104185443	104185589	+	94.4		chr12-33	chr12	101526748	101526880	+	51.6
chr11-16	chr11	76801954	76802100	+	94		chr20-6	chr20	41650650	41650782	+	51.6
chr1-33	chr1	184075152	184075298	+	93.7		chr7-15	chr7	29230811	29230943	+	51.2
chr5-29	chr5	172383389	172383535	+	93.3		chr1-25	chr1	59631736	59631868	+	50.9
chr5-24	chr5	173011719	173011865	+	93.3		chr1-29	chr1	186492632	186492764	+	50.9
chr15-10	chr15	81388431	81388577	+	93.3		chr16-18	chr16	72677997	72678129	+	50.9
chr21-3	chr21	42731592	42731738	+	93		chr16-14	chr16	80875683	80875815	+	50.9
chr4-25	chr4	145679675	145679821	+	92.6		chr11-20	chr11	22685861	22685993	+	50.6
chr19-7	chr19	4992047	4992193	+	92.6		chr12-26	chr12	71157483	71157615	+	50.6
chrX-2	chrX	53071707	53071853	+	92.6		chr3-30	chr3	74643820	74643952	+	50.2
chr6-21	chr6	63492645	63492791	+	92.3		chr6-25	chr6	110952455	110952587	+	50.2
chr10-8	chr10	62099506	62099652	+	92.3		chr13-13	chr13	42553820	42553952	+	50.2
chr3-24	chr3	156906467	156906613	+	91.9		chr2-38	chr2	69674436	69674568	+	49.9
chr6-18	chr6	139485773	139485919	+	91.9		chr7-22	chr7	81491656	81491788	+	49.6
chr3-37	chr3	73804350	73804496	+	91.6		chr8-20	chr8	39001345	39001477	+	49.6
chr4-23	chr4	122069639	122069785	+	91.6		chr10-10	chr10	72255206	72255338	+	49.6
chr12-29	chr12	80190141	80190287	+	91.6		chr2-35	chr2	197613566	197613698	+	49.2
chr19-5	chr19	8374295	8374441	+	91.6		chr5-30	chr5	149996618	149996750	+	49.2
chr5-26	chr5	59380843	59380989	+	91.2		chr10-11	chr10	76033596	76033728	+	49.2
chr11-18	chr11	111138029	111138175	+	91.2		chrX-6	chrX	53071717	53071849	+	49.2
chr5-32	chr5	142591026	142591172	+	90.9		chr7-26	chr7	30778306	30778438	+	48.9
chr18-5	chr18	64168574	64168720	+	90.9		chr13-12	chr13	49858683	49858815	+	48.9
chr6-26	chr6	108589351	108589497	+	90.5		chr2-29	chr2	214395165	214395297	+	48.6
chr5-23	chr5	14589075	14589221	+	90.1		chr6-31	chr6	110672612	110672744	+	48.6
chr9-16	chr9	90359436	90359582	+	90.1		chr7-23	chr7	83267234	83267366	+	48.6
chr12-34	chr12	32680412	32680558	+	90.1		chr8-24	chr8	101438516	101438648	+	48.6
chr4-19	chr4	88588530	88588676	+	89.8		chr12-32	chr12	70711873	70712005	+	48.6
chr9-12	chr9	71263589	71263735	+	89.8		chr13-17	chr13	88189855	88189987	+	48.6
chr11-27	chr11	78100424	78100570	+	89.8		chr7-27	chr7	12715867	12715999	+	48.2
chr2-29	chr2	195018660	195018806	+	89.4		chr5-31	chr5	172383406	172383538	+	47.9
chr5-33	chr5	115176479	115176625	+	89.4		chr7-20	chr7	106217316	106217448	+	47.9
chr1-40	chr1	100485931	100486077	+	88.7		chr8-19	chr8	124201705	124201837	+	47.9
chr9-9	chr9	14179527	14179673	+	88		chr9-12	chr9	16267957	16268089	+	47.9
chr6-23	chr6	69166935	69167081	+	87.7		chr19-6	chr19	3429781	3429913	+	47.9
chr21-4	chr21	41045986	41046132	+	87.7		chr1-27	chr1	79859642	79859774	+	47.6
chr3-34	chr3	127304376	127304522	+	87.3		chr2-31	chr2	134839775	134839907	+	47.6
chr7-26	chr7	129898930	129899076	+	87.3		chr6-30	chr6	56074168	56074300	+	47.6
chr9-15	chr9	22098482	22098628	+	87.3		chr8-21	chr8	47526198	47526330	+	47.6
chr5-30	chr5	149996619	149996765	+	87		chr9-13	chr9	571252	571384	+	47.6
chr7-25	chr7	88784301	88784447	+	87		chr21-4	chr21	42731579	42731711	+	47.6
chr8-21	chr8	47735180	47735326	+	87		chr1-28	chr1	100485943	100486075	+	47.2
chr9-10	chr9	31335915	31336061	+	87		chr2-30	chr2	226677205	226677337	+	47.2
chr15-9	chr15	63053280	63053426	+	87		chr3-31	chr3	161083875	161084007	+	47.2
chr3-75	chr3	122651710	122651856	+	86.6		chr5-33	chr5	71748440	71748572	+	47.2
chr5-28	chr5	137214926	137215072	+	86.6		chr18-5	chr18	31369630	31369762	+	47.2
chr7-24	chr7	83267222	83267368	+	86.6		chr22-4	chr22	49949416	49949548	+	47.2
chr9-14	chr9	129432835	129432981	+	86.6		chr1-34	chr1	109869830	109869962	+	46.9
chr11-23	chr11	57503045	57503191	+	85.9		chr1-30	chr1	155017366	155017498	+	46.9
chr2-30	chr2	180799329	180799475	+	85.6		chr1-33	chr1	187322091	187322223	+	46.9
chr5-27	chr5	164518238	164518384	+	85.6		chr2-32	chr2	138893882	138894014	+	46.9
chr6-25	chr6	72929561	72929707	+	85.6		chr4-19	chr4	160827808	160827940	+	46.9
chr11-20	chr11	111305562	111305708	+	85.6		chr5-26	chr5	142591042	142591174	+	46.9
chr1-42	chr1	204882541	204882687	+	85.2		chr10-13	chr10	77498361	77498493	+	46.9
chr1-43	chr1	207004880	207005026	+	85.2		chr11-24	chr11	117071455	117071587	+	46.9
chr3-31	chr3	107438825	107438971	+	85.2		chr13-14	chr13	42924398	42924530	+	46.9
chr1-41	chr1	107782625	107782771	+	84.8		chr2-28	chr2	222796188	222796320	+	46.6
chr14-7	chr14	52545753	52545899	+	84.8		chr3-25	chr3	89852817	89852949	+	46.6
chr20-4	chr20	57773373	57773519	+	84.5		chr3-33	chr3	160796929	160797061	+	46.6
chr8-29	chr8	15545984	15546130	+	84.1		chr6-27	chr6	35731953	35732085	+	46.6
chr15-11	chr15	35308832	35308978	+	84.1		chr7-25	chr7	111803484	111803616	+	46.6
chr2-31	chr2	227577687	227577833	+	83.8		chr8-26	chr8	57803316	57803448	+	46.6
chr3-35	chr3	47455876	47456022	+	83.8		chr8-27	chr8	79906991	79907123	+	46.6
chr9-13	chr9	14027274	14027420	+	83.8		chr10-12	chr10	72248919	72249051	+	46.6
chr12-33	chr12	93814100	93814246	+	83.8		chr1-26	chr1	183089148	183089280	+	46.2
chr6-22	chr6	141481787	141481933	+	83.4		chr4-28	chr4	107684041	107684173	+	46.2
chr13-12	chr13	42553810	42553956	+	83.1		chr5-27	chr5	28881093	28881225	+	46.2
chr1-45	chr1	59631733	59631879	+	82.7		chr8-22	chr8	128157404	128157536	+	46.2
chr8-30	chr8	96872700	96872846	+	82.7		chr9-11	chr9	120916661	120916793	+	46.2
chr11-21	chr11	105468288	105468434	+	82.7		chrX-3	chrX	43708042	43708174	+	45.9
chr16-6	chr16	80875686	80875832	+	82.7		chr3-39	chr3	45617600	45617732	+	45.6
chr3-44	chr3	95968197	95968343	+	82.4		chr4-31	chr4	94338879	94339011	+	45.6
chr5-31	chr5	147911575	147911721	+	82.4		chr4-22	chr4	122069640	122069772	+	45.6
chr17-6	chr17	71910165	71910311	+	82.4		chr7-32	chr7	155647861	155647993	+	45.6
chr4-26	chr4	80103706	80103852	+	82		chrX-5	chrX	11464450	11464582	+	45.6
chr7-31	chr7	102989268	102989414	+	82		chr1-35	chr1	9553794	9553926	+	45.2
chr8-24	chr8	107614626	107614772	+	82		chr3-34	chr3	154081372	154081504	+	45.2
chr2-35	chr2	177930206	177930352	+	81.7		chr5-35	chr5	128317206	128317338	+	45.2
chr3-32	chr3	183765537	183765683	+	81.7		chr13-15	chr13	44922605	44922737	+	45.2
chr4-21	chr4	94338890	94339036	+	81.7		chr4-24	chr4	60872599	60872731	+	44.9
chr4-28	chr4	121599049	121599195	+	81.7		chr7-19	chr7	107786066	107786198	+	44.9
chr6-28	chr6	113129615	113129761	+	81.7		chr9-15	chr9	129432862	129432994	+	44.9
chr8-27	chr8	60899963	60900109	+	81.3		chr14-5	chr14	52545759	52545891	+	44.9
chr14-11	chr14	73660621	73660767	+	81		chr12-34	chr12	90877863	90877995	+	44.5
chr3-30	chr3	59541478	59541624	+	80.6		chrX-4	chrX	9103091	9103223	+	44.5
chr20-5	chr20	40468934	40469080	+	80.2		chr2-40	chr2	101096781	101096913	+	44.2
chr4-32	chr4	100630293	100630439	+	79.9		chr6-32	chr6	69166943	69167075	+	44.2
chr3-38	chr3	133945158	133945304	+	79.5		chr11-22	chr11	62508400	62508532	+	44.2
chr11-22	chr11	34911190	34911336	+	79.5		chr14-6	chr14	82387871	82388003	+	44.2
chr12-37	chr12	29734855	29735001	+	79.5		chr7-33	chr7	91628871	91629003	+	43.9
chr1-49	chr1	217228783	217228929	+	79.2		chr7-29	chr7	117364551	117364683	+	43.9
chr1-46	chr1	227017004	227017150	+	79.2		chr12-35	chr12	29734858	29734990	+	43.9
chr3-36	chr3	39141835	39141981	+	79.2		chr20-7	chr20	25280188	25280320	+	43.9
chr7-28	chr7	30778296	30778442	+	79.2		chr1-32	chr1	221143441	221143573	+	43.5
chr17-5	chr17	37168851	37168997	+	79.2		chr2-36	chr2	172088859	172088991	+	43.5
chr1-52	chr1	208298762	208298908	+	78.8		chr4-25	chr4	72893517	72893649	+	43.5
chr6-24	chr6	35728047	35728193	+	78.8		chr6-33	chr6	114172942	114173074	+	43.5
chr9-17	chr9	107826016	107826162	+	78.8		chr7-31	chr7	99827369	99827501	+	43.5
chr18-6	chr18	25932129	25932275	+	78.8		chr18-4	chr18	429206	429338	+	43.5
chr3-33	chr3	7382494	7382640	+	78.5		chr2-39	chr2	38139147	38139279	+	43.2
chr4-30	chr4	96777216	96777362	+	78.5		chr3-35	chr3	95968233	95968365	+	43.2
chr12-36	chr12	42865464	42865610	+	78.5		chr8-30	chr8	103760711	103760843	+	43.2
chr14-10	chr14	82387868	82388014	+	78.5		chr9-20	chr9	22955124	22955256	+	43.2
chr1-44	chr1	160132122	160132268	+	78.1		chr10-16	chr10	60967398	60967530	+	43.2
chr1-55	chr1	180044208	180044354	+	78.1		chr17-7	chr17	47955649	47955781	+	43.2
chr3-39	chr3	182890073	182890219	+	78.1		chr1-37	chr1	207004876	207005008	+	42.9
chr17-9	chr17	16131744	16131890	+	78.1		chr15-8	chr15	63053283	63053415	+	42.9
chr2-28	chr2	11539527	11539673	+	77.8		chr19-7	chr19	50889783	50889915	+	42.9
chr4-27	chr4	114562655	114562801	+	77.8		chr7-37	chr7	42670002	42670134	+	42.5
chr6-27	chr6	113686102	113686248	+	77.8		chr8-29	chr8	39832203	39832335	+	42.5
chr2-33	chr2	3470230	3470376	+	77.4		chr9-14	chr9	107826014	107826146	+	42.5
chr4-33	chr4	150723015	150723161	+	77.4		chr2-33	chr2	168087027	168087159	+	42.2
chr12-32	chr12	102481978	102482124	+	77.4		chr4-29	chr4	73047981	73048113	+	42.2
chr3-42	chr3	155304440	155304586	+	77.1		chr4-30	chr4	176892987	176893119	+	42.2
chr6-20	chr6	7981857	7982003	+	77.1		chr6-26	chr6	21557028	21557160	+	42.2
chr7-40	chr7	21639587	21639733	+	77.1		chr7-28	chr7	91263300	91263432	+	42.2
chr8-25	chr8	124201698	124201844	+	77.1		chr12-37	chr12	19988339	19988471	+	42.2
chr11-26	chr11	20510936	20511082	+	76.7		chr12-36	chr12	42865478	42865610	+	42.2
chr1-48	chr1	201775516	201775662	+	76.4		chr19-8	chr19	45398833	45398965	+	42.2
chr2-32	chr2	226677193	226677339	+	76.4		chr7-30	chr7	19987074	19987206	+	41.9
chr13-14	chr13	90332028	90332174	+	76.4		chr8-28	chr8	95101007	95101139	+	41.9
chr7-29	chr7	50550844	50550990	+	76		chr9-16	chr9	89665015	89665147	+	41.9
chr7-33	chr7	16167828	16167974	+	75.7		chr9-17	chr9	102938797	102938929	+	41.9
chr1-47	chr1	164016206	164016352	+	75.3		chr11-27	chr11	83708207	83708339	+	41.9
chr11-28	chr11	66186549	66186695	+	75.3		chr1-46	chr1	23984686	23984818	+	41.5
chr12-39	chr12	99663800	99663946	+	75.3		chr2-41	chr2	11539530	11539662	+	41.5
chr15-12	chr15	98803844	98803990	+	75.3		chr7-35	chr7	139725123	139725255	+	41.5
chr3-41	chr3	178517020	178517166	+	74.9		chr1-36	chr1	32502040	32502172	+	41.2
chr4-29	chr4	26141960	26142106	+	74.9		chr3-36	chr3	42544843	42544975	+	41.2
chr6-35	chr6	142696219	142696365	+	74.9		chr4-27	chr4	76571373	76571505	+	41.2
chr11-29	chr11	83410992	83411138	+	74.9		chr8-31	chr8	79096597	79096729	+	41.2
chr12-40	chr12	119716715	119716861	+	74.9		chr11-32	chr11	105468285	105468417	+	41.2
chr3-40	chr3	102238316	102238462	+	74.6		chr7-34	chr7	11760432	11760564	+	40.9
chr10-12	chr10	52272303	52272449	+	74.6		chr7-38	chr7	50550860	50550992	+	40.9
chrY-1	chrY	15345495	15345641	+	74.6		chr9-18	chr9	85591546	85591678	+	40.9
chr1-50	chr1	8190040	8190186	+	74.2		chr10-19	chr10	88373300	88373432	+	40.9
chr3-46	chr3	160796939	160797085	+	74.2		chr1-54	chr1	229229989	229230121	+	40.5
chr3-50	chr3	189429435	189429581	+	74.2		chr6-29	chr6	110654165	110654297	+	40.5
chr11-24	chr11	22685830	22685976	+	74.2		chr11-23	chr11	111305557	111305689	+	40.5
chr1-51	chr1	186492620	186492766	+	73.9		chr19-9	chr19	4992075	4992207	+	40.5
chr7-38	chr7	90236252	90236398	+	73.9		chr5-36	chr5	158471636	158471768	+	40.2
chr7-27	chr7	99827371	99827517	+	73.9		chr9-19	chr9	108568212	108568344	+	40.2
chr8-28	chr8	83526366	83526512	+	73.9		chr2-37	chr2	227577703	227577835	+	39.9
chr2-39	chr2	197613563	197613709	+	73.5		chr7-46	chr7	66125448	66125580	+	39.9
chr8-26	chr8	19694162	19694308	+	73.5		chr7-36	chr7	90236249	90236381	+	39.9
chr8-33	chr8	75123920	75124066	+	73.5		chr17-10	chr17	71910187	71910319	+	39.9
chr19-9	chr19	18629928	18630074	+	73.5		chr11-31	chr11	34632245	34632377	+	39.5
chr4-31	chr4	10530449	10530595	+	73.2		chr11-26	chr11	68082753	68082885	+	39.5
chr3-47	chr3	81554424	81554570	+	72.8		chr12-42	chr12	10623784	10623916	+	39.5
chr13-13	chr13	49858656	49858802	+	72.8		chr15-12	chr15	23546315	23546447	+	39.5
chr7-34	chr7	105677372	105677518	+	72.5		chrX-8	chrX	113794194	113794326	+	39.5
chr6-30	chr6	160375293	160375439	+	72.1		chr5-29	chr5	60292330	60292462	+	39.2
chr7-42	chr7	80884783	80884929	+	72.1		chr6-36	chr6	53704777	53704909	+	39.2
chr10-10	chr10	34469570	34469716	+	72.1		chr7-51	chr7	3501751	3501883	+	39.2
chr3-43	chr3	169305715	169305861	+	71.8		chr10-14	chr10	23885053	23885185	+	39.2
chr14-13	chr14	28949675	28949821	+	71.8		chr14-8	chr14	28876605	28876737	+	39.2
chr8-31	chr8	103760718	103760864	+	71.4		chrX-7	chrX	54045620	54045752	+	39.2
chr7-30	chr7	111803462	111803608	+	71.1		chr1-41	chr1	67572737	67572869	+	38.9
chr11-30	chr11	27478239	27478385	+	70.7		chr1-38	chr1	207028070	207028202	+	38.9
chr11-25	chr11	48041993	48042139	+	70.7		chr2-46	chr2	62425103	62425235	+	38.9
chr11-31	chr11	121042462	121042608	+	70.7		chr2-42	chr2	207269906	207270038	+	38.9
chr1-56	chr1	215568299	215568445	+	70.4		chr6-34	chr6	55522446	55522578	+	38.9
chr6-36	chr6	158706571	158706717	+	70.4		chr12-45	chr12	71144749	71144881	+	38.9
chr10-11	chr10	14572135	14572281	+	70.4		chr13-27	chr13	87532134	87532266	+	38.9
chr1-54	chr1	36239929	36240075	+	70		chr7-39	chr7	11029710	11029842	+	38.5
chr6-37	chr6	56074155	56074301	+	70		chr8-32	chr8	18179787	18179919	+	38.5
chr7-36	chr7	111530135	111530281	+	70		chr10-17	chr10	25170719	25170851	+	38.5
chr9-19	chr9	571261	571407	+	70		chr13-19	chr13	50366314	50366446	+	38.5
chr16-10	chr16	72645065	72645211	+	70		chr13-21	chr13	64256887	64257019	+	38.5
chr7-41	chr7	145409468	145409614	+	69.6		chr13-18	chr13	81874300	81874432	+	38.5
chr20-6	chr20	25280192	25280338	+	69.6		chr17-8	chr17	82114082	82114214	+	38.5
chr2-36	chr2	55995369	55995515	+	69.3		chr1-52	chr1	20032610	20032742	+	38.2
chr2-42	chr2	86632832	86632978	+	69.3		chr1-44	chr1	154418410	154418542	+	38.2
chr5-34	chr5	114346332	114346478	+	69.3		chr2-45	chr2	144217911	144218043	+	38.2
chr13-19	chr13	65228802	65228948	+	69.3		chr3-41	chr3	98784226	98784358	+	38.2
chr13-15	chr13	105796272	105796418	+	69.3		chr4-34	chr4	76704169	76704301	+	38.2
chr15-13	chr15	39748285	39748431	+	69.3		chr5-52	chr5	15356855	15356987	+	38.2
chr3-45	chr3	105141081	105141227	+	68.9		chr6-35	chr6	76416881	76417013	+	38.2
chr10-15	chr10	22466952	22467098	+	68.9		chr11-28	chr11	12248451	12248583	+	38.2
chr10-13	chr10	23885051	23885197	+	68.9		chr11-25	chr11	34911186	34911318	+	38.2
chr10-17	chr10	114162655	114162801	+	68.9		chr11-29	chr11	41294683	41294815	+	38.2
chr13-16	chr13	88189852	88189998	+	68.9		chr11-30	chr11	57503022	57503154	+	38.2
chr5-36	chr5	71714994	71715140	+	68.6		chr1-40	chr1	155131393	155131525	+	37.8
chr7-32	chr7	127008450	127008596	+	68.6		chr1-48	chr1	169568529	169568661	+	37.8
chr1-53	chr1	198890844	198890990	+	68.2		chr3-43	chr3	89494111	89494243	+	37.8
chr2-41	chr2	5111814	5111960	+	68.2		chr3-47	chr3	189429431	189429563	+	37.8
chr5-37	chr5	87686348	87686494	+	68.2		chr4-37	chr4	66035736	66035868	+	37.8
chr8-37	chr8	134886612	134886758	+	68.2		chr5-34	chr5	109988079	109988211	+	37.8
chr4-37	chr4	118276753	118276899	+	67.9		chr12-46	chr12	6376252	6376384	+	37.8
chr5-44	chr5	55921724	55921870	+	67.9		chr13-23	chr13	61479237	61479369	+	37.8
chr6-33	chr6	55522445	55522591	+	67.9		chr14-7	chr14	56854495	56854627	+	37.8
chr10-14	chr10	60726343	60726489	+	67.9		chr4-36	chr4	56728656	56728788	+	37.5
chr1-72	chr1	221204296	221204442	+	67.2		chr5-37	chr5	173011720	173011852	+	37.5
chr2-38	chr2	182916581	182916727	+	67.2		chr9-22	chr9	299145	299277	+	37.5
chr12-41	chr12	44368621	44368767	+	67.2		chr10-15	chr10	87091566	87091698	+	37.5
chr17-7	chr17	7255099	7255245	+	67.2		chr12-41	chr12	77742678	77742810	+	37.5
chr2-34	chr2	237502587	237502733	+	66.8		chr19-11	chr19	57362549	57362681	+	37.5
chr6-31	chr6	106431505	106431651	+	66.8		chr2-43	chr2	55810728	55810860	+	37.2
chr10-18	chr10	92903769	92903915	+	66.8		chr3-37	chr3	37082403	37082535	+	37.2
chr3-48	chr3	157284821	157284967	+	66.5		chr3-45	chr3	182890072	182890204	+	37.2
chr8-34	chr8	127519325	127519471	+	66.5		chr4-44	chr4	95591507	95591639	+	37.2
chr2-44	chr2	27708012	27708158	+	66.1		chr7-45	chr7	2860680	2860812	+	37.2
chr2-40	chr2	40114050	40114196	+	66.1		chr15-9	chr15	45139838	45139970	+	37.2
chr12-47	chr12	80926146	80926292	+	66.1		chr17-9	chr17	73215627	73215759	+	37.2
chr14-14	chr14	80606592	80606738	+	66.1		chr1-42	chr1	105956551	105956683	+	36.8
chr17-8	chr17	73215603	73215749	+	66.1		chr3-40	chr3	89530226	89530358	+	36.8
chr12-38	chr12	20700813	20700959	+	65.8		chr4-41	chr4	140450495	140450627	+	36.8
chr18-9	chr18	54236038	54236184	+	65.8		chr7-40	chr7	23981887	23982019	+	36.8
chr2-43	chr2	168087007	168087153	+	65.4		chr9-21	chr9	102205250	102205382	+	36.8
chr2-51	chr2	190468162	190468308	+	65.4		chr12-50	chr12	27650623	27650755	+	36.8
chr4-42	chr4	93870915	93871061	+	65.4		chr12-40	chr12	111067669	111067801	+	36.8
chr4-34	chr4	95591482	95591628	+	65.4		chr1-39	chr1	61353442	61353574	+	36.5
chr17-10	chr17	8154398	8154544	+	65.4		chr4-33	chr4	10530443	10530575	+	36.5
chr4-41	chr4	56728649	56728795	+	65		chr4-35	chr4	47852233	47852365	+	36.5
chr12-44	chr12	91152365	91152511	+	65		chr4-46	chr4	133836507	133836639	+	36.5
chr12-46	chr12	99658751	99658897	+	65		chr7-44	chr7	145409467	145409599	+	36.5
chr4-35	chr4	160827816	160827962	+	64.7		chrY-2	chrY	15345518	15345650	+	36.5
chr7-54	chr7	144631879	144632025	+	64.7		chr3-38	chr3	24838536	24838668	+	36.2
chr1-58	chr1	78146494	78146640	+	64.3		chr5-43	chr5	114332616	114332748	+	36.2
chr2-47	chr2	187541860	187542006	+	64.3		chr5-40	chr5	143561387	143561519	+	36.2
chr6-32	chr6	116111622	116111768	+	64.3		chr10-26	chr10	23828048	23828180	+	36.2
chr10-20	chr10	25170701	25170847	+	64.3		chr12-38	chr12	20701158	20701290	+	36.2
chr10-19	chr10	95474492	95474638	+	64.3		chr18-6	chr18	59972251	59972383	+	36.2
chr13-22	chr13	64256885	64257031	+	64.3		chr8-35	chr8	46571144	46571276	+	35.8
chrX-4	chrX	11464440	11464586	+	64.3		chr10-18	chr10	92903769	92903901	+	35.8
chr1-64	chr1	205758920	205759066	+	64		chr11-35	chr11	15970675	15970807	+	35.8
chr2-37	chr2	215835680	215835826	+	64		chr12-39	chr12	103870371	103870503	+	35.8
chr4-38	chr4	76704170	76704316	+	64		chr1-45	chr1	231684506	231684638	+	35.5
chr7-45	chr7	91628859	91629005	+	64		chr2-49	chr2	86632843	86632975	+	35.5
chr12-50	chr12	88267842	88267988	+	64		chr15-11	chr15	26628186	26628318	+	35.5
chr3-55	chr3	45617594	45617740	+	63.6		chr6-38	chr6	80015945	80016077	+	35.2
chr3-52	chr3	64268637	64268783	+	63.6		chr11-36	chr11	27478238	27478370	+	35.2
chr4-39	chr4	148692322	148692468	+	63.6		chr12-47	chr12	11684119	11684251	+	35.2
chr12-42	chr12	70711885	70712031	+	63.6		chr1-43	chr1	230186050	230186182	+	34.8
chr1-62	chr1	229844913	229845059	+	63.3		chr4-48	chr4	163110031	163110163	+	34.8
chr3-51	chr3	188940147	188940293	+	63.3		chr5-46	chr5	85337954	85338086	+	34.8
chr5-43	chr5	71703198	71703344	+	63.3		chr6-41	chr6	138231829	138231961	+	34.8
chr6-29	chr6	24961178	24961324	+	63.3		chr8-33	chr8	127519323	127519455	+	34.8
chr7-46	chr7	76249515	76249661	+	63.3		chr11-37	chr11	48055883	48056015	+	34.8
chr10-22	chr10	72248916	72249062	+	63.3		chr12-43	chr12	45743569	45743701	+	34.8
chr19-10	chr19	57362540	57362686	+	63.3		chr13-20	chr13	41720865	41720997	+	34.8
chr1-74	chr1	78867052	78867198	+	62.9		chr17-11	chr17	19937662	19937794	+	34.8
chr7-52	chr7	6269606	6269752	+	62.9		chr1-55	chr1	150568196	150568328	+	34.5
chr7-43	chr7	24128049	24128195	+	62.9		chr3-52	chr3	72298380	72298512	+	34.5
chr11-32	chr11	102026381	102026527	+	62.9		chr7-48	chr7	38241314	38241446	+	34.5
chr13-17	chr13	24112545	24112691	+	62.9		chr7-42	chr7	80781621	80781753	+	34.5
chr16-13	chr16	8055908	8056054	+	62.9		chr7-58	chr7	129898933	129899065	+	34.5
chr18-10	chr18	42378950	42379096	+	62.9		chr8-34	chr8	75123915	75124047	+	34.5
chr6-34	chr6	21557011	21557157	+	62.6		chr9-25	chr9	35258787	35258919	+	34.5
chr7-35	chr7	120710166	120710312	+	62.6		chr13-24	chr13	44219024	44219156	+	34.5
chr10-16	chr10	92731497	92731643	+	62.6		chr1-51	chr1	78146494	78146626	+	34.2
chr13-18	chr13	41720863	41721009	+	62.6		chr2-55	chr2	216621424	216621556	+	34.2
chr5-39	chr5	135951296	135951442	+	62.2		chr3-44	chr3	122752627	122752759	+	34.2
chr6-39	chr6	4235416	4235562	+	62.2		chr4-40	chr4	76374113	76374245	+	34.2
chr8-32	chr8	6599499	6599645	+	62.2		chr5-38	chr5	55636204	55636336	+	34.2
chr1-70	chr1	66113100	66113246	+	61.9		chr7-52	chr7	80210562	80210694	+	34.2
chr2-49	chr2	172088856	172089002	+	61.9		chr8-36	chr8	47659438	47659570	+	34.2
chr3-49	chr3	117610204	117610350	+	61.9		chr4-42	chr4	173037356	173037488	+	33.8
chr7-49	chr7	80210549	80210695	+	61.9		chr6-37	chr6	138259224	138259356	+	33.8
chr10-9	chr10	72255211	72255357	+	61.9		chr2-51	chr2	76378264	76378396	+	33.5
chr11-34	chr11	114160144	114160290	+	61.9		chr2-44	chr2	100065322	100065454	+	33.5
chr12-43	chr12	81626558	81626704	+	61.9		chr3-42	chr3	59541491	59541623	+	33.5
chr14-22	chr14	103525620	103525766	+	61.9		chr3-48	chr3	171228288	171228420	+	33.5
chr18-8	chr18	429177	429323	+	61.9		chr4-39	chr4	26141951	26142083	+	33.5
chr1-61	chr1	221143435	221143581	+	61.5		chr7-56	chr7	83369706	83369838	+	33.5
chr3-53	chr3	79999339	79999485	+	61.5		chr8-47	chr8	8406900	8407032	+	33.5
chr7-39	chr7	20621957	20622103	+	61.5		chr8-43	chr8	81123475	81123607	+	33.5
chr8-36	chr8	133326945	133327091	+	61.5		chr10-20	chr10	78729978	78730110	+	33.5
chr12-45	chr12	93511894	93512040	+	61.5		chr12-53	chr12	55909218	55909350	+	33.5
chr20-8	chr20	33732637	33732783	+	61.5		chr12-44	chr12	60710375	60710507	+	33.5
chr8-40	chr8	38314486	38314632	+	61.2		chr17-13	chr17	62725928	62726060	+	33.5
chr9-20	chr9	22955088	22955234	+	61.2		chr1-59	chr1	116323185	116323317	+	33.2
chr13-24	chr13	42924386	42924532	+	61.2		chr1-56	chr1	184791020	184791152	+	33.2
chr14-12	chr14	28876599	28876745	+	61.2		chr5-51	chr5	14717173	14717305	+	33.2
chr1-59	chr1	192691110	192691256	+	60.8		chr5-42	chr5	16547616	16547748	+	33.2
chr15-15	chr15	69615671	69615817	+	60.8		chr5-48	chr5	38667065	38667197	+	33.2
chr17-13	chr17	47955630	47955776	+	60.8		chr5-44	chr5	42426673	42426805	+	33.2
chr17-12	chr17	57853838	57853984	+	60.8		chr5-45	chr5	102625541	102625673	+	33.2
chr4-44	chr4	76526574	76526720	+	60.5		chr5-57	chr5	116024240	116024372	+	33.2
chr4-40	chr4	163110013	163110159	+	60.5		chr7-41	chr7	76249529	76249661	+	33.2
chr5-40	chr5	59231579	59231725	+	60.5		chr9-23	chr9	4584780	4584912	+	33.2
chr7-37	chr7	11643140	11643286	+	60.5		chr9-24	chr9	31335932	31336064	+	33.2
chr8-38	chr8	47526166	47526312	+	60.5		chr11-34	chr11	34671174	34671306	+	33.2
chr13-30	chr13	79961305	79961451	+	60.5		chr14-10	chr14	24954380	24954512	+	33.2
chr22-4	chr22	49949404	49949550	+	60.5		chr15-10	chr15	35308866	35308998	+	33.2
chr1-65	chr1	20032610	20032756	+	60.1		chr20-9	chr20	33191601	33191733	+	33.2
chr1-63	chr1	109869830	109869976	+	60.1		chr21-6	chr21	16419776	16419908	+	33.2
chr1-57	chr1	211474558	211474704	+	60.1		chr2-48	chr2	108632485	108632617	+	32.8
chr4-36	chr4	147117483	147117629	+	60.1		chr5-53	chr5	115558770	115558902	+	32.8
chr5-35	chr5	33487360	33487506	+	60.1		chr8-45	chr8	18954939	18955071	+	32.8
chr5-45	chr5	148966477	148966623	+	60.1		chr8-38	chr8	107614647	107614779	+	32.8
chr6-40	chr6	108593031	108593177	+	60.1		chr12-49	chr12	23060249	23060381	+	32.8
chr9-22	chr9	89665007	89665153	+	60.1		chr12-51	chr12	44368628	44368760	+	32.8
chr13-20	chr13	75836592	75836738	+	60.1		chr14-15	chr14	64750079	64750211	+	32.8
chr1-60	chr1	78222328	78222474	+	59.7		chr1-66	chr1	203976359	203976491	+	32.5
chr5-38	chr5	102625556	102625702	+	59.7		chr1-50	chr1	205699033	205699165	+	32.5
chr8-42	chr8	42010260	42010406	+	59.7		chr2-58	chr2	3470235	3470367	+	32.5
chr19-11	chr19	50844464	50844610	+	59.7		chr3-56	chr3	149279001	149279133	+	32.5
chr1-67	chr1	61353420	61353566	+	59.4		chr4-45	chr4	41077809	41077941	+	32.5
chr1-71	chr1	116476456	116476602	+	59.4		chr4-38	chr4	71063903	71064035	+	32.5
chr1-68	chr1	201779795	201779941	+	59.4		chr7-47	chr7	118625480	118625612	+	32.5
chr1-66	chr1	230186072	230186218	+	59.4		chr8-42	chr8	47353690	47353822	+	32.5
chr2-50	chr2	55810748	55810894	+	59.4		chr8-40	chr8	68731891	68732023	+	32.5
chr2-59	chr2	191249651	191249797	+	59.4		chr12-56	chr12	74980804	74980936	+	32.5
chr3-63	chr3	144097050	144097196	+	59.4		chr12-48	chr12	101620024	101620156	+	32.5
chr5-47	chr5	149489942	149490088	+	59.4		chr14-14	chr14	73660621	73660753	+	32.5
chr6-38	chr6	51237904	51238050	+	59.4		chr16-25	chr16	72645089	72645221	+	32.5
chr7-55	chr7	89960244	89960390	+	59.4		chr19-12	chr19	11582249	11582381	+	32.5
chr8-35	chr8	101583919	101584065	+	59.4		chr1-47	chr1	51948804	51948936	+	32.2
chr3-59	chr3	121970124	121970270	+	59		chr1-68	chr1	78867062	78867194	+	32.2
chr6-46	chr6	139013301	139013447	+	59		chr2-47	chr2	21647016	21647148	+	32.2
chr8-45	chr8	68148740	68148886	+	59		chr2-52	chr2	174806783	174806915	+	32.2
chr20-10	chr20	38110268	38110414	+	59		chr5-49	chr5	60387098	60387230	+	32.2
chr22-5	chr22	40732813	40732959	+	59		chr6-42	chr6	55544511	55544643	+	32.2
chrX-3	chrX	2678706	2678852	+	59		chr8-39	chr8	57992210	57992342	+	32.2
chr4-43	chr4	47852212	47852358	+	58.7		chr17-12	chr17	49391205	49391337	+	32.2
chr7-47	chr7	11029678	11029824	+	58.7		chr17-14	chr17	57853815	57853947	+	32.2
chr8-46	chr8	76690088	76690234	+	58.7		chr18-7	chr18	66152763	66152895	+	32.2
chr9-24	chr9	100175730	100175876	+	58.7		chr1-49	chr1	165069913	165070045	+	31.8
chr9-18	chr9	110189232	110189378	+	58.7		chr5-61	chr5	163791424	163791556	+	31.8
chr9-25	chr9	120916655	120916801	+	58.7		chr7-49	chr7	125651446	125651578	+	31.8
chr17-11	chr17	56808654	56808800	+	58.7		chr19-10	chr19	34327203	34327335	+	31.8
chr6-43	chr6	136563519	136563665	+	58.3		chr3-65	chr3	73804337	73804469	+	31.5
chr7-48	chr7	16098217	16098363	+	58.3		chr5-56	chr5	77139056	77139188	+	31.5
chr12-54	chr12	24442297	24442443	+	58.3		chr5-50	chr5	148140954	148141086	+	31.5
chr13-25	chr13	93941433	93941579	+	58.3		chr5-41	chr5	148394498	148394630	+	31.5
chr1-77	chr1	203976366	203976512	+	58		chr6-40	chr6	160375308	160375440	+	31.5
chr4-46	chr4	105911046	105911192	+	58		chr8-37	chr8	15493890	15494022	+	31.5
chr5-42	chr5	122004306	122004452	+	58		chr10-21	chr10	108722022	108722154	+	31.5
chr6-42	chr6	54710511	54710657	+	58		chr13-30	chr13	85725335	85725467	+	31.5
chr13-21	chr13	74979823	74979969	+	58		chr18-11	chr18	66875148	66875280	+	31.5
chr13-31	chr13	81874300	81874446	+	58		chr20-10	chr20	38110279	38110411	+	31.5
chr20-7	chr20	57757843	57757989	+	58		chrX-10	chrX	72620694	72620826	+	31.5
chr5-41	chr5	16547590	16547736	+	57.6		chr3-46	chr3	76429582	76429714	+	31.1
chrX-7	chrX	113794194	113794340	+	57.6		chr5-60	chr5	149019309	149019441	+	31.1
chr6-44	chr6	76416876	76417022	+	57.3		chr7-59	chr7	16098222	16098354	+	31.1
chr8-44	chr8	32641592	32641738	+	57.3		chr7-61	chr7	47497659	47497791	+	31.1
chr10-21	chr10	60967394	60967540	+	57.3		chr7-43	chr7	80884792	80884924	+	31.1
chr13-23	chr13	90532996	90533142	+	57.3		chr11-38	chr11	7533348	7533480	+	31.1
chr20-9	chr20	33191586	33191732	+	57.3		chr11-33	chr11	61961566	61961698	+	31.1
chr6-48	chr6	80015941	80016087	+	56.9		chr12-52	chr12	101608451	101608583	+	31.1
chr7-44	chr7	25620297	25620443	+	56.9		chr13-26	chr13	94123866	94123998	+	31.1
chr7-59	chr7	106891477	106891623	+	56.9		chr15-13	chr15	69615702	69615834	+	31.1
chr1-78	chr1	239635331	239635477	+	56.6		chr16-24	chr16	69545820	69545952	+	31.1
chr3-64	chr3	72298372	72298518	+	56.6		chr17-15	chr17	44076923	44077055	+	31.1
chr3-57	chr3	173680762	173680908	+	56.6		chr20-8	chr20	57757854	57757986	+	31.1
chr7-57	chr7	155647841	155647987	+	56.6		chr22-5	chr22	40732817	40732949	+	31.1
chr15-14	chr15	91042068	91042214	+	56.6		chr1-58	chr1	171372603	171372735	+	30.8
chrX-8	chrX	110082272	110082418	+	56.6		chr4-43	chr4	41575451	41575583	+	30.8
chr2-48	chr2	49307022	49307168	+	56.2		chr7-53	chr7	6269624	6269756	+	30.8
chr2-45	chr2	100116350	100116496	+	56.2		chr13-22	chr13	24210025	24210157	+	30.8
chr3-54	chr3	89852794	89852940	+	56.2		chr18-10	chr18	3773366	3773498	+	30.8
chr3-71	chr3	174675509	174675655	+	56.2		chr1-57	chr1	91745501	91745633	+	30.5
chr7-53	chr7	104126530	104126676	+	56.2		chr3-55	chr3	89493165	89493297	+	30.5
chr8-41	chr8	15493884	15494030	+	56.2		chr3-49	chr3	123627814	123627946	+	30.5
chr8-47	chr8	107417913	107418059	+	56.2		chr4-47	chr4	148692306	148692438	+	30.5
chr12-48	chr12	70072277	70072423	+	56.2		chr6-39	chr6	158706572	158706704	+	30.5
chr14-17	chr14	80588254	80588400	+	56.2		chr7-54	chr7	102989284	102989416	+	30.5
chr18-14	chr18	43194684	43194830	+	56.2		chr7-50	chr7	116788655	116788787	+	30.5
chr1-76	chr1	173744698	173744844	+	55.9		chr9-26	chr9	102250514	102250646	+	30.5
chr6-41	chr6	137222526	137222672	+	55.9		chr12-55	chr12	101476026	101476158	+	30.5
chr7-50	chr7	29964991	29965137	+	55.9		chr14-9	chr14	28949672	28949804	+	30.5
chr8-43	chr8	23020134	23020280	+	55.9		chr14-11	chr14	59263074	59263206	+	30.5
chr9-21	chr9	35258791	35258937	+	55.9		chr21-5	chr21	15769748	15769880	+	30.5
chr12-49	chr12	75546252	75546398	+	55.9		chrX-13	chrX	66907138	66907270	+	30.5
chr16-17	chr16	69910278	69910424	+	55.9		chrX-9	chrX	139544166	139544298	+	30.5
chrX-5	chrX	43708030	43708176	+	55.9		chr1-60	chr1	190588361	190588493	+	30.1
chr3-62	chr3	58150304	58150450	+	55.5		chr2-56	chr2	16817959	16818091	+	30.1
chr5-48	chr5	60387097	60387243	+	55.5		chr2-53	chr2	209439882	209440014	+	30.1
chr7-69	chr7	66125462	66125608	+	55.5		chr6-44	chr6	4403894	4404026	+	30.1
chr7-56	chr7	110759186	110759332	+	55.5		chr6-45	chr6	138350435	138350567	+	30.1
chr13-32	chr13	59541372	59541518	+	55.5		chr6-47	chr6	138498638	138498770	+	30.1
chr14-15	chr14	81400862	81401008	+	55.5		chr7-67	chr7	51606811	51606943	+	30.1
chr2-46	chr2	134839771	134839917	+	55.1		chr13-31	chr13	90533051	90533183	+	30.1
chr3-56	chr3	42544835	42544981	+	55.1		chr1-69	chr1	161884554	161884686	+	29.8
chr6-49	chr6	22821813	22821959	+	55.1		chr2-57	chr2	237502207	237502339	+	29.8
chr6-45	chr6	110952467	110952613	+	55.1		chr3-51	chr3	37144886	37145018	+	29.8
chr10-32	chr10	87648073	87648219	+	55.1		chr3-50	chr3	71545484	71545616	+	29.8
chr5-54	chr5	67698783	67698929	+	54.8		chr3-59	chr3	79999346	79999478	+	29.8
chr7-74	chr7	20104813	20104959	+	54.8		chr10-22	chr10	56958337	56958469	+	29.8
chr8-53	chr8	126379607	126379753	+	54.8		chr13-28	chr13	49399998	49400130	+	29.8
chr9-27	chr9	108710479	108710625	+	54.8		chr14-13	chr14	58808907	58809039	+	29.8
chr12-59	chr12	11684110	11684256	+	54.8		chr14-20	chr14	103525620	103525752	+	29.8
chr19-13	chr19	50889769	50889915	+	54.8		chr1-61	chr1	184930020	184930152	+	29.5
chr21-5	chr21	43343239	43343385	+	54.8		chr7-55	chr7	24128052	24128184	+	29.5
chr1-86	chr1	219521461	219521607	+	54.4		chr8-59	chr8	58030632	58030764	+	29.5
chr2-62	chr2	38139132	38139278	+	54.4		chr10-25	chr10	35690686	35690818	+	29.5
chr3-60	chr3	165746961	165747107	+	54.4		chr12-57	chr12	99658753	99658885	+	29.5
chr6-56	chr6	53469260	53469406	+	54.4		chr14-19	chr14	35929314	35929446	+	29.5
chr8-48	chr8	23620678	23620824	+	54.4		chr14-12	chr14	85587467	85587599	+	29.5
chr8-50	chr8	29401592	29401738	+	54.4		chr16-30	chr16	54422253	54422385	+	29.5
chr8-52	chr8	57803326	57803472	+	54.4		chr18-8	chr18	31034697	31034829	+	29.5
chr8-39	chr8	95100994	95101140	+	54.4		chr19-13	chr19	50842230	50842362	+	29.5
chr11-33	chr11	12382116	12382262	+	54.4		chr1-71	chr1	199065906	199066038	+	29.1
chr13-27	chr13	104374583	104374729	+	54.4		chr2-54	chr2	113159042	113159174	+	29.1
chr18-11	chr18	58550023	58550169	+	54.4		chr2-50	chr2	211408597	211408729	+	29.1
chrX-9	chrX	97402415	97402561	+	54.4		chr3-67	chr3	25262424	25262556	+	29.1
chr1-82	chr1	8266786	8266932	+	54.1		chr3-54	chr3	172140836	172140968	+	29.1
chr1-85	chr1	209531055	209531201	+	54.1		chr6-54	chr6	57127873	57128005	+	29.1
chr5-50	chr5	149019290	149019436	+	54.1		chr7-60	chr7	144631887	144632019	+	29.1
chr6-47	chr6	25659725	25659871	+	54.1		chr9-29	chr9	90359426	90359558	+	29.1
chr7-60	chr7	80781618	80781764	+	54.1		chr11-41	chr11	39625479	39625611	+	29.1
chr10-26	chr10	33899722	33899868	+	54.1		chr12-58	chr12	1220247	1220379	+	29.1
chr10-31	chr10	87091561	87091707	+	54.1		chr13-32	chr13	50428347	50428479	+	29.1
chr12-51	chr12	101526726	101526872	+	54.1		chr13-25	chr13	75836588	75836720	+	29.1
chr12-52	chr12	111067688	111067834	+	54.1		chr15-18	chr15	98803861	98803993	+	29.1
chr19-12	chr19	15495295	15495441	+	54.1		chr18-9	chr18	36097187	36097319	+	29.1
chr2-53	chr2	44102974	44103120	+	53.7		chr1-76	chr1	218646476	218646608	+	28.8
chr3-58	chr3	178085822	178085968	+	53.7		chr2-63	chr2	20208222	20208354	+	28.8
chr3-69	chr3	186413696	186413842	+	53.7		chr5-47	chr5	23991050	23991182	+	28.8
chr3-61	chr3	188206981	188207127	+	53.7		chr12-54	chr12	67040432	67040564	+	28.8
chr7-61	chr7	131401017	131401163	+	53.7		chr21-9	chr21	33790451	33790583	+	28.8
chr11-38	chr11	23822475	23822621	+	53.7		chr4-59	chr4	118276755	118276887	+	28.5
chr12-53	chr12	15274808	15274954	+	53.7		chr5-55	chr5	131261011	131261143	+	28.5
chr16-16	chr16	72990219	72990365	+	53.7		chr8-41	chr8	80552317	80552449	+	28.5
chr1-69	chr1	63480266	63480412	+	53.4		chr8-49	chr8	86919570	86919702	+	28.5
chr1-95	chr1	218646449	218646595	+	53.4		chr10-35	chr10	95542532	95542664	+	28.5
chr5-53	chr5	143561387	143561533	+	53.4		chrX-14	chrX	77692108	77692240	+	28.5
chr6-50	chr6	110665650	110665796	+	53.4		chr1-81	chr1	97820682	97820814	+	28.1
chr7-51	chr7	87344517	87344663	+	53.4		chr2-71	chr2	191249665	191249797	+	28.1
chr10-24	chr10	59991788	59991934	+	53.4		chr3-57	chr3	24134050	24134182	+	28.1
chr10-23	chr10	86904836	86904982	+	53.4		chr3-58	chr3	47455870	47456002	+	28.1
chr13-28	chr13	62629668	62629814	+	53.4		chr3-74	chr3	186413686	186413818	+	28.1
chr17-16	chr17	59837485	59837631	+	53.4		chr4-68	chr4	36088697	36088829	+	28.1
chr18-12	chr18	31034676	31034822	+	53.4		chr5-54	chr5	55569514	55569646	+	28.1
chrX-6	chrX	54045619	54045765	+	53.4		chr6-43	chr6	1838785	1838917	+	28.1
chr4-50	chr4	71063908	71064054	+	53		chr8-44	chr8	74569748	74569880	+	28.1
chr4-51	chr4	85638677	85638823	+	53		chr9-30	chr9	4504358	4504490	+	28.1
chr7-63	chr7	117364535	117364681	+	53		chr9-28	chr9	24712110	24712242	+	28.1
chr10-29	chr10	88373294	88373440	+	53		chr9-27	chr9	111443576	111443708	+	28.1
chr12-56	chr12	15629213	15629359	+	53		chr9-33	chr9	125744234	125744366	+	28.1
chr15-19	chr15	60502759	60502905	+	53		chr10-23	chr10	22466953	22467085	+	28.1
chr1-96	chr1	239883692	239883838	+	52.7		chr11-40	chr11	58926413	58926545	+	28.1
chr4-55	chr4	41575455	41575601	+	52.7		chr13-33	chr13	65943086	65943218	+	28.1
chr5-49	chr5	128317196	128317342	+	52.7		chr13-29	chr13	106737172	106737304	+	28.1
chr7-67	chr7	30255154	30255300	+	52.7		chr14-16	chr14	37436490	37436622	+	28.1
chr8-55	chr8	116667495	116667641	+	52.7		chr15-15	chr15	50245187	50245319	+	28.1
chr10-27	chr10	77305891	77306037	+	52.7		chr15-14	chr15	52653740	52653872	+	28.1
chr10-25	chr10	78729977	78730123	+	52.7		chrX-11	chrX	11368219	11368351	+	28.1
chr2-72	chr2	138893875	138894021	+	52.3		chr1-75	chr1	180044219	180044351	+	27.8
chr5-52	chr5	95641962	95642108	+	52.3		chr1-77	chr1	229844914	229845046	+	27.8
chr6-55	chr6	35731946	35732092	+	52.3		chr2-69	chr2	211181882	211182014	+	27.8
chr6-58	chr6	142285748	142285894	+	52.3		chr3-60	chr3	104599308	104599440	+	27.8
chr7-62	chr7	137331818	137331964	+	52.3		chr3-53	chr3	120689532	120689664	+	27.8
chr9-23	chr9	2381989	2382135	+	52.3		chr8-52	chr8	89307865	89307997	+	27.8
chr9-29	chr9	102938774	102938920	+	52.3		chr13-34	chr13	104374593	104374725	+	27.8
chr10-38	chr10	104331645	104331791	+	52.3		chr15-17	chr15	50501864	50501996	+	27.8
chr10-37	chr10	111137146	111137292	+	52.3		chr16-31	chr16	22212158	22212290	+	27.8
chr12-64	chr12	60710350	60710496	+	52.3		chr21-8	chr21	38753563	38753695	+	27.8
chr15-17	chr15	49461549	49461695	+	52.3		chr22-6	chr22	46018910	46019042	+	27.8
chr15-16	chr15	52653716	52653862	+	52.3		chr1-64	chr1	59071433	59071565	+	27.5
chr17-15	chr17	19630269	19630415	+	52.3		chr1-74	chr1	62600915	62601047	+	27.5
chr1-93	chr1	60428333	60428479	+	52		chr1-62	chr1	229485446	229485578	+	27.5
chr2-66	chr2	16817964	16818110	+	52		chr2-59	chr2	237861315	237861447	+	27.5
chr2-61	chr2	211181875	211182021	+	52		chr3-76	chr3	24141521	24141653	+	27.5
chr3-68	chr3	190807846	190807992	+	52		chr4-49	chr4	30968045	30968177	+	27.5
chr4-54	chr4	186547378	186547524	+	52		chr4-52	chr4	91038114	91038246	+	27.5
chr5-64	chr5	148398489	148398635	+	52		chr4-54	chr4	121599055	121599187	+	27.5
chr8-54	chr8	89307869	89308015	+	52		chr5-62	chr5	14589111	14589243	+	27.5
chr11-35	chr11	12248438	12248584	+	52		chr5-64	chr5	36286006	36286138	+	27.5
chr14-19	chr14	56854460	56854606	+	52		chr6-46	chr6	135010514	135010646	+	27.5
chr1-80	chr1	97820649	97820795	+	51.6		chr7-62	chr7	118233963	118234095	+	27.5
chr2-60	chr2	69674437	69674583	+	51.6		chr8-55	chr8	29401595	29401727	+	27.5
chr3-67	chr3	24141517	24141663	+	51.6		chr8-48	chr8	80579683	80579815	+	27.5
chr4-49	chr4	60872593	60872739	+	51.6		chr8-46	chr8	80941166	80941298	+	27.5
chrX-10	chrX	7074388	7074534	+	51.6		chr8-63	chr8	133455781	133455913	+	27.5
chr2-52	chr2	116096921	116097067	+	51.3		chr10-24	chr10	23869754	23869886	+	27.5
chr2-54	chr2	179574293	179574439	+	51.3		chr10-27	chr10	114162652	114162784	+	27.5
chr4-52	chr4	30968066	30968212	+	51.3		chr1-83	chr1	201775501	201775633	+	27.1
chr7-73	chr7	114372685	114372831	+	51.3		chr7-57	chr7	120710196	120710328	+	27.1
chr8-56	chr8	79096604	79096750	+	51.3		chr8-58	chr8	23020136	23020268	+	27.1
chr12-61	chr12	20701167	20701313	+	51.3		chr8-53	chr8	58636647	58636779	+	27.1
chr12-65	chr12	22044034	22044180	+	51.3		chr13-37	chr13	24112530	24112662	+	27.1
chr14-16	chr14	35929298	35929444	+	51.3		chr13-35	chr13	48391335	48391467	+	27.1
chr17-14	chr17	64128900	64129046	+	51.3		chr13-36	chr13	90900086	90900218	+	27.1
chr3-65	chr3	98784229	98784375	+	50.9		chr14-17	chr14	103260162	103260294	+	27.1
chr4-45	chr4	107684039	107684185	+	50.9		chr1-67	chr1	60274858	60274990	+	26.8
chr7-64	chr7	10044948	10045094	+	50.9		chr1-72	chr1	60573193	60573325	+	26.8
chr7-70	chr7	79913274	79913420	+	50.9		chr1-65	chr1	78222326	78222458	+	26.8
chr9-26	chr9	24712087	24712233	+	50.9		chr1-73	chr1	95370473	95370605	+	26.8
chr10-28	chr10	72243829	72243975	+	50.9		chr1-102	chr1	160132101	160132233	+	26.8
chr10-35	chr10	75022256	75022402	+	50.9		chr1-82	chr1	199794771	199794903	+	26.8
chr12-57	chr12	77742665	77742811	+	50.9		chr1-78	chr1	203163029	203163161	+	26.8
chr13-37	chr13	77623935	77624081	+	50.9		chr1-63	chr1	205758905	205759037	+	26.8
chr15-21	chr15	69475234	69475380	+	50.9		chr3-68	chr3	52606479	52606611	+	26.8
chr1-73	chr1	67572736	67572882	+	50.6		chr3-63	chr3	190807834	190807966	+	26.8
chr1-91	chr1	75003344	75003490	+	50.6		chr4-56	chr4	94680262	94680394	+	26.8
chr1-84	chr1	187760125	187760271	+	50.6		chr4-61	chr4	105912790	105912922	+	26.8
chr5-62	chr5	36286011	36286157	+	50.6		chr5-70	chr5	95641979	95642111	+	26.8
chr7-66	chr7	19987067	19987213	+	50.6		chr6-72	chr6	156851261	156851393	+	26.8
chr7-65	chr7	144632633	144632779	+	50.6		chr11-39	chr11	93257677	93257809	+	26.8
chr10-34	chr10	71631741	71631887	+	50.6		chr18-12	chr18	14917835	14917967	+	26.8
chr11-44	chr11	93257674	93257820	+	50.6		chr18-20	chr18	58077422	58077554	+	26.8
chr12-58	chr12	2775613	2775759	+	50.6		chr18-17	chr18	68229222	68229354	+	26.8
chr13-26	chr13	50366297	50366443	+	50.6		chr1-70	chr1	63480269	63480401	+	26.5
chr19-14	chr19	46300984	46301130	+	50.6		chr1-120	chr1	93502063	93502195	+	26.5
chr1-79	chr1	65153757	65153903	+	50.2		chr1-101	chr1	97411826	97411958	+	26.5
chr1-81	chr1	162189478	162189624	+	50.2		chr2-61	chr2	40114051	40114183	+	26.5
chr2-55	chr2	211378718	211378864	+	50.2		chr5-80	chr5	149614131	149614263	+	26.5
chr3-73	chr3	48232315	48232461	+	50.2		chr6-60	chr6	113129619	113129751	+	26.5
chr5-66	chr5	148841711	148841857	+	50.2		chr8-56	chr8	38314504	38314636	+	26.5
chr8-57	chr8	72049076	72049222	+	50.2		chr10-33	chr10	60726353	60726485	+	26.5
chr12-62	chr12	19518440	19518586	+	50.2		chr14-23	chr14	41986228	41986360	+	26.5
chr14-18	chr14	85587448	85587594	+	50.2		chr3-66	chr3	194871330	194871462	+	26.1
chr3-66	chr3	126226743	126226889	+	49.8		chr4-60	chr4	12861544	12861676	+	26.1
chr4-53	chr4	140426361	140426507	+	49.8		chr4-53	chr4	175708873	175709005	+	26.1
chr5-67	chr5	71961144	71961290	+	49.8		chr5-59	chr5	33487371	33487503	+	26.1
chr7-79	chr7	116788640	116788786	+	49.8		chr5-68	chr5	114346328	114346460	+	26.1
chr11-36	chr11	15668811	15668957	+	49.8		chr5-66	chr5	148966499	148966631	+	26.1
chr13-38	chr13	61479231	61479377	+	49.8		chr6-51	chr6	110623255	110623387	+	26.1
chr13-29	chr13	77623237	77623383	+	49.8		chr7-68	chr7	91565827	91565959	+	26.1
chr17-21	chr17	9685075	9685221	+	49.8		chr8-50	chr8	99705890	99706022	+	26.1
chr4-56	chr4	143781513	143781659	+	49.5		chr8-57	chr8	119977538	119977670	+	26.1
chr5-51	chr5	80625325	80625471	+	49.5		chr9-37	chr9	71263592	71263724	+	26.1
chr5-46	chr5	144156268	144156414	+	49.5		chr10-32	chr10	87648093	87648225	+	26.1
chr8-49	chr8	24458041	24458187	+	49.5		chr12-62	chr12	44920756	44920888	+	26.1
chr9-35	chr9	96405999	96406145	+	49.5		chr17-19	chr17	16131775	16131907	+	26.1
chr11-42	chr11	117071436	117071582	+	49.5		chr18-19	chr18	9717737	9717869	+	26.1
chr13-33	chr13	44922596	44922742	+	49.5		chr1-96	chr1	218283066	218283198	+	25.8
chr1-105	chr1	172544570	172544716	+	49.1		chr3-70	chr3	165100849	165100981	+	25.8
chr6-54	chr6	135010467	135010613	+	49.1		chr3-77	chr3	169305711	169305843	+	25.8
chr9-28	chr9	102250521	102250667	+	49.1		chr4-51	chr4	6633281	6633413	+	25.8
chr14-20	chr14	55241784	55241930	+	49.1		chr4-50	chr4	31415823	31415955	+	25.8
chr20-11	chr20	8094475	8094621	+	49.1		chr5-63	chr5	71654347	71654479	+	25.8
chr1-92	chr1	81978400	81978546	+	48.8		chr5-67	chr5	165808443	165808575	+	25.8
chr1-90	chr1	188682520	188682666	+	48.8		chr6-55	chr6	72929553	72929685	+	25.8
chr2-69	chr2	50732824	50732970	+	48.8		chr8-51	chr8	126379598	126379730	+	25.8
chr2-67	chr2	178909685	178909831	+	48.8		chr12-69	chr12	50924847	50924979	+	25.8
chr2-82	chr2	233742868	233743014	+	48.8		chr12-59	chr12	99553582	99553714	+	25.8
chr4-59	chr4	71151102	71151248	+	48.8		chr14-18	chr14	84442690	84442822	+	25.8
chr5-60	chr5	42426681	42426827	+	48.8		chrX-12	chrX	96222478	96222610	+	25.8
chr7-58	chr7	84161561	84161707	+	48.8		chr2-60	chr2	24540146	24540278	+	25.5
chr7-83	chr7	139318057	139318203	+	48.8		chr2-64	chr2	177930212	177930344	+	25.5
chr10-33	chr10	23828042	23828188	+	48.8		chr2-62	chr2	192389607	192389739	+	25.5
chr11-37	chr11	25554013	25554159	+	48.8		chr3-71	chr3	28788756	28788888	+	25.5
chr13-35	chr13	21372668	21372814	+	48.8		chr3-61	chr3	53150373	53150505	+	25.5
chr19-15	chr19	2544072	2544218	+	48.8		chr3-73	chr3	155233382	155233514	+	25.5
chrX-18	chrX	65772892	65773038	+	48.8		chr4-58	chr4	88588535	88588667	+	25.5
chr1-75	chr1	110158077	110158223	+	48.4		chr4-65	chr4	174396745	174396877	+	25.5
chr3-78	chr3	115011711	115011857	+	48.4		chr5-65	chr5	114473668	114473800	+	25.5
chr3-86	chr3	177724109	177724255	+	48.4		chr5-58	chr5	149489939	149490071	+	25.5
chr5-63	chr5	142342129	142342275	+	48.4		chr9-32	chr9	70420076	70420208	+	25.5
chr7-71	chr7	118625472	118625618	+	48.4		chr11-43	chr11	131415874	131416006	+	25.5
chr8-60	chr8	81123458	81123604	+	48.4		chr14-25	chr14	85357240	85357372	+	25.5
chr10-39	chr10	16542819	16542965	+	48.4		chr17-18	chr17	50909364	50909496	+	25.5
chr1-83	chr1	62600886	62601032	+	48.1		chr19-14	chr19	2544082	2544214	+	25.5
chr1-97	chr1	76856229	76856375	+	48.1		chr1-95	chr1	190849294	190849426	+	25.1
chr2-57	chr2	144217906	144218052	+	48.1		chr1-79	chr1	217228780	217228912	+	25.1
chr2-68	chr2	207269903	207270049	+	48.1		chr2-67	chr2	28746644	28746776	+	25.1
chr4-48	chr4	31415787	31415933	+	48.1		chr4-71	chr4	163641537	163641669	+	25.1
chr4-47	chr4	73047980	73048126	+	48.1		chr7-76	chr7	47470746	47470878	+	25.1
chr4-62	chr4	138398533	138398679	+	48.1		chr7-66	chr7	137331839	137331971	+	25.1
chr7-75	chr7	38241277	38241423	+	48.1		chr9-34	chr9	97478388	97478520	+	25.1
chr17-17	chr17	17491850	17491996	+	48.1		chr10-28	chr10	33194302	33194434	+	25.1
chr8-59	chr8	79906994	79907140	+	47.7		chr15-20	chr15	39748293	39748425	+	25.1
chr18-15	chr18	31369614	31369760	+	47.7		chr18-13	chr18	64168576	64168708	+	25.1
chr18-13	chr18	41751439	41751585	+	47.7		chrX-18	chrX	129661402	129661534	+	25.1
chr18-18	chr18	55941490	55941636	+	47.7		chr1-93	chr1	162874132	162874264	+	24.8
chr18-19	chr18	58544448	58544594	+	47.7		chr1-122	chr1	171344252	171344384	+	24.8
chr2-65	chr2	164318577	164318723	+	47.4		chr1-116	chr1	227017033	227017165	+	24.8
chr3-81	chr3	114967370	114967516	+	47.4		chr1-99	chr1	239635352	239635484	+	24.8
chr8-51	chr8	85233350	85233496	+	47.4		chr2-68	chr2	35461493	35461625	+	24.8
chr17-18	chr17	19937665	19937811	+	47.4		chr2-87	chr2	131604783	131604915	+	24.8
chr20-15	chr20	44714315	44714461	+	47.4		chr3-69	chr3	133945149	133945281	+	24.8
chr2-70	chr2	21647013	21647159	+	47		chr5-69	chr5	67698784	67698916	+	24.8
chr2-79	chr2	225843180	225843326	+	47		chr6-53	chr6	27106510	27106642	+	24.8
chr5-57	chr5	28881076	28881222	+	47		chr6-63	chr6	65050860	65050992	+	24.8
chr6-51	chr6	99793476	99793622	+	47		chr6-52	chr6	141481785	141481917	+	24.8
chr11-39	chr11	48055882	48056028	+	47		chr7-63	chr7	18553453	18553585	+	24.8
chr13-34	chr13	105816670	105816816	+	47		chr10-29	chr10	34469562	34469694	+	24.8
chr15-22	chr15	23546310	23546456	+	47		chr10-30	chr10	65335434	65335566	+	24.8
chr16-22	chr16	30898938	30899084	+	47		chr12-61	chr12	60265587	60265719	+	24.8
chr1-114	chr1	216528774	216528920	+	46.7		chr12-63	chr12	64600361	64600493	+	24.8
chr2-56	chr2	31917055	31917201	+	46.7		chr15-16	chr15	95679950	95680082	+	24.8
chr2-58	chr2	211396922	211397068	+	46.7		chr18-14	chr18	25932146	25932278	+	24.8
chr2-64	chr2	238244290	238244436	+	46.7		chr1-100	chr1	59595960	59596092	+	24.5
chr4-64	chr4	165720791	165720937	+	46.7		chr1-89	chr1	221204275	221204407	+	24.5
chr5-65	chr5	143602139	143602285	+	46.7		chr1-97	chr1	221715627	221715759	+	24.5
chr5-69	chr5	148140944	148141090	+	46.7		chr1-115	chr1	224173648	224173780	+	24.5
chr9-32	chr9	85591540	85591686	+	46.7		chr3-62	chr3	77692460	77692592	+	24.5
chr12-55	chr12	116637038	116637184	+	46.7		chr4-64	chr4	100495282	100495414	+	24.5
chr17-20	chr17	17018687	17018833	+	46.7		chr4-55	chr4	142595519	142595651	+	24.5
chr1-99	chr1	21332303	21332449	+	46.3		chr6-67	chr6	51737768	51737900	+	24.5
chr2-75	chr2	28746630	28746776	+	46.3		chr6-50	chr6	63806700	63806832	+	24.5
chr2-73	chr2	57046215	57046361	+	46.3		chr6-58	chr6	131258460	131258592	+	24.5
chr5-55	chr5	77103548	77103694	+	46.3		chr6-49	chr6	151233032	151233164	+	24.5
chr7-76	chr7	25356845	25356991	+	46.3		chr8-62	chr8	95112731	95112863	+	24.5
chr8-58	chr8	79356404	79356550	+	46.3		chr8-72	chr8	98735967	98736099	+	24.5
chr12-60	chr12	44604527	44604673	+	46.3		chr9-31	chr9	24381383	24381515	+	24.5
chr13-36	chr13	44311090	44311236	+	46.3		chr10-31	chr10	73118019	73118151	+	24.5
chr15-23	chr15	67915016	67915162	+	46.3		chr18-21	chr18	70304772	70304904	+	24.5
chr1-88	chr1	78549524	78549670	+	46		chrX-15	chrX	126899553	126899685	+	24.5
chr2-77	chr2	168142832	168142978	+	46		chr1-84	chr1	78549545	78549677	+	24.1
chr2-71	chr2	209439880	209440026	+	46		chr1-111	chr1	234918232	234918364	+	24.1
chr3-74	chr3	57216993	57217139	+	46		chr3-82	chr3	82216717	82216849	+	24.1
chr4-58	chr4	56622515	56622661	+	46		chr3-78	chr3	146089613	146089745	+	24.1
chr7-81	chr7	29230817	29230963	+	46		chr5-76	chr5	73544691	73544823	+	24.1
chr7-68	chr7	47497660	47497806	+	46		chr5-72	chr5	95857392	95857524	+	24.1
chr14-21	chr14	85357232	85357378	+	46		chr5-92	chr5	148398494	148398626	+	24.1
chr18-17	chr18	42765277	42765423	+	46		chr6-57	chr6	34601240	34601372	+	24.1
chr5-56	chr5	125196701	125196847	+	45.6		chr7-71	chr7	80611943	80612075	+	24.1
chr6-57	chr6	138259205	138259351	+	45.6		chr7-74	chr7	143420059	143420191	+	24.1
chr6-60	chr6	158707212	158707358	+	45.6		chr10-34	chr10	115566963	115567095	+	24.1
chr7-80	chr7	12715868	12716014	+	45.6		chr11-42	chr11	41779527	41779659	+	24.1
chr15-20	chr15	50245153	50245299	+	45.6		chr12-74	chr12	1936571	1936703	+	24.1
chr2-84	chr2	195038292	195038438	+	45.3		chr12-65	chr12	15820115	15820247	+	24.1
chr3-80	chr3	28788745	28788891	+	45.3		chr12-71	chr12	70072275	70072407	+	24.1
chr3-70	chr3	148951705	148951851	+	45.3		chr12-80	chr12	101608829	101608961	+	24.1
chr8-64	chr8	18238687	18238833	+	45.3		chr17-23	chr17	68378730	68378862	+	24.1
chr8-63	chr8	95112739	95112885	+	45.3		chr18-16	chr18	23684718	23684850	+	24.1
chr8-67	chr8	98402657	98402803	+	45.3		chrX-16	chrX	108516383	108516515	+	24.1
chr10-40	chr10	95542537	95542683	+	45.3		chr1-106	chr1	183060559	183060691	+	23.8
chr12-71	chr12	31731913	31732059	+	45.3		chr1-98	chr1	235409123	235409255	+	23.8
chr12-63	chr12	90877877	90878023	+	45.3		chr2-74	chr2	180375216	180375348	+	23.8
chr12-67	chr12	105281294	105281440	+	45.3		chr2-73	chr2	186533847	186533979	+	23.8
chr13-47	chr13	83125282	83125428	+	45.3		chr4-63	chr4	140086065	140086197	+	23.8
chr1-100	chr1	93502044	93502190	+	44.9		chr6-59	chr6	22521141	22521273	+	23.8
chr4-63	chr4	99996503	99996649	+	44.9		chr6-69	chr6	134020243	134020375	+	23.8
chr5-68	chr5	95857396	95857542	+	44.9		chr7-77	chr7	67470481	67470613	+	23.8
chr6-52	chr6	89941519	89941665	+	44.9		chr8-61	chr8	89192704	89192836	+	23.8
chr10-30	chr10	56958330	56958476	+	44.9		chr9-38	chr9	103973110	103973242	+	23.8
chr11-41	chr11	100633016	100633162	+	44.9		chr12-60	chr12	75546263	75546395	+	23.8
chr13-46	chr13	73593381	73593527	+	44.9		chr12-78	chr12	122425142	122425274	+	23.8
chr14-25	chr14	58808895	58809041	+	44.9		chr15-19	chr15	52021604	52021736	+	23.8
chr16-20	chr16	79888223	79888369	+	44.9		chr18-18	chr18	28156355	28156487	+	23.8
chr20-14	chr20	49899711	49899857	+	44.9		chr1-110	chr1	221394205	221394337	+	23.4
chrX-12	chrX	13064798	13064944	+	44.9		chr5-81	chr5	40521473	40521605	+	23.4
chrX-17	chrX	139544162	139544308	+	44.9		chr5-73	chr5	55921720	55921852	+	23.4
chr1-103	chr1	196056809	196056955	+	44.5		chr5-79	chr5	144156270	144156402	+	23.4
chr1-94	chr1	205497480	205497626	+	44.5		chr6-48	chr6	7981861	7981993	+	23.4
chr2-76	chr2	190499427	190499573	+	44.5		chr6-56	chr6	25447370	25447502	+	23.4
chr7-88	chr7	115394760	115394906	+	44.5		chr7-65	chr7	105367669	105367801	+	23.4
chr9-30	chr9	102205215	102205361	+	44.5		chr8-65	chr8	24367080	24367212	+	23.4
chr15-18	chr15	52021593	52021739	+	44.5		chr8-84	chr8	94444453	94444585	+	23.4
chr1-87	chr1	8300132	8300278	+	44.2		chr11-53	chr11	134497684	134497816	+	23.4
chr1-109	chr1	199065895	199066041	+	44.2		chr17-22	chr17	80760784	80760916	+	23.4
chr2-74	chr2	211408588	211408734	+	44.2		chr1-85	chr1	84873293	84873425	+	23.1
chr5-61	chr5	71748425	71748571	+	44.2		chr3-85	chr3	6125543	6125675	+	23.1
chr8-65	chr8	38509674	38509820	+	44.2		chr3-75	chr3	7382492	7382624	+	23.1
chr12-73	chr12	93784618	93784764	+	44.2		chr3-64	chr3	45547273	45547405	+	23.1
chr17-23	chr17	82134204	82134350	+	44.2		chr6-80	chr6	106097744	106097876	+	23.1
chrX-13	chrX	54990533	54990679	+	44.2		chr6-61	chr6	124743158	124743290	+	23.1
chr1-89	chr1	182707255	182707401	+	43.8		chr7-73	chr7	114372675	114372807	+	23.1
chr3-95	chr3	15673649	15673795	+	43.8		chr7-64	chr7	130368876	130369008	+	23.1
chr3-72	chr3	23959458	23959604	+	43.8		chr8-70	chr8	6599468	6599600	+	23.1
chr3-76	chr3	175778279	175778425	+	43.8		chr8-71	chr8	77396364	77396496	+	23.1
chr5-58	chr5	137316082	137316228	+	43.8		chr8-66	chr8	80549769	80549901	+	23.1
chr7-72	chr7	40239999	40240145	+	43.8		chr9-41	chr9	96406016	96406148	+	23.1
chr17-22	chr17	68378706	68378852	+	43.8		chr11-44	chr11	25554029	25554161	+	23.1
chr17-24	chr17	78211219	78211365	+	43.8		chr11-47	chr11	27716285	27716417	+	23.1
chr1-101	chr1	59071424	59071570	+	43.5		chr12-81	chr12	1217281	1217413	+	23.1
chr2-63	chr2	195022216	195022362	+	43.5		chr12-68	chr12	15629177	15629309	+	23.1
chr4-65	chr4	152989553	152989699	+	43.5		chr13-39	chr13	21372673	21372805	+	23.1
chr6-61	chr6	106681571	106681717	+	43.5		chr13-42	chr13	34125025	34125157	+	23.1
chr7-78	chr7	12788210	12788356	+	43.5		chr13-48	chr13	79961290	79961422	+	23.1
chr7-94	chr7	107069399	107069545	+	43.5		chr18-15	chr18	58549996	58550128	+	23.1
chr7-77	chr7	135962887	135963033	+	43.5		chrX-17	chrX	110082288	110082420	+	23.1
chr12-66	chr12	123055513	123055659	+	43.5		chr1-103	chr1	8412663	8412795	+	22.8
chr17-19	chr17	62725920	62726066	+	43.5		chr1-86	chr1	91559939	91560071	+	22.8
chr20-12	chr20	4171075	4171221	+	43.5		chr1-123	chr1	206999088	206999220	+	22.8
chrX-15	chrX	15261588	15261734	+	43.5		chr2-66	chr2	181037181	181037313	+	22.8
chrX-14	chrX	128856291	128856437	+	43.5		chr3-94	chr3	193864091	193864223	+	22.8
chr1-102	chr1	67760723	67760869	+	43.1		chr4-70	chr4	80103700	80103832	+	22.8
chr7-82	chr7	98570126	98570272	+	43.1		chr5-84	chr5	41761814	41761946	+	22.8
chr7-91	chr7	101383045	101383191	+	43.1		chr6-65	chr6	4130639	4130771	+	22.8
chr7-92	chr7	105367654	105367800	+	43.1		chr6-70	chr6	54710521	54710653	+	22.8
chr9-37	chr9	109241297	109241443	+	43.1		chr6-64	chr6	136656183	136656315	+	22.8
chr10-44	chr10	63682429	63682575	+	43.1		chr7-69	chr7	10044946	10045078	+	22.8
chr20-17	chr20	34264209	34264355	+	43.1		chr7-83	chr7	94764703	94764835	+	22.8
chrX-20	chrX	23889253	23889399	+	43.1		chr7-79	chr7	105677376	105677508	+	22.8
chr1-120	chr1	22853620	22853766	+	42.8		chr8-54	chr8	18209241	18209373	+	22.8
chr4-68	chr4	73895583	73895729	+	42.8		chr8-67	chr8	96843875	96844007	+	22.8
chr8-62	chr8	89192685	89192831	+	42.8		chr9-40	chr9	22098516	22098648	+	22.8
chr10-42	chr10	52255641	52255787	+	42.8		chr14-27	chr14	95887445	95887577	+	22.8
chr11-46	chr11	42310758	42310904	+	42.8		chr16-39	chr16	457712	457844	+	22.8
chr13-42	chr13	85900666	85900812	+	42.8		chr17-24	chr17	41537127	41537259	+	22.8
chr18-21	chr18	4130040	4130186	+	42.8		chr20-12	chr20	33732637	33732769	+	22.8
chr22-6	chr22	50213430	50213576	+	42.8		chr20-11	chr20	43388558	43388690	+	22.8
chr3-92	chr3	76429907	76430053	+	42.4		chr21-13	chr21	32411668	32411800	+	22.8
chr3-83	chr3	155211452	155211598	+	42.4		chr1-91	chr1	161766079	161766211	+	22.4
chr4-60	chr4	103020447	103020593	+	42.4		chr1-105	chr1	172466703	172466835	+	22.4
chr9-42	chr9	91120367	91120513	+	42.4		chr3-72	chr3	77693298	77693430	+	22.4
chr9-46	chr9	108568220	108568366	+	42.4		chr3-80	chr3	152794117	152794249	+	22.4
chr10-36	chr10	73118005	73118151	+	42.4		chr4-77	chr4	143781550	143781682	+	22.4
chr13-45	chr13	63346008	63346154	+	42.4		chr6-62	chr6	3913612	3913744	+	22.4
chr14-26	chr14	57592478	57592624	+	42.4		chr6-76	chr6	91351758	91351890	+	22.4
chr1-107	chr1	23984661	23984807	+	42.1		chr6-71	chr6	142696227	142696359	+	22.4
chr2-78	chr2	186533854	186534000	+	42.1		chr7-88	chr7	131401022	131401154	+	22.4
chr7-95	chr7	115013974	115014120	+	42.1		chr8-80	chr8	60899974	60900106	+	22.4
chr8-72	chr8	96860119	96860265	+	42.1		chr11-46	chr11	78100424	78100556	+	22.4
chr9-33	chr9	97478379	97478525	+	42.1		chr12-72	chr12	81626583	81626715	+	22.4
chr10-46	chr10	116848528	116848674	+	42.1		chr14-22	chr14	20167154	20167286	+	22.4
chr11-40	chr11	15970680	15970826	+	42.1		chr17-20	chr17	55154965	55155097	+	22.4
chr11-45	chr11	41984158	41984304	+	42.1		chr1-87	chr1	110236133	110236265	+	22.1
chr12-69	chr12	6376254	6376400	+	42.1		chr1-136	chr1	163583891	163584023	+	22.1
chr12-81	chr12	67040419	67040565	+	42.1		chr1-94	chr1	167125656	167125788	+	22.1
chr1-115	chr1	36200096	36200242	+	41.7		chr1-88	chr1	180073884	180074016	+	22.1
chr1-124	chr1	180528886	180529032	+	41.7		chr2-75	chr2	50554754	50554886	+	22.1
chr3-93	chr3	146089615	146089761	+	41.7		chr2-78	chr2	56230308	56230440	+	22.1
chr3-89	chr3	171228292	171228438	+	41.7		chr2-72	chr2	214825358	214825490	+	22.1
chr3-79	chr3	194871330	194871476	+	41.7		chr2-77	chr2	241093674	241093806	+	22.1
chr4-71	chr4	76571371	76571517	+	41.7		chr4-69	chr4	73895599	73895731	+	22.1
chr5-71	chr5	14717155	14717301	+	41.7		chr4-67	chr4	150723031	150723163	+	22.1
chr6-62	chr6	92806389	92806535	+	41.7		chr5-85	chr5	122004294	122004426	+	22.1
chr8-78	chr8	3162745	3162891	+	41.7		chr5-78	chr5	124689803	124689935	+	22.1
chr8-73	chr8	47659438	47659584	+	41.7		chr5-83	chr5	127386041	127386173	+	22.1
chr9-31	chr9	76799438	76799584	+	41.7		chr6-66	chr6	24961177	24961309	+	22.1
chr16-23	chr16	3553282	3553428	+	41.7		chr6-68	chr6	89941532	89941664	+	22.1
chr19-16	chr19	11582239	11582385	+	41.7		chr10-42	chr10	77305887	77306019	+	22.1
chr21-6	chr21	40642095	40642241	+	41.7		chr10-40	chr10	104331641	104331773	+	22.1
chr1-104	chr1	11569728	11569874	+	41.4		chr18-23	chr18	54236057	54236189	+	22.1
chr1-111	chr1	54987577	54987723	+	41.4		chr20-13	chr20	38109287	38109419	+	22.1
chr1-112	chr1	184791017	184791163	+	41.4		chr22-7	chr22	24208185	24208317	+	22.1
chr3-88	chr3	76429592	76429738	+	41.4		chrX-20	chrX	110104169	110104301	+	22.1
chr5-80	chr5	15356859	15357005	+	41.4		chr1-125	chr1	66113079	66113211	+	21.8
chr5-76	chr5	55412141	55412287	+	41.4		chr1-109	chr1	211474580	211474712	+	21.8
chr5-70	chr5	168367218	168367364	+	41.4		chr3-91	chr3	48811622	48811754	+	21.8
chr6-68	chr6	142659836	142659982	+	41.4		chr3-87	chr3	114967364	114967496	+	21.8
chr8-77	chr8	143833266	143833412	+	41.4		chr4-72	chr4	116677022	116677154	+	21.8
chr11-47	chr11	131415894	131416040	+	41.4		chr6-90	chr6	32965074	32965206	+	21.8
chr12-70	chr12	28231370	28231516	+	41.4		chr6-79	chr6	80229041	80229173	+	21.8
chr12-68	chr12	74980793	74980939	+	41.4		chr7-80	chr7	40240034	40240166	+	21.8
chr13-43	chr13	108980466	108980612	+	41.4		chr7-72	chr7	115271460	115271592	+	21.8
chr15-34	chr15	51494554	51494700	+	41.4		chr7-81	chr7	139318070	139318202	+	21.8
chr18-25	chr18	58077434	58077580	+	41.4		chr8-75	chr8	23680653	23680785	+	21.8
chr1-113	chr1	200084737	200084883	+	41		chr8-79	chr8	38509671	38509803	+	21.8
chr3-91	chr3	99857286	99857432	+	41		chr8-64	chr8	101583964	101584096	+	21.8
chr3-98	chr3	149279021	149279167	+	41		chr9-35	chr9	17092403	17092535	+	21.8
chr6-66	chr6	66507030	66507176	+	41		chr9-47	chr9	36099899	36100031	+	21.8
chr6-59	chr6	136656187	136656333	+	41		chr9-43	chr9	109060468	109060600	+	21.8
chr7-96	chr7	143420044	143420190	+	41		chr11-45	chr11	43408373	43408505	+	21.8
chr8-66	chr8	49078708	49078854	+	41		chr12-66	chr12	20547366	20547498	+	21.8
chr9-41	chr9	32003622	32003768	+	41		chr13-44	chr13	104024575	104024707	+	21.8
chr9-34	chr9	89868203	89868349	+	41		chr13-50	chr13	104130766	104130898	+	21.8
chr16-24	chr16	69545821	69545967	+	41		chr14-24	chr14	37417973	37418105	+	21.8
chr18-16	chr18	41162408	41162554	+	41		chr18-24	chr18	41751443	41751575	+	21.8
chr20-13	chr20	41650648	41650794	+	41		chrX-19	chrX	40518224	40518356	+	21.8
chrX-19	chrX	9103083	9103229	+	41		chrX-25	chrX	125583640	125583772	+	21.8
chr1-117	chr1	8412640	8412786	+	40.7		chr1-118	chr1	36239952	36240084	+	21.4
chr1-121	chr1	203163020	203163166	+	40.7		chr1-135	chr1	151687531	151687663	+	21.4
chr4-61	chr4	136060806	136060952	+	40.7		chr1-124	chr1	239883723	239883855	+	21.4
chr6-53	chr6	22521169	22521315	+	40.7		chr2-76	chr2	22939459	22939591	+	21.4
chr6-63	chr6	110654142	110654288	+	40.7		chr2-70	chr2	189522101	189522233	+	21.4
chr8-61	chr8	47129526	47129672	+	40.7		chr2-85	chr2	195018679	195018811	+	21.4
chr8-71	chr8	58833121	58833267	+	40.7		chr2-91	chr2	238244325	238244457	+	21.4
chr12-79	chr12	45743563	45743709	+	40.7		chr3-96	chr3	25597770	25597902	+	21.4
chr12-82	chr12	75908922	75909068	+	40.7		chr3-86	chr3	139117179	139117311	+	21.4
chr14-30	chr14	35403965	35404111	+	40.7		chr3-79	chr3	152270335	152270467	+	21.4
chr14-24	chr14	49641959	49642105	+	40.7		chr4-83	chr4	56622514	56622646	+	21.4
chr14-31	chr14	95887450	95887596	+	40.7		chr4-88	chr4	134629127	134629259	+	21.4
chr1-108	chr1	185535029	185535175	+	40.3		chr4-75	chr4	152822502	152822634	+	21.4
chr1-98	chr1	207028072	207028218	+	40.3		chr5-71	chr5	71632356	71632488	+	21.4
chr4-67	chr4	140450478	140450624	+	40.3		chr5-86	chr5	124656038	124656170	+	21.4
chr7-85	chr7	27936553	27936699	+	40.3		chr6-82	chr6	4738733	4738865	+	21.4
chr11-43	chr11	59014391	59014537	+	40.3		chr8-81	chr8	17675565	17675697	+	21.4
chr12-72	chr12	10623784	10623930	+	40.3		chr9-36	chr9	109241295	109241427	+	21.4
chr14-23	chr14	20167156	20167302	+	40.3		chr10-38	chr10	63202783	63202915	+	21.4
chr15-24	chr15	95679919	95680065	+	40.3		chr12-67	chr12	15274796	15274928	+	21.4
chr16-25	chr16	61460009	61460155	+	40.3		chr12-79	chr12	22044064	22044196	+	21.4
chrX-11	chrX	77692087	77692233	+	40.3		chr12-75	chr12	54444287	54444419	+	21.4
chr1-116	chr1	185490788	185490934	+	39.9		chr12-86	chr12	99663788	99663920	+	21.4
chr2-80	chr2	107712106	107712252	+	39.9		chr13-40	chr13	31946317	31946449	+	21.4
chr2-87	chr2	150613084	150613230	+	39.9		chr13-41	chr13	33196925	33197057	+	21.4
chr2-91	chr2	214825329	214825475	+	39.9		chr13-45	chr13	58728164	58728296	+	21.4
chr3-85	chr3	168958268	168958414	+	39.9		chr13-49	chr13	105816687	105816819	+	21.4
chr5-73	chr5	131261032	131261178	+	39.9		chr14-35	chr14	29734368	29734500	+	21.4
chr6-82	chr6	80229029	80229175	+	39.9		chr14-21	chr14	35403960	35404092	+	21.4
chr7-87	chr7	11228698	11228844	+	39.9		chr17-21	chr17	16161099	16161231	+	21.4
chr7-103	chr7	150360411	150360557	+	39.9		chr22-8	chr22	19607490	19607622	+	21.4
chr8-70	chr8	80122689	80122835	+	39.9		chrX-22	chrX	36849592	36849724	+	21.4
chr9-45	chr9	36099874	36100020	+	39.9		chr1-149	chr1	110158094	110158226	+	21.1
chr12-74	chr12	15627759	15627905	+	39.9		chr1-141	chr1	195245851	195245983	+	21.1
chr12-83	chr12	64593558	64593704	+	39.9		chr3-97	chr3	149277380	149277512	+	21.1
chr13-44	chr13	58728116	58728262	+	39.9		chr6-73	chr6	4235435	4235567	+	21.1
chr17-26	chr17	59869535	59869681	+	39.9		chr6-74	chr6	32405850	32405982	+	21.1
chr18-26	chr18	9717707	9717853	+	39.9		chr7-70	chr7	81410492	81410624	+	21.1
chr18-23	chr18	23684698	23684844	+	39.9		chr7-91	chr7	90603471	90603603	+	21.1
chr3-104	chr3	154126845	154126991	+	39.6		chr7-100	chr7	125358699	125358831	+	21.1
chr4-75	chr4	36730637	36730783	+	39.6		chr7-85	chr7	132944881	132945013	+	21.1
chr4-73	chr4	186083838	186083984	+	39.6		chr7-75	chr7	146992408	146992540	+	21.1
chr5-81	chr5	71783520	71783666	+	39.6		chr8-83	chr8	27063952	27064084	+	21.1
chr6-70	chr6	34601214	34601360	+	39.6		chr8-74	chr8	75951944	75952076	+	21.1
chr6-73	chr6	44558896	44559042	+	39.6		chr8-68	chr8	107417912	107418044	+	21.1
chr7-89	chr7	11625283	11625429	+	39.6		chr12-70	chr12	51222586	51222718	+	21.1
chr11-50	chr11	7533333	7533479	+	39.6		chr12-76	chr12	60266019	60266151	+	21.1
chr12-76	chr12	53825617	53825763	+	39.6		chr12-85	chr12	80190143	80190275	+	21.1
chr12-80	chr12	62533526	62533672	+	39.6		chr12-77	chr12	102200373	102200505	+	21.1
chr19-17	chr19	34327204	34327350	+	39.6		chr20-19	chr20	43849974	43850106	+	21.1
chrX-21	chrX	72620674	72620820	+	39.6		chr21-18	chr21	43343264	43343396	+	21.1
chrX-16	chrX	110104205	110104351	+	39.6		chrX-23	chrX	7074393	7074525	+	21.1
chr2-83	chr2	76378267	76378413	+	39.2		chrX-24	chrX	97402417	97402549	+	21.1
chr4-72	chr4	91038126	91038272	+	39.2		chr1-104	chr1	162579054	162579186	+	20.8
chr6-71	chr6	116923004	116923150	+	39.2		chr1-107	chr1	184079008	184079140	+	20.8
chr6-64	chr6	131258442	131258588	+	39.2		chr1-140	chr1	188682505	188682637	+	20.8
chr6-72	chr6	131286644	131286790	+	39.2		chr2-84	chr2	113932536	113932668	+	20.8
chr7-100	chr7	119472503	119472649	+	39.2		chr2-80	chr2	150613100	150613232	+	20.8
chr14-33	chr14	41817285	41817431	+	39.2		chr3-90	chr3	178517035	178517167	+	20.8
chr15-26	chr15	57741219	57741365	+	39.2		chr4-73	chr4	121957304	121957436	+	20.8
chr18-20	chr18	3773364	3773510	+	39.2		chr4-78	chr4	147916497	147916629	+	20.8
chrX-22	chrX	40518223	40518369	+	39.2		chr4-84	chr4	165720798	165720930	+	20.8
chr2-94	chr2	79266020	79266166	+	38.9		chr5-89	chr5	55412114	55412246	+	20.8
chr5-79	chr5	56357500	56357646	+	38.9		chr5-74	chr5	103674456	103674588	+	20.8
chr5-89	chr5	130391730	130391876	+	38.9		chr7-82	chr7	150360426	150360558	+	20.8
chr6-93	chr6	147150345	147150491	+	38.9		chr9-39	chr9	81588218	81588350	+	20.8
chr7-90	chr7	51606804	51606950	+	38.9		chr9-42	chr9	115496435	115496567	+	20.8
chr9-36	chr9	70420070	70420216	+	38.9		chr12-83	chr12	46150051	46150183	+	20.8
chr11-49	chr11	104352074	104352220	+	38.9		chr12-73	chr12	100974841	100974973	+	20.8
chr17-29	chr17	82152670	82152816	+	38.9		chr12-88	chr12	123055527	123055659	+	20.8
chr18-34	chr18	66875143	66875289	+	38.9		chr13-47	chr13	65228806	65228938	+	20.8
chr2-89	chr2	161367819	161367965	+	38.5		chr13-38	chr13	77055312	77055444	+	20.8
chr3-112	chr3	48236765	48236911	+	38.5		chr16-34	chr16	78473039	78473171	+	20.8
chr4-69	chr4	128571838	128571984	+	38.5		chr18-22	chr18	22350041	22350173	+	20.8
chr5-78	chr5	55636197	55636343	+	38.5		chr20-15	chr20	15440636	15440768	+	20.8
chr5-72	chr5	116024220	116024366	+	38.5		chrX-21	chrX	108514488	108514620	+	20.8
chr6-67	chr6	134020240	134020386	+	38.5		chr1-129	chr1	21332305	21332437	+	20.4
chr7-93	chr7	80094595	80094741	+	38.5		chr1-112	chr1	67760720	67760852	+	20.4
chr7-97	chr7	125651408	125651554	+	38.5		chr1-155	chr1	76856224	76856356	+	20.4
chr8-75	chr8	18954911	18955057	+	38.5		chr1-92	chr1	184075169	184075301	+	20.4
chr9-38	chr9	16267938	16268084	+	38.5		chr3-83	chr3	107438817	107438949	+	20.4
chr9-39	chr9	20566528	20566674	+	38.5		chr3-84	chr3	155304462	155304594	+	20.4
chr10-43	chr10	21231569	21231715	+	38.5		chr4-100	chr4	56681715	56681847	+	20.4
chr10-41	chr10	23869754	23869900	+	38.5		chr4-74	chr4	101256387	101256519	+	20.4
chr12-75	chr12	23060259	23060405	+	38.5		chr7-86	chr7	9598629	9598761	+	20.4
chr13-41	chr13	94123838	94123984	+	38.5		chr7-94	chr7	90067254	90067386	+	20.4
chrX-23	chrX	96222475	96222621	+	38.5		chr7-87	chr7	108614332	108614464	+	20.4
chr1-122	chr1	206999087	206999233	+	38.2		chr8-86	chr8	72049082	72049214	+	20.4
chr2-88	chr2	109009969	109010115	+	38.2		chr9-62	chr9	89868239	89868371	+	20.4
chr2-85	chr2	182077565	182077711	+	38.2		chr9-44	chr9	119868829	119868961	+	20.4
chr3-82	chr3	64533610	64533756	+	38.2		chr10-43	chr10	62017031	62017163	+	20.4
chr3-99	chr3	188076377	188076523	+	38.2		chr10-39	chr10	71631732	71631864	+	20.4
chr4-70	chr4	118746621	118746767	+	38.2		chr11-54	chr11	114111058	114111190	+	20.4
chr4-80	chr4	163641559	163641705	+	38.2		chr12-82	chr12	2775601	2775733	+	20.4
chr5-77	chr5	55569528	55569674	+	38.2		chr12-93	chr12	63496014	63496146	+	20.4
chr7-102	chr7	84553757	84553903	+	38.2		chr12-90	chr12	91659284	91659416	+	20.4
chr11-57	chr11	94660028	94660174	+	38.2		chr13-51	chr13	111247682	111247814	+	20.4
chr12-87	chr12	102200393	102200539	+	38.2		chr17-29	chr17	9685046	9685178	+	20.4
chr13-48	chr13	50428346	50428492	+	38.2		chr17-25	chr17	16468532	16468664	+	20.4
chr18-22	chr18	22350006	22350152	+	38.2		chr1-113	chr1	162189483	162189615	+	20.1
chr1-128	chr1	184905723	184905869	+	37.8		chr1-138	chr1	182707256	182707388	+	20.1
chr2-96	chr2	237861302	237861448	+	37.8		chr1-133	chr1	184905738	184905870	+	20.1
chr6-74	chr6	4403912	4404058	+	37.8		chr1-128	chr1	187760137	187760269	+	20.1
chr7-98	chr7	3520294	3520440	+	37.8		chr1-80	chr1	239026389	239026521	+	20.1
chr7-108	chr7	81491638	81491784	+	37.8		chr2-93	chr2	66972065	66972197	+	20.1
chr7-84	chr7	90603482	90603628	+	37.8		chr2-97	chr2	68279871	68280003	+	20.1
chr8-83	chr8	27479170	27479316	+	37.8		chr5-77	chr5	96333176	96333308	+	20.1
chr8-81	chr8	80066172	80066318	+	37.8		chr7-89	chr7	11228702	11228834	+	20.1
chr9-40	chr9	24381388	24381534	+	37.8		chr7-78	chr7	79913249	79913381	+	20.1
chr10-45	chr10	35690681	35690827	+	37.8		chr8-76	chr8	66714164	66714296	+	20.1
chr11-48	chr11	12070481	12070627	+	37.8		chr9-46	chr9	110078707	110078839	+	20.1
chr13-39	chr13	24210018	24210164	+	37.8		chr12-84	chr12	63869795	63869927	+	20.1
chr16-27	chr16	25689266	25689412	+	37.8		chr12-64	chr12	71163299	71163431	+	20.1
chr17-30	chr17	8068161	8068307	+	37.8		chr14-28	chr14	81400876	81401008	+	20.1
chr21-7	chr21	15769733	15769879	+	37.8		chr1-130	chr1	25459145	25459277	+	19.8
chr21-10	chr21	33790441	33790587	+	37.8		chr1-119	chr1	73107079	73107211	+	19.8
chr22-7	chr22	19607479	19607625	+	37.8		chr2-79	chr2	105249994	105250126	+	19.8
chr1-132	chr1	59286605	59286751	+	37.5		chr2-94	chr2	137893278	137893410	+	19.8
chr1-118	chr1	97411832	97411978	+	37.5		chr2-83	chr2	195038276	195038408	+	19.8
chr1-119	chr1	184632930	184633076	+	37.5		chr3-105	chr3	56720963	56721095	+	19.8
chr3-84	chr3	33203012	33203158	+	37.5		chr4-66	chr4	76526563	76526695	+	19.8
chr3-103	chr3	71545485	71545631	+	37.5		chr4-80	chr4	139535321	139535453	+	19.8
chr3-77	chr3	82095693	82095839	+	37.5		chr4-93	chr4	165077154	165077286	+	19.8
chr3-94	chr3	175091537	175091683	+	37.5		chr5-91	chr5	59813056	59813188	+	19.8
chr4-74	chr4	12861557	12861703	+	37.5		chr6-77	chr6	21325345	21325477	+	19.8
chr4-76	chr4	101256383	101256529	+	37.5		chr6-83	chr6	138112684	138112816	+	19.8
chr4-57	chr4	158796522	158796668	+	37.5		chr8-69	chr8	3162761	3162893	+	19.8
chr4-77	chr4	161399750	161399896	+	37.5		chr8-88	chr8	27478371	27478503	+	19.8
chr5-83	chr5	109988075	109988221	+	37.5		chr8-73	chr8	27479170	27479302	+	19.8
chr6-87	chr6	138344388	138344534	+	37.5		chr9-48	chr9	20566553	20566685	+	19.8
chr8-90	chr8	6434314	6434460	+	37.5		chr10-36	chr10	81270255	81270387	+	19.8
chr8-74	chr8	99705870	99706016	+	37.5		chr11-49	chr11	18195901	18196033	+	19.8
chr8-76	chr8	133455775	133455921	+	37.5		chr12-102	chr12	10615916	10616048	+	19.8
chr11-53	chr11	27716269	27716415	+	37.5		chr16-38	chr16	54739529	54739661	+	19.8
chr12-84	chr12	43798263	43798409	+	37.5		chr16-43	chr16	69910287	69910419	+	19.8
chr12-77	chr12	80031613	80031759	+	37.5		chr17-26	chr17	58023146	58023278	+	19.8
chr13-51	chr13	110837884	110838030	+	37.5		chr19-16	chr19	50844495	50844627	+	19.8
chr14-28	chr14	24954367	24954513	+	37.5		chr1-137	chr1	178337444	178337576	+	19.4
chr15-25	chr15	35511177	35511323	+	37.5		chr1-150	chr1	185490774	185490906	+	19.4
chr15-33	chr15	39449901	39450047	+	37.5		chr1-139	chr1	185535040	185535172	+	19.4
chr15-36	chr15	78604572	78604718	+	37.5		chr2-82	chr2	100106515	100106647	+	19.4
chr17-31	chr17	80760780	80760926	+	37.5		chr2-81	chr2	211378753	211378885	+	19.4
chr19-18	chr19	32373968	32374114	+	37.5		chr3-102	chr3	126356012	126356144	+	19.4
chr1-106	chr1	37499300	37499446	+	37.1		chr3-108	chr3	144384295	144384427	+	19.4
chr1-127	chr1	183155738	183155884	+	37.1		chr3-93	chr3	193824492	193824624	+	19.4
chr2-105	chr2	137893307	137893453	+	37.1		chr4-76	chr4	28119187	28119319	+	19.4
chr2-110	chr2	202556349	202556495	+	37.1		chr5-82	chr5	80625334	80625466	+	19.4
chr2-90	chr2	214395135	214395281	+	37.1		chr7-90	chr7	25620306	25620438	+	19.4
chr3-90	chr3	82044108	82044254	+	37.1		chr10-46	chr10	125591987	125592119	+	19.4
chr4-81	chr4	25702720	25702866	+	37.1		chr11-48	chr11	34640066	34640198	+	19.4
chr5-91	chr5	82010786	82010932	+	37.1		chr12-89	chr12	41061319	41061451	+	19.4
chr5-74	chr5	88256171	88256317	+	37.1		chr12-96	chr12	77344858	77344990	+	19.4
chr6-88	chr6	112441742	112441888	+	37.1		chr12-101	chr12	118567610	118567742	+	19.4
chr7-86	chr7	108614314	108614460	+	37.1		chr15-25	chr15	48481571	48481703	+	19.4
chr8-86	chr8	116451002	116451148	+	37.1		chr18-26	chr18	42378951	42379083	+	19.4
chr9-48	chr9	494939	495085	+	37.1		chr18-25	chr18	73047783	73047915	+	19.4
chr10-47	chr10	76033582	76033728	+	37.1		chr21-12	chr21	15283309	15283441	+	19.4
chr11-62	chr11	78098959	78099105	+	37.1		chr1-117	chr1	234861882	234862014	+	19.1
chr13-40	chr13	48391340	48391486	+	37.1		chr3-100	chr3	89503929	89504061	+	19.1
chr2-86	chr2	216621406	216621552	+	36.8		chr3-92	chr3	172203993	172204125	+	19.1
chr4-123	chr4	131662587	131662733	+	36.8		chr4-110	chr4	131662596	131662728	+	19.1
chr5-93	chr5	80410480	80410626	+	36.8		chr5-96	chr5	20229771	20229903	+	19.1
chr5-88	chr5	101755393	101755539	+	36.8		chr5-87	chr5	30228085	30228217	+	19.1
chr5-82	chr5	163791430	163791576	+	36.8		chr5-100	chr5	173486410	173486542	+	19.1
chr9-44	chr9	111443570	111443716	+	36.8		chr7-128	chr7	81615846	81615978	+	19.1
chr10-54	chr10	78742833	78742979	+	36.8		chr7-84	chr7	115678125	115678257	+	19.1
chr11-60	chr11	42330114	42330260	+	36.8		chr8-77	chr8	85233344	85233476	+	19.1
chr12-78	chr12	28276486	28276632	+	36.8		chr9-49	chr9	107698923	107699055	+	19.1
chr12-100	chr12	32268160	32268306	+	36.8		chr11-50	chr11	10670206	10670338	+	19.1
chr12-96	chr12	86837500	86837646	+	36.8		chr12-104	chr12	31731930	31732062	+	19.1
chr20-16	chr20	15440632	15440778	+	36.8		chr12-100	chr12	117038412	117038544	+	19.1
chr21-9	chr21	28440039	28440185	+	36.8		chr14-26	chr14	49641944	49642076	+	19.1
chr1-133	chr1	79859641	79859787	+	36.4		chr1-159	chr1	8266805	8266937	+	18.8
chr1-126	chr1	200755626	200755772	+	36.4		chr1-108	chr1	169493338	169493470	+	18.8
chr1-137	chr1	229485438	229485584	+	36.4		chr1-144	chr1	192691080	192691212	+	18.8
chr5-90	chr5	137900102	137900248	+	36.4		chr1-147	chr1	219521477	219521609	+	18.8
chr5-84	chr5	171908777	171908923	+	36.4		chr2-92	chr2	49307047	49307179	+	18.8
chr6-76	chr6	110672600	110672746	+	36.4		chr2-90	chr2	196285287	196285419	+	18.8
chr7-99	chr7	103785025	103785171	+	36.4		chr3-88	chr3	149401665	149401797	+	18.8
chr7-101	chr7	121623877	121624023	+	36.4		chr4-102	chr4	99996530	99996662	+	18.8
chr9-49	chr9	115444095	115444241	+	36.4		chr6-81	chr6	1832841	1832973	+	18.8
chr10-48	chr10	112360679	112360825	+	36.4		chr6-92	chr6	106069639	106069771	+	18.8
chr11-54	chr11	95664546	95664692	+	36.4		chr6-87	chr6	108589339	108589471	+	18.8
chr12-86	chr12	28454339	28454485	+	36.4		chr6-93	chr6	109804780	109804912	+	18.8
chr15-28	chr15	36475671	36475817	+	36.4		chr7-112	chr7	29965009	29965141	+	18.8
chr17-28	chr17	43114216	43114362	+	36.4		chr7-96	chr7	30255151	30255283	+	18.8
chr17-25	chr17	58829471	58829617	+	36.4		chr7-98	chr7	84553735	84553867	+	18.8
chr18-29	chr18	1464454	1464600	+	36.4		chr8-92	chr8	49078725	49078857	+	18.8
chr1-143	chr1	68544772	68544918	+	36.1		chr8-60	chr8	58833133	58833265	+	18.8
chr1-110	chr1	180073883	180074029	+	36.1		chr10-47	chr10	21231602	21231734	+	18.8
chr1-129	chr1	193855096	193855242	+	36.1		chr11-57	chr11	15360547	15360679	+	18.8
chr2-81	chr2	138177863	138178009	+	36.1		chr11-55	chr11	58850285	58850417	+	18.8
chr3-87	chr3	72337129	72337275	+	36.1		chr12-87	chr12	70400283	70400415	+	18.8
chr3-106	chr3	152270315	152270461	+	36.1		chr13-60	chr13	56527564	56527696	+	18.8
chr4-85	chr4	66035714	66035860	+	36.1		chr13-46	chr13	63345993	63346125	+	18.8
chr4-78	chr4	121957307	121957453	+	36.1		chr13-58	chr13	90156500	90156632	+	18.8
chr6-81	chr6	55544484	55544630	+	36.1		chr14-36	chr14	37566889	37567021	+	18.8
chr7-104	chr7	77667854	77668000	+	36.1		chr15-24	chr15	78604568	78604700	+	18.8
chr8-68	chr8	14962783	14962929	+	36.1		chr17-28	chr17	64128907	64129039	+	18.8
chr8-79	chr8	74569741	74569887	+	36.1		chr1-121	chr1	118110933	118111065	+	18.4
chr10-49	chr10	65335407	65335553	+	36.1		chr1-171	chr1	191767655	191767787	+	18.4
chr11-66	chr11	39625494	39625640	+	36.1		chr3-99	chr3	37293850	37293982	+	18.4
chr13-49	chr13	70389089	70389235	+	36.1		chr3-106	chr3	115011704	115011836	+	18.4
chr13-52	chr13	90900073	90900219	+	36.1		chr3-101	chr3	121970121	121970253	+	18.4
chr14-27	chr14	42544095	42544241	+	36.1		chr3-109	chr3	163117560	163117692	+	18.4
chr16-35	chr16	84733160	84733306	+	36.1		chr3-103	chr3	175091548	175091680	+	18.4
chr21-11	chr21	9844157	9844303	+	36.1		chr4-90	chr4	89681172	89681304	+	18.4
chr1-144	chr1	84873253	84873399	+	35.7		chr4-87	chr4	158796534	158796666	+	18.4
chr1-158	chr1	184930018	184930164	+	35.7		chr4-79	chr4	175713546	175713678	+	18.4
chr1-123	chr1	218283048	218283194	+	35.7		chr5-90	chr5	88256189	88256321	+	18.4
chr2-98	chr2	23745797	23745943	+	35.7		chr6-84	chr6	69535259	69535391	+	18.4
chr2-118	chr2	180375217	180375363	+	35.7		chr7-93	chr7	74381687	74381819	+	18.4
chr3-126	chr3	39839662	39839808	+	35.7		chr8-78	chr8	14962770	14962902	+	18.4
chr3-97	chr3	126356009	126356155	+	35.7		chr8-85	chr8	26811802	26811934	+	18.4
chr5-86	chr5	71625204	71625350	+	35.7		chr8-82	chr8	70951488	70951620	+	18.4
chr7-105	chr7	79929215	79929361	+	35.7		chr8-91	chr8	88110963	88111095	+	18.4
chr10-58	chr10	33194290	33194436	+	35.7		chr9-65	chr9	71191230	71191362	+	18.4
chr10-51	chr10	108722023	108722169	+	35.7		chr9-45	chr9	107455560	107455692	+	18.4
chr17-34	chr17	8151832	8151978	+	35.7		chr10-41	chr10	75772656	75772788	+	18.4
chr17-27	chr17	16161104	16161250	+	35.7		chr11-52	chr11	93236982	93237114	+	18.4
chr22-8	chr22	42991024	42991170	+	35.7		chr12-103	chr12	67035375	67035507	+	18.4
chr22-9	chr22	45402607	45402753	+	35.7		chr12-99	chr12	93784626	93784758	+	18.4
chr1-152	chr1	218650743	218650889	+	35.4		chr13-54	chr13	82470210	82470342	+	18.4
chr3-102	chr3	117575704	117575850	+	35.4		chr17-36	chr17	78105856	78105988	+	18.4
chr4-86	chr4	161400745	161400891	+	35.4		chr18-33	chr18	55941499	55941631	+	18.4
chr6-90	chr6	1838779	1838925	+	35.4		chr20-17	chr20	8044612	8044744	+	18.4
chr6-69	chr6	4738712	4738858	+	35.4		chr22-11	chr22	45402612	45402744	+	18.4
chr6-89	chr6	114172955	114173101	+	35.4		chrX-27	chrX	23889254	23889386	+	18.4
chr7-111	chr7	80647679	80647825	+	35.4		chr1-132	chr1	81978404	81978536	+	18.1
chr8-69	chr8	29923707	29923853	+	35.4		chr1-126	chr1	184632943	184633075	+	18.1
chr8-87	chr8	75951950	75952096	+	35.4		chr1-166	chr1	190588018	190588150	+	18.1
chr10-55	chr10	7231910	7232056	+	35.4		chr2-88	chr2	11557181	11557313	+	18.1
chr11-65	chr11	121038828	121038974	+	35.4		chr2-102	chr2	101519106	101519238	+	18.1
chr12-93	chr12	16436227	16436373	+	35.4		chr2-107	chr2	180374718	180374850	+	18.1
chr13-50	chr13	82561328	82561474	+	35.4		chr3-95	chr3	33203033	33203165	+	18.1
chr15-35	chr15	50501866	50502012	+	35.4		chr3-104	chr3	35409530	35409662	+	18.1
chr15-31	chr15	71146849	71146995	+	35.4		chr3-113	chr3	149279979	149280111	+	18.1
chr16-26	chr16	54422264	54422410	+	35.4		chr3-98	chr3	182284964	182285096	+	18.1
chrX-24	chrX	129433664	129433810	+	35.4		chr4-96	chr4	101161247	101161379	+	18.1
chr1-130	chr1	151687507	151687653	+	35		chr5-104	chr5	137214937	137215069	+	18.1
chr2-111	chr2	68279872	68280018	+	35		chr6-75	chr6	34224690	34224822	+	18.1
chr2-108	chr2	113932522	113932668	+	35		chr6-86	chr6	53469289	53469421	+	18.1
chr3-108	chr3	77693305	77693451	+	35		chr7-109	chr7	119472501	119472633	+	18.1
chr4-66	chr4	174396719	174396865	+	35		chr9-55	chr9	494957	495089	+	18.1
chr4-83	chr4	180588633	180588779	+	35		chr9-51	chr9	91120354	91120486	+	18.1
chr5-94	chr5	85337944	85338090	+	35		chr9-50	chr9	110189190	110189322	+	18.1
chr5-102	chr5	173926311	173926457	+	35		chr11-56	chr11	10087281	10087413	+	18.1
chr6-65	chr6	131631923	131632069	+	35		chr12-91	chr12	12403973	12404105	+	18.1
chr7-106	chr7	145398955	145399101	+	35		chr12-109	chr12	50713411	50713543	+	18.1
chr9-43	chr9	107541571	107541717	+	35		chr13-53	chr13	29810530	29810662	+	18.1
chr9-47	chr9	115496447	115496593	+	35		chr14-37	chr14	55241781	55241913	+	18.1
chr11-63	chr11	95647487	95647633	+	35		chr16-46	chr16	52863094	52863226	+	18.1
chr12-99	chr12	21813862	21814008	+	35		chr17-27	chr17	56808659	56808791	+	18.1
chr12-90	chr12	74317451	74317597	+	35		chr21-16	chr21	20353587	20353719	+	18.1
chr13-55	chr13	34125039	34125185	+	35		chr21-15	chr21	27557837	27557969	+	18.1
chr13-53	chr13	77055307	77055453	+	35		chr21-17	chr21	41521768	41521900	+	18.1
chr14-29	chr14	28952970	28953116	+	35		chrX-36	chrX	120554493	120554625	+	18.1
chr20-21	chr20	9075869	9076015	+	35		chrX-34	chrX	128856288	128856420	+	18.1
chr2-113	chr2	16648863	16649009	+	34.6		chr1-151	chr1	224540624	224540756	+	17.8
chr2-95	chr2	196285278	196285424	+	34.6		chr2-100	chr2	101895932	101896064	+	17.8
chr3-105	chr3	147415822	147415968	+	34.6		chr2-89	chr2	180715266	180715398	+	17.8
chr5-92	chr5	73544708	73544854	+	34.6		chr3-112	chr3	126226768	126226900	+	17.8
chr6-75	chr6	4982144	4982290	+	34.6		chr3-89	chr3	175778283	175778415	+	17.8
chr6-80	chr6	51737791	51737937	+	34.6		chr3-81	chr3	191247669	191247801	+	17.8
chr6-83	chr6	130630497	130630643	+	34.6		chr4-92	chr4	152565471	152565603	+	17.8
chr7-116	chr7	52782274	52782420	+	34.6		chr5-113	chr5	79668658	79668790	+	17.8
chr7-109	chr7	94764686	94764832	+	34.6		chr5-95	chr5	167576120	167576252	+	17.8
chr8-88	chr8	66714144	66714290	+	34.6		chr6-78	chr6	77624767	77624899	+	17.8
chr8-85	chr8	80066677	80066823	+	34.6		chr6-99	chr6	110656646	110656778	+	17.8
chr9-50	chr9	119868809	119868955	+	34.6		chr7-92	chr7	27936551	27936683	+	17.8
chr11-68	chr11	17411196	17411342	+	34.6		chr7-110	chr7	122708906	122709038	+	17.8
chr11-72	chr11	116808350	116808496	+	34.6		chr8-87	chr8	116667474	116667606	+	17.8
chr12-103	chr12	125053833	125053979	+	34.6		chr9-53	chr9	34185814	34185946	+	17.8
chr14-36	chr14	40172248	40172394	+	34.6		chr9-61	chr9	73553411	73553543	+	17.8
chr15-29	chr15	92527238	92527384	+	34.6		chr11-51	chr11	59025118	59025250	+	17.8
chr18-27	chr18	59055067	59055213	+	34.6		chr12-114	chr12	105281295	105281427	+	17.8
chr1-159	chr1	30788714	30788860	+	34.3		chr12-97	chr12	121300195	121300327	+	17.8
chr1-134	chr1	61700578	61700724	+	34.3		chr13-52	chr13	24203818	24203950	+	17.8
chr1-141	chr1	64955211	64955357	+	34.3		chr13-109	chr13	63059143	63059275	+	17.8
chr1-125	chr1	190588328	190588474	+	34.3		chr13-70	chr13	77623239	77623371	+	17.8
chr3-101	chr3	188635353	188635499	+	34.3		chr14-32	chr14	35214041	35214173	+	17.8
chr4-82	chr4	134629113	134629259	+	34.3		chr14-30	chr14	59969413	59969545	+	17.8
chr4-84	chr4	173037329	173037475	+	34.3		chr14-33	chr14	64611437	64611569	+	17.8
chr5-95	chr5	111782187	111782333	+	34.3		chr14-34	chr14	83961323	83961455	+	17.8
chr6-86	chr6	109804757	109804903	+	34.3		chr17-33	chr17	8151845	8151977	+	17.8
chr11-74	chr11	63246135	63246281	+	34.3		chr20-18	chr20	15299341	15299473	+	17.8
chr11-58	chr11	102312839	102312985	+	34.3		chr20-14	chr20	45045664	45045796	+	17.8
chr12-101	chr12	48022100	48022246	+	34.3		chr1-131	chr1	51839615	51839747	+	17.4
chr12-89	chr12	60265589	60265735	+	34.3		chr1-127	chr1	184823151	184823283	+	17.4
chr13-63	chr13	44219034	44219180	+	34.3		chr3-110	chr3	64368582	64368714	+	17.4
chr17-32	chr17	49373866	49374012	+	34.3		chr4-82	chr4	16044285	16044417	+	17.4
chr18-31	chr18	66152775	66152921	+	34.3		chr4-85	chr4	70518040	70518172	+	17.4
chr19-19	chr19	3336834	3336980	+	34.3		chr4-91	chr4	128571857	128571989	+	17.4
chr21-8	chr21	20353590	20353736	+	34.3		chr4-97	chr4	166147240	166147372	+	17.4
chr1-164	chr1	161884550	161884696	+	33.9		chr5-99	chr5	73541635	73541767	+	17.4
chr1-136	chr1	184622410	184622556	+	33.9		chr5-109	chr5	137316090	137316222	+	17.4
chr2-93	chr2	102120767	102120913	+	33.9		chr6-97	chr6	52013230	52013362	+	17.4
chr2-102	chr2	237502212	237502358	+	33.9		chr6-89	chr6	131286630	131286762	+	17.4
chr3-118	chr3	56720986	56721132	+	33.9		chr6-96	chr6	142659848	142659980	+	17.4
chr3-117	chr3	144384720	144384866	+	33.9		chr7-101	chr7	3520291	3520423	+	17.4
chr3-110	chr3	185758037	185758183	+	33.9		chr7-95	chr7	20621936	20622068	+	17.4
chr4-92	chr4	166147245	166147391	+	33.9		chr7-106	chr7	78412664	78412796	+	17.4
chr5-112	chr5	29955654	29955800	+	33.9		chr8-113	chr8	95006408	95006540	+	17.4
chr7-135	chr7	120079817	120079963	+	33.9		chr9-52	chr9	95721351	95721483	+	17.4
chr11-59	chr11	15360563	15360709	+	33.9		chr11-58	chr11	22946737	22946869	+	17.4
chr11-61	chr11	61695565	61695711	+	33.9		chr11-64	chr11	59009071	59009203	+	17.4
chr11-52	chr11	93237003	93237149	+	33.9		chr11-60	chr11	63246145	63246277	+	17.4
chr18-35	chr18	14917825	14917971	+	33.9		chr12-107	chr12	25286995	25287127	+	17.4
chr18-24	chr18	43195439	43195585	+	33.9		chr12-133	chr12	85975885	85976017	+	17.4
chr18-32	chr18	68229174	68229320	+	33.9		chr12-134	chr12	89645558	89645690	+	17.4
chr1-142	chr1	59595947	59596093	+	33.6		chr12-94	chr12	101714051	101714183	+	17.4
chr1-161	chr1	77096150	77096296	+	33.6		chr13-59	chr13	49187819	49187951	+	17.4
chr1-139	chr1	180137901	180138047	+	33.6		chr13-81	chr13	75610467	75610599	+	17.4
chr1-175	chr1	219279509	219279655	+	33.6		chr14-29	chr14	50658358	50658490	+	17.4
chr3-122	chr3	80662453	80662599	+	33.6		chr15-26	chr15	51494546	51494678	+	17.4
chr3-109	chr3	120556210	120556356	+	33.6		chr17-31	chr17	17018705	17018837	+	17.4
chr3-114	chr3	154077832	154077978	+	33.6		chr17-32	chr17	59837507	59837639	+	17.4
chr4-96	chr4	4526565	4526711	+	33.6		chr18-27	chr18	59055067	59055199	+	17.4
chr4-97	chr4	70893881	70894027	+	33.6		chr19-15	chr19	44694851	44694983	+	17.4
chr5-104	chr5	38442018	38442164	+	33.6		chr20-16	chr20	49899715	49899847	+	17.4
chr6-79	chr6	116059641	116059787	+	33.6		chr20-21	chr20	53828030	53828162	+	17.4
chr7-123	chr7	12941632	12941778	+	33.6		chr1-160	chr1	59286612	59286744	+	17.1
chr8-80	chr8	80389420	80389566	+	33.6		chr1-194	chr1	60428366	60428498	+	17.1
chr8-82	chr8	80579656	80579802	+	33.6		chr1-142	chr1	95332840	95332972	+	17.1
chr8-96	chr8	117026010	117026156	+	33.6		chr1-165	chr1	180528900	180529032	+	17.1
chr10-53	chr10	77486469	77486615	+	33.6		chr1-143	chr1	189950927	189951059	+	17.1
chr11-56	chr11	68480331	68480477	+	33.6		chr2-118	chr2	40737461	40737593	+	17.1
chr12-113	chr12	101620010	101620156	+	33.6		chr2-98	chr2	70514785	70514917	+	17.1
chr12-97	chr12	122425147	122425293	+	33.6		chr2-95	chr2	187596994	187597126	+	17.1
chr13-59	chr13	33196910	33197056	+	33.6		chr3-132	chr3	26736345	26736477	+	17.1
chr14-32	chr14	33388985	33389131	+	33.6		chr4-106	chr4	93156107	93156239	+	17.1
chr14-38	chr14	103260164	103260310	+	33.6		chr4-86	chr4	120276146	120276278	+	17.1
chr15-27	chr15	89999033	89999179	+	33.6		chr4-111	chr4	136060835	136060967	+	17.1
chr17-36	chr17	63520285	63520431	+	33.6		chr4-104	chr4	162241932	162242064	+	17.1
chr17-35	chr17	69462278	69462424	+	33.6		chr5-112	chr5	74104729	74104861	+	17.1
chrX-27	chrX	148365390	148365536	+	33.6		chr6-91	chr6	91694343	91694475	+	17.1
chr1-162	chr1	221715616	221715762	+	33.2		chr6-88	chr6	116059664	116059796	+	17.1
chr1-131	chr1	235409102	235409248	+	33.2		chr6-109	chr6	127141037	127141169	+	17.1
chr2-92	chr2	56230303	56230449	+	33.2		chr6-100	chr6	136563509	136563641	+	17.1
chr2-115	chr2	180368334	180368480	+	33.2		chr7-97	chr7	81781344	81781476	+	17.1
chr3-119	chr3	89530227	89530373	+	33.2		chr7-99	chr7	90717772	90717904	+	17.1
chr3-125	chr3	175484820	175484966	+	33.2		chr7-104	chr7	103785035	103785167	+	17.1
chr4-87	chr4	71067403	71067549	+	33.2		chr7-130	chr7	111750341	111750473	+	17.1
chr4-94	chr4	74967163	74967309	+	33.2		chr7-124	chr7	125486821	125486953	+	17.1
chr4-98	chr4	82248583	82248729	+	33.2		chr8-89	chr8	73095520	73095652	+	17.1
chr4-88	chr4	116677042	116677188	+	33.2		chr10-66	chr10	74960720	74960852	+	17.1
chr4-79	chr4	162502221	162502367	+	33.2		chr11-59	chr11	59026345	59026477	+	17.1
chr6-85	chr6	108764759	108764905	+	33.2		chr11-70	chr11	91608828	91608960	+	17.1
chr11-55	chr11	18195905	18196051	+	33.2		chr12-108	chr12	28231367	28231499	+	17.1
chr12-118	chr12	11556388	11556534	+	33.2		chr12-115	chr12	32268147	32268279	+	17.1
chr12-88	chr12	57323554	57323700	+	33.2		chr12-112	chr12	69840838	69840970	+	17.1
chr12-95	chr12	80917854	80918000	+	33.2		chr12-106	chr12	74317460	74317592	+	17.1
chr13-54	chr13	83765907	83766053	+	33.2		chr12-113	chr12	102031995	102032127	+	17.1
chr15-32	chr15	99669295	99669441	+	33.2		chr13-57	chr13	51739542	51739674	+	17.1
chr16-38	chr16	4669492	4669638	+	33.2		chr15-28	chr15	85331285	85331417	+	17.1
chr16-29	chr16	23256544	23256690	+	33.2		chr16-53	chr16	8783868	8784000	+	17.1
chr16-32	chr16	61418564	61418710	+	33.2		chr16-48	chr16	76859116	76859248	+	17.1
chr1-146	chr1	163583885	163584031	+	32.9		chr17-30	chr17	63838646	63838778	+	17.1
chr2-97	chr2	20208216	20208362	+	32.9		chr18-29	chr18	41162401	41162533	+	17.1
chr2-101	chr2	192389621	192389767	+	32.9		chr20-20	chr20	46808732	46808864	+	17.1
chr3-116	chr3	96393587	96393733	+	32.9		chr22-9	chr22	46039199	46039331	+	17.1
chr4-99	chr4	87521891	87522037	+	32.9		chrX-26	chrX	14296134	14296266	+	17.1
chr4-112	chr4	148684765	148684911	+	32.9		chrX-29	chrX	95884399	95884531	+	17.1
chr5-87	chr5	137209771	137209917	+	32.9		chrX-30	chrX	129698226	129698358	+	17.1
chr6-77	chr6	21325366	21325512	+	32.9		chr1-154	chr1	65153746	65153878	+	16.7
chr6-78	chr6	34598859	34599005	+	32.9		chr1-164	chr1	116476463	116476595	+	16.7
chr7-110	chr7	14687816	14687962	+	32.9		chr1-200	chr1	173744692	173744824	+	16.7
chr8-92	chr8	80941181	80941327	+	32.9		chr1-176	chr1	184622394	184622526	+	16.7
chr9-61	chr9	31304296	31304442	+	32.9		chr1-146	chr1	216528788	216528920	+	16.7
chr11-51	chr11	10087274	10087420	+	32.9		chr3-117	chr3	15673674	15673806	+	16.7
chr12-106	chr12	23853676	23853822	+	32.9		chr3-111	chr3	85335880	85336012	+	16.7
chr12-85	chr12	67035346	67035492	+	32.9		chr3-127	chr3	111938041	111938173	+	16.7
chr1-148	chr1	77796722	77796868	+	32.5		chr3-142	chr3	117610210	117610342	+	16.7
chr2-104	chr2	76769119	76769265	+	32.5		chr4-81	chr4	31392113	31392245	+	16.7
chr3-100	chr3	120689564	120689710	+	32.5		chr4-95	chr4	36730645	36730777	+	16.7
chr5-97	chr5	167576128	167576274	+	32.5		chr5-107	chr5	59117413	59117545	+	16.7
chr7-107	chr7	131089295	131089441	+	32.5		chr5-97	chr5	127236344	127236476	+	16.7
chr8-98	chr8	55774591	55774737	+	32.5		chr5-126	chr5	165028602	165028734	+	16.7
chr8-89	chr8	109593328	109593474	+	32.5		chr7-102	chr7	17844953	17845085	+	16.7
chr10-52	chr10	5554567	5554713	+	32.5		chr7-114	chr7	92042371	92042503	+	16.7
chr10-59	chr10	77507436	77507582	+	32.5		chr7-125	chr7	127666643	127666775	+	16.7
chr12-92	chr12	94587163	94587309	+	32.5		chr8-95	chr8	18899724	18899856	+	16.7
chr16-28	chr16	54293025	54293171	+	32.5		chr8-90	chr8	47129533	47129665	+	16.7
chr17-33	chr17	55154947	55155093	+	32.5		chr8-93	chr8	116866659	116866791	+	16.7
chr18-36	chr18	26582342	26582488	+	32.5		chr9-56	chr9	13034054	13034186	+	16.7
chr18-39	chr18	44067269	44067415	+	32.5		chr10-55	chr10	59991806	59991938	+	16.7
chr2-123	chr2	14576087	14576233	+	32.2		chr10-65	chr10	62018759	62018891	+	16.7
chr2-107	chr2	104481617	104481763	+	32.2		chr10-48	chr10	122851217	122851349	+	16.7
chr2-99	chr2	113159017	113159163	+	32.2		chr11-84	chr11	42330115	42330247	+	16.7
chr2-119	chr2	199693040	199693186	+	32.2		chr11-61	chr11	100633023	100633155	+	16.7
chr3-107	chr3	193864081	193864227	+	32.2		chr12-119	chr12	15244457	15244589	+	16.7
chr4-111	chr4	160009773	160009919	+	32.2		chr12-139	chr12	28443364	28443496	+	16.7
chr5-106	chr5	20229776	20229922	+	32.2		chr12-125	chr12	31491578	31491710	+	16.7
chr6-98	chr6	121306374	121306520	+	32.2		chr12-116	chr12	44604547	44604679	+	16.7
chr7-114	chr7	9598658	9598804	+	32.2		chr12-92	chr12	48022125	48022257	+	16.7
chr11-77	chr11	43408394	43408540	+	32.2		chr12-110	chr12	53825645	53825777	+	16.7
chr12-125	chr12	1936566	1936712	+	32.2		chr12-143	chr12	61585039	61585171	+	16.7
chr12-109	chr12	61585036	61585182	+	32.2		chr12-95	chr12	62520419	62520551	+	16.7
chr12-104	chr12	73053988	73054134	+	32.2		chr13-43	chr13	32144271	32144403	+	16.7
chr13-57	chr13	51739540	51739686	+	32.2		chr13-62	chr13	74979826	74979958	+	16.7
chr14-37	chr14	80325100	80325246	+	32.2		chr13-77	chr13	83731268	83731400	+	16.7
chr18-30	chr18	21833740	21833886	+	32.2		chr13-55	chr13	109730672	109730804	+	16.7
chr21-12	chr21	27557826	27557972	+	32.2		chr15-29	chr15	39449902	39450034	+	16.7
chr1-156	chr1	154418381	154418527	+	31.8		chr15-31	chr15	49075807	49075939	+	16.7
chr1-149	chr1	188151116	188151262	+	31.8		chr15-21	chr15	69475263	69475395	+	16.7
chr1-150	chr1	191964925	191965071	+	31.8		chr17-34	chr17	43114237	43114369	+	16.7
chr2-103	chr2	49449697	49449843	+	31.8		chr22-10	chr22	23468045	23468177	+	16.7
chr2-121	chr2	181003027	181003173	+	31.8		chr1-148	chr1	8190045	8190177	+	16.4
chr3-138	chr3	37144873	37145019	+	31.8		chr1-173	chr1	93554305	93554437	+	16.4
chr3-96	chr3	107520682	107520828	+	31.8		chr2-103	chr2	27708010	27708142	+	16.4
chr4-105	chr4	60378282	60378428	+	31.8		chr2-96	chr2	116155245	116155377	+	16.4
chr5-85	chr5	125963679	125963825	+	31.8		chr3-124	chr3	80234738	80234870	+	16.4
chr6-100	chr6	7139202	7139348	+	31.8		chr3-119	chr3	188210951	188211083	+	16.4
chr6-84	chr6	46821701	46821847	+	31.8		chr4-101	chr4	76376609	76376741	+	16.4
chr6-92	chr6	66277549	66277695	+	31.8		chr4-108	chr4	162137370	162137502	+	16.4
chr7-132	chr7	20108366	20108512	+	31.8		chr5-94	chr5	110058250	110058382	+	16.4
chr7-121	chr7	105461665	105461811	+	31.8		chr6-142	chr6	47484149	47484281	+	16.4
chr8-102	chr8	8407594	8407740	+	31.8		chr6-94	chr6	140053959	140054091	+	16.4
chr12-136	chr12	102342713	102342859	+	31.8		chr7-116	chr7	12007821	12007953	+	16.4
chr13-60	chr13	84756897	84757043	+	31.8		chr7-113	chr7	47757974	47758106	+	16.4
chr13-58	chr13	85247952	85248098	+	31.8		chr7-119	chr7	77667877	77668009	+	16.4
chr15-30	chr15	33941867	33942013	+	31.8		chr7-103	chr7	78351024	78351156	+	16.4
chrX-26	chrX	14296129	14296275	+	31.8		chr7-142	chr7	101383035	101383167	+	16.4
chr1-138	chr1	65493990	65494136	+	31.5		chr7-123	chr7	124737815	124737947	+	16.4
chr1-167	chr1	95096163	95096309	+	31.5		chr7-126	chr7	132100595	132100727	+	16.4
chr2-116	chr2	20128049	20128195	+	31.5		chr8-101	chr8	24458057	24458189	+	16.4
chr2-109	chr2	35461489	35461635	+	31.5		chr9-64	chr9	109301184	109301316	+	16.4
chr2-106	chr2	181496866	181497012	+	31.5		chr11-63	chr11	41782647	41782779	+	16.4
chr3-136	chr3	7160863	7161009	+	31.5		chr11-75	chr11	74984165	74984297	+	16.4
chr3-134	chr3	98162101	98162247	+	31.5		chr11-72	chr11	114036668	114036800	+	16.4
chr3-128	chr3	144384308	144384454	+	31.5		chr12-105	chr12	64895125	64895257	+	16.4
chr4-108	chr4	76374105	76374251	+	31.5		chr12-117	chr12	88267861	88267993	+	16.4
chr4-106	chr4	98661589	98661735	+	31.5		chr12-98	chr12	93511873	93512005	+	16.4
chr5-103	chr5	30228081	30228227	+	31.5		chr12-128	chr12	95718052	95718184	+	16.4
chr5-117	chr5	79668628	79668774	+	31.5		chr13-93	chr13	92320499	92320631	+	16.4
chr6-91	chr6	69178375	69178521	+	31.5		chr13-61	chr13	92677772	92677904	+	16.4
chr6-105	chr6	127141011	127141157	+	31.5		chr14-39	chr14	82452294	82452426	+	16.4
chr8-97	chr8	69536197	69536343	+	31.5		chr14-38	chr14	91291077	91291209	+	16.4
chr9-52	chr9	81588216	81588362	+	31.5		chr15-27	chr15	67915012	67915144	+	16.4
chr9-51	chr9	132224681	132224827	+	31.5		chr22-12	chr22	27935976	27936108	+	16.4
chr11-64	chr11	10670197	10670343	+	31.5		chr1-152	chr1	10636103	10636235	+	16.1
chr12-117	chr12	73658258	73658404	+	31.5		chr1-193	chr1	50633900	50634032	+	16.1
chr12-139	chr12	74586609	74586755	+	31.5		chr1-161	chr1	75003366	75003498	+	16.1
chr15-37	chr15	49075809	49075955	+	31.5		chr1-198	chr1	95889172	95889304	+	16.1
chr20-19	chr20	43849981	43850127	+	31.5		chr1-157	chr1	162568916	162569048	+	16.1
chrX-29	chrX	107741885	107742031	+	31.5		chr1-187	chr1	183155730	183155862	+	16.1
chr3-124	chr3	163117583	163117729	+	31.1		chr1-158	chr1	201760931	201761063	+	16.1
chr4-101	chr4	41077794	41077940	+	31.1		chr1-190	chr1	205703148	205703280	+	16.1
chr5-107	chr5	40521464	40521610	+	31.1		chr2-104	chr2	68548510	68548642	+	16.1
chr6-107	chr6	52013212	52013358	+	31.1		chr2-121	chr2	164840336	164840468	+	16.1
chr6-122	chr6	56514599	56514745	+	31.1		chr3-131	chr3	174936713	174936845	+	16.1
chr6-96	chr6	98958987	98959133	+	31.1		chr4-98	chr4	38898171	38898303	+	16.1
chr6-104	chr6	106642593	106642739	+	31.1		chr4-122	chr4	48329415	48329547	+	16.1
chr7-131	chr7	15104866	15105012	+	31.1		chr4-107	chr4	101921402	101921534	+	16.1
chr7-120	chr7	18553450	18553596	+	31.1		chr4-117	chr4	155445464	155445596	+	16.1
chr7-115	chr7	47791837	47791983	+	31.1		chr5-98	chr5	71783540	71783672	+	16.1
chr9-54	chr9	72983162	72983308	+	31.1		chr5-108	chr5	106802280	106802412	+	16.1
chr11-71	chr11	68538150	68538296	+	31.1		chr6-106	chr6	91864430	91864562	+	16.1
chr12-120	chr12	92244119	92244265	+	31.1		chr7-154	chr7	121582406	121582538	+	16.1
chr13-56	chr13	42853062	42853208	+	31.1		chr7-105	chr7	138194743	138194875	+	16.1
chr14-34	chr14	71060319	71060465	+	31.1		chr8-106	chr8	23022436	23022568	+	16.1
chr18-37	chr18	45720835	45720981	+	31.1		chr9-54	chr9	107068675	107068807	+	16.1
chr20-20	chr20	14209073	14209219	+	31.1		chr10-58	chr10	4058867	4058999	+	16.1
chrX-28	chrX	36849572	36849718	+	31.1		chr10-49	chr10	22086768	22086900	+	16.1
chr1-140	chr1	41474440	41474586	+	30.8		chr10-61	chr10	34356578	34356710	+	16.1
chr3-115	chr3	80098578	80098724	+	30.8		chr10-62	chr10	75022242	75022374	+	16.1
chr4-107	chr4	42703863	42704009	+	30.8		chr10-57	chr10	111137469	111137601	+	16.1
chr4-95	chr4	88043047	88043193	+	30.8		chr11-79	chr11	99780732	99780864	+	16.1
chr5-123	chr5	106802244	106802390	+	30.8		chr11-65	chr11	114130075	114130207	+	16.1
chr5-118	chr5	109654249	109654395	+	30.8		chr12-140	chr12	32457497	32457629	+	16.1
chr5-99	chr5	124000537	124000683	+	30.8		chr12-142	chr12	51134708	51134840	+	16.1
chr5-100	chr5	124656076	124656222	+	30.8		chr12-144	chr12	83986673	83986805	+	16.1
chr5-105	chr5	158471643	158471789	+	30.8		chr12-122	chr12	90712835	90712967	+	16.1
chr6-94	chr6	32965049	32965195	+	30.8		chr13-74	chr13	46120232	46120364	+	16.1
chr7-158	chr7	120708745	120708891	+	30.8		chr13-68	chr13	83765892	83766024	+	16.1
chr7-112	chr7	121610321	121610467	+	30.8		chr14-40	chr14	39025894	39026026	+	16.1
chr7-122	chr7	123397994	123398140	+	30.8		chr15-23	chr15	60502774	60502906	+	16.1
chr8-99	chr8	73631548	73631694	+	30.8		chr15-30	chr15	85543184	85543316	+	16.1
chr8-100	chr8	76790006	76790152	+	30.8		chr16-51	chr16	25689276	25689408	+	16.1
chr8-94	chr8	113148460	113148606	+	30.8		chr17-35	chr17	59869521	59869653	+	16.1
chr9-66	chr9	4504346	4504492	+	30.8		chr20-23	chr20	891402	891534	+	16.1
chr9-57	chr9	106640536	106640682	+	30.8		chrX-28	chrX	13064792	13064924	+	16.1
chr10-50	chr10	61130711	61130857	+	30.8		chr1-153	chr1	52662863	52662995	+	15.7
chr12-94	chr12	1220249	1220395	+	30.8		chr1-230	chr1	193341406	193341538	+	15.7
chr12-107	chr12	51211739	51211885	+	30.8		chr2-119	chr2	69682400	69682532	+	15.7
chr12-102	chr12	101476032	101476178	+	30.8		chr2-126	chr2	76769126	76769258	+	15.7
chr12-114	chr12	116405395	116405541	+	30.8		chr2-109	chr2	190468175	190468307	+	15.7
chr12-111	chr12	116509542	116509688	+	30.8		chr2-111	chr2	207896686	207896818	+	15.7
chr13-81	chr13	34762686	34762832	+	30.8		chr3-114	chr3	64268631	64268763	+	15.7
chr16-40	chr16	52863062	52863208	+	30.8		chr3-123	chr3	64533621	64533753	+	15.7
chr16-42	chr16	58413325	58413471	+	30.8		chr3-134	chr3	147415835	147415967	+	15.7
chr18-28	chr18	36097170	36097316	+	30.8		chr3-122	chr3	163171502	163171634	+	15.7
chr1-184	chr1	182969335	182969481	+	30.4		chr4-131	chr4	4526570	4526702	+	15.7
chr1-190	chr1	183060539	183060685	+	30.4		chr4-116	chr4	107682375	107682507	+	15.7
chr1-218	chr1	229844133	229844279	+	30.4		chr4-89	chr4	155676430	155676562	+	15.7
chr2-130	chr2	79792165	79792311	+	30.4		chr5-102	chr5	60827381	60827513	+	15.7
chr2-138	chr2	131604778	131604924	+	30.4		chr5-114	chr5	96036845	96036977	+	15.7
chr2-100	chr2	190235593	190235739	+	30.4		chr5-103	chr5	135951331	135951463	+	15.7
chr3-113	chr3	56955589	56955735	+	30.4		chr6-122	chr6	10511268	10511400	+	15.7
chr3-133	chr3	149277361	149277507	+	30.4		chr6-103	chr6	49906947	49907079	+	15.7
chr4-100	chr4	100018158	100018304	+	30.4		chr6-98	chr6	53433674	53433806	+	15.7
chr6-97	chr6	141403959	141404105	+	30.4		chr6-108	chr6	121161991	121162123	+	15.7
chr7-125	chr7	143244442	143244588	+	30.4		chr7-134	chr7	11496763	11496895	+	15.7
chr8-95	chr8	47353700	47353846	+	30.4		chr7-117	chr7	12712403	12712535	+	15.7
chr8-84	chr8	57992163	57992309	+	30.4		chr7-136	chr7	81605855	81605987	+	15.7
chr8-91	chr8	58636646	58636792	+	30.4		chr7-159	chr7	112381911	112382043	+	15.7
chr8-93	chr8	94444439	94444585	+	30.4		chr7-108	chr7	115013977	115014109	+	15.7
chr9-53	chr9	103387141	103387287	+	30.4		chr7-143	chr7	115649541	115649673	+	15.7
chr12-91	chr12	80627825	80627971	+	30.4		chr8-99	chr8	80066656	80066788	+	15.7
chr12-110	chr12	100974853	100974999	+	30.4		chr8-147	chr8	112460127	112460259	+	15.7
chr13-73	chr13	56527520	56527666	+	30.4		chr8-94	chr8	125434161	125434293	+	15.7
chr13-80	chr13	75467099	75467245	+	30.4		chr9-59	chr9	103387125	103387257	+	15.7
chr18-45	chr18	65263811	65263957	+	30.4		chr9-68	chr9	114113236	114113368	+	15.7
chr19-20	chr19	47250582	47250728	+	30.4		chr11-85	chr11	73047717	73047849	+	15.7
chrX-25	chrX	11368214	11368360	+	30.4		chr11-62	chr11	102026427	102026559	+	15.7
chr4-102	chr4	58022345	58022491	+	30		chr11-77	chr11	130243066	130243198	+	15.7
chr5-101	chr5	14131810	14131956	+	30		chr12-130	chr12	20700805	20700937	+	15.7
chr5-121	chr5	14628035	14628181	+	30		chr12-124	chr12	26429195	26429327	+	15.7
chr5-108	chr5	41193879	41194025	+	30		chr12-146	chr12	101604318	101604450	+	15.7
chr5-110	chr5	159186387	159186533	+	30		chr13-69	chr13	20843900	20844032	+	15.7
chr6-103	chr6	55519434	55519580	+	30		chr13-63	chr13	73593365	73593497	+	15.7
chr7-113	chr7	139725124	139725270	+	30		chr14-31	chr14	39024130	39024262	+	15.7
chr8-116	chr8	80552289	80552435	+	30		chr15-22	chr15	76572792	76572924	+	15.7
chr10-62	chr10	60956270	60956416	+	30		chr15-34	chr15	92654268	92654400	+	15.7
chr12-112	chr12	15820128	15820274	+	30		chr16-50	chr16	737780	737912	+	15.7
chr12-123	chr12	60266013	60266159	+	30		chr16-56	chr16	79888227	79888359	+	15.7
chr12-105	chr12	77344825	77344971	+	30		chr17-40	chr17	58829490	58829622	+	15.7
chr14-35	chr14	29734384	29734530	+	30		chr17-37	chr17	75163402	75163534	+	15.7
chr14-39	chr14	82452307	82452453	+	30		chr18-36	chr18	27057566	27057698	+	15.7
chr1-179	chr1	162874148	162874294	+	29.7		chr20-28	chr20	1799090	1799222	+	15.7
chr1-201	chr1	195245875	195246021	+	29.7		chr20-22	chr20	53622682	53622814	+	15.7
chr1-192	chr1	204089078	204089224	+	29.7		chr21-21	chr21	19864469	19864601	+	15.7
chr3-120	chr3	24134048	24134194	+	29.7		chr21-14	chr21	42672080	42672212	+	15.7
chr3-111	chr3	89494102	89494248	+	29.7		chrY-5	chrY	19398524	19398656	+	15.7
chr5-122	chr5	18984656	18984802	+	29.7		chr1-225	chr1	170113888	170114020	+	15.4
chr5-111	chr5	161857305	161857451	+	29.7		chr1-181	chr1	204089084	204089216	+	15.4
chr6-99	chr6	1832824	1832970	+	29.7		chr1-145	chr1	205710411	205710543	+	15.4
chr6-129	chr6	34602599	34602745	+	29.7		chr2-117	chr2	189060245	189060377	+	15.4
chr6-113	chr6	124743145	124743291	+	29.7		chr2-112	chr2	225843194	225843326	+	15.4
chr6-114	chr6	151027242	151027388	+	29.7		chr3-116	chr3	82095704	82095836	+	15.4
chr7-138	chr7	70579467	70579613	+	29.7		chr3-126	chr3	106678697	106678829	+	15.4
chr7-148	chr7	103487507	103487653	+	29.7		chr3-118	chr3	120556237	120556369	+	15.4
chr10-61	chr10	125591964	125592110	+	29.7		chr3-130	chr3	168958280	168958412	+	15.4
chr11-70	chr11	26219881	26220027	+	29.7		chr4-112	chr4	160251212	160251344	+	15.4
chr11-67	chr11	73469551	73469697	+	29.7		chr5-110	chr5	59231604	59231736	+	15.4
chr12-115	chr12	26796044	26796190	+	29.7		chr5-123	chr5	115176915	115177047	+	15.4
chr12-116	chr12	50713398	50713544	+	29.7		chr6-85	chr6	106642600	106642732	+	15.4
chr13-65	chr13	65943059	65943205	+	29.7		chr6-101	chr6	139013315	139013447	+	15.4
chr16-41	chr16	88077446	88077592	+	29.7		chr7-111	chr7	11643108	11643240	+	15.4
chr22-10	chr22	45809545	45809691	+	29.7		chr7-107	chr7	104791192	104791324	+	15.4
chrX-32	chrX	67105572	67105718	+	29.7		chr7-137	chr7	110759175	110759307	+	15.4
chrX-30	chrX	126899545	126899691	+	29.7		chr7-115	chr7	115394788	115394920	+	15.4
chr1-166	chr1	25459167	25459313	+	29.3		chr8-103	chr8	29923712	29923844	+	15.4
chr1-147	chr1	52662851	52662997	+	29.3		chr8-111	chr8	30723052	30723184	+	15.4
chr1-171	chr1	91745487	91745633	+	29.3		chr8-96	chr8	59030532	59030664	+	15.4
chr1-173	chr1	98344486	98344632	+	29.3		chr9-57	chr9	31004155	31004287	+	15.4
chr1-157	chr1	165069916	165070062	+	29.3		chr9-60	chr9	115444114	115444246	+	15.4
chr1-135	chr1	221394210	221394356	+	29.3		chr10-52	chr10	8951727	8951859	+	15.4
chr3-147	chr3	105395626	105395772	+	29.3		chr10-50	chr10	26819102	26819234	+	15.4
chr3-123	chr3	115885956	115886102	+	29.3		chr10-53	chr10	78742840	78742972	+	15.4
chr4-91	chr4	115671650	115671796	+	29.3		chr10-44	chr10	104288529	104288661	+	15.4
chr5-113	chr5	35205779	35205925	+	29.3		chr11-83	chr11	12070473	12070605	+	15.4
chr5-96	chr5	127386033	127386179	+	29.3		chr11-66	chr11	121038853	121038985	+	15.4
chr5-109	chr5	158465637	158465783	+	29.3		chr12-118	chr12	125053841	125053973	+	15.4
chr6-148	chr6	32405819	32405965	+	29.3		chr13-56	chr13	44870625	44870757	+	15.4
chr6-95	chr6	76861606	76861752	+	29.3		chr13-88	chr13	75467121	75467253	+	15.4
chr6-109	chr6	104638842	104638988	+	29.3		chr13-64	chr13	90033526	90033658	+	15.4
chr7-128	chr7	115678129	115678275	+	29.3		chr14-44	chr14	39027480	39027612	+	15.4
chr7-119	chr7	132944874	132945020	+	29.3		chr14-41	chr14	41817274	41817406	+	15.4
chr7-126	chr7	146654074	146654220	+	29.3		chr15-40	chr15	33030474	33030606	+	15.4
chr8-101	chr8	127243844	127243990	+	29.3		chr15-38	chr15	48475803	48475935	+	15.4
chr9-55	chr9	4584785	4584931	+	29.3		chr16-49	chr16	80981248	80981380	+	15.4
chr9-63	chr9	114619368	114619514	+	29.3		chr17-39	chr17	2374958	2375090	+	15.4
chr10-68	chr10	96864434	96864580	+	29.3		chr17-41	chr17	37322261	37322393	+	15.4
chr12-137	chr12	1217283	1217429	+	29.3		chr18-44	chr18	58237638	58237770	+	15.4
chr12-122	chr12	24665873	24666019	+	29.3		chr18-34	chr18	73189854	73189986	+	15.4
chr12-140	chr12	83986682	83986828	+	29.3		chr21-22	chr21	22259052	22259184	+	15.4
chr12-98	chr12	102503943	102504089	+	29.3		chr21-27	chr21	29146200	29146332	+	15.4
chr12-128	chr12	120142313	120142459	+	29.3		chrX-32	chrX	54990544	54990676	+	15.4
chr13-61	chr13	74979172	74979318	+	29.3		chrX-43	chrX	92221396	92221528	+	15.4
chr13-62	chr13	83125882	83126028	+	29.3		chr1-162	chr1	79517524	79517656	+	15.1
chr13-70	chr13	109730642	109730788	+	29.3		chr1-186	chr1	163875929	163876061	+	15.1
chr18-42	chr18	22432925	22433071	+	29.3		chr2-101	chr2	51765024	51765156	+	15.1
chr21-15	chr21	36481584	36481730	+	29.3		chr2-99	chr2	100116327	100116459	+	15.1
chr22-11	chr22	38062981	38063127	+	29.3		chr2-110	chr2	195022228	195022360	+	15.1
chrX-31	chrX	11540659	11540805	+	29.3		chr3-115	chr3	80098604	80098736	+	15.1
chrX-33	chrX	108514468	108514614	+	29.3		chr3-120	chr3	85007339	85007471	+	15.1
chrX-45	chrX	129192674	129192820	+	29.3		chr3-125	chr3	89710761	89710893	+	15.1
chrX-44	chrX	129549143	129549289	+	29.3		chr3-148	chr3	97926883	97927015	+	15.1
chr1-145	chr1	110236136	110236282	+	29		chr3-158	chr3	178510718	178510850	+	15.1
chr1-165	chr1	200051837	200051983	+	29		chr4-123	chr4	48603329	48603461	+	15.1
chr2-127	chr2	11750919	11751065	+	29		chr4-134	chr4	68670731	68670863	+	15.1
chr2-126	chr2	147487981	147488127	+	29		chr4-109	chr4	71067421	71067553	+	15.1
chr3-163	chr3	145985286	145985432	+	29		chr4-126	chr4	90465658	90465790	+	15.1
chr4-109	chr4	155676425	155676571	+	29		chr4-94	chr4	175267205	175267337	+	15.1
chr5-98	chr5	35363685	35363831	+	29		chr5-106	chr5	15009558	15009690	+	15.1
chr5-142	chr5	128324439	128324585	+	29		chr5-133	chr5	80410470	80410602	+	15.1
chr6-101	chr6	45039831	45039977	+	29		chr5-120	chr5	87099666	87099798	+	15.1
chr6-131	chr6	150973116	150973262	+	29		chr5-105	chr5	142342165	142342297	+	15.1
chr7-143	chr7	7553517	7553663	+	29		chr6-113	chr6	9408772	9408904	+	15.1
chr7-124	chr7	18110089	18110235	+	29		chr6-115	chr6	44558884	44559016	+	15.1
chr8-108	chr8	43372463	43372609	+	29		chr6-132	chr6	47485082	47485214	+	15.1
chr8-109	chr8	95006404	95006550	+	29		chr6-110	chr6	69178422	69178554	+	15.1
chr9-60	chr9	2477802	2477948	+	29		chr6-148	chr6	80012667	80012799	+	15.1
chr10-57	chr10	72119602	72119748	+	29		chr7-120	chr7	81493027	81493159	+	15.1
chr10-60	chr10	81270244	81270390	+	29		chr7-141	chr7	84161577	84161709	+	15.1
chr10-56	chr10	132685688	132685834	+	29		chr7-144	chr7	121610300	121610432	+	15.1
chr11-82	chr11	7538858	7539004	+	29		chr7-145	chr7	143244450	143244582	+	15.1
chr11-84	chr11	24821278	24821424	+	29		chr8-104	chr8	57804339	57804471	+	15.1
chr12-130	chr12	12403964	12404110	+	29		chr9-74	chr9	31304301	31304433	+	15.1
chr12-108	chr12	56759513	56759659	+	29		chr9-58	chr9	31510642	31510774	+	15.1
chr13-86	chr13	90033523	90033669	+	29		chr9-72	chr9	108710498	108710630	+	15.1
chr18-47	chr18	9804610	9804756	+	29		chr10-67	chr10	5554487	5554619	+	15.1
chr1-153	chr1	19514641	19514787	+	28.6		chr10-72	chr10	45001847	45001979	+	15.1
chr1-177	chr1	104632002	104632148	+	28.6		chr10-56	chr10	70192426	70192558	+	15.1
chr2-117	chr2	105249990	105250136	+	28.6		chr10-64	chr10	127133819	127133951	+	15.1
chr2-122	chr2	181037147	181037293	+	28.6		chr11-92	chr11	84512291	84512423	+	15.1
chr2-140	chr2	189060251	189060397	+	28.6		chr11-67	chr11	126231978	126232110	+	15.1
chr3-139	chr3	45538737	45538883	+	28.6		chr12-136	chr12	12405934	12406066	+	15.1
chr3-140	chr3	74705038	74705184	+	28.6		chr12-151	chr12	38555708	38555840	+	15.1
chr3-130	chr3	85335851	85335997	+	28.6		chr12-132	chr12	75129407	75129539	+	15.1
chr3-150	chr3	152858335	152858481	+	28.6		chr12-148	chr12	116509559	116509691	+	15.1
chr4-89	chr4	105912766	105912912	+	28.6		chr13-65	chr13	109984918	109985050	+	15.1
chr5-130	chr5	102461766	102461912	+	28.6		chr15-35	chr15	99669311	99669443	+	15.1
chr7-137	chr7	10875231	10875377	+	28.6		chr18-31	chr18	42765296	42765428	+	15.1
chr7-133	chr7	45889435	45889581	+	28.6		chr20-24	chr20	14209068	14209200	+	15.1
chr8-119	chr8	89719777	89719923	+	28.6		chrX-42	chrX	81286735	81286867	+	15.1
chr9-64	chr9	71234822	71234968	+	28.6		chr1-179	chr1	6157990	6158122	+	14.7
chr9-59	chr9	104976282	104976428	+	28.6		chr1-167	chr1	61700604	61700736	+	14.7
chr9-58	chr9	110078693	110078839	+	28.6		chr1-175	chr1	180137921	180138053	+	14.7
chr10-76	chr10	5789812	5789958	+	28.6		chr1-177	chr1	186566582	186566714	+	14.7
chr10-66	chr10	16544341	16544487	+	28.6		chr2-123	chr2	16648893	16649025	+	14.7
chr10-63	chr10	74960715	74960861	+	28.6		chr2-115	chr2	102120779	102120911	+	14.7
chr11-81	chr11	130430097	130430243	+	28.6		chr2-129	chr2	108220213	108220345	+	14.7
chr12-132	chr12	27539255	27539401	+	28.6		chr2-106	chr2	116096944	116097076	+	14.7
chr12-133	chr12	27696299	27696445	+	28.6		chr2-108	chr2	124048772	124048904	+	14.7
chr12-147	chr12	54444296	54444442	+	28.6		chr2-125	chr2	164318581	164318713	+	14.7
chr12-135	chr12	63869777	63869923	+	28.6		chr2-132	chr2	226736013	226736145	+	14.7
chr12-121	chr12	122688374	122688520	+	28.6		chr3-136	chr3	48232328	48232460	+	14.7
chr14-42	chr14	84442660	84442806	+	28.6		chr3-133	chr3	57217015	57217147	+	14.7
chr14-43	chr14	95339674	95339820	+	28.6		chr3-141	chr3	82044126	82044258	+	14.7
chr15-38	chr15	40390163	40390309	+	28.6		chr4-145	chr4	131071722	131071854	+	14.7
chr16-39	chr16	22212138	22212284	+	28.6		chr4-118	chr4	159013853	159013985	+	14.7
chr17-39	chr17	50909376	50909522	+	28.6		chr5-111	chr5	62576053	62576185	+	14.7
chr18-33	chr18	27923017	27923163	+	28.6		chr5-125	chr5	149857640	149857772	+	14.7
chr20-30	chr20	15299353	15299499	+	28.6		chr6-112	chr6	5167634	5167766	+	14.7
chr20-18	chr20	18006225	18006371	+	28.6		chr6-105	chr6	34598827	34598959	+	14.7
chr20-23	chr20	37990723	37990869	+	28.6		chr6-155	chr6	41859534	41859666	+	14.7
chr20-22	chr20	43388557	43388703	+	28.6		chr6-125	chr6	90669998	90670130	+	14.7
chr20-25	chr20	58963290	58963436	+	28.6		chr7-118	chr7	16167812	16167944	+	14.7
chr22-12	chr22	27935990	27936136	+	28.6		chr7-147	chr7	27175248	27175380	+	14.7
chr1-196	chr1	50633904	50634050	+	28.3		chr7-139	chr7	50886214	50886346	+	14.7
chr1-193	chr1	91559961	91560107	+	28.3		chr7-152	chr7	81690083	81690215	+	14.7
chr1-154	chr1	103390141	103390287	+	28.3		chr7-121	chr7	82985292	82985424	+	14.7
chr1-178	chr1	116330486	116330632	+	28.3		chr7-174	chr7	90225803	90225935	+	14.7
chr1-168	chr1	185705967	185706113	+	28.3		chr7-129	chr7	92064764	92064896	+	14.7
chr1-151	chr1	205633274	205633420	+	28.3		chr7-155	chr7	144632665	144632797	+	14.7
chr3-131	chr3	104916046	104916192	+	28.3		chr8-100	chr8	8875261	8875393	+	14.7
chr4-90	chr4	140086031	140086177	+	28.3		chr8-97	chr8	61690004	61690136	+	14.7
chr4-110	chr4	159013842	159013988	+	28.3		chr8-105	chr8	76790020	76790152	+	14.7
chr5-128	chr5	165028590	165028736	+	28.3		chr8-110	chr8	115998506	115998638	+	14.7
chr6-115	chr6	27106531	27106677	+	28.3		chr9-88	chr9	112782303	112782435	+	14.7
chr7-139	chr7	83369704	83369850	+	28.3		chr10-60	chr10	17144200	17144332	+	14.7
chr7-127	chr7	115271460	115271606	+	28.3		chr11-82	chr11	107840376	107840508	+	14.7
chr9-81	chr9	81814543	81814689	+	28.3		chr11-68	chr11	128881444	128881576	+	14.7
chr11-69	chr11	41294667	41294813	+	28.3		chr12-141	chr12	42575078	42575210	+	14.7
chr11-83	chr11	128881411	128881557	+	28.3		chr12-111	chr12	54892275	54892407	+	14.7
chr12-129	chr12	7907165	7907311	+	28.3		chr12-121	chr12	56759523	56759655	+	14.7
chr12-124	chr12	63495984	63496130	+	28.3		chr12-127	chr12	62957548	62957680	+	14.7
chr13-64	chr13	90156517	90156663	+	28.3		chr12-153	chr12	80031620	80031752	+	14.7
chr18-38	chr18	9804231	9804377	+	28.3		chr13-67	chr13	62629658	62629790	+	14.7
chr18-46	chr18	71807607	71807753	+	28.3		chr15-41	chr15	35511178	35511310	+	14.7
chr19-21	chr19	14497197	14497343	+	28.3		chr15-33	chr15	92527270	92527402	+	14.7
chr1-172	chr1	95889246	95889392	+	27.9		chr16-63	chr16	76291601	76291733	+	14.7
chr1-183	chr1	150568170	150568316	+	27.9		chr16-60	chr16	84733149	84733281	+	14.7
chr1-174	chr1	171344266	171344412	+	27.9		chr18-32	chr18	22432939	22433071	+	14.7
chr1-211	chr1	195894486	195894632	+	27.9		chr18-28	chr18	43195457	43195589	+	14.7
chr1-182	chr1	207952459	207952605	+	27.9		chr21-32	chr21	9844198	9844330	+	14.7
chr2-114	chr2	65301163	65301309	+	27.9		chr21-20	chr21	40642096	40642228	+	14.7
chr2-128	chr2	83894164	83894310	+	27.9		chr1-203	chr1	11256334	11256466	+	14.4
chr2-158	chr2	150100938	150101084	+	27.9		chr1-168	chr1	64536369	64536501	+	14.4
chr2-112	chr2	180374758	180374904	+	27.9		chr1-163	chr1	83765274	83765406	+	14.4
chr3-154	chr3	73743644	73743790	+	27.9		chr1-191	chr1	215568305	215568437	+	14.4
chr3-132	chr3	110376313	110376459	+	27.9		chr1-220	chr1	218650761	218650893	+	14.4
chr3-158	chr3	143396917	143397063	+	27.9		chr1-178	chr1	227344425	227344557	+	14.4
chr5-119	chr5	93675222	93675368	+	27.9		chr2-122	chr2	180364914	180365046	+	14.4
chr5-116	chr5	172003849	172003995	+	27.9		chr2-148	chr2	203631472	203631604	+	14.4
chr6-124	chr6	4130651	4130797	+	27.9		chr2-113	chr2	226736308	226736440	+	14.4
chr6-102	chr6	46923676	46923822	+	27.9		chr3-121	chr3	110376325	110376457	+	14.4
chr7-129	chr7	120204316	120204462	+	27.9		chr3-143	chr3	128346737	128346869	+	14.4
chr8-104	chr8	30723042	30723188	+	27.9		chr3-129	chr3	156906481	156906613	+	14.4
chr8-107	chr8	58030629	58030775	+	27.9		chr4-132	chr4	6781170	6781302	+	14.4
chr8-105	chr8	80745790	80745936	+	27.9		chr4-138	chr4	40514613	40514745	+	14.4
chr10-69	chr10	60731354	60731500	+	27.9		chr4-124	chr4	64465397	64465529	+	14.4
chr11-78	chr11	62587834	62587980	+	27.9		chr4-115	chr4	70893905	70894037	+	14.4
chr15-40	chr15	68592674	68592820	+	27.9		chr4-141	chr4	113616595	113616727	+	14.4
chr16-46	chr16	58427117	58427263	+	27.9		chr5-101	chr5	38442032	38442164	+	14.4
chr18-50	chr18	30451278	30451424	+	27.9		chr5-115	chr5	41193890	41194022	+	14.4
chr18-40	chr18	33927401	33927547	+	27.9		chr5-151	chr5	137625085	137625217	+	14.4
chr20-28	chr20	10861598	10861744	+	27.9		chr5-130	chr5	159186380	159186512	+	14.4
chr20-29	chr20	45045645	45045791	+	27.9		chr5-153	chr5	164610411	164610543	+	14.4
chr1-169	chr1	41154578	41154724	+	27.6		chr6-141	chr6	38857906	38858038	+	14.4
chr1-185	chr1	183089122	183089268	+	27.6		chr6-107	chr6	43146146	43146278	+	14.4
chr1-163	chr1	244662780	244662926	+	27.6		chr6-102	chr6	46821758	46821890	+	14.4
chr2-136	chr2	24540131	24540277	+	27.6		chr6-104	chr6	123886317	123886449	+	14.4
chr2-124	chr2	32702305	32702451	+	27.6		chr6-95	chr6	130630504	130630636	+	14.4
chr2-125	chr2	55647136	55647282	+	27.6		chr6-153	chr6	139537341	139537473	+	14.4
chr4-103	chr4	90962122	90962268	+	27.6		chr7-132	chr7	70463671	70463803	+	14.4
chr4-132	chr4	123609767	123609913	+	27.6		chr9-94	chr9	125797515	125797647	+	14.4
chr4-104	chr4	124485260	124485406	+	27.6		chr11-69	chr11	7538856	7538988	+	14.4
chr5-120	chr5	102368755	102368901	+	27.6		chr11-74	chr11	68538155	68538287	+	14.4
chr5-115	chr5	127827532	127827678	+	27.6		chr11-76	chr11	94660026	94660158	+	14.4
chr5-154	chr5	134466464	134466610	+	27.6		chr12-138	chr12	21814462	21814594	+	14.4
chr6-108	chr6	53433675	53433821	+	27.6		chr12-147	chr12	109682487	109682619	+	14.4
chr6-117	chr6	72820842	72820988	+	27.6		chr12-150	chr12	124520342	124520474	+	14.4
chr6-123	chr6	147026685	147026831	+	27.6		chr13-71	chr13	82561359	82561491	+	14.4
chr7-146	chr7	30970689	30970835	+	27.6		chr13-94	chr13	93941415	93941547	+	14.4
chr7-117	chr7	97064134	97064280	+	27.6		chr13-79	chr13	98984268	98984400	+	14.4
chr7-118	chr7	118233962	118234108	+	27.6		chr15-32	chr15	57741256	57741388	+	14.4
chr7-171	chr7	127666648	127666794	+	27.6		chr16-58	chr16	53714672	53714804	+	14.4
chr7-142	chr7	130368873	130369019	+	27.6		chr16-65	chr16	54292997	54293129	+	14.4
chr8-121	chr8	2050316	2050462	+	27.6		chr17-51	chr17	78211220	78211352	+	14.4
chr8-113	chr8	90001727	90001873	+	27.6		chrX-35	chrX	32226413	32226545	+	14.4
chr8-129	chr8	127493888	127494034	+	27.6		chrX-33	chrX	43739728	43739860	+	14.4
chr9-68	chr9	71191204	71191350	+	27.6		chr1-184	chr1	116189563	116189695	+	14.1
chr10-70	chr10	17443464	17443610	+	27.6		chr1-169	chr1	121547428	121547560	+	14.1
chr10-64	chr10	21293351	21293497	+	27.6		chr1-180	chr1	167926732	167926864	+	14.1
chr11-75	chr11	105500823	105500969	+	27.6		chr1-201	chr1	174963670	174963802	+	14.1
chr11-80	chr11	116813869	116814015	+	27.6		chr1-172	chr1	205497463	205497595	+	14.1
chr12-158	chr12	12221635	12221781	+	27.6		chr2-149	chr2	9608498	9608630	+	14.1
chr12-155	chr12	15244468	15244614	+	27.6		chr2-114	chr2	71181472	71181604	+	14.1
chr12-146	chr12	99699514	99699660	+	27.6		chr2-116	chr2	179954230	179954362	+	14.1
chr12-127	chr12	118567641	118567787	+	27.6		chr3-147	chr3	34890478	34890610	+	14.1
chr13-78	chr13	32984880	32985026	+	27.6		chr3-139	chr3	148951720	148951852	+	14.1
chr13-68	chr13	33114073	33114219	+	27.6		chr4-142	chr4	145343494	145343626	+	14.1
chr13-66	chr13	68116541	68116687	+	27.6		chr4-103	chr4	161400755	161400887	+	14.1
chr13-67	chr13	106737165	106737311	+	27.6		chr5-145	chr5	71753000	71753132	+	14.1
chr18-48	chr18	13619206	13619352	+	27.6		chr5-118	chr5	72790241	72790373	+	14.1
chr18-49	chr18	24263215	24263361	+	27.6		chr5-147	chr5	96887699	96887831	+	14.1
chr20-26	chr20	8044615	8044761	+	27.6		chr5-128	chr5	117390773	117390905	+	14.1
chr20-27	chr20	8219567	8219713	+	27.6		chr5-137	chr5	173926311	173926443	+	14.1
chrY-3	chrY	19398493	19398639	+	27.6		chr6-117	chr6	50094034	50094166	+	14.1
chr1-215	chr1	43241501	43241647	+	27.2		chr6-133	chr6	74754003	74754135	+	14.1
chr2-129	chr2	187597001	187597147	+	27.2		chr6-118	chr6	92220679	92220811	+	14.1
chr3-160	chr3	139117167	139117313	+	27.2		chr7-131	chr7	12788170	12788302	+	14.1
chr3-121	chr3	191247643	191247789	+	27.2		chr7-135	chr7	14687810	14687942	+	14.1
chr4-129	chr4	38898182	38898328	+	27.2		chr7-181	chr7	79236616	79236748	+	14.1
chr4-120	chr4	147054227	147054373	+	27.2		chr7-133	chr7	103487539	103487671	+	14.1
chr5-114	chr5	115842596	115842742	+	27.2		chr7-184	chr7	121300824	121300956	+	14.1
chr5-138	chr5	141970373	141970519	+	27.2		chr7-169	chr7	139772366	139772498	+	14.1
chr6-112	chr6	3913618	3913764	+	27.2		chr8-102	chr8	29240592	29240724	+	14.1
chr6-118	chr6	25330098	25330244	+	27.2		chr8-121	chr8	50483632	50483764	+	14.1
chr6-138	chr6	25447358	25447504	+	27.2		chr8-117	chr8	62034486	62034618	+	14.1
chr6-106	chr6	41747592	41747738	+	27.2		chr8-129	chr8	77654170	77654302	+	14.1
chr6-110	chr6	134472746	134472892	+	27.2		chr8-158	chr8	131618334	131618466	+	14.1
chr7-134	chr7	83428347	83428493	+	27.2		chr9-82	chr9	72293400	72293532	+	14.1
chr8-103	chr8	24367070	24367216	+	27.2		chr9-76	chr9	100175720	100175852	+	14.1
chr9-62	chr9	107455562	107455708	+	27.2		chr9-78	chr9	128862543	128862675	+	14.1
chr9-75	chr9	107518907	107519053	+	27.2		chr10-54	chr10	52255663	52255795	+	14.1
chr9-78	chr9	135981013	135981159	+	27.2		chr10-69	chr10	77507449	77507581	+	14.1
chr10-75	chr10	99812347	99812493	+	27.2		chr10-82	chr10	92731506	92731638	+	14.1
chr11-85	chr11	95919634	95919780	+	27.2		chr10-63	chr10	115442273	115442405	+	14.1
chr11-79	chr11	102306374	102306520	+	27.2		chr11-86	chr11	91396962	91397094	+	14.1
chr12-131	chr12	26723728	26723874	+	27.2		chr11-71	chr11	102629981	102630113	+	14.1
chr12-149	chr12	45292856	45293002	+	27.2		chr12-135	chr12	11556411	11556543	+	14.1
chr12-156	chr12	94073450	94073596	+	27.2		chr12-160	chr12	28276484	28276616	+	14.1
chr12-141	chr12	116108859	116109005	+	27.2		chr12-126	chr12	57323568	57323700	+	14.1
chr13-69	chr13	49400005	49400151	+	27.2		chr13-73	chr13	44311112	44311244	+	14.1
chr15-43	chr15	57635679	57635825	+	27.2		chr13-80	chr13	44921928	44922060	+	14.1
chr16-48	chr16	457702	457848	+	27.2		chr13-76	chr13	62513899	62514031	+	14.1
chr16-50	chr16	52756870	52757016	+	27.2		chr13-72	chr13	85521650	85521782	+	14.1
chr16-47	chr16	87379390	87379536	+	27.2		chr14-49	chr14	37437054	37437186	+	14.1
chr17-42	chr17	60353738	60353884	+	27.2		chr14-48	chr14	99579237	99579369	+	14.1
chr18-43	chr18	2733714	2733860	+	27.2		chr15-37	chr15	34216534	34216666	+	14.1
chr20-34	chr20	31680005	31680151	+	27.2		chr15-42	chr15	101277575	101277707	+	14.1
chrX-35	chrX	53091085	53091231	+	27.2		chr16-68	chr16	48165512	48165644	+	14.1
chrX-49	chrX	125449837	125449983	+	27.2		chr18-30	chr18	27922982	27923114	+	14.1
chr1-180	chr1	51839613	51839759	+	26.9		chr19-18	chr19	3336889	3337021	+	14.1
chr1-160	chr1	61638494	61638640	+	26.9		chr20-35	chr20	16560342	16560474	+	14.1
chr1-206	chr1	73107081	73107227	+	26.9		chr20-25	chr20	31680012	31680144	+	14.1
chr1-176	chr1	98333576	98333722	+	26.9		chrX-31	chrX	10939467	10939599	+	14.1
chr2-132	chr2	23408482	23408628	+	26.9		chrX-39	chrX	67105584	67105716	+	14.1
chr2-133	chr2	32618740	32618886	+	26.9		chrX-38	chrX	146614945	146615077	+	14.1
chr2-134	chr2	50554793	50554939	+	26.9		chr1-205	chr1	66705116	66705248	+	13.7
chr3-127	chr3	53150363	53150509	+	26.9		chr1-174	chr1	174568700	174568832	+	13.7
chr4-131	chr4	114250585	114250731	+	26.9		chr1-257	chr1	188548342	188548474	+	13.7
chr6-111	chr6	151358112	151358258	+	26.9		chr1-182	chr1	232283205	232283337	+	13.7
chr7-145	chr7	29442427	29442573	+	26.9		chr1-202	chr1	235714354	235714486	+	13.7
chr7-153	chr7	40239657	40239803	+	26.9		chr1-214	chr1	239212846	239212978	+	13.7
chr7-149	chr7	55019475	55019621	+	26.9		chr2-139	chr2	23408487	23408619	+	13.7
chr7-152	chr7	115649510	115649656	+	26.9		chr2-145	chr2	23745816	23745948	+	13.7
chr7-141	chr7	122708908	122709054	+	26.9		chr2-156	chr2	46135018	46135150	+	13.7
chr7-136	chr7	138096619	138096765	+	26.9		chr2-130	chr2	150166368	150166500	+	13.7
chr8-106	chr8	26811777	26811923	+	26.9		chr2-174	chr2	190169813	190169945	+	13.7
chr9-56	chr9	4663564	4663710	+	26.9		chr3-107	chr3	72337139	72337271	+	13.7
chr10-82	chr10	45001839	45001985	+	26.9		chr3-138	chr3	74705031	74705163	+	13.7
chr10-67	chr10	59342825	59342971	+	26.9		chr3-144	chr3	144924341	144924473	+	13.7
chr10-74	chr10	67956676	67956822	+	26.9		chr3-155	chr3	154126850	154126982	+	13.7
chr11-88	chr11	22946730	22946876	+	26.9		chr3-145	chr3	157284789	157284921	+	13.7
chr11-111	chr11	80921410	80921556	+	26.9		chr3-146	chr3	188940165	188940297	+	13.7
chr11-91	chr11	110206486	110206632	+	26.9		chr4-121	chr4	31411796	31411928	+	13.7
chr11-73	chr11	114111055	114111201	+	26.9		chr4-173	chr4	74967189	74967321	+	13.7
chr12-161	chr12	61246777	61246923	+	26.9		chr4-113	chr4	161399762	161399894	+	13.7
chr12-134	chr12	62957582	62957728	+	26.9		chr4-136	chr4	175873796	175873928	+	13.7
chr12-119	chr12	75129364	75129510	+	26.9		chr5-139	chr5	30605793	30605925	+	13.7
chr13-72	chr13	93202032	93202178	+	26.9		chr5-127	chr5	35363681	35363813	+	13.7
chr14-46	chr14	34254131	34254277	+	26.9		chr5-140	chr5	39392858	39392990	+	13.7
chr15-41	chr15	74643034	74643180	+	26.9		chr5-119	chr5	74833671	74833803	+	13.7
chr17-40	chr17	72611020	72611166	+	26.9		chr5-146	chr5	87775070	87775202	+	13.7
chr18-55	chr18	55335304	55335450	+	26.9		chr5-121	chr5	102368745	102368877	+	13.7
chr18-41	chr18	64850829	64850975	+	26.9		chr5-136	chr5	171908790	171908922	+	13.7
chr1-189	chr1	162568916	162569062	+	26.5		chr6-127	chr6	137222553	137222685	+	13.7
chr1-181	chr1	205710376	205710522	+	26.5		chr6-128	chr6	147179936	147180068	+	13.7
chr2-162	chr2	116155242	116155388	+	26.5		chr7-163	chr7	5586336	5586468	+	13.7
chr2-148	chr2	198026115	198026261	+	26.5		chr7-164	chr7	7686989	7687121	+	13.7
chr3-137	chr3	13053321	13053467	+	26.5		chr7-166	chr7	20104810	20104942	+	13.7
chr3-171	chr3	25262406	25262552	+	26.5		chr7-153	chr7	82199096	82199228	+	13.7
chr3-181	chr3	26736347	26736493	+	26.5		chr7-149	chr7	86967094	86967226	+	13.7
chr3-157	chr3	121814112	121814258	+	26.5		chr7-198	chr7	111529660	111529792	+	13.7
chr3-143	chr3	152794114	152794260	+	26.5		chr7-176	chr7	139243030	139243162	+	13.7
chr3-159	chr3	174198333	174198479	+	26.5		chr8-112	chr8	74406274	74406406	+	13.7
chr3-152	chr3	193824496	193824642	+	26.5		chr8-98	chr8	90001736	90001868	+	13.7
chr5-160	chr5	74833694	74833840	+	26.5		chr8-124	chr8	102616974	102617106	+	13.7
chr5-143	chr5	143743122	143743268	+	26.5		chr9-63	chr9	90555595	90555727	+	13.7
chr5-145	chr5	173486402	173486548	+	26.5		chr9-73	chr9	120628764	120628896	+	13.7
chr6-116	chr6	51352516	51352662	+	26.5		chr9-100	chr9	137612346	137612478	+	13.7
chr6-125	chr6	91351741	91351887	+	26.5		chr10-78	chr10	7231898	7232030	+	13.7
chr6-141	chr6	110930936	110931082	+	26.5		chr10-68	chr10	8812192	8812324	+	13.7
chr6-128	chr6	142592448	142592594	+	26.5		chr10-74	chr10	17443501	17443633	+	13.7
chr8-114	chr8	92486480	92486626	+	26.5		chr11-107	chr11	34637613	34637745	+	13.7
chr8-110	chr8	94959970	94960116	+	26.5		chr11-80	chr11	100079486	100079618	+	13.7
chr9-69	chr9	72365796	72365942	+	26.5		chr11-87	chr11	110085319	110085451	+	13.7
chr9-76	chr9	107698885	107699031	+	26.5		chr12-156	chr12	88267106	88267238	+	13.7
chr9-82	chr9	123049931	123050077	+	26.5		chr12-129	chr12	120678194	120678326	+	13.7
chr10-80	chr10	51720548	51720694	+	26.5		chr13-75	chr13	65471407	65471539	+	13.7
chr12-143	chr12	33256678	33256824	+	26.5		chr13-78	chr13	85512613	85512745	+	13.7
chr12-144	chr12	81035100	81035246	+	26.5		chr14-45	chr14	32648557	32648689	+	13.7
chr12-145	chr12	88267120	88267266	+	26.5		chr17-42	chr17	57021644	57021776	+	13.7
chr13-89	chr13	31946284	31946430	+	26.5		chr17-38	chr17	81299046	81299178	+	13.7
chr13-79	chr13	37295101	37295247	+	26.5		chr18-46	chr18	51031094	51031226	+	13.7
chr13-124	chr13	52252864	52253010	+	26.5		chr18-37	chr18	62501025	62501157	+	13.7
chr13-82	chr13	92677764	92677910	+	26.5		chr19-17	chr19	43694702	43694834	+	13.7
chr14-40	chr14	28982355	28982501	+	26.5		chr20-26	chr20	34264199	34264331	+	13.7
chr15-39	chr15	38984738	38984884	+	26.5		chr20-27	chr20	50415731	50415863	+	13.7
chr15-45	chr15	85331286	85331432	+	26.5		chr21-29	chr21	19749278	19749410	+	13.7
chr16-44	chr16	78473031	78473177	+	26.5		chr21-26	chr21	28440039	28440171	+	13.7
chr17-38	chr17	69298447	69298593	+	26.5		chrX-45	chrX	107741891	107742023	+	13.7
chr20-33	chr20	51121917	51122063	+	26.5		chrX-44	chrX	153209455	153209587	+	13.7
chr20-24	chr20	53828031	53828177	+	26.5		chr1-183	chr1	8182548	8182680	+	13.4
chr21-16	chr21	40976644	40976790	+	26.5		chr1-204	chr1	46681852	46681984	+	13.4
chr1-170	chr1	77179751	77179897	+	26.2		chr1-208	chr1	191964924	191965056	+	13.4
chr1-216	chr1	171372621	171372767	+	26.2		chr1-259	chr1	196056824	196056956	+	13.4
chr2-145	chr2	101895919	101896065	+	26.2		chr1-213	chr1	216303073	216303205	+	13.4
chr3-148	chr3	37753427	37753573	+	26.2		chr2-124	chr2	49449709	49449841	+	13.4
chr3-175	chr3	48811631	48811777	+	26.2		chr2-134	chr2	79266039	79266171	+	13.4
chr3-144	chr3	64368581	64368727	+	26.2		chr2-105	chr2	79792181	79792313	+	13.4
chr3-172	chr3	87595975	87596121	+	26.2		chr2-128	chr2	100056532	100056664	+	13.4
chr3-142	chr3	104599297	104599443	+	26.2		chr2-160	chr2	155190441	155190573	+	13.4
chr3-168	chr3	152056181	152056327	+	26.2		chr2-137	chr2	212746968	212747100	+	13.4
chr3-173	chr3	172140824	172140970	+	26.2		chr3-159	chr3	7160818	7160950	+	13.4
chr4-126	chr4	95964580	95964726	+	26.2		chr3-177	chr3	88617849	88617981	+	13.4
chr4-116	chr4	101921455	101921601	+	26.2		chr3-128	chr3	155083360	155083492	+	13.4
chr4-117	chr4	162241923	162242069	+	26.2		chr3-135	chr3	175484816	175484948	+	13.4
chr4-142	chr4	168305040	168305186	+	26.2		chr4-172	chr4	61864061	61864193	+	13.4
chr4-134	chr4	185695886	185696032	+	26.2		chr4-152	chr4	76374872	76375004	+	13.4
chr5-126	chr5	25606622	25606768	+	26.2		chr4-147	chr4	139920196	139920328	+	13.4
chr6-132	chr6	5167644	5167790	+	26.2		chr4-114	chr4	180478924	180479056	+	13.4
chr6-119	chr6	77624732	77624878	+	26.2		chr5-156	chr5	14008901	14009033	+	13.4
chr6-152	chr6	138112686	138112832	+	26.2		chr5-142	chr5	44001240	44001372	+	13.4
chr7-163	chr7	91565793	91565939	+	26.2		chr5-157	chr5	81755372	81755504	+	13.4
chr7-130	chr7	123199140	123199286	+	26.2		chr5-190	chr5	111915097	111915229	+	13.4
chr8-117	chr8	6460014	6460160	+	26.2		chr5-182	chr5	143743126	143743258	+	13.4
chr9-73	chr9	20569572	20569718	+	26.2		chr5-135	chr5	168367186	168367318	+	13.4
chr9-67	chr9	31004164	31004310	+	26.2		chr6-206	chr6	11785586	11785718	+	13.4
chr10-71	chr10	108973967	108974113	+	26.2		chr6-114	chr6	23692419	23692551	+	13.4
chr11-76	chr11	34671175	34671321	+	26.2		chr6-124	chr6	72271670	72271802	+	13.4
chr12-154	chr12	117803168	117803314	+	26.2		chr6-111	chr6	87571972	87572104	+	13.4
chr13-83	chr13	20843893	20844039	+	26.2		chr6-126	chr6	131226072	131226204	+	13.4
chr13-71	chr13	65471380	65471526	+	26.2		chr6-120	chr6	140002507	140002639	+	13.4
chr14-41	chr14	77184867	77185013	+	26.2		chr7-167	chr7	79929231	79929363	+	13.4
chr18-51	chr18	11976654	11976800	+	26.2		chr7-122	chr7	98570118	98570250	+	13.4
chr18-64	chr18	28156721	28156867	+	26.2		chr7-157	chr7	104126535	104126667	+	13.4
chr19-23	chr19	50842208	50842354	+	26.2		chr7-175	chr7	119893917	119894049	+	13.4
chr21-13	chr21	29146207	29146353	+	26.2		chr7-138	chr7	145398947	145399079	+	13.4
chr1-204	chr1	20341704	20341850	+	25.8		chr7-127	chr7	145567304	145567436	+	13.4
chr1-197	chr1	60573197	60573343	+	25.8		chr8-132	chr8	26944547	26944679	+	13.4
chr1-208	chr1	97603160	97603306	+	25.8		chr8-109	chr8	115992300	115992432	+	13.4
chr1-224	chr1	169510820	169510966	+	25.8		chr9-66	chr9	9752885	9753017	+	13.4
chr1-194	chr1	207010109	207010255	+	25.8		chr9-70	chr9	76799701	76799833	+	13.4
chr1-212	chr1	229208925	229209071	+	25.8		chr10-87	chr10	55221456	55221588	+	13.4
chr2-131	chr2	188656502	188656648	+	25.8		chr10-75	chr10	62099507	62099639	+	13.4
chr3-129	chr3	25262797	25262943	+	25.8		chr10-76	chr10	77240135	77240267	+	13.4
chr3-146	chr3	97198972	97199118	+	25.8		chr11-102	chr11	66186551	66186683	+	13.4
chr3-151	chr3	171943886	171944032	+	25.8		chr11-96	chr11	95647482	95647614	+	13.4
chr4-124	chr4	6781156	6781302	+	25.8		chr11-97	chr11	102312837	102312969	+	13.4
chr4-133	chr4	147916491	147916637	+	25.8		chr12-123	chr12	6267231	6267363	+	13.4
chr5-125	chr5	14722083	14722229	+	25.8		chr12-120	chr12	27077298	27077430	+	13.4
chr5-170	chr5	20500616	20500762	+	25.8		chr12-162	chr12	85948263	85948395	+	13.4
chr5-152	chr5	74104703	74104849	+	25.8		chr12-157	chr12	91152352	91152484	+	13.4
chr5-127	chr5	103674446	103674592	+	25.8		chr12-154	chr12	102481974	102482106	+	13.4
chr5-134	chr5	114473676	114473822	+	25.8		chr12-180	chr12	116405390	116405522	+	13.4
chr5-129	chr5	165808408	165808554	+	25.8		chr12-149	chr12	117803165	117803297	+	13.4
chr6-139	chr6	66699124	66699270	+	25.8		chr12-158	chr12	122413075	122413207	+	13.4
chr6-126	chr6	110623253	110623399	+	25.8		chr14-46	chr14	38243965	38244097	+	13.4
chr7-150	chr7	80611934	80612080	+	25.8		chr14-59	chr14	77184900	77185032	+	13.4
chr7-168	chr7	99949921	99950067	+	25.8		chr14-60	chr14	80588242	80588374	+	13.4
chr8-118	chr8	17675572	17675718	+	25.8		chr14-42	chr14	95339675	95339807	+	13.4
chr8-111	chr8	23680637	23680783	+	25.8		chr17-43	chr17	8057068	8057200	+	13.4
chr8-123	chr8	61689976	61690122	+	25.8		chr18-35	chr18	41828322	41828454	+	13.4
chr9-70	chr9	101353846	101353992	+	25.8		chr19-21	chr19	55676531	55676663	+	13.4
chr10-65	chr10	14667355	14667501	+	25.8		chr21-30	chr21	23524588	23524720	+	13.4
chr10-77	chr10	75772629	75772775	+	25.8		chrX-40	chrX	15261638	15261770	+	13.4
chr12-153	chr12	116920224	116920370	+	25.8		chrX-37	chrX	94252309	94252441	+	13.4
chr12-142	chr12	121300187	121300333	+	25.8		chrX-50	chrX	109679975	109680107	+	13.4
chr13-75	chr13	89981038	89981184	+	25.8		chrX-41	chrX	127297716	127297848	+	13.4
chr15-50	chr15	49458536	49458682	+	25.8		chr1-238	chr1	20341741	20341873	+	13.1
chr15-42	chr15	81404872	81405018	+	25.8		chr1-228	chr1	102724923	102725055	+	13.1
chr16-55	chr16	72936214	72936360	+	25.8		chr1-256	chr1	180311966	180312098	+	13.1
chr17-48	chr17	68297031	68297177	+	25.8		chr1-218	chr1	191765421	191765553	+	13.1
chr18-61	chr18	33421545	33421691	+	25.8		chr1-189	chr1	192869349	192869481	+	13.1
chr19-25	chr19	43694675	43694821	+	25.8		chr2-159	chr2	107712118	107712250	+	13.1
chr20-39	chr20	25277997	25278143	+	25.8		chr2-162	chr2	178909684	178909816	+	13.1
chr22-13	chr22	29563700	29563846	+	25.8		chr2-131	chr2	193273157	193273289	+	13.1
chr22-15	chr22	31586279	31586425	+	25.8		chr3-193	chr3	8901944	8902076	+	13.1
chr1-203	chr1	236292553	236292699	+	25.5		chr3-170	chr3	23959445	23959577	+	13.1
chr1-213	chr1	239026391	239026537	+	25.5		chr3-160	chr3	66220363	66220495	+	13.1
chr3-145	chr3	82216709	82216855	+	25.5		chr3-153	chr3	79872608	79872740	+	13.1
chr3-155	chr3	88617868	88618014	+	25.5		chr3-149	chr3	102671195	102671327	+	13.1
chr3-141	chr3	97926885	97927031	+	25.5		chr3-178	chr3	112134920	112135052	+	13.1
chr3-193	chr3	106726359	106726505	+	25.5		chr3-188	chr3	152056195	152056327	+	13.1
chr4-138	chr4	81377369	81377515	+	25.5		chr3-156	chr3	155211477	155211609	+	13.1
chr4-119	chr4	145343487	145343633	+	25.5		chr3-181	chr3	157134838	157134970	+	13.1
chr4-127	chr4	154367021	154367167	+	25.5		chr3-168	chr3	173680757	173680889	+	13.1
chr5-132	chr5	73541615	73541761	+	25.5		chr3-140	chr3	177724124	177724256	+	13.1
chr5-137	chr5	96333192	96333338	+	25.5		chr4-128	chr4	107640299	107640431	+	13.1
chr6-143	chr6	87571978	87572124	+	25.5		chr4-119	chr4	162502207	162502339	+	13.1
chr6-120	chr6	139015089	139015235	+	25.5		chr4-130	chr4	186083851	186083983	+	13.1
chr7-155	chr7	47470728	47470874	+	25.5		chr5-187	chr5	50562778	50562910	+	13.1
chr7-156	chr7	80278180	80278326	+	25.5		chr5-177	chr5	59387065	59387197	+	13.1
chr8-137	chr8	86919558	86919704	+	25.5		chr5-152	chr5	143602149	143602281	+	13.1
chr8-128	chr8	116866642	116866788	+	25.5		chr6-130	chr6	22821792	22821924	+	13.1
chr9-85	chr9	1658360	1658506	+	25.5		chr6-146	chr6	23650240	23650372	+	13.1
chr10-73	chr10	29946944	29947090	+	25.5		chr6-137	chr6	62036132	62036264	+	13.1
chr10-79	chr10	103951984	103952130	+	25.5		chr6-147	chr6	66277568	66277700	+	13.1
chr11-104	chr11	126231955	126232101	+	25.5		chr6-138	chr6	110517133	110517265	+	13.1
[truncated: 9,776 more rows]

## Sheet: Sheet2
VCaP, AR: DMSO DHT	chr	start	end	strand	Stat		VCaP, AR: A485 DHT	chr	start	end	strand	Stat
chr13-1	chr13	108980455	108980599	+	714		chrX-1	chrX	67747251	67747381	+	123.1
chr15-1	chr15	74643480	74643624	+	634.9		chr20-1	chr20	57763347	57763477	+	118.5
chr7-1	chr7	138194724	138194868	+	618.6		chr13-1	chr13	109509646	109509776	+	107.9
chr21-1	chr21	36788407	36788551	+	579.9		chr11-1	chr11	114179407	114179537	+	103.9
chr8-1	chr8	123405632	123405776	+	565		chr13-2	chr13	110837875	110838005	+	81.2
chr11-2	chr11	93189594	93189738	+	559.1		chr8-1	chr8	123405614	123405744	+	70.6
chr6-2	chr6	20589305	20589449	+	554.6		chr13-3	chr13	110014976	110015106	+	66.1
chr6-1	chr6	35722592	35722736	+	554.3		chr5-2	chr5	95989784	95989914	+	65.1
chr8-2	chr8	80122705	80122849	+	547.7		chr12-1	chr12	52126547	52126677	+	65.1
chr12-1	chr12	52126702	52126846	+	538.4		chr6-1	chr6	93940493	93940623	+	64.6
chr7-3	chr7	69549625	69549769	+	532.2		chrX-2	chrX	66907154	66907284	+	62
chr11-1	chr11	114179375	114179519	+	506.6		chr11-2	chr11	66189465	66189595	+	59.5
chr21-3	chr21	37646505	37646649	+	502.8		chr2-1	chr2	188573498	188573628	+	58.5
chr9-1	chr9	120757696	120757840	+	489.3		chr11-3	chr11	130025464	130025594	+	58.5
chr13-7	chr13	110837880	110838024	+	485.8		chr5-3	chr5	124689789	124689919	+	58
chr7-2	chr7	69596210	69596354	+	485.5		chr1-2	chr1	9436428	9436558	+	57
chr4-1	chr4	6633269	6633413	+	464.7		chr8-2	chr8	118789040	118789170	+	56.5
chr1-1	chr1	94744120	94744264	+	461.6		chr19-1	chr19	45743135	45743265	+	56
chr11-3	chr11	66189446	66189590	+	445		chr1-1	chr1	61640735	61640865	+	55.5
chr15-2	chr15	74664460	74664604	+	437.8		chr8-4	chr8	134886632	134886762	+	54
chr20-1	chr20	57763335	57763479	+	418.7		chr13-4	chr13	108980474	108980604	+	54
chr17-1	chr17	68430248	68430392	+	399.4		chr15-1	chr15	79778479	79778609	+	54
chr7-4	chr7	47806784	47806928	+	399		chr2-2	chr2	119337906	119338036	+	53.5
chr2-1	chr2	85708755	85708899	+	398.3		chr8-3	chr8	128157410	128157540	+	53
chr3-3	chr3	74643825	74643969	+	388.3		chr10-1	chr10	122121148	122121278	+	52.5
chr8-3	chr8	73631555	73631699	+	381.7		chr6-2	chr6	49664921	49665051	+	50.9
chr3-4	chr3	127304359	127304503	+	374.5		chr16-11	chr16	78123168	78123298	+	50.4
chr10-1	chr10	1324934	1325078	+	374.5		chr3-2	chr3	59606033	59606163	+	49.4
chr15-3	chr15	98803846	98803990	+	373.4		chr15-2	chr15	82919553	82919683	+	48.4
chr3-2	chr3	132237902	132238046	+	369		chr2-3	chr2	223220395	223220525	+	46.9
chr5-2	chr5	172533814	172533958	+	369		chr1-3	chr1	231684531	231684661	+	46.4
chr5-1	chr5	95989776	95989920	+	355.1		chr3-3	chr3	24140197	24140327	+	45.9
chr1-3	chr1	229208925	229209069	+	354.8		chr5-5	chr5	166062849	166062979	+	45.9
chr2-3	chr2	222796858	222797002	+	353		chr1-4	chr1	32502060	32502190	+	44.9
chr13-3	chr13	108957463	108957607	+	340.3		chr11-4	chr11	71113195	71113325	+	44.4
chr5-3	chr5	77139028	77139172	+	339.9		chr21-1	chr21	16080057	16080187	+	43.9
chr7-5	chr7	110759185	110759329	+	339.9		chr12-2	chr12	111067677	111067807	+	43.4
chr21-2	chr21	34737050	34737194	+	339.2		chr13-6	chr13	44854757	44854887	+	43.4
chr11-4	chr11	66186540	66186684	+	334		chr15-4	chr15	89129870	89130000	+	42.9
chr4-3	chr4	169168286	169168430	+	321.9		chr8-5	chr8	74576615	74576745	+	42.4
chr8-5	chr8	133326903	133327047	+	321.2		chr2-4	chr2	206823321	206823451	+	41.9
chr13-4	chr13	109396346	109396490	+	321.2		chr8-7	chr8	48649283	48649413	+	41.9
chr8-4	chr8	90001725	90001869	+	320.5		chr11-5	chr11	121041227	121041357	+	41.9
chr13-5	chr13	109509642	109509786	+	319.5		chr15-3	chr15	98803828	98803958	+	41.9
chr7-6	chr7	131111894	131112038	+	317.8		chrX-3	chrX	67105569	67105699	+	41.9
chr13-2	chr13	110541379	110541523	+	317.4		chr2-6	chr2	9001214	9001344	+	40.9
chr12-2	chr12	97568788	97568932	+	316.4		chr4-1	chr4	77564240	77564370	+	40.9
chr1-2	chr1	7971334	7971478	+	311.6		chr8-6	chr8	129352952	129353082	+	40.9
chr21-6	chr21	36854402	36854546	+	311.6		chr12-4	chr12	121300173	121300303	+	40.9
chr15-4	chr15	79778477	79778621	+	310.2		chr13-5	chr13	111247711	111247841	+	40.9
chr22-1	chr22	25628678	25628822	+	309.1		chr1-5	chr1	8259186	8259316	+	40.3
chr4-5	chr4	76526554	76526698	+	308.8		chr7-1	chr7	67470504	67470634	+	40.3
chr21-4	chr21	45433142	45433286	+	304.6		chr15-5	chr15	89809328	89809458	+	38.8
chr8-9	chr8	48649261	48649405	+	303.6		chr5-6	chr5	96338711	96338841	+	38.3
chr3-17	chr3	195699960	195700104	+	303.3		chr11-6	chr11	57503041	57503171	+	38.3
chr7-7	chr7	90231409	90231553	+	301.5		chr12-5	chr12	73053974	73054104	+	38.3
chr1-4	chr1	8259279	8259423	+	298.8		chrX-4	chrX	67044244	67044374	+	37.8
chr2-4	chr2	28661627	28661771	+	297.4		chr7-2	chr7	90231382	90231512	+	36.8
chr4-2	chr4	82615006	82615150	+	295.6		chr12-3	chr12	64590312	64590442	+	36.8
chr6-4	chr6	25659743	25659887	+	293.6		chr12-7	chr12	97568777	97568907	+	36.8
chr8-10	chr8	93226383	93226527	+	293.6		chr6-3	chr6	35722582	35722712	+	36.3
chr10-2	chr10	1320916	1321060	+	289.8		chr2-7	chr2	101895940	101896070	+	35.8
chr7-8	chr7	111262531	111262675	+	288.7		chr3-5	chr3	117610229	117610359	+	35.8
chr8-7	chr8	73634977	73635121	+	288.7		chr22-1	chr22	29517771	29517901	+	35.8
chr8-8	chr8	127243850	127243994	+	288		chr8-8	chr8	39832195	39832325	+	35.3
chr3-6	chr3	37082380	37082524	+	286		chr11-7	chr11	93189595	93189725	+	35.3
chr8-6	chr8	57424108	57424252	+	284.9		chrX-5	chrX	67647127	67647257	+	35.3
chr21-5	chr21	45568819	45568963	+	284.6		chr1-6	chr1	9553791	9553921	+	34.8
chr5-7	chr5	60387099	60387243	+	279.7		chr7-4	chr7	90227445	90227575	+	34.8
chr6-5	chr6	25330090	25330234	+	279.7		chr13-7	chr13	110541376	110541506	+	34.8
chr1-6	chr1	228667257	228667401	+	279.4		chr4-2	chr4	153269790	153269920	+	34.3
chr2-2	chr2	128584651	128584795	+	274.9		chr2-5	chr2	99999068	99999198	+	33.8
chr13-8	chr13	44854785	44854929	+	274.9		chr12-10	chr12	46793107	46793237	+	33.8
chr19-1	chr19	32910944	32911088	+	270.4		chr14-1	chr14	106846332	106846462	+	33.3
chr6-3	chr6	110952484	110952628	+	268		chr17-2	chr17	37168853	37168983	+	33.3
chr5-4	chr5	59617569	59617713	+	265.2		chr11-8	chr11	114162963	114163093	+	32.8
chr15-5	chr15	75532455	75532599	+	264.5		chr12-6	chr12	46494019	46494149	+	32.8
chr14-2	chr14	33388991	33389135	+	263.5		chr15-6	chr15	81388447	81388577	+	32.8
chr5-6	chr5	124656195	124656339	+	262.1		chr16-16	chr16	10520577	10520707	+	32.8
chr11-5	chr11	68082734	68082878	+	261.1		chr3-4	chr3	59541519	59541649	+	32.3
chr9-6	chr9	123049936	123050080	+	260		chr7-5	chr7	38241296	38241426	+	32.3
chr7-10	chr7	96349627	96349771	+	256.2		chr8-10	chr8	39001330	39001460	+	32.3
chr10-4	chr10	21293346	21293490	+	254.8		chr8-9	chr8	77513226	77513356	+	32.3
chr8-12	chr8	58879586	58879730	+	254.5		chr13-8	chr13	109730675	109730805	+	32.3
chr12-3	chr12	132493640	132493784	+	251.7		chr1-13	chr1	198837633	198837763	+	31.8
chr5-9	chr5	95857365	95857509	+	250.7		chr5-7	chr5	1889175	1889305	+	31.8
chr3-5	chr3	155233381	155233525	+	250.3		chr8-16	chr8	47735207	47735337	+	31.8
chr11-6	chr11	121041219	121041363	+	249.7		chr1-8	chr1	94744080	94744210	+	30.8
chr10-3	chr10	13991505	13991649	+	248.6		chr2-8	chr2	85708768	85708898	+	30.8
chr2-7	chr2	119337887	119338031	+	247.9		chr12-9	chr12	94592139	94592269	+	30.8
chr14-1	chr14	32565022	32565166	+	246.9		chr7-9	chr7	130368877	130369007	+	30.3
chr18-2	chr18	14935793	14935937	+	246.9		chr12-11	chr12	65568041	65568171	+	30.3
chr21-8	chr21	41560431	41560575	+	246.5		chr12-8	chr12	94889670	94889800	+	30.3
chr7-32	chr7	157777456	157777600	+	245.5		chr21-4	chr21	31267762	31267892	+	30.3
chr13-9	chr13	24202338	24202482	+	245.2		chr5-8	chr5	14717197	14717327	+	29.8
chr1-5	chr1	154815664	154815808	+	243.4		chr2-12	chr2	137893302	137893432	+	29.3
chr2-11	chr2	236074358	236074502	+	243.1		chr2-10	chr2	226738890	226739020	+	29.3
chr17-2	chr17	49391207	49391351	+	242.4		chr7-3	chr7	90706423	90706553	+	29.3
chr7-21	chr7	157995122	157995266	+	241.7		chr9-1	chr9	22955125	22955255	+	29.3
chr5-12	chr5	124689802	124689946	+	240.3		chr17-3	chr17	82152676	82152806	+	29.3
chrX-1	chrX	66907135	66907279	+	238.2		chr18-1	chr18	31369606	31369736	+	29.3
chr1-10	chr1	8300132	8300276	+	237.6		chr20-5	chr20	61786443	61786573	+	29.3
chr1-9	chr1	11569733	11569877	+	236.9		chr1-9	chr1	5727325	5727455	+	28.7
chr8-13	chr8	68731898	68732042	+	236.9		chr2-9	chr2	221610758	221610888	+	28.7
chr5-5	chr5	31825324	31825468	+	236.2		chr11-9	chr11	68082750	68082880	+	28.7
chr21-7	chr21	37659155	37659299	+	236.2		chr12-12	chr12	101616186	101616316	+	28.7
chr3-7	chr3	37293824	37293968	+	235.5		chr15-7	chr15	23546307	23546437	+	28.7
chr7-9	chr7	37333132	37333276	+	235.1		chr8-14	chr8	39025789	39025919	+	28.2
chr4-4	chr4	88515048	88515192	+	234.8		chr8-15	chr8	79906982	79907112	+	28.2
chr1-7	chr1	95332846	95332990	+	234.4		chr9-2	chr9	35258797	35258927	+	28.2
chr15-7	chr15	86015185	86015329	+	234.1		chr10-2	chr10	74960719	74960849	+	28.2
chrX-3	chrX	67747261	67747405	+	234.1		chr11-10	chr11	134497686	134497816	+	28.2
chr12-5	chr12	433974	434118	+	233.4		chr14-2	chr14	73660632	73660762	+	28.2
chr13-10	chr13	85373526	85373670	+	232.7		chr21-8	chr21	38753551	38753681	+	28.2
chr7-13	chr7	138007913	138008057	+	232.4		chr2-13	chr2	236680071	236680201	+	27.7
chr19-2	chr19	50889789	50889933	+	232.4		chr4-7	chr4	88515069	88515199	+	27.7
chr3-90	chr3	5497838	5497982	+	232		chr5-13	chr5	59231588	59231718	+	27.7
chr5-8	chr5	96338704	96338848	+	232		chr13-9	chr13	104374586	104374716	+	27.7
chr7-11	chr7	87423945	87424089	+	231		chr21-5	chr21	41520684	41520814	+	27.7
chr9-3	chr9	14106835	14106979	+	230.3		chr3-6	chr3	7382491	7382621	+	27.2
chr2-13	chr2	9001231	9001375	+	229.9		chr4-3	chr4	105911080	105911210	+	27.2
chr17-4	chr17	82152663	82152807	+	229.9		chr5-10	chr5	120053330	120053460	+	27.2
chr22-2	chr22	29517780	29517924	+	229.9		chr6-4	chr6	106431485	106431615	+	27.2
chr2-6	chr2	108632468	108632612	+	229.3		chr8-12	chr8	70951468	70951598	+	27.2
chr5-10	chr5	169933817	169933961	+	228.9		chr8-11	chr8	123024644	123024774	+	27.2
chr3-10	chr3	117610194	117610338	+	225.8		chr14-5	chr14	89572650	89572780	+	27.2
chr17-3	chr17	72149920	72150064	+	224.4		chr3-13	chr3	42562626	42562756	+	26.7
chr21-11	chr21	41580329	41580473	+	224.4		chr7-6	chr7	104185445	104185575	+	26.7
chr6-11	chr6	34462642	34462786	+	224.1		chr9-4	chr9	108789883	108790013	+	26.7
chr1-8	chr1	228805195	228805339	+	223		chr1-11	chr1	56788272	56788402	+	26.2
chr20-2	chr20	23090707	23090851	+	223		chr6-5	chr6	134630552	134630682	+	26.2
chr10-5	chr10	122121140	122121284	+	222.3		chr7-8	chr7	74199470	74199600	+	26.2
chr5-17	chr5	6519660	6519804	+	219.6		chr7-7	chr7	138096578	138096708	+	26.2
chr21-9	chr21	30580287	30580431	+	219.6		chr9-5	chr9	109903504	109903634	+	26.2
chr11-9	chr11	68090878	68091022	+	218.9		chr11-11	chr11	41984154	41984284	+	26.2
chr13-6	chr13	109576335	109576479	+	218.5		chr14-4	chr14	52545759	52545889	+	26.2
chr17-5	chr17	82114066	82114210	+	218.2		chr19-2	chr19	46300990	46301120	+	26.2
chr2-12	chr2	44102979	44103123	+	217.8		chr20-4	chr20	54985171	54985301	+	26.2
chr3-11	chr3	59606035	59606179	+	217.8		chr21-6	chr21	38080980	38081110	+	26.2
chr9-2	chr9	110189224	110189368	+	217.8		chr1-12	chr1	57301386	57301516	+	25.7
chr12-8	chr12	121300179	121300323	+	217.8		chr3-7	chr3	74643847	74643977	+	25.7
chr15-6	chr15	74643021	74643165	+	216.8		chr3-9	chr3	82056421	82056551	+	25.7
chr2-8	chr2	67446761	67446905	+	216.1		chr4-4	chr4	142913155	142913285	+	25.7
chr3-8	chr3	37753447	37753591	+	216.1		chr5-18	chr5	77139042	77139172	+	25.7
chr3-9	chr3	161644928	161645072	+	216.1		chr8-20	chr8	38509703	38509833	+	25.7
chr6-7	chr6	148258824	148258968	+	216.1		chr9-7	chr9	107825996	107826126	+	25.7
chr15-12	chr15	100760509	100760653	+	216.1		chr12-14	chr12	71787042	71787172	+	25.7
chr17-6	chr17	57253443	57253587	+	216.1		chr15-8	chr15	32823899	32824029	+	25.7
chr1-11	chr1	32502032	32502176	+	215.8		chr5-24	chr5	16547610	16547740	+	25.2
chr9-4	chr9	120877757	120877901	+	215.8		chr5-21	chr5	169933848	169933978	+	25.2
chr6-10	chr6	24961204	24961348	+	214.7		chr7-14	chr7	117364558	117364688	+	25.2
chr11-15	chr11	57503037	57503181	+	214.4		chr7-12	chr7	132100620	132100750	+	25.2
chr12-4	chr12	71787040	71787184	+	214.4		chr8-13	chr8	84830530	84830660	+	25.2
chr8-17	chr8	74576599	74576743	+	214		chr10-4	chr10	86665062	86665192	+	25.2
chr8-20	chr8	37864111	37864255	+	213.7		chr21-10	chr21	36509002	36509132	+	25.2
chr6-6	chr6	134853471	134853615	+	212.3		chr1-10	chr1	51948814	51948944	+	24.7
chr7-22	chr7	110754784	110754928	+	210.6		chr5-15	chr5	135951339	135951469	+	24.7
chr5-11	chr5	59790996	59791140	+	210.2		chr8-17	chr8	133455794	133455924	+	24.7
chr5-18	chr5	39905448	39905592	+	209.9		chr9-3	chr9	83132954	83133084	+	24.7
chr18-5	chr18	44840048	44840192	+	209.5		chr15-9	chr15	33030471	33030601	+	24.7
chr21-10	chr21	38262408	38262552	+	209.5		chr15-10	chr15	86015172	86015302	+	24.7
chr2-5	chr2	49307096	49307240	+	208.9		chr20-2	chr20	18006193	18006323	+	24.7
chr8-19	chr8	39001341	39001485	+	208.5		chr20-3	chr20	57773360	57773490	+	24.7
chr20-3	chr20	55777752	55777896	+	208.5		chrX-6	chrX	66868966	66869096	+	24.7
chr6-8	chr6	49664911	49665055	+	207.1		chr5-17	chr5	114473695	114473825	+	24.2
chr4-6	chr4	95118947	95119091	+	206.8		chr11-14	chr11	7635913	7636043	+	24.2
chr7-15	chr7	23981893	23982037	+	206.8		chr11-16	chr11	20510948	20511078	+	24.2
chr6-18	chr6	35725722	35725866	+	206.4		chr13-11	chr13	42924375	42924505	+	24.2
chr7-14	chr7	97064123	97064267	+	206.4		chr13-12	chr13	44849550	44849680	+	24.2
chrX-2	chrX	67647134	67647278	+	205.7		chr15-12	chr15	36498216	36498346	+	24.2
chr4-9	chr4	77564254	77564398	+	205.4		chr22-3	chr22	45118743	45118873	+	24.2
chr7-23	chr7	107812085	107812229	+	204.7		chr3-8	chr3	148625443	148625573	+	23.7
chr8-15	chr8	71997006	71997150	+	204.7		chr4-10	chr4	76571404	76571534	+	23.7
chr2-9	chr2	7302202	7302346	+	204.4		chr5-16	chr5	40307105	40307235	+	23.7
chr9-5	chr9	35790260	35790404	+	204.4		chr8-18	chr8	73095570	73095700	+	23.7
chr2-10	chr2	178281959	178282103	+	204		chr11-13	chr11	131415899	131416029	+	23.7
chr15-14	chr15	94249000	94249144	+	203		chr14-3	chr14	64515324	64515454	+	23.7
chr11-10	chr11	130430101	130430245	+	202.6		chr17-9	chr17	55607746	55607876	+	23.7
chr14-3	chr14	59263074	59263218	+	201.9		chr22-2	chr22	45190603	45190733	+	23.7
chr15-8	chr15	94604050	94604194	+	201.9		chr1-17	chr1	98344478	98344608	+	23.2
chr20-5	chr20	38109283	38109427	+	201.6		chr2-14	chr2	168087023	168087153	+	23.2
chr11-7	chr11	125893193	125893337	+	201.2		chr2-17	chr2	178909699	178909829	+	23.2
chr12-6	chr12	16436214	16436358	+	200.9		chr4-6	chr4	73895598	73895728	+	23.2
chr3-12	chr3	76429920	76430064	+	200.6		chr5-14	chr5	96157724	96157854	+	23.2
chr7-12	chr7	40570368	40570512	+	200.2		chr6-7	chr6	33717319	33717449	+	23.2
chr3-13	chr3	106573640	106573784	+	199.5		chr6-8	chr6	160375262	160375392	+	23.2
chr7-18	chr7	50858224	50858368	+	198.8		chr8-19	chr8	27282579	27282709	+	23.2
chr5-13	chr5	135951297	135951441	+	198.5		chr9-8	chr9	14106829	14106959	+	23.2
chr7-20	chr7	117982581	117982725	+	198.5		chr9-6	chr9	24381381	24381511	+	23.2
chr13-11	chr13	109411590	109411734	+	198.5		chr9-11	chr9	86405336	86405466	+	23.2
chr21-15	chr21	16080069	16080213	+	198.5		chr11-18	chr11	114130060	114130190	+	23.2
chr6-15	chr6	34603024	34603168	+	198.1		chr12-15	chr12	17194302	17194432	+	23.2
chr8-14	chr8	80066158	80066302	+	198.1		chr13-10	chr13	24202337	24202467	+	23.2
chr11-12	chr11	63634658	63634802	+	197.8		chr13-14	chr13	109570504	109570634	+	23.2
chr18-1	chr18	13302739	13302883	+	197.8		chr1-14	chr1	93502044	93502174	+	22.7
chr15-9	chr15	36498203	36498347	+	197.4		chr2-15	chr2	147487982	147488112	+	22.7
chr2-14	chr2	178909693	178909837	+	195.7		chr4-5	chr4	94680285	94680415	+	22.7
chr13-12	chr13	110837356	110837500	+	195.7		chr5-19	chr5	55921708	55921838	+	22.7
chr6-16	chr6	134630543	134630687	+	195.4		chr5-27	chr5	147911551	147911681	+	22.7
chr17-7	chr17	78211212	78211356	+	195		chr6-13	chr6	151233046	151233176	+	22.7
chr8-11	chr8	58877604	58877748	+	194		chr8-29	chr8	53228035	53228165	+	22.7
chr13-13	chr13	109899503	109899647	+	194		chr11-12	chr11	63634700	63634830	+	22.7
chr15-11	chr15	98779066	98779210	+	192.6		chr15-14	chr15	92639201	92639331	+	22.7
chr21-12	chr21	17462531	17462675	+	192.6		chr21-7	chr21	28440024	28440154	+	22.7
chr8-30	chr8	101438491	101438635	+	191.6		chr2-16	chr2	164850317	164850447	+	22.2
chr18-3	chr18	13222908	13223052	+	189.5		chr3-12	chr3	188948048	188948178	+	22.2
chr6-13	chr6	35726892	35727036	+	189.1		chr6-10	chr6	106097746	106097876	+	22.2
chr8-23	chr8	101495322	101495466	+	189.1		chr7-10	chr7	23981839	23981969	+	22.2
chr21-17	chr21	36506161	36506305	+	189.1		chr7-13	chr7	80210582	80210712	+	22.2
chr4-7	chr4	163107343	163107487	+	188.8		chr8-23	chr8	85312907	85313037	+	22.2
chr12-7	chr12	94592135	94592279	+	188.8		chr8-22	chr8	107417893	107418023	+	22.2
chr1-12	chr1	231684505	231684649	+	188.5		chr11-15	chr11	26910757	26910887	+	22.2
chr6-14	chr6	53704782	53704926	+	188.5		chr13-15	chr13	34335707	34335837	+	22.2
chr11-8	chr11	102026360	102026504	+	188.1		chr17-5	chr17	41264719	41264849	+	22.2
chr12-12	chr12	94562127	94562271	+	188.1		chr17-7	chr17	69498675	69498805	+	22.2
chr11-11	chr11	66127571	66127715	+	187.8		chr20-6	chr20	10658800	10658930	+	22.2
chr14-4	chr14	80325108	80325252	+	187.8		chrX-7	chrX	2678738	2678868	+	22.2
chr1-15	chr1	154836080	154836224	+	187.1		chr1-16	chr1	156616590	156616720	+	21.7
chr7-19	chr7	111408493	111408637	+	187.1		chr3-14	chr3	122752648	122752778	+	21.7
chr4-10	chr4	116346854	116346998	+	186.7		chr9-13	chr9	14027300	14027430	+	21.7
chr6-9	chr6	89941558	89941702	+	186.7		chr9-9	chr9	33878780	33878910	+	21.7
chr13-15	chr13	26924301	26924445	+	186.4		chr9-14	chr9	90921237	90921367	+	21.7
chr6-12	chr6	137804795	137804939	+	186		chr18-2	chr18	58285834	58285964	+	21.7
chr15-10	chr15	82919593	82919737	+	185.3		chr2-20	chr2	134839760	134839890	+	21.2
chr3-15	chr3	59541492	59541636	+	185		chr5-25	chr5	137192560	137192690	+	21.2
chr13-14	chr13	109355790	109355934	+	184		chr6-6	chr6	21557025	21557155	+	21.2
chr21-16	chr21	19567599	19567743	+	183.6		chr7-29	chr7	12941648	12941778	+	21.2
chr7-24	chr7	69861340	69861484	+	183.3		chr9-21	chr9	85591519	85591649	+	21.2
chr8-22	chr8	47526164	47526308	+	183.3		chr9-10	chr9	109241311	109241441	+	21.2
chr1-13	chr1	19613471	19613615	+	182.9		chr10-5	chr10	78729983	78730113	+	21.2
chr8-25	chr8	129352928	129353072	+	182.6		chr13-17	chr13	50428353	50428483	+	21.2
chr8-21	chr8	107417891	107418035	+	182.2		chr13-23	chr13	112012057	112012187	+	21.2
chr21-14	chr21	33273124	33273268	+	182.2		chr15-11	chr15	62899147	62899277	+	21.2
chr5-19	chr5	109654257	109654401	+	181.9		chr19-4	chr19	12991414	12991544	+	21.2
chr7-27	chr7	127718655	127718799	+	181.9		chr20-9	chr20	12030608	12030738	+	21.2
chr5-23	chr5	181263746	181263890	+	181.5		chr20-10	chr20	38109298	38109428	+	21.2
chr7-30	chr7	89960256	89960400	+	181.2		chr21-15	chr21	28957846	28957976	+	21.2
chr10-6	chr10	96864442	96864586	+	181.2		chr21-11	chr21	41580320	41580450	+	21.2
chr7-17	chr7	134293159	134293303	+	180.5		chr1-23	chr1	184423040	184423170	+	20.7
chr1-14	chr1	229229987	229230131	+	180.2		chr2-25	chr2	44102978	44103108	+	20.7
chr17-12	chr17	80760789	80760933	+	180.2		chr3-16	chr3	72306958	72307088	+	20.7
chr6-17	chr6	33730788	33730932	+	179.8		chr3-11	chr3	177788005	177788135	+	20.7
chr1-21	chr1	155017363	155017507	+	179.1		chr4-23	chr4	101211448	101211578	+	20.7
chr4-8	chr4	128660372	128660516	+	179.1		chr5-20	chr5	60304061	60304191	+	20.7
chr7-16	chr7	88303564	88303708	+	179.1		chr5-34	chr5	73541625	73541755	+	20.7
chr5-26	chr5	95719841	95719985	+	178.4		chr5-23	chr5	122004276	122004406	+	20.7
chr11-13	chr11	68651860	68652004	+	177.4		chr5-42	chr5	124997975	124998105	+	20.7
chr3-19	chr3	70072239	70072383	+	177		chr7-22	chr7	95550280	95550410	+	20.7
chr21-21	chr21	39137947	39138091	+	177		chr8-24	chr8	58636642	58636772	+	20.7
chr4-11	chr4	45149328	45149472	+	176.7		chr8-21	chr8	80246847	80246977	+	20.7
chr9-7	chr9	31335923	31336067	+	176.7		chr8-27	chr8	95101032	95101162	+	20.7
chr3-14	chr3	156906460	156906604	+	176.4		chr11-19	chr11	114164033	114164163	+	20.7
chr8-16	chr8	132222633	132222777	+	176.4		chr13-22	chr13	111658786	111658916	+	20.7
chr8-18	chr8	77968880	77969024	+	175.7		chr21-12	chr21	41046009	41046139	+	20.7
chr8-29	chr8	19767483	19767627	+	175		chr21-9	chr21	42731586	42731716	+	20.7
chr8-24	chr8	52997597	52997741	+	174.6		chr1-30	chr1	91745508	91745638	+	20.2
chr22-3	chr22	49017708	49017852	+	174.6		chr2-26	chr2	49449650	49449780	+	20.2
chr5-16	chr5	1889152	1889296	+	174.3		chr2-18	chr2	71700282	71700412	+	20.2
chr12-9	chr12	121931739	121931883	+	173.9		chr2-30	chr2	233953426	233953556	+	20.2
chr9-11	chr9	90919999	90920143	+	173.6		chr4-11	chr4	91038101	91038231	+	20.2
chr10-8	chr10	35690694	35690838	+	173.6		chr6-9	chr6	49906953	49907083	+	20.2
chr7-28	chr7	90706399	90706543	+	173.2		chr7-18	chr7	110754779	110754909	+	20.2
chr12-10	chr12	73054019	73054163	+	172.9		chr7-19	chr7	136023524	136023654	+	20.2
chr21-20	chr21	38080986	38081130	+	172.2		chr9-12	chr9	107698878	107699008	+	20.2
chr10-9	chr10	84632990	84633134	+	171.9		chr11-23	chr11	42756737	42756867	+	20.2
chr14-5	chr14	55942093	55942237	+	171.9		chr12-17	chr12	28278618	28278748	+	20.2
chrX-5	chrX	67789949	67790093	+	171.9		chr12-16	chr12	56759491	56759621	+	20.2
chr18-6	chr18	10041209	10041353	+	171.2		chr13-13	chr13	105816701	105816831	+	20.2
chr15-13	chr15	35308835	35308979	+	170.8		chr13-16	chr13	108340575	108340705	+	20.2
chr20-8	chr20	51121452	51121596	+	170.8		chr17-8	chr17	52085773	52085903	+	20.2
chr2-29	chr2	174806768	174806912	+	170.5		chr22-4	chr22	47292571	47292701	+	20.2
chr5-14	chr5	60010324	60010468	+	170.1		chrX-11	chrX	12088510	12088640	+	20.2
chr19-5	chr19	50850798	50850942	+	169.8		chr1-25	chr1	63928867	63928997	+	19.7
chr7-26	chr7	107786085	107786229	+	169.4		chr1-31	chr1	69088613	69088743	+	19.7
chr15-15	chr15	99760169	99760313	+	169.4		chr3-10	chr3	99857265	99857395	+	19.7
chr19-4	chr19	15495301	15495445	+	169.4		chr4-27	chr4	94516109	94516239	+	19.7
chr1-18	chr1	63912674	63912818	+	168.4		chr6-17	chr6	5167621	5167751	+	19.7
chr3-16	chr3	24140165	24140309	+	168.4		chr6-12	chr6	25330066	25330196	+	19.7
chr10-10	chr10	86904847	86904991	+	168.4		chr6-19	chr6	25414917	25415047	+	19.7
chr11-14	chr11	35621403	35621547	+	168.4		chr8-31	chr8	65305252	65305382	+	19.7
chr21-13	chr21	30216179	30216323	+	168.4		chr10-8	chr10	23828046	23828176	+	19.7
chr11-17	chr11	15668838	15668982	+	167.7		chr12-13	chr12	111560269	111560399	+	19.7
chr12-11	chr12	130640141	130640285	+	167		chr13-18	chr13	88948688	88948818	+	19.7
chr1-25	chr1	9436416	9436560	+	166.3		chr15-13	chr15	23599218	23599348	+	19.7
chr2-21	chr2	176612804	176612948	+	166.3		chr17-6	chr17	32628294	32628424	+	19.7
chr11-19	chr11	93623866	93624010	+	166		chr18-5	chr18	44840074	44840204	+	19.7
chr13-141	chr13	110481871	110482015	+	166		chrX-9	chrX	77692100	77692230	+	19.7
chr1-33	chr1	156616595	156616739	+	165.6		chr4-21	chr4	128660401	128660531	+	19.2
chr1-32	chr1	229273928	229274072	+	165.6		chr4-17	chr4	148692344	148692474	+	19.2
chr1-19	chr1	151925606	151925750	+	164.9		chr4-18	chr4	163110008	163110138	+	19.2
chr3-18	chr3	188635373	188635517	+	164.9		chr5-35	chr5	137209788	137209918	+	19.2
chr8-33	chr8	38509682	38509826	+	164.6		chr5-46	chr5	143561397	143561527	+	19.2
chr3-21	chr3	155082615	155082759	+	164.2		chr6-16	chr6	142376199	142376329	+	19.2
chr5-24	chr5	96333181	96333325	+	164.2		chr7-11	chr7	111803477	111803607	+	19.2
chr5-20	chr5	127479692	127479836	+	164.2		chr8-25	chr8	68854542	68854672	+	19.2
chr1-29	chr1	116323190	116323334	+	163.9		chr8-26	chr8	72049079	72049209	+	19.2
chr7-35	chr7	112160868	112161012	+	163.9		chr11-17	chr11	111138048	111138178	+	19.2
chr11-22	chr11	130025465	130025609	+	163.9		chr12-18	chr12	102342708	102342838	+	19.2
chr2-18	chr2	188573512	188573656	+	163.6		chr17-16	chr17	55730967	55731097	+	19.2
chr3-23	chr3	23160179	23160323	+	163.6		chr20-7	chr20	8219563	8219693	+	19.2
chr8-34	chr8	39025804	39025948	+	163.6		chr1-18	chr1	154836085	154836215	+	18.7
chr17-9	chr17	35821458	35821602	+	163.6		chr2-29	chr2	102120786	102120916	+	18.7
chr20-7	chr20	12030568	12030712	+	163.6		chr3-17	chr3	106573645	106573775	+	18.7
chr1-31	chr1	169568543	169568687	+	163.2		chr3-15	chr3	132237951	132238081	+	18.7
chr7-31	chr7	51140977	51141121	+	162.9		chr3-25	chr3	174341147	174341277	+	18.7
chr20-4	chr20	55750703	55750847	+	162.9		chr3-26	chr3	178517028	178517158	+	18.7
chr4-18	chr4	42993811	42993955	+	162.5		chr4-15	chr4	41077813	41077943	+	18.7
chr6-19	chr6	93940494	93940638	+	162.5		chr4-35	chr4	81377393	81377523	+	18.7
chr8-28	chr8	76963600	76963744	+	162.5		chr4-13	chr4	158796574	158796704	+	18.7
chr9-10	chr9	89868209	89868353	+	162.5		chr5-40	chr5	123397574	123397704	+	18.7
chr1-26	chr1	5727330	5727474	+	162.2		chr5-26	chr5	138198839	138198969	+	18.7
chr9-9	chr9	108789871	108790015	+	161.8		chr6-11	chr6	27106525	27106655	+	18.7
chr8-32	chr8	126379410	126379554	+	161.5		chr7-16	chr7	11228699	11228829	+	18.7
chr12-16	chr12	88267843	88267987	+	161.5		chr7-21	chr7	30970705	30970835	+	18.7
chr21-26	chr21	46189192	46189336	+	161.5		chr7-15	chr7	69861339	69861469	+	18.7
chr11-16	chr11	75509326	75509470	+	160.8		chr7-17	chr7	106217328	106217458	+	18.7
chr21-19	chr21	37066606	37066750	+	160.8		chr8-35	chr8	127101765	127101895	+	18.7
chr13-18	chr13	110014973	110015117	+	160.4		chr9-25	chr9	123941784	123941914	+	18.7
chr19-3	chr19	47532365	47532509	+	160.4		chr12-20	chr12	116637016	116637146	+	18.7
chr21-22	chr21	29146209	29146353	+	160.4		chr13-26	chr13	110776730	110776860	+	18.7
chr1-22	chr1	165823919	165824063	+	160.1		chr14-6	chr14	75535996	75536126	+	18.7
chr5-21	chr5	14722082	14722226	+	160.1		chr17-10	chr17	56808653	56808783	+	18.7
chr7-25	chr7	80335077	80335221	+	160.1		chr21-14	chr21	23524588	23524718	+	18.7
chr18-4	chr18	8299142	8299286	+	160.1		chr21-17	chr21	42716190	42716320	+	18.7
chr10-7	chr10	1420127	1420271	+	159.8		chr1-26	chr1	185011273	185011403	+	18.2
chr12-13	chr12	94713253	94713397	+	159.8		chr1-28	chr1	228728417	228728547	+	18.2
chr22-4	chr22	42991024	42991168	+	159.4		chr1-29	chr1	229273906	229274036	+	18.2
chr5-27	chr5	137214938	137215082	+	159.1		chr3-23	chr3	132267758	132267888	+	18.2
chr7-38	chr7	90227443	90227587	+	159.1		chr5-39	chr5	96333204	96333334	+	18.2
chr2-15	chr2	26623964	26624108	+	158.7		chr5-56	chr5	159186357	159186487	+	18.2
chr6-25	chr6	20056416	20056560	+	157.7		chr8-37	chr8	60899934	60900064	+	18.2
chr21-24	chr21	27806299	27806443	+	157.7		chr8-50	chr8	62034489	62034619	+	18.2
chr21-23	chr21	30227199	30227343	+	157.3		chr8-34	chr8	107614646	107614776	+	18.2
chr1-24	chr1	175590920	175591064	+	157		chr9-22	chr9	102206561	102206691	+	18.2
chrX-4	chrX	66899777	66899921	+	156.6		chr9-16	chr9	130873430	130873560	+	18.2
chr4-13	chr4	72974802	72974946	+	156.3		chr10-6	chr10	57759887	57760017	+	18.2
chr7-51	chr7	38241279	38241423	+	156.3		chr11-29	chr11	48041985	48042115	+	18.2
chr8-27	chr8	95101391	95101535	+	156.3		chr12-27	chr12	6430917	6431047	+	18.2
chr13-17	chr13	44870618	44870762	+	156.3		chr13-24	chr13	50366274	50366404	+	18.2
chr20-6	chr20	58031743	58031887	+	156.3		chr15-21	chr15	54097128	54097258	+	18.2
chr9-8	chr9	120568302	120568446	+	155.6		chr17-12	chr17	82061635	82061765	+	18.2
chr1-23	chr1	95370488	95370632	+	154.6		chr18-4	chr18	31034643	31034773	+	18.2
chr1-34	chr1	179978318	179978462	+	154.6		chr19-7	chr19	4991687	4991817	+	18.2
chr3-24	chr3	41632568	41632712	+	154.6		chr21-19	chr21	30216162	30216292	+	18.2
chr7-33	chr7	11450397	11450541	+	154.6		chr21-22	chr21	36788397	36788527	+	18.2
chr10-12	chr10	112332658	112332802	+	154.6		chr21-23	chr21	40583161	40583291	+	18.2
chr8-38	chr8	37310670	37310814	+	154.2		chr1-21	chr1	14738365	14738495	+	17.7
chr5-29	chr5	33487376	33487520	+	153.9		chr1-24	chr1	207032019	207032149	+	17.7
chr7-45	chr7	105345872	105346016	+	153.9		chr2-47	chr2	150494638	150494768	+	17.7
chr12-14	chr12	456272	456416	+	153.9		chr3-18	chr3	32745474	32745604	+	17.7
chr21-28	chr21	40583160	40583304	+	153.2		chr3-19	chr3	81554450	81554580	+	17.7
chr21-30	chr21	43343243	43343387	+	153.2		chr3-27	chr3	183765560	183765690	+	17.7
chr6-22	chr6	34598802	34598946	+	152.5		chr6-23	chr6	142285730	142285860	+	17.7
chr8-35	chr8	58662726	58662870	+	152.5		chr7-30	chr7	78709787	78709917	+	17.7
chr11-20	chr11	114308995	114309139	+	152.1		chr8-44	chr8	58286229	58286359	+	17.7
chr18-7	chr18	6992901	6993045	+	151.8		chr8-32	chr8	67810892	67811022	+	17.7
chr20-11	chr20	18006210	18006354	+	151.8		chr8-43	chr8	93226077	93226207	+	17.7
chr1-17	chr1	8412669	8412813	+	151.5		chr8-33	chr8	101438502	101438632	+	17.7
chr5-15	chr5	137209798	137209942	+	151.5		chr8-36	chr8	133326909	133327039	+	17.7
chr8-39	chr8	19765489	19765633	+	151.5		chr9-17	chr9	108142893	108143023	+	17.7
chr10-11	chr10	111513811	111513955	+	151.1		chr9-19	chr9	111443531	111443661	+	17.7
chr1-20	chr1	209531071	209531215	+	150.8		chr12-22	chr12	27650644	27650774	+	17.7
chr4-14	chr4	41599500	41599644	+	150.8		chr14-8	chr14	99966960	99967090	+	17.7
chr7-36	chr7	113414743	113414887	+	150.8		chr15-17	chr15	31975946	31976076	+	17.7
chr8-45	chr8	118607737	118607881	+	150.8		chr15-23	chr15	92654217	92654347	+	17.7
chr20-42	chr20	54999294	54999438	+	150.8		chr20-8	chr20	40468975	40469105	+	17.7
chr2-17	chr2	61949967	61950111	+	150.4		chr2-21	chr2	5111822	5111952	+	17.1
chr3-27	chr3	111726982	111727126	+	150.4		chr2-27	chr2	150166365	150166495	+	17.1
chr3-20	chr3	156139783	156139927	+	150.4		chr2-28	chr2	173210361	173210491	+	17.1
chr7-29	chr7	11760384	11760528	+	150.4		chr3-21	chr3	37293825	37293955	+	17.1
chr20-9	chr20	15642792	15642936	+	150.4		chr3-20	chr3	154225640	154225770	+	17.1
chr3-26	chr3	157284834	157284978	+	150.1		chr4-14	chr4	20639477	20639607	+	17.1
chr5-40	chr5	149489947	149490091	+	150.1		chr6-18	chr6	36349438	36349568	+	17.1
chr18-8	chr18	1464456	1464600	+	150.1		chr7-31	chr7	80884787	80884917	+	17.1
chr6-24	chr6	34602573	34602717	+	149.7		chr7-20	chr7	83267212	83267342	+	17.1
chr7-40	chr7	11506957	11507101	+	149.7		chr8-51	chr8	75951967	75952097	+	17.1
chr8-49	chr8	95101011	95101155	+	149.7		chr10-7	chr10	6255523	6255653	+	17.1
chr13-19	chr13	111247687	111247831	+	149.7		chr11-26	chr11	7533364	7533494	+	17.1
chr11-21	chr11	48088337	48088481	+	149.4		chr11-21	chr11	83411006	83411136	+	17.1
chr2-16	chr2	168278659	168278803	+	149		chr11-20	chr11	113340048	113340178	+	17.1
chr7-42	chr7	71251864	71252008	+	148.7		chr12-30	chr12	26429176	26429306	+	17.1
chr9-12	chr9	112714838	112714982	+	148.7		chr12-19	chr12	74980790	74980920	+	17.1
chr15-16	chr15	27055101	27055245	+	148.7		chr12-25	chr12	100974851	100974981	+	17.1
chr20-10	chr20	10861612	10861756	+	148.7		chr13-25	chr13	62722057	62722187	+	17.1
chr5-25	chr5	39633331	39633475	+	148.3		chr15-24	chr15	48016991	48017121	+	17.1
chr11-18	chr11	82250892	82251036	+	148.3		chr15-22	chr15	95679945	95680075	+	17.1
chr17-8	chr17	35789090	35789234	+	148.3		chr15-20	chr15	98952682	98952812	+	17.1
chr21-25	chr21	38753543	38753687	+	148.3		chr18-7	chr18	14935756	14935886	+	17.1
chr4-20	chr4	42734521	42734665	+	147.7		chr18-3	chr18	74282707	74282837	+	17.1
chr4-12	chr4	67403365	67403509	+	147.7		chr19-3	chr19	51960563	51960693	+	17.1
chr20-12	chr20	47334238	47334382	+	147.3		chr21-16	chr21	26138714	26138844	+	17.1
chr5-22	chr5	151469903	151470047	+	147		chr1-33	chr1	8412634	8412764	+	16.6
chr6-23	chr6	168369996	168370140	+	147		chr2-33	chr2	35614731	35614861	+	16.6
chr8-31	chr8	101583926	101584070	+	147		chr2-23	chr2	168278702	168278832	+	16.6
chr8-26	chr8	128157393	128157537	+	147		chr2-31	chr2	238244285	238244415	+	16.6
chr13-16	chr13	49597384	49597528	+	147		chr3-35	chr3	175778284	175778414	+	16.6
chr12-19	chr12	111067671	111067815	+	146.6		chr4-25	chr4	68325064	68325194	+	16.6
chr3-25	chr3	115011685	115011829	+	146.3		chr5-49	chr5	11712048	11712178	+	16.6
chr6-27	chr6	160172900	160173044	+	146.3		chr5-37	chr5	67248840	67248970	+	16.6
chr10-13	chr10	75127727	75127871	+	146.3		chr5-38	chr5	95857421	95857551	+	16.6
chr12-21	chr12	65568001	65568145	+	146.3		chr6-40	chr6	124743174	124743304	+	16.6
chrX-7	chrX	7074392	7074536	+	146.3		chr7-25	chr7	77667873	77668003	+	16.6
chrX-6	chrX	129433659	129433803	+	146.3		chr8-38	chr8	119977560	119977690	+	16.6
chr1-62	chr1	164871883	164872027	+	145.9		chr9-20	chr9	119758741	119758871	+	16.6
chr1-16	chr1	228728462	228728606	+	145.9		chr9-15	chr9	120916598	120916728	+	16.6
chr17-10	chr17	64128911	64129055	+	145.9		chr11-35	chr11	15668776	15668906	+	16.6
chr8-37	chr8	80066679	80066823	+	145.6		chr11-22	chr11	94794312	94794442	+	16.6
chr2-24	chr2	241618013	241618157	+	145.2		chr11-24	chr11	133383721	133383851	+	16.6
chr13-20	chr13	109115386	109115530	+	145.2		chr12-21	chr12	26796020	26796150	+	16.6
chr9-20	chr9	107826010	107826154	+	144.9		chr13-19	chr13	105796301	105796431	+	16.6
chr16-1	chr16	67760145	67760289	+	144.9		chr13-29	chr13	108957525	108957655	+	16.6
chr17-21	chr17	12094485	12094629	+	144.9		chr15-15	chr15	61199812	61199942	+	16.6
chr12-17	chr12	55909226	55909370	+	144.5		chr15-18	chr15	88004545	88004675	+	16.6
chr6-26	chr6	11021089	11021233	+	143.5		chr18-8	chr18	36097203	36097333	+	16.6
chr6-32	chr6	49855478	49855622	+	143.5		chr18-9	chr18	58550012	58550142	+	16.6
chr14-6	chr14	23579666	23579810	+	143.5		chr19-8	chr19	15495334	15495464	+	16.6
chr2-22	chr2	195018668	195018812	+	143.2		chr19-6	chr19	50889776	50889906	+	16.6
chr9-13	chr9	14027259	14027403	+	142.8		chr22-5	chr22	23938927	23939057	+	16.6
chr3-31	chr3	42225163	42225307	+	142.5		chr2-32	chr2	18800569	18800699	+	16.1
chrX-8	chrX	15261594	15261738	+	142.5		chr2-24	chr2	41448746	41448876	+	16.1
chr1-38	chr1	185011250	185011394	+	141.8		chr2-43	chr2	84958657	84958787	+	16.1
chr5-36	chr5	40307111	40307255	+	141.8		chr3-31	chr3	39839749	39839879	+	16.1
chr1-35	chr1	91502232	91502376	+	141.4		chr3-22	chr3	102238335	102238465	+	16.1
chr1-40	chr1	230492825	230492969	+	141.4		chr4-26	chr4	76526565	76526695	+	16.1
chr5-43	chr5	166062841	166062985	+	141.4		chr5-60	chr5	76547664	76547794	+	16.1
chr6-21	chr6	34595759	34595903	+	141.4		chr5-43	chr5	148841726	148841856	+	16.1
chr6-36	chr6	53192759	53192903	+	141.4		chr6-14	chr6	11288226	11288356	+	16.1
chr2-33	chr2	171762929	171763073	+	141.1		chr6-15	chr6	25447378	25447508	+	16.1
chr21-18	chr21	17937392	17937536	+	141.1		chr6-43	chr6	145968891	145969021	+	16.1
chr1-28	chr1	215568290	215568434	+	140.7		chr7-37	chr7	40239971	40240101	+	16.1
chr2-19	chr2	7397475	7397619	+	140.7		chr7-33	chr7	116788664	116788794	+	16.1
chr4-22	chr4	10530457	10530601	+	140.7		chr8-42	chr8	47526179	47526309	+	16.1
chr7-34	chr7	3369465	3369609	+	140.7		chr8-45	chr8	75123912	75124042	+	16.1
chr15-17	chr15	70741126	70741270	+	140.7		chr8-28	chr8	133322370	133322500	+	16.1
chr17-11	chr17	55730941	55731085	+	140.7		chr9-24	chr9	108568185	108568315	+	16.1
chr1-27	chr1	61640730	61640874	+	140.4		chr12-39	chr12	80031898	80032028	+	16.1
chr8-44	chr8	133322360	133322504	+	140.4		chr15-16	chr15	94400678	94400808	+	16.1
chr3-28	chr3	7382479	7382623	+	140		chr19-5	chr19	54867977	54868107	+	16.1
chr6-28	chr6	137047129	137047273	+	140		chr21-21	chr21	41346295	41346425	+	16.1
chr2-20	chr2	12882264	12882408	+	139.4		chr21-20	chr21	45226066	45226196	+	16.1
chr5-31	chr5	97097309	97097453	+	139.4		chrX-8	chrX	19336773	19336903	+	16.1
chr11-25	chr11	64229021	64229165	+	139.4		chrX-20	chrX	69948534	69948664	+	16.1
chr12-26	chr12	3201126	3201270	+	139.4		chr1-44	chr1	12496560	12496690	+	15.6
chr20-13	chr20	61200097	61200241	+	139.4		chr1-46	chr1	59595931	59596061	+	15.6
chr2-23	chr2	7328908	7329052	+	139		chr1-52	chr1	115349842	115349972	+	15.6
chr3-22	chr3	27360150	27360294	+	139		chr2-59	chr2	143995169	143995299	+	15.6
chr6-39	chr6	53695712	53695856	+	139		chr3-24	chr3	14249195	14249325	+	15.6
chr8-46	chr8	133356290	133356434	+	139		chr3-30	chr3	37082360	37082490	+	15.6
chr11-24	chr11	94794297	94794441	+	139		chr4-19	chr4	41670484	41670614	+	15.6
chr6-44	chr6	151233028	151233172	+	138.7		chr4-43	chr4	173037341	173037471	+	15.6
chr7-43	chr7	88305099	88305243	+	138.7		chr5-69	chr5	63400221	63400351	+	15.6
chr4-15	chr4	174247126	174247270	+	138.3		chr5-44	chr5	127479673	127479803	+	15.6
chr5-42	chr5	151414680	151414824	+	138.3		chr5-66	chr5	149634313	149634443	+	15.6
chr7-41	chr7	41114933	41115077	+	138.3		chr6-21	chr6	23404127	23404257	+	15.6
chr10-21	chr10	86665048	86665192	+	138.3		chr6-33	chr6	34731844	34731974	+	15.6
chr12-15	chr12	32457504	32457648	+	138.3		chr6-28	chr6	89941475	89941605	+	15.6
chr15-18	chr15	91042063	91042207	+	138.3		chr7-23	chr7	20594087	20594217	+	15.6
chr7-39	chr7	3501741	3501885	+	138		chr7-24	chr7	50550868	50550998	+	15.6
chr10-14	chr10	77498987	77499131	+	138		chr7-32	chr7	91628871	91629001	+	15.6
chr1-30	chr1	91579887	91580031	+	137.6		chr7-27	chr7	113414732	113414862	+	15.6
chr2-26	chr2	207845280	207845424	+	137.6		chr7-40	chr7	137581702	137581832	+	15.6
chr17-16	chr17	66298633	66298777	+	137.6		chr8-39	chr8	56019611	56019741	+	15.6
chr1-41	chr1	48939232	48939376	+	137.3		chr8-54	chr8	89307898	89308028	+	15.6
chr2-25	chr2	212264425	212264569	+	137.3		chr8-41	chr8	96843870	96844000	+	15.6
chr15-19	chr15	45387390	45387534	+	137.3		chr8-77	chr8	101584016	101584146	+	15.6
chr3-30	chr3	29209836	29209980	+	136.9		chr8-72	chr8	115962192	115962322	+	15.6
chr3-33	chr3	144097034	144097178	+	136.9		chr9-27	chr9	36099898	36100028	+	15.6
chr5-37	chr5	96157713	96157857	+	136.9		chr9-32	chr9	114619337	114619467	+	15.6
chr6-20	chr6	49676921	49677065	+	136.9		chr10-10	chr10	34626250	34626380	+	15.6
chr8-41	chr8	131843161	131843305	+	136.9		chr11-28	chr11	35061656	35061786	+	15.6
chr12-18	chr12	102534107	102534251	+	136.6		chr12-34	chr12	15820140	15820270	+	15.6
chr5-28	chr5	98779420	98779564	+	136.2		chr12-23	chr12	80320292	80320422	+	15.6
chr17-15	chr17	35898899	35899043	+	136.2		chr12-29	chr12	90877844	90877974	+	15.6
chr5-30	chr5	156532955	156533099	+	135.9		chr13-21	chr13	111626526	111626656	+	15.6
chr8-52	chr8	134867077	134867221	+	135.9		chr14-7	chr14	98304700	98304830	+	15.6
chr11-29	chr11	71113195	71113339	+	135.9		chr15-27	chr15	35694042	35694172	+	15.6
chr21-27	chr21	26958704	26958848	+	135.9		chr18-13	chr18	2760615	2760745	+	15.6
chr22-6	chr22	49664701	49664845	+	135.9		chr20-18	chr20	15299351	15299481	+	15.6
chr2-27	chr2	223220398	223220542	+	135.5		chr20-11	chr20	34264202	34264332	+	15.6
chr5-41	chr5	137316077	137316221	+	135.5		chr21-18	chr21	14267234	14267364	+	15.6
chr8-47	chr8	70906401	70906545	+	135.5		chr21-24	chr21	25865630	25865760	+	15.6
chr19-8	chr19	14497210	14497354	+	135.5		chrX-14	chrX	130941582	130941712	+	15.6
chr4-17	chr4	36088694	36088838	+	135.2		chr1-32	chr1	235409103	235409233	+	15.1
chr8-54	chr8	60899944	60900088	+	135.2		chr4-48	chr4	30968079	30968209	+	15.1
chr17-17	chr17	37168846	37168990	+	134.9		chr4-42	chr4	91840472	91840602	+	15.1
chr1-39	chr1	54987561	54987705	+	134.5		chr5-41	chr5	68534491	68534621	+	15.1
chr4-16	chr4	163109982	163110126	+	134.5		chr5-54	chr5	118379089	118379219	+	15.1
chr6-31	chr6	166898751	166898895	+	134.5		chr6-25	chr6	22521115	22521245	+	15.1
chr7-44	chr7	156903656	156903800	+	134.5		chr7-35	chr7	50886225	50886355	+	15.1
chr13-24	chr13	44311101	44311245	+	134.5		chr7-50	chr7	111530145	111530275	+	15.1
chr13-29	chr13	109999792	109999936	+	134.5		chr8-30	chr8	38314465	38314595	+	15.1
chr15-20	chr15	49876438	49876582	+	134.5		chr8-73	chr8	119219411	119219541	+	15.1
chr12-20	chr12	94889656	94889800	+	134.2		chr9-37	chr9	24210729	24210859	+	15.1
chr21-29	chr21	30223934	30224078	+	134.2		chr9-28	chr9	109724194	109724324	+	15.1
chr4-24	chr4	94680270	94680414	+	133.8		chr9-26	chr9	110189103	110189233	+	15.1
chr18-22	chr18	54236033	54236177	+	133.8		chr11-27	chr11	7622869	7622999	+	15.1
chr2-28	chr2	160849256	160849400	+	133.5		chr11-34	chr11	66801829	66801959	+	15.1
chr4-19	chr4	186547374	186547518	+	133.5		chr11-42	chr11	75718909	75719039	+	15.1
chr5-32	chr5	150843748	150843892	+	133.5		chr12-45	chr12	98348681	98348811	+	15.1
chr7-48	chr7	2860698	2860842	+	133.5		chr12-26	chr12	117518974	117519104	+	15.1
chr2-32	chr2	107067990	107068134	+	133.1		chr13-32	chr13	108948212	108948342	+	15.1
chr5-34	chr5	101755379	101755523	+	133.1		chr14-10	chr14	56854472	56854602	+	15.1
chr8-40	chr8	76986700	76986844	+	133.1		chr15-19	chr15	92527233	92527363	+	15.1
chr5-35	chr5	137254840	137254984	+	132.8		chr17-21	chr17	348666	348796	+	15.1
chr11-28	chr11	80782725	80782869	+	132.4		chr17-19	chr17	37545907	37546037	+	15.1
chr13-27	chr13	44849506	44849650	+	132.4		chr17-13	chr17	62725914	62726044	+	15.1
chr4-21	chr4	88999162	88999306	+	132.1		chr17-20	chr17	71910140	71910270	+	15.1
chr4-23	chr4	14668015	14668159	+	131.7		chr19-24	chr19	53460674	53460804	+	15.1
chr12-22	chr12	111560276	111560420	+	131.7		chr20-16	chr20	4171072	4171202	+	15.1
chr13-22	chr13	111658781	111658925	+	131.7		chr20-12	chr20	41650650	41650780	+	15.1
chr14-24	chr14	105991805	105991949	+	131.7		chr21-28	chr21	17160623	17160753	+	15.1
chr6-30	chr6	110930910	110931054	+	131.4		chr21-50	chr21	30227186	30227316	+	15.1
chr8-42	chr8	129199299	129199443	+	131.4		chr22-6	chr22	35191568	35191698	+	15.1
chr2-30	chr2	193475197	193475341	+	130.7		chrX-15	chrX	15261607	15261737	+	15.1
chr19-7	chr19	51983568	51983712	+	130.7		chr1-37	chr1	49025371	49025501	+	14.6
chr13-21	chr13	40648185	40648329	+	130.4		chr1-66	chr1	164871864	164871994	+	14.6
chr15-23	chr15	27549287	27549431	+	130.4		chr1-55	chr1	176531009	176531139	+	14.6
chr8-59	chr8	69684855	69684999	+	130		chr1-69	chr1	192861903	192862033	+	14.6
chr8-43	chr8	74234796	74234940	+	130		chr1-27	chr1	205699064	205699194	+	14.6
chr9-23	chr9	136024468	136024612	+	130		chr1-40	chr1	216902859	216902989	+	14.6
chr18-9	chr18	54426160	54426304	+	130		chr1-42	chr1	242610334	242610464	+	14.6
chr7-46	chr7	127731974	127732118	+	129.7		chr2-34	chr2	49307040	49307170	+	14.6
chrX-10	chrX	67571382	67571526	+	129.7		chr2-46	chr2	108632485	108632615	+	14.6
chr1-45	chr1	57301382	57301526	+	129.3		chr2-40	chr2	187541872	187542002	+	14.6
chr6-34	chr6	33598056	33598200	+	129.3		chr2-54	chr2	226677158	226677288	+	14.6
chr8-36	chr8	6599514	6599658	+	129.3		chr3-43	chr3	45617584	45617714	+	14.6
chr3-37	chr3	132219097	132219241	+	129		chr3-37	chr3	58150304	58150434	+	14.6
chr3-29	chr3	178517027	178517171	+	129		chr3-39	chr3	98784237	98784367	+	14.6
chr13-31	chr13	109730678	109730822	+	129		chr3-40	chr3	120689552	120689682	+	14.6
chr5-45	chr5	173767656	173767800	+	128.6		chr4-22	chr4	45149351	45149481	+	14.6
chr6-40	chr6	100891275	100891419	+	128.3		chr4-30	chr4	71063877	71064007	+	14.6
chr8-66	chr8	72049067	72049211	+	128.3		chr4-31	chr4	147117476	147117606	+	14.6
chr21-32	chr21	36481576	36481720	+	128.3		chr4-24	chr4	183417526	183417656	+	14.6
chr5-39	chr5	137335897	137336041	+	127.9		chr5-50	chr5	11992699	11992829	+	14.6
chr7-37	chr7	16880656	16880800	+	127.9		chr5-33	chr5	59380838	59380968	+	14.6
chr8-51	chr8	77969891	77970035	+	127.9		chr5-70	chr5	78095238	78095368	+	14.6
chr10-22	chr10	57759854	57759998	+	127.9		chr5-47	chr5	148141791	148141921	+	14.6
chr12-33	chr12	130658154	130658298	+	127.9		chr7-34	chr7	24128057	24128187	+	14.6
chr17-13	chr17	77097012	77097156	+	127.9		chr7-72	chr7	81491635	81491765	+	14.6
chr2-39	chr2	104481617	104481761	+	127.6		chr7-26	chr7	87344526	87344656	+	14.6
chr12-31	chr12	27650609	27650753	+	127.6		chr7-36	chr7	101383041	101383171	+	14.6
chr5-63	chr5	138548778	138548922	+	126.9		chr8-49	chr8	47659459	47659589	+	14.6
chr6-41	chr6	34341278	34341422	+	126.9		chr8-53	chr8	80080705	80080835	+	14.6
chr7-47	chr7	40240011	40240155	+	126.9		chr8-47	chr8	80745822	80745952	+	14.6
chr8-48	chr8	80246844	80246988	+	126.9		chr8-56	chr8	128141982	128142112	+	14.6
chr1-46	chr1	155023004	155023148	+	126.6		chr9-38	chr9	71191168	71191298	+	14.6
chr2-31	chr2	206823324	206823468	+	126.6		chr9-23	chr9	103266253	103266383	+	14.6
chr14-8	chr14	80606586	80606730	+	126.6		chr9-34	chr9	129432855	129432985	+	14.6
chr1-53	chr1	33758818	33758962	+	126.2		chr10-26	chr10	75127785	75127915	+	14.6
chr3-34	chr3	30518346	30518490	+	126.2		chr11-31	chr11	68081782	68081912	+	14.6
chr4-29	chr4	68130173	68130317	+	126.2		chr12-31	chr12	29734854	29734984	+	14.6
chr18-12	chr18	21330262	21330406	+	126.2		chr12-24	chr12	54456238	54456368	+	14.6
chr2-43	chr2	43376054	43376198	+	125.9		chr13-28	chr13	75836593	75836723	+	14.6
chr8-53	chr8	69873872	69874016	+	125.9		chr13-30	chr13	91241322	91241452	+	14.6
chr8-60	chr8	118789027	118789171	+	125.9		chr15-29	chr15	98660125	98660255	+	14.6
chr20-14	chr20	59826572	59826716	+	125.9		chr19-9	chr19	32910917	32911047	+	14.6
chr3-39	chr3	138282959	138283103	+	125.5		chr19-10	chr19	51983574	51983704	+	14.6
chr15-22	chr15	31975913	31976057	+	125.5		chr20-15	chr20	39835506	39835636	+	14.6
chr17-14	chr17	49403914	49404058	+	125.5		chr21-36	chr21	40680548	40680678	+	14.6
chr5-56	chr5	14929456	14929600	+	125.2		chrX-16	chrX	43707928	43708058	+	14.6
chr5-38	chr5	124000505	124000649	+	125.2		chr1-38	chr1	187837951	187838081	+	14.1
chr9-16	chr9	2477812	2477956	+	125.2		chr2-36	chr2	69674413	69674543	+	14.1
chr13-25	chr13	104374570	104374714	+	125.2		chr2-45	chr2	100067949	100068079	+	14.1
chr18-10	chr18	21833743	21833887	+	125.2		chr2-39	chr2	113966881	113967011	+	14.1
chr1-43	chr1	243699012	243699156	+	124.8		chr2-48	chr2	150613118	150613248	+	14.1
chr2-35	chr2	177930228	177930372	+	124.8		chr2-49	chr2	159093619	159093749	+	14.1
chr3-32	chr3	122752622	122752766	+	124.8		chr2-73	chr2	160849234	160849364	+	14.1
chr9-14	chr9	14179573	14179717	+	124.8		chr2-50	chr2	192450770	192450900	+	14.1
chr13-26	chr13	109087881	109088025	+	124.8		chr3-76	chr3	14677144	14677274	+	14.1
chr6-29	chr6	105301323	105301467	+	124.5		chr3-28	chr3	72298388	72298518	+	14.1
chr7-50	chr7	18441093	18441237	+	124.5		chr3-38	chr3	157166777	157166907	+	14.1
chr18-18	chr18	9804225	9804369	+	124.5		chr3-34	chr3	175484839	175484969	+	14.1
chr21-35	chr21	35416662	35416806	+	124.5		chr3-32	chr3	195584335	195584465	+	14.1
chr3-47	chr3	66492675	66492819	+	124.1		chr4-50	chr4	73918107	73918237	+	14.1
chr4-28	chr4	85638680	85638824	+	124.1		chr4-28	chr4	114562662	114562792	+	14.1
chr5-33	chr5	155626303	155626447	+	124.1		chr4-32	chr4	169177460	169177590	+	14.1
chr18-16	chr18	9477545	9477689	+	124.1		chr5-36	chr5	35773806	35773936	+	14.1
chr3-38	chr3	73686975	73687119	+	123.8		chr5-51	chr5	124656046	124656176	+	14.1
chr4-32	chr4	165192129	165192273	+	123.8		chr5-45	chr5	137515458	137515588	+	14.1
chr8-57	chr8	84507717	84507861	+	123.8		chr5-67	chr5	175597897	175598027	+	14.1
chr9-15	chr9	90359444	90359588	+	123.8		chr5-110	chr5	181111902	181112032	+	14.1
chr19-10	chr19	31023151	31023295	+	123.4		chr6-26	chr6	20637952	20638082	+	14.1
chr3-45	chr3	154081374	154081518	+	123.1		chr6-36	chr6	22821835	22821965	+	14.1
chr5-44	chr5	149996612	149996756	+	123.1		chr6-22	chr6	35728072	35728202	+	14.1
chr20-15	chr20	34027547	34027691	+	123.1		chr7-49	chr7	105367680	105367810	+	14.1
chr20-18	chr20	42487837	42487981	+	123.1		chr8-59	chr8	48833397	48833527	+	14.1
chr7-53	chr7	117907518	117907662	+	122.8		chr8-57	chr8	66714162	66714292	+	14.1
chr18-14	chr18	4130061	4130205	+	122.8		chr8-81	chr8	143055982	143056112	+	14.1
chr20-16	chr20	33732637	33732781	+	122.8		chr9-18	chr9	89868213	89868343	+	14.1
chr21-34	chr21	41528577	41528721	+	122.8		chr9-30	chr9	90609980	90610110	+	14.1
chr2-45	chr2	43483031	43483175	+	122.4		chr10-17	chr10	76033598	76033728	+	14.1
chr10-24	chr10	116848521	116848665	+	122.4		chr10-28	chr10	80850583	80850713	+	14.1
chr11-36	chr11	95664519	95664663	+	122.4		chr10-11	chr10	108722058	108722188	+	14.1
chr12-23	chr12	15188265	15188409	+	122.4		chr11-41	chr11	62587855	62587985	+	14.1
chr19-6	chr19	47510275	47510419	+	122.4		chr11-25	chr11	95349005	95349135	+	14.1
chr6-38	chr6	49619538	49619682	+	122.1		chr11-32	chr11	121300463	121300593	+	14.1
chr7-60	chr7	25620309	25620453	+	122.1		chr11-45	chr11	130430108	130430238	+	14.1
chr9-18	chr9	2381972	2382116	+	122.1		chr12-32	chr12	73964867	73964997	+	14.1
chr20-19	chr20	37990747	37990891	+	122.1		chr14-15	chr14	35379380	35379510	+	14.1
chr1-47	chr1	93502056	93502200	+	121.7		chr15-31	chr15	35308820	35308950	+	14.1
chr1-37	chr1	115349794	115349938	+	121.7		chr15-44	chr15	100897937	100898067	+	14.1
chr6-35	chr6	49668440	49668584	+	121.7		chr17-18	chr17	50764175	50764305	+	14.1
chr21-37	chr21	45225488	45225632	+	121.7		chr17-14	chr17	76174223	76174353	+	14.1
chrY-1	chrY	15345496	15345640	+	121.7		chr17-15	chr17	82114035	82114165	+	14.1
chr2-41	chr2	186544288	186544432	+	121.4		chr19-13	chr19	43694683	43694813	+	14.1
chr6-33	chr6	149061249	149061393	+	121.4		chr20-26	chr20	9972826	9972956	+	14.1
chr7-56	chr7	80253474	80253618	+	121.4		chr20-14	chr20	21278979	21279109	+	14.1
chr8-58	chr8	127101762	127101906	+	121.4		chr20-19	chr20	21989644	21989774	+	14.1
chr3-46	chr3	177788019	177788163	+	121		chr20-23	chr20	34533316	34533446	+	14.1
chr5-49	chr5	126801684	126801828	+	121		chr22-8	chr22	27936031	27936161	+	14.1
chr12-25	chr12	46793085	46793229	+	121		chr1-36	chr1	2255385	2255515	+	13.6
chr21-33	chr21	28699735	28699879	+	121		chr1-45	chr1	33758834	33758964	+	13.6
chr1-59	chr1	150014745	150014889	+	120.7		chr1-54	chr1	169568518	169568648	+	13.6
chr7-49	chr7	3449571	3449715	+	120.7		chr1-35	chr1	243698999	243699129	+	13.6
chr11-26	chr11	133383778	133383922	+	120.7		chr2-41	chr2	28746638	28746768	+	13.6
chr13-28	chr13	37295061	37295205	+	120.7		chr2-57	chr2	55995363	55995493	+	13.6
chr4-26	chr4	88588500	88588644	+	120.3		chr2-65	chr2	176484913	176485043	+	13.6
chr5-48	chr5	95720457	95720601	+	120.3		chr2-51	chr2	227577686	227577816	+	13.6
chr22-5	chr22	27936049	27936193	+	120.3		chr3-65	chr3	122399054	122399184	+	13.6
chr12-28	chr12	58408687	58408831	+	120		chr4-37	chr4	24010726	24010856	+	13.6
chr15-30	chr15	38895330	38895474	+	120		chr4-41	chr4	73839853	73839983	+	13.6
chr4-27	chr4	185820664	185820808	+	119.6		chr5-61	chr5	137214923	137215053	+	13.6
chr11-27	chr11	95349002	95349146	+	119.6		chr6-32	chr6	25659721	25659851	+	13.6
chr21-31	chr21	38570521	38570665	+	119.6		chr6-38	chr6	43683825	43683955	+	13.6
chrX-9	chrX	3697898	3698042	+	119.6		chr6-20	chr6	44640289	44640419	+	13.6
chr1-42	chr1	103445840	103445984	+	119.3		chr6-53	chr6	108589352	108589482	+	13.6
chr5-55	chr5	60304060	60304204	+	119.3		chr6-24	chr6	144411586	144411716	+	13.6
chr5-66	chr5	138198814	138198958	+	119.3		chr7-39	chr7	120710210	120710340	+	13.6
chr11-23	chr11	80635269	80635413	+	119.3		chr7-28	chr7	139725128	139725258	+	13.6
chr12-30	chr12	101616208	101616352	+	119.3		chr7-43	chr7	156903663	156903793	+	13.6
chr15-40	chr15	100694465	100694609	+	119.3		chr8-46	chr8	80078406	80078536	+	13.6
chr19-13	chr19	45743146	45743290	+	119.3		chr8-40	chr8	83526380	83526510	+	13.6
chr21-38	chr21	41583355	41583499	+	119.3		chr8-48	chr8	98735978	98736108	+	13.6
chr2-38	chr2	23745751	23745895	+	119		chr8-61	chr8	102242605	102242735	+	13.6
chr6-43	chr6	35542116	35542260	+	119		chr9-29	chr9	70480849	70480979	+	13.6
chr13-23	chr13	109537634	109537778	+	119		chr9-36	chr9	127178779	127178909	+	13.6
chr14-7	chr14	80277106	80277250	+	119		chr11-38	chr11	93648135	93648265	+	13.6
chr2-34	chr2	223814267	223814411	+	118.6		chr11-44	chr11	117071433	117071563	+	13.6
chr4-25	chr4	48329440	48329584	+	118.6		chr12-50	chr12	64429059	64429189	+	13.6
chr8-61	chr8	572908	573052	+	118.6		chr12-38	chr12	65630626	65630756	+	13.6
chr12-29	chr12	67047825	67047969	+	118.6		chr12-35	chr12	93814114	93814244	+	13.6
chr15-25	chr15	72734060	72734204	+	118.6		chr12-36	chr12	123398528	123398658	+	13.6
chr15-21	chr15	98904802	98904946	+	118.6		chr13-36	chr13	49400028	49400158	+	13.6
chr7-54	chr7	131401347	131401491	+	118.3		chr13-31	chr13	92320493	92320623	+	13.6
chr2-36	chr2	191411635	191411779	+	117.9		chr14-9	chr14	28949669	28949799	+	13.6
chr7-55	chr7	21947229	21947373	+	117.9		chr14-11	chr14	88417778	88417908	+	13.6
chr10-16	chr10	110784394	110784538	+	117.9		chr15-40	chr15	99589876	99590006	+	13.6
chr1-51	chr1	5494610	5494754	+	117.6		chr16-31	chr16	17606571	17606701	+	13.6
chr2-42	chr2	190499460	190499604	+	117.6		chr16-37	chr16	66937304	66937434	+	13.6
chr8-50	chr8	132899088	132899232	+	117.6		chr18-6	chr18	6746192	6746322	+	13.6
chr20-21	chr20	52791241	52791385	+	117.6		chr21-30	chr21	40642063	40642193	+	13.6
chr2-37	chr2	178125183	178125327	+	117.2		chr22-7	chr22	27687085	27687215	+	13.6
chr3-51	chr3	67706995	67707139	+	117.2		chr1-34	chr1	11569756	11569886	+	13.1
chr10-20	chr10	59991797	59991941	+	117.2		chr1-61	chr1	73457257	73457387	+	13.1
chr11-30	chr11	132499780	132499924	+	117.2		chr1-76	chr1	161884566	161884696	+	13.1
chr10-15	chr10	110837529	110837673	+	116.9		chr1-58	chr1	217526228	217526358	+	13.1
chr15-27	chr15	63053251	63053395	+	116.9		chr2-37	chr2	76378252	76378382	+	13.1
chr18-11	chr18	58550027	58550171	+	116.9		chr2-38	chr2	79792179	79792309	+	13.1
chr21-52	chr21	25887815	25887959	+	116.9		chr2-58	chr2	128584654	128584784	+	13.1
chr1-44	chr1	29706419	29706563	+	116.5		chr2-83	chr2	177930220	177930350	+	13.1
chr6-42	chr6	38461101	38461245	+	116.5		chr2-114	chr2	232655502	232655632	+	13.1
chr6-50	chr6	76416884	76417028	+	116.5		chr3-33	chr3	65621159	65621289	+	13.1
chr6-49	chr6	113129620	113129764	+	116.5		chr3-29	chr3	102577498	102577628	+	13.1
chr7-58	chr7	16167827	16167971	+	116.5		chr3-88	chr3	171613698	171613828	+	13.1
chr10-27	chr10	104331644	104331788	+	116.5		chr3-70	chr3	182284947	182285077	+	13.1
chr3-42	chr3	110376317	110376461	+	116.2		chr4-44	chr4	6957271	6957401	+	13.1
chr8-67	chr8	111114280	111114424	+	116.2		chr4-62	chr4	60872614	60872744	+	13.1
chr11-34	chr11	66373341	66373485	+	116.2		chr4-46	chr4	65661718	65661848	+	13.1
chr12-34	chr12	99663807	99663951	+	116.2		chr5-76	chr5	60827417	60827547	+	13.1
chr13-33	chr13	31093074	31093218	+	116.2		chr5-53	chr5	173011726	173011856	+	13.1
chr18-13	chr18	77377973	77378117	+	116.2		chr6-37	chr6	41728550	41728680	+	13.1
chr6-45	chr6	21557013	21557157	+	115.8		chr6-29	chr6	116111582	116111712	+	13.1
chr15-26	chr15	35728213	35728357	+	115.8		chr6-34	chr6	138259223	138259353	+	13.1
chr17-18	chr17	58829458	58829602	+	115.8		chr7-57	chr7	101941921	101942051	+	13.1
chr20-17	chr20	51026279	51026423	+	115.8		chr8-74	chr8	46571162	46571292	+	13.1
chr21-36	chr21	28151754	28151898	+	115.8		chr8-84	chr8	49078749	49078879	+	13.1
chr11-60	chr11	43847033	43847177	+	115.5		chr8-52	chr8	79096582	79096712	+	13.1
chr11-38	chr11	78100430	78100574	+	115.5		chr8-55	chr8	116866670	116866800	+	13.1
chr19-12	chr19	54867988	54868132	+	115.5		chr8-64	chr8	135481858	135481988	+	13.1
chr2-47	chr2	192577386	192577530	+	115.1		chr9-39	chr9	73327313	73327443	+	13.1
chr10-19	chr10	34633394	34633538	+	115.1		chr9-47	chr9	89665045	89665175	+	13.1
chr15-28	chr15	76062366	76062510	+	115.1		chr9-43	chr9	98121256	98121386	+	13.1
chr4-30	chr4	8175346	8175490	+	114.8		chr9-54	chr9	102938787	102938917	+	13.1
chr5-52	chr5	172533329	172533473	+	114.8		chr9-44	chr9	132224723	132224853	+	13.1
chr7-52	chr7	96506147	96506291	+	114.8		chr10-12	chr10	1320976	1321106	+	13.1
chr8-56	chr8	73614633	73614777	+	114.8		chr10-18	chr10	86904830	86904960	+	13.1
chr8-68	chr8	98368021	98368165	+	114.8		chr11-39	chr11	34671185	34671315	+	13.1
chr11-39	chr11	65492239	65492383	+	114.8		chr11-33	chr11	132499772	132499902	+	13.1
chr21-42	chr21	17118780	17118924	+	114.8		chr12-58	chr12	16436188	16436318	+	13.1
chr6-54	chr6	22821807	22821951	+	114.1		chr12-60	chr12	42915564	42915694	+	13.1
chr10-23	chr10	16992941	16993085	+	114.1		chr12-40	chr12	99732234	99732364	+	13.1
chr1-50	chr1	240743577	240743721	+	113.8		chr12-41	chr12	117038407	117038537	+	13.1
chr3-43	chr3	121844998	121845142	+	113.8		chr13-50	chr13	106737180	106737310	+	13.1
chr5-65	chr5	42853989	42854133	+	113.8		chr13-27	chr13	109171719	109171849	+	13.1
chr5-53	chr5	60753024	60753168	+	113.8		chr13-41	chr13	109495508	109495638	+	13.1
chr7-64	chr7	139318049	139318193	+	113.8		chr14-20	chr14	37417985	37418115	+	13.1
chr11-33	chr11	83784656	83784800	+	113.8		chr15-25	chr15	21272529	21272659	+	13.1
chr15-34	chr15	35511160	35511304	+	113.8		chr15-41	chr15	33305134	33305264	+	13.1
chr9-21	chr9	86405339	86405483	+	113.4		chr15-39	chr15	89773046	89773176	+	13.1
chr1-48	chr1	84407970	84408114	+	113.1		chr17-23	chr17	4310234	4310364	+	13.1
chr2-49	chr2	49449714	49449858	+	113.1		chr17-26	chr17	49391205	49391335	+	13.1
chr10-17	chr10	100909923	100910067	+	113.1		chr18-14	chr18	57577642	57577772	+	13.1
chr3-41	chr3	82056399	82056543	+	112.7		chr18-10	chr18	67121130	67121260	+	13.1
chr4-42	chr4	184873982	184874126	+	112.7		chr19-11	chr19	4992064	4992194	+	13.1
chr7-57	chr7	141057202	141057346	+	112.7		chr20-13	chr20	57757849	57757979	+	13.1
chr13-32	chr13	109495634	109495778	+	112.7		chr21-33	chr21	27678588	27678718	+	13.1
chr13-30	chr13	109537305	109537449	+	112.7		chr21-34	chr21	32411646	32411776	+	13.1
chr15-60	chr15	78221454	78221598	+	112.7		chr21-39	chr21	41568867	41568997	+	13.1
chr3-36	chr3	110866079	110866223	+	112.4		chr21-37	chr21	42655641	42655771	+	13.1
chr8-55	chr8	135234268	135234412	+	112.4		chr21-38	chr21	45885739	45885869	+	13.1
chr15-42	chr15	36492894	36493038	+	112.4		chr1-68	chr1	180528900	180529030	+	12.6
chr4-31	chr4	82248603	82248747	+	112		chr1-56	chr1	184790979	184791109	+	12.6
chr11-40	chr11	114162937	114163081	+	112		chr1-39	chr1	193762255	193762385	+	12.6
chr18-23	chr18	58285833	58285977	+	112		chr1-70	chr1	244662762	244662892	+	12.6
chrX-11	chrX	134392275	134392419	+	112		chr2-52	chr2	46867004	46867134	+	12.6
chr16-4	chr16	388523	388667	+	111.7		chr2-78	chr2	77238506	77238636	+	12.6
chr16-3	chr16	84649645	84649789	+	111.7		chr2-81	chr2	138893901	138894031	+	12.6
chr17-23	chr17	77110064	77110208	+	111.7		chr2-60	chr2	175606625	175606755	+	12.6
chr21-40	chr21	35637591	35637735	+	111.7		chr3-47	chr3	1992063	1992193	+	12.6
chr8-64	chr8	23620675	23620819	+	111.3		chr3-56	chr3	76429640	76429770	+	12.6
chr8-65	chr8	84830544	84830688	+	111.3		chr3-41	chr3	193922429	193922559	+	12.6
chr8-62	chr8	134690934	134691078	+	111.3		chr4-87	chr4	71468273	71468403	+	12.6
chr12-24	chr12	71925384	71925528	+	111.3		chr4-49	chr4	72893480	72893610	+	12.6
chr18-17	chr18	79011581	79011725	+	111.3		chr4-51	chr4	94686158	94686288	+	12.6
chr4-34	chr4	40663278	40663422	+	111		chr4-36	chr4	95336907	95337037	+	12.6
chr8-73	chr8	123024638	123024782	+	111		chr4-79	chr4	100018171	100018301	+	12.6
chr13-34	chr13	108340587	108340731	+	111		chr4-74	chr4	139126978	139127108	+	12.6
chr9-35	chr9	109591422	109591566	+	110.7		chr5-58	chr5	10208747	10208877	+	12.6
chr14-10	chr14	28952973	28953117	+	110.7		chr5-90	chr5	15356845	15356975	+	12.6
chr15-29	chr15	35266097	35266241	+	110.3		chr5-71	chr5	117881109	117881239	+	12.6
chr16-5	chr16	72990228	72990372	+	110.3		chr5-55	chr5	126056184	126056314	+	12.6
chr1-54	chr1	66113108	66113252	+	110		chr5-65	chr5	126974694	126974824	+	12.6
chr1-36	chr1	94753369	94753513	+	110		chr5-48	chr5	165629495	165629625	+	12.6
chr5-50	chr5	93359225	93359369	+	110		chr6-30	chr6	20230907	20231037	+	12.6
chr6-46	chr6	90202622	90202766	+	110		chr6-44	chr6	34598779	34598909	+	12.6
chr6-51	chr6	149062087	149062231	+	110		chr6-47	chr6	74754023	74754153	+	12.6
chr9-36	chr9	70480843	70480987	+	110		chr6-61	chr6	93342559	93342689	+	12.6
chr11-31	chr11	113340067	113340211	+	110		chr6-55	chr6	144297916	144298046	+	12.6
chr14-13	chr14	55241771	55241915	+	110		chr7-47	chr7	69549630	69549760	+	12.6
chr15-36	chr15	63065981	63066125	+	110		chr8-65	chr8	6599545	6599675	+	12.6
chr6-37	chr6	20230879	20231023	+	109.6		chr8-67	chr8	68148727	68148857	+	12.6
chr6-48	chr6	70404428	70404572	+	109.6		chr8-76	chr8	98367991	98368121	+	12.6
chr11-48	chr11	75718844	75718988	+	109.6		chr8-58	chr8	127876924	127877054	+	12.6
chr14-9	chr14	33464626	33464770	+	109.6		chr9-33	chr9	79489843	79489973	+	12.6
chr17-19	chr17	51630212	51630356	+	109.6		chr9-46	chr9	82560448	82560578	+	12.6
chr2-54	chr2	99999072	99999216	+	109.3		chr9-41	chr9	121357130	121357260	+	12.6
chr2-40	chr2	156818952	156819096	+	109.3		chr10-13	chr10	14572133	14572263	+	12.6
chr3-52	chr3	169305703	169305847	+	109.3		chr10-16	chr10	25170706	25170836	+	12.6
chr6-55	chr6	35602036	35602180	+	109.3		chr10-32	chr10	66813049	66813179	+	12.6
chr9-24	chr9	37196194	37196338	+	109.3		chr10-38	chr10	111787965	111788095	+	12.6
chr9-19	chr9	132703452	132703596	+	109.3		chr11-50	chr11	69507871	69508001	+	12.6
chr10-18	chr10	78742810	78742954	+	109.3		chr11-52	chr11	125893140	125893270	+	12.6
chr21-41	chr21	20349921	20350065	+	109.3		chr12-56	chr12	2343016	2343146	+	12.6
chr4-33	chr4	151153710	151153854	+	108.9		chr12-53	chr12	81626563	81626693	+	12.6
chr5-72	chr5	36111354	36111498	+	108.9		chr12-33	chr12	102503162	102503292	+	12.6
chr5-51	chr5	149486014	149486158	+	108.9		chr12-70	chr12	111159606	111159736	+	12.6
chr6-57	chr6	29111288	29111432	+	108.9		chr13-55	chr13	110448705	110448835	+	12.6
chr15-44	chr15	98952666	98952810	+	108.9		chr13-35	chr13	110809977	110810107	+	12.6
chr2-64	chr2	239973520	239973664	+	108.6		chr14-12	chr14	95887481	95887611	+	12.6
chr11-35	chr11	71112753	71112897	+	108.6		chr15-30	chr15	33941858	33941988	+	12.6
chr12-38	chr12	28278600	28278744	+	108.6		chr15-38	chr15	60914098	60914228	+	12.6
chr15-24	chr15	52011697	52011841	+	108.6		chr15-28	chr15	63053289	63053419	+	12.6
chr17-20	chr17	37545878	37546022	+	108.6		chr15-26	chr15	83930771	83930901	+	12.6
chr22-7	chr22	17638024	17638168	+	108.6		chr17-24	chr17	9937287	9937417	+	12.6
chr2-61	chr2	147560945	147561089	+	108.2		chr17-22	chr17	58023151	58023281	+	12.6
chr4-40	chr4	99996521	99996665	+	108.2		chr17-29	chr17	78115058	78115188	+	12.6
chr5-54	chr5	14589082	14589226	+	108.2		chr17-11	chr17	80760792	80760922	+	12.6
chr5-60	chr5	59813062	59813206	+	108.2		chr18-15	chr18	59972257	59972387	+	12.6
chr9-32	chr9	108087944	108088088	+	108.2		chr19-16	chr19	34310631	34310761	+	12.6
chr15-31	chr15	68341079	68341223	+	108.2		chr19-14	chr19	50850791	50850921	+	12.6
chr21-39	chr21	33304787	33304931	+	108.2		chr20-17	chr20	15297147	15297277	+	12.6
chr22-8	chr22	40732827	40732971	+	108.2		chr20-24	chr20	37989868	37989998	+	12.6
chr3-40	chr3	156817208	156817352	+	107.9		chr21-35	chr21	35324389	35324519	+	12.6
chr8-79	chr8	18179789	18179933	+	107.9		chr22-9	chr22	33939568	33939698	+	12.6
chr8-72	chr8	97120644	97120788	+	107.9		chr1-49	chr1	26800231	26800361	+	12.1
chr13-36	chr13	109204345	109204489	+	107.9		chr1-72	chr1	39544451	39544581	+	12.1
chr19-16	chr19	46300985	46301129	+	107.9		chr1-74	chr1	84257155	84257285	+	12.1
chr19-14	chr19	50869566	50869710	+	107.9		chr1-51	chr1	95370434	95370564	+	12.1
chr19-9	chr19	55582102	55582246	+	107.9		chr1-109	chr1	116476478	116476608	+	12.1
chr1-65	chr1	116015783	116015927	+	107.5		chr1-93	chr1	230492870	230493000	+	12.1
chr1-49	chr1	209745136	209745280	+	107.5		chr2-99	chr2	31811555	31811685	+	12.1
chr5-80	chr5	120053305	120053449	+	107.5		chr2-70	chr2	67446788	67446918	+	12.1
chr7-59	chr7	80278384	80278528	+	107.5		chr2-42	chr2	76851022	76851152	+	12.1
chr7-70	chr7	104185421	104185565	+	107.5		chr2-72	chr2	141004189	141004319	+	12.1
chr8-80	chr8	92486499	92486643	+	107.5		chr3-42	chr3	45547228	45547358	+	12.1
chr9-29	chr9	15211282	15211426	+	107.5		chr3-44	chr3	72337134	72337264	+	12.1
chr11-37	chr11	130706193	130706337	+	107.5		chr3-67	chr3	154081390	154081520	+	12.1
chr1-55	chr1	172544569	172544713	+	107.2		chr3-51	chr3	157284803	157284933	+	12.1
chr1-52	chr1	184494256	184494400	+	107.2		chr4-38	chr4	26141960	26142090	+	12.1
chr1-60	chr1	185158276	185158420	+	107.2		chr4-45	chr4	38365385	38365515	+	12.1
chr5-46	chr5	67042843	67042987	+	107.2		chr4-99	chr4	42396411	42396541	+	12.1
chr5-61	chr5	114332598	114332742	+	107.2		chr4-56	chr4	66035748	66035878	+	12.1
chr7-61	chr7	106891479	106891623	+	107.2		chr4-40	chr4	70893950	70894080	+	12.1
chr8-88	chr8	80389412	80389556	+	107.2		chr4-66	chr4	89245512	89245642	+	12.1
chr8-93	chr8	134886607	134886751	+	107.2		chr4-91	chr4	97624434	97624564	+	12.1
chr9-25	chr9	22098488	22098632	+	107.2		chr4-73	chr4	99082310	99082440	+	12.1
chr2-44	chr2	100067969	100068113	+	106.8		chr5-59	chr5	14929457	14929587	+	12.1
chr3-48	chr3	97950374	97950518	+	106.8		chr5-73	chr5	23876364	23876494	+	12.1
chr4-36	chr4	48636048	48636192	+	106.8		chr5-74	chr5	33487381	33487511	+	12.1
chr8-77	chr8	104896006	104896150	+	106.8		chr5-64	chr5	60292344	60292474	+	12.1
chr8-78	chr8	133546047	133546191	+	106.8		chr6-49	chr6	20589326	20589456	+	12.1
chr8-83	chr8	134565301	134565445	+	106.8		chr6-31	chr6	23650217	23650347	+	12.1
chr9-28	chr9	4290579	4290723	+	106.8		chr6-45	chr6	34602915	34603045	+	12.1
chr12-32	chr12	80190132	80190276	+	106.8		chr6-41	chr6	137047151	137047281	+	12.1
chrX-14	chrX	54990525	54990669	+	106.8		chr6-42	chr6	142350423	142350553	+	12.1
chr4-35	chr4	1053462	1053606	+	106.5		chr7-44	chr7	2831049	2831179	+	12.1
chr9-34	chr9	26782873	26783017	+	106.5		chr7-45	chr7	26413539	26413669	+	12.1
chr9-44	chr9	120942857	120943001	+	106.5		chr7-41	chr7	29230821	29230951	+	12.1
chr10-29	chr10	899359	899503	+	106.5		chr7-55	chr7	95975356	95975486	+	12.1
chrX-13	chrX	67044204	67044348	+	106.5		chr8-66	chr8	62657936	62658066	+	12.1
chr2-67	chr2	168510441	168510585	+	106.2		chr8-68	chr8	71322526	71322656	+	12.1
chr3-35	chr3	14249169	14249313	+	106.2		chr8-91	chr8	81123452	81123582	+	12.1
chr3-54	chr3	22091418	22091562	+	106.2		chr8-62	chr8	116552319	116552449	+	12.1
chr3-81	chr3	121848689	121848833	+	106.2		chr8-80	chr8	129977369	129977499	+	12.1
chr5-59	chr5	59231601	59231745	+	106.2		chr8-104	chr8	133356293	133356423	+	12.1
chr10-26	chr10	29241316	29241460	+	106.2		chr9-59	chr9	24381769	24381899	+	12.1
chr12-42	chr12	11556379	11556523	+	106.2		chr9-35	chr9	78371863	78371993	+	12.1
chr13-38	chr13	25488303	25488447	+	106.2		chr9-48	chr9	93886438	93886568	+	12.1
chr13-35	chr13	111464692	111464836	+	106.2		chr9-31	chr9	109060424	109060554	+	12.1
chr14-11	chr14	75535987	75536131	+	106.2		chr11-53	chr11	16226349	16226479	+	12.1
chr2-50	chr2	108220204	108220348	+	105.8		chr11-36	chr11	48055861	48055991	+	12.1
chr5-57	chr5	125196712	125196856	+	105.8		chr11-47	chr11	63246175	63246305	+	12.1
chrX-12	chrX	20471630	20471774	+	105.8		chr11-54	chr11	80921411	80921541	+	12.1
chr9-43	chr9	123633213	123633357	+	105.5		chr11-43	chr11	114111084	114111214	+	12.1
chr11-42	chr11	64389127	64389271	+	105.5		chr12-43	chr12	78095379	78095509	+	12.1
chr2-46	chr2	239240636	239240780	+	105.1		chr12-28	chr12	88267840	88267970	+	12.1
chr4-52	chr4	85595257	85595401	+	105.1		chr12-54	chr12	90166873	90167003	+	12.1
chr8-85	chr8	70951474	70951618	+	105.1		chr12-69	chr12	92030796	92030926	+	12.1
chr15-37	chr15	38187764	38187908	+	105.1		chr13-60	chr13	26635791	26635921	+	12.1
chr19-17	chr19	51960571	51960715	+	105.1		chr13-48	chr13	102503493	102503623	+	12.1
chr3-69	chr3	27359306	27359450	+	104.8		chr13-52	chr13	109411583	109411713	+	12.1
chr4-44	chr4	186083832	186083976	+	104.4		chr14-26	chr14	80054148	80054278	+	12.1
chr6-62	chr6	168783088	168783232	+	104.4		chr15-36	chr15	50501868	50501998	+	12.1
chr8-81	chr8	101520553	101520697	+	104.4		chr15-42	chr15	71146892	71147022	+	12.1
chr9-33	chr9	108956782	108956926	+	104.4		chr17-17	chr17	48483956	48484086	+	12.1
chr4-49	chr4	48422852	48422996	+	104.1		chr17-32	chr17	57075881	57076011	+	12.1
chr4-39	chr4	79650997	79651141	+	104.1		chr18-17	chr18	1464454	1464584	+	12.1
chr18-15	chr18	76423225	76423369	+	104.1		chr18-18	chr18	6992951	6993081	+	12.1
chr2-53	chr2	37803169	37803313	+	103.7		chr18-12	chr18	62501042	62501172	+	12.1
chr7-77	chr7	13743927	13744071	+	103.7		chr20-41	chr20	891424	891554	+	12.1
chr8-69	chr8	39832151	39832295	+	103.7		chr20-22	chr20	33191569	33191699	+	12.1
chr8-70	chr8	61023208	61023352	+	103.7		chr20-43	chr20	33612271	33612401	+	12.1
chr11-32	chr11	15606184	15606328	+	103.7		chr21-27	chr21	16667726	16667856	+	12.1
chr17-25	chr17	33618765	33618909	+	103.7		chr21-32	chr21	17115001	17115131	+	12.1
chr20-20	chr20	5766206	5766350	+	103.7		chr21-40	chr21	28310345	28310475	+	12.1
chr2-56	chr2	11539533	11539677	+	103.4		chr21-29	chr21	36506204	36506334	+	12.1
chr2-48	chr2	193250492	193250636	+	103.4		chr21-44	chr21	36846741	36846871	+	12.1
chr3-53	chr3	66626001	66626145	+	103.4		chr21-45	chr21	41986082	41986212	+	12.1
chr3-44	chr3	111782189	111782333	+	103.4		chr22-10	chr22	40958502	40958632	+	12.1
chr5-69	chr5	93112556	93112700	+	103.4		chrX-149	chrX	7074395	7074525	+	12.1
chr8-91	chr8	80078398	80078542	+	103.4		chrX-35	chrX	13064810	13064940	+	12.1
chr9-39	chr9	100052316	100052460	+	103.4		chrX-21	chrX	14296125	14296255	+	12.1
chr15-46	chr15	20672877	20673021	+	103.4		chrX-326	chrX	132842910	132843040	+	12.1
chr1-56	chr1	8071029	8071173	+	103		chr1-43	chr1	8071020	8071150	+	11.6
chr2-68	chr2	28635304	28635448	+	103		chr1-59	chr1	21332360	21332490	+	11.6
chr3-50	chr3	37608563	37608707	+	103		chr1-60	chr1	29706433	29706563	+	11.6
chr6-52	chr6	34579791	34579935	+	103		chr1-73	chr1	66113119	66113249	+	11.6
chr6-60	chr6	160375290	160375434	+	103		chr1-88	chr1	165069928	165070058	+	11.6
chr12-36	chr12	102342720	102342864	+	103		chr1-57	chr1	185534911	185535041	+	11.6
chr13-39	chr13	110002843	110002987	+	103		chr1-79	chr1	220812442	220812572	+	11.6
chr21-45	chr21	31267775	31267919	+	103		chr1-41	chr1	224640158	224640288	+	11.6
chr22-9	chr22	42621041	42621185	+	103		chr2-77	chr2	3823893	3824023	+	11.6
chr2-55	chr2	141908299	141908443	+	102.7		chr2-97	chr2	21647015	21647145	+	11.6
chr3-66	chr3	120689553	120689697	+	102.7		chr2-69	chr2	40114043	40114173	+	11.6
chr5-87	chr5	35773758	35773902	+	102.7		chr2-120	chr2	83680809	83680939	+	11.6
chr6-47	chr6	158707249	158707393	+	102.7		chr2-53	chr2	172088880	172089010	+	11.6
chr15-33	chr15	67915001	67915145	+	102.7		chr2-61	chr2	193475215	193475345	+	11.6
chr16-11	chr16	78123170	78123314	+	102.7		chr2-62	chr2	211408585	211408715	+	11.6
chr20-25	chr20	4171056	4171200	+	102.7		chr3-75	chr3	10902822	10902952	+	11.6
chr3-60	chr3	66496188	66496332	+	102.4		chr3-36	chr3	33203064	33203194	+	11.6
chr4-46	chr4	153002185	153002329	+	102.4		chr3-79	chr3	55380651	55380781	+	11.6
chr11-51	chr11	26910726	26910870	+	102.4		chr3-50	chr3	123627791	123627921	+	11.6
chr17-22	chr17	61518014	61518158	+	102.4		chr3-58	chr3	153667058	153667188	+	11.6
chr1-67	chr1	199774922	199775066	+	102		chr4-68	chr4	24496777	24496907	+	11.6
chr7-62	chr7	80210554	80210698	+	102		chr4-47	chr4	30500653	30500783	+	11.6
chr7-65	chr7	102989284	102989428	+	102		chr4-59	chr4	35500956	35501086	+	11.6
chr18-19	chr18	33927416	33927560	+	102		chr4-57	chr4	76376605	76376735	+	11.6
chr3-49	chr3	19866488	19866632	+	101.7		chr5-129	chr5	23877834	23877964	+	11.6
chr6-58	chr6	83703992	83704136	+	101.7		chr5-68	chr5	36286007	36286137	+	11.6
chr7-83	chr7	84654470	84654614	+	101.7		chr5-75	chr5	59488477	59488607	+	11.6
chr7-67	chr7	105249017	105249161	+	101.7		chr5-77	chr5	72010498	72010628	+	11.6
chr9-17	chr9	109724178	109724322	+	101.7		chr5-52	chr5	149996604	149996734	+	11.6
chr14-14	chr14	84657015	84657159	+	101.7		chr6-48	chr6	78673574	78673704	+	11.6
chrX-17	chrX	27580513	27580657	+	101.7		chr7-61	chr7	26535209	26535339	+	11.6
chr9-38	chr9	129432844	129432988	+	101.3		chr7-53	chr7	37333135	37333265	+	11.6
chr12-41	chr12	102023402	102023546	+	101.3		chr7-51	chr7	155647820	155647950	+	11.6
chr16-6	chr16	1532518	1532662	+	101.3		chr8-90	chr8	57992209	57992339	+	11.6
chr19-11	chr19	18698918	18699062	+	101.3		chr8-89	chr8	94959947	94960077	+	11.6
chr4-37	chr4	101211427	101211571	+	101		chr8-70	chr8	100018082	100018212	+	11.6
chr8-84	chr8	1345200	1345344	+	101		chr8-71	chr8	101495322	101495452	+	11.6
chr8-75	chr8	80146705	80146849	+	101		chr8-94	chr8	117060493	117060623	+	11.6
chr14-20	chr14	35379375	35379519	+	101		chr8-103	chr8	131843150	131843280	+	11.6
chr20-22	chr20	24694939	24695083	+	101		chr9-42	chr9	75715301	75715431	+	11.6
chr2-63	chr2	181003029	181003173	+	100.6		chr9-50	chr9	107455555	107455685	+	11.6
chr7-69	chr7	76108646	76108790	+	100.6		chr9-51	chr9	117568684	117568814	+	11.6
chr9-30	chr9	24381377	24381521	+	100.6		chr9-57	chr9	120628726	120628856	+	11.6
chr9-31	chr9	35258791	35258935	+	100.6		chr10-15	chr10	60967411	60967541	+	11.6
chr10-31	chr10	122190461	122190605	+	100.6		chr10-24	chr10	61124790	61124920	+	11.6
chr11-43	chr11	68504704	68504848	+	100.6		chr10-33	chr10	75022255	75022385	+	11.6
chr15-49	chr15	33941865	33942009	+	100.6		chr10-22	chr10	113959177	113959307	+	11.6
chr15-48	chr15	63403766	63403910	+	100.6		chr11-62	chr11	102630026	102630156	+	11.6
chr15-56	chr15	77069776	77069920	+	100.6		chr12-42	chr12	28231362	28231492	+	11.6
chr3-61	chr3	62754911	62755055	+	100.3		chr12-37	chr12	50713421	50713551	+	11.6
chr11-47	chr11	12382109	12382253	+	100.3		chr12-48	chr12	60710377	60710507	+	11.6
chr18-21	chr18	59068694	59068838	+	100.3		chr12-74	chr12	62507020	62507150	+	11.6
chrX-16	chrX	67105560	67105704	+	100.3		chr12-67	chr12	79163206	79163336	+	11.6
chr3-62	chr3	161083865	161084009	+	99.9		chr13-40	chr13	44922620	44922750	+	11.6
chr5-47	chr5	57737567	57737711	+	99.9		chr13-37	chr13	88189910	88190040	+	11.6
chr5-75	chr5	66740213	66740357	+	99.9		chr13-45	chr13	110625743	110625873	+	11.6
chr14-17	chr14	55127187	55127331	+	99.9		chr14-19	chr14	37369980	37370110	+	11.6
chr1-76	chr1	6259655	6259799	+	99.6		chr14-13	chr14	101505696	101505826	+	11.6
chr2-104	chr2	75268304	75268448	+	99.6		chr15-52	chr15	52021586	52021716	+	11.6
chr2-82	chr2	101096769	101096913	+	99.6		chr15-33	chr15	63065993	63066123	+	11.6
chr2-52	chr2	182916590	182916734	+	99.6		chr15-43	chr15	93994892	93995022	+	11.6
chr3-64	chr3	132225670	132225814	+	99.6		chr16-46	chr16	14418911	14419041	+	11.6
chr7-81	chr7	97063436	97063580	+	99.6		chr17-27	chr17	49403939	49404069	+	11.6
chr15-32	chr15	98789083	98789227	+	99.6		chr17-30	chr17	50977494	50977624	+	11.6
chr18-24	chr18	9461762	9461906	+	99.6		chr17-28	chr17	77551771	77551901	+	11.6
chr1-68	chr1	63983858	63984002	+	99.2		chr19-12	chr19	16734066	16734196	+	11.6
chr5-70	chr5	161857322	161857466	+	99.2		chr19-19	chr19	56355664	56355794	+	11.6
chr6-56	chr6	21325385	21325529	+	99.2		chr20-32	chr20	34252782	34252912	+	11.6
chr8-63	chr8	101407313	101407457	+	99.2		chr21-25	chr21	41521737	41521867	+	11.6
chr9-26	chr9	24381817	24381961	+	99.2		chr21-26	chr21	41583372	41583502	+	11.6
chr13-37	chr13	23722724	23722868	+	99.2		chrX-150	chrX	18010348	18010478	+	11.6
chr3-58	chr3	69998825	69998969	+	98.9		chr1-47	chr1	16349898	16350028	+	11.1
chr3-67	chr3	156674151	156674295	+	98.9		chr1-48	chr1	20032590	20032720	+	11.1
chr6-59	chr6	70816562	70816706	+	98.9		chr1-139	chr1	26080292	26080422	+	11.1
chr7-84	chr7	156609139	156609283	+	98.9		chr1-102	chr1	54987564	54987694	+	11.1
chr8-90	chr8	133403066	133403210	+	98.9		chr1-107	chr1	109869845	109869975	+	11.1
chr10-28	chr10	96381889	96382033	+	98.9		chr1-65	chr1	152191996	152192126	+	11.1
chr13-43	chr13	95035811	95035955	+	98.9		chr1-97	chr1	164016222	164016352	+	11.1
chr20-48	chr20	3023255	3023399	+	98.9		chr1-67	chr1	169572255	169572385	+	11.1
chr21-43	chr21	17962474	17962618	+	98.9		chr1-89	chr1	178224431	178224561	+	11.1
chr3-55	chr3	30362418	30362562	+	98.5		chr2-94	chr2	1289451	1289581	+	11.1
chr3-108	chr3	106726353	106726497	+	98.5		chr2-56	chr2	50718335	50718465	+	11.1
chr5-67	chr5	122004302	122004446	+	98.5		chr2-64	chr2	105249974	105250104	+	11.1
chr6-61	chr6	54710516	54710660	+	98.5		chr2-84	chr2	195022161	195022291	+	11.1
chr8-82	chr8	107187372	107187516	+	98.5		chr2-147	chr2	207896655	207896785	+	11.1
chr8-71	chr8	128991380	128991524	+	98.5		chr3-48	chr3	9774566	9774696	+	11.1
chr9-22	chr9	98121253	98121397	+	98.5		chr3-57	chr3	96777858	96777988	+	11.1
chr9-40	chr9	111348970	111349114	+	98.5		chr3-45	chr3	117586423	117586553	+	11.1
chr13-42	chr13	34335711	34335855	+	98.5		chr3-101	chr3	142983554	142983684	+	11.1
chr15-39	chr15	67761520	67761664	+	98.5		chr4-53	chr4	15650321	15650451	+	11.1
chr20-24	chr20	57757846	57757990	+	98.5		chr4-69	chr4	40807207	40807337	+	11.1
chr21-47	chr21	42731565	42731709	+	98.5		chr4-106	chr4	70056685	70056815	+	11.1
chr2-51	chr2	67437993	67438137	+	98.2		chr4-93	chr4	167265293	167265423	+	11.1
chr2-69	chr2	173028823	173028967	+	98.2		chr5-63	chr5	40376372	40376502	+	11.1
chr3-74	chr3	39839633	39839777	+	98.2		chr5-84	chr5	94403570	94403700	+	11.1
chr3-68	chr3	193922425	193922569	+	98.2		chr5-85	chr5	95641957	95642087	+	11.1
chr4-43	chr4	93870925	93871069	+	98.2		chr5-78	chr5	124933026	124933156	+	11.1
chr7-86	chr7	96794642	96794786	+	98.2		chr5-72	chr5	127754624	127754754	+	11.1
chr8-111	chr8	92555901	92556045	+	98.2		chr5-96	chr5	149019275	149019405	+	11.1
chr1-70	chr1	211541794	211541938	+	97.9		chr5-89	chr5	174709395	174709525	+	11.1
chr2-65	chr2	558973	559117	+	97.9		chr6-56	chr6	25804949	25805079	+	11.1
chr2-66	chr2	220199319	220199463	+	97.9		chr6-60	chr6	57127893	57128023	+	11.1
chr5-84	chr5	16776669	16776813	+	97.9		chr7-69	chr7	39663393	39663523	+	11.1
chr5-79	chr5	111782185	111782329	+	97.9		chr7-65	chr7	80385654	80385784	+	11.1
chr7-105	chr7	28661875	28662019	+	97.9		chr7-67	chr7	123957048	123957178	+	11.1
chr9-27	chr9	115496412	115496556	+	97.9		chr7-79	chr7	144390665	144390795	+	11.1
chr2-58	chr2	211396928	211397072	+	97.5		chr8-83	chr8	25408319	25408449	+	11.1
chr3-59	chr3	66572221	66572365	+	97.5		chr8-97	chr8	42010266	42010396	+	11.1
chr5-71	chr5	11407394	11407538	+	97.5		chr8-60	chr8	86370397	86370527	+	11.1
chr7-90	chr7	34236182	34236326	+	97.5		chr8-78	chr8	124201705	124201835	+	11.1
chr7-71	chr7	150929086	150929230	+	97.5		chr8-63	chr8	129042902	129043032	+	11.1
chr8-101	chr8	120217523	120217667	+	97.5		chr9-53	chr9	71263636	71263766	+	11.1
chr13-41	chr13	109564578	109564722	+	97.5		chr10-37	chr10	45001812	45001942	+	11.1
chr21-64	chr21	40680541	40680685	+	97.5		chr10-39	chr10	125591958	125592088	+	11.1
chr3-57	chr3	9774582	9774726	+	97.2		chr10-40	chr10	125683953	125684083	+	11.1
chr3-77	chr3	160796940	160797084	+	97.2		chr11-58	chr11	27716318	27716448	+	11.1
chr4-48	chr4	73839862	73840006	+	97.2		chr11-40	chr11	34911193	34911323	+	11.1
chr6-67	chr6	84225268	84225412	+	97.2		chr11-46	chr11	36468046	36468176	+	11.1
chr8-92	chr8	127043271	127043415	+	97.2		chr11-48	chr11	66186561	66186691	+	11.1
chr12-56	chr12	118687268	118687412	+	97.2		chr11-49	chr11	67513042	67513172	+	11.1
chr14-12	chr14	37418030	37418174	+	97.2		chr11-51	chr11	107831087	107831217	+	11.1
chr17-24	chr17	27415136	27415280	+	97.2		chr12-57	chr12	6267228	6267358	+	11.1
chr21-49	chr21	41045976	41046120	+	97.2		chr12-46	chr12	46445622	46445752	+	11.1
chrX-19	chrX	66962323	66962467	+	97.2		chr12-66	chr12	57278590	57278720	+	11.1
chr1-61	chr1	205699010	205699154	+	96.8		chr12-51	chr12	67035391	67035521	+	11.1
chr2-95	chr2	85537845	85537989	+	96.8		chr12-63	chr12	69840809	69840939	+	11.1
chr5-82	chr5	14131794	14131938	+	96.8		chr12-119	chr12	87953339	87953469	+	11.1
chr18-25	chr18	45720846	45720990	+	96.8		chr12-85	chr12	104625186	104625316	+	11.1
chr20-33	chr20	20580986	20581130	+	96.8		chr13-62	chr13	39900357	39900487	+	11.1
chr21-50	chr21	17161515	17161659	+	96.8		chr13-63	chr13	52725480	52725610	+	11.1
chr5-73	chr5	124858840	124858984	+	96.5		chr13-66	chr13	90532966	90533096	+	11.1
chr5-68	chr5	149048587	149048731	+	96.5		chr15-34	chr15	20643417	20643547	+	11.1
chr6-53	chr6	22521143	22521287	+	96.5		chr15-50	chr15	23403699	23403829	+	11.1
chr7-66	chr7	95975328	95975472	+	96.5		chr15-95	chr15	74643053	74643183	+	11.1
chr4-41	chr4	3763207	3763351	+	96.1		chr15-64	chr15	80906581	80906711	+	11.1
chr6-78	chr6	55511297	55511441	+	96.1		chr17-54	chr17	14053307	14053437	+	11.1
chr7-78	chr7	14687824	14687968	+	96.1		chr17-25	chr17	44076958	44077088	+	11.1
chr7-104	chr7	20932845	20932989	+	96.1		chr18-19	chr18	8080182	8080312	+	11.1
chr12-40	chr12	2343009	2343153	+	96.1		chr18-11	chr18	54426166	54426296	+	11.1
chr1-74	chr1	51948808	51948952	+	95.8		chr19-30	chr19	34661460	34661590	+	11.1
chr1-69	chr1	177651183	177651327	+	95.8		chr19-21	chr19	55676454	55676584	+	11.1
chr4-58	chr4	39543080	39543224	+	95.8		chr19-18	chr19	55956550	55956680	+	11.1
chr4-45	chr4	72240389	72240533	+	95.8		chr20-40	chr20	52801639	52801769	+	11.1
chr4-53	chr4	183417546	183417690	+	95.8		chr20-29	chr20	54744380	54744510	+	11.1
chr5-92	chr5	160921560	160921704	+	95.8		chr20-55	chr20	62215252	62215382	+	11.1
chr7-85	chr7	16816318	16816462	+	95.8		chr21-46	chr21	17372310	17372440	+	11.1
chr11-46	chr11	134363679	134363823	+	95.8		chr21-41	chr21	38312850	38312980	+	11.1
chr12-47	chr12	70072279	70072423	+	95.8		chrY-7	chrY	15345489	15345619	+	11.1
chr12-27	chr12	91718561	91718705	+	95.8		chr1-117	chr1	24129347	24129477	+	10.6
chr12-35	chr12	94586188	94586332	+	95.8		chr1-83	chr1	64951025	64951155	+	10.6
chr12-39	chr12	95738254	95738398	+	95.8		chr1-84	chr1	100485901	100486031	+	10.6
chr15-51	chr15	89129860	89130004	+	95.8		chr1-98	chr1	177651169	177651299	+	10.6
chr17-26	chr17	33184270	33184414	+	95.8		chr1-130	chr1	193855072	193855202	+	10.6
chr17-27	chr17	35700934	35701078	+	95.8		chr1-91	chr1	207884300	207884430	+	10.6
chr18-20	chr18	22790956	22791100	+	95.8		chr1-101	chr1	239876766	239876896	+	10.6
chr21-57	chr21	30535692	30535836	+	95.8		chr2-68	chr2	17336574	17336704	+	10.6
chr1-58	chr1	192861906	192862050	+	95.4		chr2-63	chr2	55810723	55810853	+	10.6
chr2-76	chr2	29404368	29404512	+	95.4		chr2-71	chr2	129101236	129101366	+	10.6
chr2-59	chr2	40114042	40114186	+	95.4		chr2-107	chr2	152299599	152299729	+	10.6
chr2-84	chr2	109009953	109010097	+	95.4		chr2-204	chr2	161314837	161314967	+	10.6
chr5-111	chr5	14717171	14717315	+	95.4		chr2-92	chr2	179574309	179574439	+	10.6
chr7-63	chr7	107069399	107069543	+	95.4		chr2-66	chr2	193273188	193273318	+	10.6
chr8-96	chr8	23022404	23022548	+	95.4		chr2-113	chr2	232320147	232320277	+	10.6
chr15-43	chr15	61421954	61422098	+	95.4		chr3-61	chr3	15673695	15673825	+	10.6
chr15-38	chr15	61857223	61857367	+	95.4		chr3-105	chr3	48885827	48885957	+	10.6
chr17-35	chr17	76645576	76645720	+	95.4		chr3-80	chr3	73512235	73512365	+	10.6
chr2-81	chr2	138177877	138178021	+	95.1		chr3-49	chr3	105141041	105141171	+	10.6
chr3-79	chr3	188077174	188077318	+	95.1		chr3-140	chr3	139117171	139117301	+	10.6
chr7-88	chr7	155647834	155647978	+	95.1		chr3-71	chr3	182825120	182825250	+	10.6
chr11-54	chr11	131415893	131416037	+	95.1		chr4-52	chr4	8352059	8352189	+	10.6
chr20-23	chr20	39259108	39259252	+	95.1		chr4-95	chr4	16044235	16044365	+	10.6
chr2-57	chr2	195370655	195370799	+	94.7		chr4-71	chr4	67712365	67712495	+	10.6
chr3-63	chr3	29891191	29891335	+	94.7		chr4-63	chr4	70518063	70518193	+	10.6
chr4-64	chr4	118276753	118276897	+	94.7		chr4-58	chr4	76704147	76704277	+	10.6
chr6-64	chr6	108764787	108764931	+	94.7		chr4-126	chr4	82248598	82248728	+	10.6
chr11-41	chr11	95919622	95919766	+	94.7		chr4-67	chr4	139696636	139696766	+	10.6
chr12-46	chr12	81626577	81626721	+	94.7		chr5-106	chr5	135168699	135168829	+	10.6
chr14-21	chr14	59695393	59695537	+	94.7		chr5-79	chr5	169864638	169864768	+	10.6
chr15-35	chr15	39748279	39748423	+	94.7		chr6-73	chr6	29111296	29111426	+	10.6
chr1-79	chr1	11404304	11404448	+	94.4		chr6-59	chr6	34338375	34338505	+	10.6
chr1-57	chr1	64950996	64951140	+	94.4		chr6-62	chr6	121310977	121311107	+	10.6
chr2-74	chr2	211181884	211182028	+	94.4		chr6-108	chr6	131134526	131134656	+	10.6
chr5-58	chr5	5768673	5768817	+	94.4		chr6-109	chr6	146169349	146169479	+	10.6
chr7-75	chr7	64913410	64913554	+	94.4		chr6-78	chr6	156851244	156851374	+	10.6
chr7-137	chr7	157873411	157873555	+	94.4		chr7-81	chr7	3520273	3520403	+	10.6
chr8-103	chr8	107614629	107614773	+	94.4		chr7-59	chr7	7687004	7687134	+	10.6
chr14-15	chr14	100103976	100104120	+	94.4		chr7-46	chr7	47470738	47470868	+	10.6
chr14-16	chr14	103142474	103142618	+	94.4		chr7-88	chr7	82540308	82540438	+	10.6
chr2-97	chr2	222792067	222792211	+	94.1		chr7-56	chr7	97752316	97752446	+	10.6
chr4-54	chr4	60378275	60378419	+	94.1		chr7-48	chr7	102989286	102989416	+	10.6
chr5-64	chr5	40649962	40650106	+	94.1		chr7-38	chr7	111262545	111262675	+	10.6
chr8-86	chr8	85233359	85233503	+	94.1		chr8-75	chr8	62006172	62006302	+	10.6
chr11-55	chr11	68146187	68146331	+	94.1		chr8-87	chr8	76690108	76690238	+	10.6
chr11-45	chr11	70436664	70436808	+	94.1		chr8-117	chr8	90934884	90935014	+	10.6
chr15-50	chr15	20643456	20643600	+	94.1		chr8-100	chr8	98374492	98374622	+	10.6
chr21-69	chr21	31220811	31220955	+	94.1		chr9-60	chr9	69503054	69503184	+	10.6
chr1-66	chr1	167697833	167697977	+	93.7		chr9-45	chr9	82455031	82455161	+	10.6
chr3-70	chr3	61232841	61232985	+	93.7		chr9-49	chr9	105065364	105065494	+	10.6
chr5-76	chr5	68534466	68534610	+	93.7		chr9-80	chr9	109098943	109099073	+	10.6
chr5-90	chr5	174709411	174709555	+	93.7		chr10-23	chr10	1782889	1783019	+	10.6
chr7-74	chr7	41579360	41579504	+	93.7		chr10-47	chr10	7559436	7559566	+	10.6
chr8-74	chr8	48790677	48790821	+	93.7		chr11-74	chr11	14620228	14620358	+	10.6
chr10-36	chr10	74960719	74960863	+	93.7		chr11-55	chr11	83139550	83139680	+	10.6
chr13-40	chr13	62722035	62722179	+	93.7		chr11-73	chr11	129453396	129453526	+	10.6
chr14-27	chr14	81400883	81401027	+	93.7		chr12-91	chr12	45132106	45132236	+	10.6
chr14-19	chr14	106846338	106846482	+	93.7		chr12-47	chr12	55909221	55909351	+	10.6
chr15-52	chr15	95679932	95680076	+	93.7		chr12-44	chr12	80585320	80585450	+	10.6
chrX-15	chrX	66902175	66902319	+	93.7		chr13-47	chr13	42553812	42553942	+	10.6
chr2-79	chr2	9954441	9954585	+	93.4		chr13-72	chr13	51042558	51042688	+	10.6
chr7-80	chr7	66348900	66349044	+	93.4		chr13-49	chr13	106096714	106096844	+	10.6
chr10-25	chr10	73576777	73576921	+	93.4		chr13-54	chr13	109649889	109650019	+	10.6
chr1-96	chr1	184423034	184423178	+	93		chr14-30	chr14	79529880	79530010	+	10.6
chr4-59	chr4	40559795	40559939	+	93		chr14-34	chr14	100948336	100948466	+	10.6
chr5-77	chr5	126056253	126056397	+	93		chr15-49	chr15	20672892	20673022	+	10.6
chr7-92	chr7	95691599	95691743	+	93		chr15-46	chr15	36791811	36791941	+	10.6
chr7-87	chr7	124835299	124835443	+	93		chr15-48	chr15	64072860	64072990	+	10.6
chr7-73	chr7	136023537	136023681	+	93		chr15-70	chr15	67761543	67761673	+	10.6
chr7-110	chr7	144623765	144623909	+	93		chr15-74	chr15	86934400	86934530	+	10.6
chr8-94	chr8	86417096	86417240	+	93		chr15-56	chr15	86948608	86948738	+	10.6
chr15-54	chr15	55862019	55862163	+	93		chr16-41	chr16	17385291	17385421	+	10.6
chr19-15	chr19	18629934	18630078	+	93		chr16-43	chr16	72024031	72024161	+	10.6
chr21-54	chr21	41521740	41521884	+	93		chr17-33	chr17	59869490	59869620	+	10.6
chr1-63	chr1	66281936	66282080	+	92.7		chr17-34	chr17	71638812	71638942	+	10.6
chr2-83	chr2	12980427	12980571	+	92.7		chr17-52	chr17	79407508	79407638	+	10.6
chr2-72	chr2	106961234	106961378	+	92.7		chr18-22	chr18	8341700	8341830	+	10.6
chr8-108	chr8	59391787	59391931	+	92.7		chr18-16	chr18	79629979	79630109	+	10.6
chr9-41	chr9	132224702	132224846	+	92.7		chr19-17	chr19	50869571	50869701	+	10.6
chr20-29	chr20	44714296	44714440	+	92.7		chr20-27	chr20	10861615	10861745	+	10.6
chr1-78	chr1	246315569	246315713	+	92.3		chr20-28	chr20	39000285	39000415	+	10.6
chr4-75	chr4	75947876	75948020	+	92.3		chr20-52	chr20	49583797	49583927	+	10.6
chr4-63	chr4	169177424	169177568	+	92.3		chr20-25	chr20	52724759	52724889	+	10.6
chr5-91	chr5	38167645	38167789	+	92.3		chrX-94	chrX	45063908	45064038	+	10.6
chr7-76	chr7	95609045	95609189	+	92.3		chrX-621	chrX	134167852	134167982	+	10.6
chr9-37	chr9	107455544	107455688	+	92.3		chrY-13	chrY	8611930	8612060	+	10.6
chr12-49	chr12	6267212	6267356	+	92.3		chr1-71	chr1	5494632	5494762	+	10.1
chr13-118	chr13	110480802	110480946	+	92.3		chr1-94	chr1	23084943	23085073	+	10.1
chr1-73	chr1	198837621	198837765	+	92		chr1-50	chr1	78146515	78146645	+	10.1
chr5-62	chr5	137192697	137192841	+	92		chr1-108	chr1	116323210	116323340	+	10.1
chr5-88	chr5	137625071	137625215	+	92		chr1-126	chr1	160132118	160132248	+	10.1
chr9-42	chr9	82455021	82455165	+	92		chr1-92	chr1	211474528	211474658	+	10.1
chr9-63	chr9	106964963	106965107	+	92		chr1-132	chr1	220241148	220241278	+	10.1
chr12-65	chr12	94587147	94587291	+	92		chr1-80	chr1	224277535	224277665	+	10.1
chr21-51	chr21	42384176	42384320	+	92		chr2-55	chr2	16648878	16649008	+	10.1
chr1-64	chr1	169859529	169859673	+	91.6		chr2-85	chr2	19476467	19476597	+	10.1
chr2-62	chr2	85757011	85757155	+	91.6		chr2-98	chr2	23408490	23408620	+	10.1
chr3-65	chr3	132267749	132267893	+	91.6		chr2-138	chr2	119304184	119304314	+	10.1
chr8-76	chr8	57992202	57992346	+	91.6		chr2-140	chr2	134101928	134102058	+	10.1
chr8-102	chr8	96860116	96860260	+	91.6		chr2-128	chr2	183244395	183244525	+	10.1
chr8-104	chr8	101278170	101278314	+	91.6		chr3-120	chr3	15432252	15432382	+	10.1
chr2-73	chr2	141004149	141004293	+	91.3		chr3-55	chr3	42225164	42225294	+	10.1
chr3-71	chr3	10440411	10440555	+	91.3		chr3-95	chr3	48811591	48811721	+	10.1
chr4-38	chr4	76611668	76611812	+	91.3		chr3-63	chr3	72763589	72763719	+	10.1
chr4-51	chr4	94516106	94516250	+	91.3		chr3-99	chr3	85335870	85336000	+	10.1
chr4-62	chr4	122602659	122602803	+	91.3		chr3-86	chr3	152385868	152385998	+	10.1
chr5-101	chr5	7182032	7182176	+	91.3		chr4-167	chr4	36088658	36088788	+	10.1
chr7-89	chr7	22142611	22142755	+	91.3		chr4-72	chr4	72240443	72240573	+	10.1
chr7-107	chr7	28037012	28037156	+	91.3		chr4-76	chr4	76374098	76374228	+	10.1
chr8-89	chr8	84506965	84507109	+	91.3		chr4-109	chr4	85595255	85595385	+	10.1
chr8-98	chr8	95317580	95317724	+	91.3		chr4-78	chr4	94653209	94653339	+	10.1
chr11-59	chr11	41984156	41984300	+	91.3		chr4-80	chr4	159013820	159013950	+	10.1
chr15-53	chr15	41997624	41997768	+	91.3		chr4-94	chr4	173038691	173038821	+	10.1
chr16-7	chr16	17606577	17606721	+	91.3		chr5-116	chr5	93089108	93089238	+	10.1
chr18-31	chr18	8688264	8688408	+	91.3		chr5-120	chr5	124581194	124581324	+	10.1
chr19-19	chr19	53443546	53443690	+	91.3		chr5-86	chr5	153467217	153467347	+	10.1
chr21-44	chr21	20353573	20353717	+	91.3		chr5-88	chr5	172383377	172383507	+	10.1
chr1-72	chr1	210779567	210779711	+	90.9		chr6-125	chr6	20689749	20689879	+	10.1
chr3-56	chr3	107438836	107438980	+	90.9		chr6-67	chr6	35602012	35602142	+	10.1
chr4-56	chr4	31415803	31415947	+	90.9		chr6-52	chr6	85912697	85912827	+	10.1
chr4-50	chr4	89229677	89229821	+	90.9		chr6-69	chr6	126931987	126932117	+	10.1
chr6-82	chr6	37262530	37262674	+	90.9		chr6-63	chr6	152356889	152357019	+	10.1
chr8-124	chr8	84863577	84863721	+	90.9		chr6-110	chr6	159953665	159953795	+	10.1
chr11-65	chr11	125890687	125890831	+	90.9		chr7-52	chr7	3369441	3369571	+	10.1
chr11-58	chr11	130653853	130653997	+	90.9		chr7-60	chr7	25356931	25357061	+	10.1
chr11-69	chr11	134703330	134703474	+	90.9		chr7-62	chr7	38261321	38261451	+	10.1
chr22-11	chr22	33605761	33605905	+	90.9		chr7-103	chr7	52782297	52782427	+	10.1
chr22-10	chr22	45809544	45809688	+	90.9		chr7-63	chr7	52791363	52791493	+	10.1
chr1-90	chr1	178224409	178224553	+	90.6		chr7-176	chr7	71770646	71770776	+	10.1
chr2-60	chr2	229512689	229512833	+	90.6		chr7-71	chr7	80781620	80781750	+	10.1
chr5-104	chr5	14261215	14261359	+	90.6		chr7-90	chr7	97064089	97064219	+	10.1
chr8-99	chr8	55997163	55997307	+	90.6		chr7-42	chr7	142895319	142895449	+	10.1
chr12-43	chr12	1571791	1571935	+	90.6		chr7-139	chr7	150736110	150736240	+	10.1
chr19-18	chr19	30152744	30152888	+	90.6		chr7-68	chr7	150929088	150929218	+	10.1
chr7-117	chr7	91611948	91612092	+	90.3		chr8-107	chr8	10488153	10488283	+	10.1
chr12-50	chr12	30336112	30336256	+	90.3		chr8-115	chr8	74663308	74663438	+	10.1
chr12-44	chr12	46494032	46494176	+	90.3		chr8-120	chr8	124853398	124853528	+	10.1
chr12-54	chr12	101066937	101067081	+	90.3		chr8-102	chr8	127243834	127243964	+	10.1
chr13-44	chr13	108830964	108831108	+	90.3		chr8-124	chr8	127849350	127849480	+	10.1
chr15-47	chr15	55257368	55257512	+	90.3		chr8-126	chr8	132898962	132899092	+	10.1
chr15-58	chr15	67917649	67917793	+	90.3		chr8-127	chr8	138521558	138521688	+	10.1
chr2-94	chr2	1366744	1366888	+	89.9		chr9-72	chr9	24132409	24132539	+	10.1
chr5-83	chr5	14529115	14529259	+	89.9		chr9-40	chr9	109888231	109888361	+	10.1
chr5-86	chr5	135168676	135168820	+	89.9		chr9-68	chr9	110714512	110714642	+	10.1
chr8-87	chr8	141853164	141853308	+	89.9		chr9-106	chr9	120942884	120943014	+	10.1
chr9-45	chr9	132408593	132408737	+	89.9		chr9-84	chr9	135952497	135952627	+	10.1
chr10-30	chr10	274814	274958	+	89.9		chr10-42	chr10	1420193	1420323	+	10.1
chr10-33	chr10	7559453	7559597	+	89.9		chr10-36	chr10	26819086	26819216	+	10.1
chr12-62	chr12	67040414	67040558	+	89.9		chr10-19	chr10	36173343	36173473	+	10.1
chr15-62	chr15	85543194	85543338	+	89.9		chr10-56	chr10	58999475	58999605	+	10.1
chr1-84	chr1	80768552	80768696	+	89.6		chr10-27	chr10	77498368	77498498	+	10.1
chr2-85	chr2	150613095	150613239	+	89.6		chr10-44	chr10	88373306	88373436	+	10.1
chr2-93	chr2	176485974	176486118	+	89.6		chr11-84	chr11	689670	689800	+	10.1
chr6-75	chr6	43846659	43846803	+	89.6		chr11-56	chr11	93236967	93237097	+	10.1
chr7-97	chr7	91911052	91911196	+	89.6		chr11-63	chr11	114160138	114160268	+	10.1
chr7-102	chr7	98570130	98570274	+	89.6		chr12-79	chr12	10615937	10616067	+	10.1
chr7-93	chr7	105677370	105677514	+	89.6		chr12-90	chr12	30437154	30437284	+	10.1
chr8-112	chr8	15493881	15494025	+	89.6		chr12-49	chr12	61585036	61585166	+	10.1
chr9-52	chr9	83132928	83133072	+	89.6		chr12-62	chr12	67040424	67040554	+	10.1
chr11-44	chr11	63631477	63631621	+	89.6		chr12-52	chr12	80190130	80190260	+	10.1
chr12-37	chr12	38995489	38995633	+	89.6		chr12-68	chr12	88720935	88721065	+	10.1
chr13-47	chr13	75836595	75836739	+	89.6		chr12-76	chr12	119716702	119716832	+	10.1
chr13-45	chr13	109143426	109143570	+	89.6		chr13-98	chr13	31093090	31093220	+	10.1
chr14-18	chr14	52545740	52545884	+	89.6		chr13-71	chr13	41060166	41060296	+	10.1
chr15-57	chr15	96336217	96336361	+	89.6		chr13-39	chr13	44219020	44219150	+	10.1
chr17-29	chr17	69367598	69367742	+	89.6		chr13-57	chr13	49858663	49858793	+	10.1
chrX-18	chrX	129404255	129404399	+	89.6		chr13-76	chr13	79951046	79951176	+	10.1
chr1-88	chr1	211474188	211474332	+	89.2		chr13-218	chr13	104389791	104389921	+	10.1
chr2-113	chr2	192450765	192450909	+	89.2		chr13-105	chr13	109082023	109082153	+	10.1
chr2-75	chr2	232655485	232655629	+	89.2		chr13-44	chr13	110089863	110089993	+	10.1
chr3-80	chr3	52469039	52469183	+	89.2		chr14-23	chr14	29734364	29734494	+	10.1
chr4-60	chr4	118746602	118746746	+	89.2		chr14-32	chr14	91291096	91291226	+	10.1
chr4-85	chr4	165720795	165720939	+	89.2		chr15-51	chr15	52011775	52011905	+	10.1
chr5-85	chr5	131250896	131251040	+	89.2		chr15-37	chr15	57741224	57741354	+	10.1
chr8-105	chr8	107680015	107680159	+	89.2		chr15-92	chr15	60529405	60529535	+	10.1
chr9-49	chr9	14181041	14181185	+	89.2		chr15-54	chr15	69475205	69475335	+	10.1
chr11-49	chr11	114164032	114164176	+	89.2		chr15-97	chr15	85293451	85293581	+	10.1
chr15-61	chr15	50523860	50524004	+	89.2		chr16-54	chr16	72677987	72678117	+	10.1
chr2-90	chr2	79792172	79792316	+	88.9		chr16-45	chr16	79883633	79883763	+	10.1
chr5-96	chr5	14008900	14009044	+	88.9		chr17-42	chr17	7255133	7255263	+	10.1
chr6-63	chr6	53465820	53465964	+	88.9		chr18-25	chr18	21833812	21833942	+	10.1
chr6-72	chr6	138259237	138259381	+	88.9		chr18-26	chr18	25932115	25932245	+	10.1
chr7-91	chr7	74199480	74199624	+	88.9		chr18-20	chr18	42378994	42379124	+	10.1
chr18-30	chr18	59579734	59579878	+	88.9		chr18-29	chr18	61156441	61156571	+	10.1
chr21-72	chr21	41784333	41784477	+	88.9		chr19-15	chr19	28117067	28117197	+	10.1
chr2-78	chr2	221610757	221610901	+	88.5		chr20-35	chr20	15419962	15420092	+	10.1
chr5-81	chr5	125963660	125963804	+	88.5		chr20-46	chr20	62922757	62922887	+	10.1
chr6-68	chr6	166660615	166660759	+	88.5		chr21-47	chr21	20353605	20353735	+	10.1
chr7-109	chr7	137581617	137581761	+	88.5		chr21-42	chr21	22115904	22116034	+	10.1
chr7-103	chr7	141052946	141053090	+	88.5		chr21-43	chr21	30581065	30581195	+	10.1
chr8-97	chr8	55003450	55003594	+	88.5		chr21-51	chr21	38950708	38950838	+	10.1
chr17-28	chr17	51608632	51608776	+	88.5		chr21-64	chr21	41528578	41528708	+	10.1
chr1-107	chr1	39701210	39701354	+	88.2		chrX-328	chrX	46740084	46740214	+	10.1
chr2-80	chr2	71129740	71129884	+	88.2		chrX-237	chrX	53071746	53071876	+	10.1
chr4-72	chr4	158110633	158110777	+	88.2		chrX-329	chrX	54045640	54045770	+	10.1
chr7-79	chr7	130918330	130918474	+	88.2		chr1-104	chr1	70610924	70611054	+	9.58
chr7-94	chr7	153921598	153921742	+	88.2		chr1-75	chr1	95889278	95889408	+	9.58
chr8-95	chr8	97084587	97084731	+	88.2		chr1-122	chr1	107782631	107782761	+	9.58
chr12-52	chr12	117518950	117519094	+	88.2		chr1-96	chr1	121547478	121547608	+	9.58
chr3-78	chr3	186117810	186117954	+	87.8		chr1-110	chr1	147626898	147627028	+	9.58
chr8-122	chr8	27595979	27596123	+	87.8		chr1-115	chr1	178337426	178337556	+	9.58
chr12-63	chr12	26038992	26039136	+	87.8		chr1-129	chr1	192496396	192496526	+	9.58
chr17-31	chr17	73937053	73937197	+	87.8		chr1-99	chr1	192844505	192844635	+	9.58
chr20-27	chr20	21278963	21279107	+	87.8		chr1-100	chr1	234918231	234918361	+	9.58
chr1-77	chr1	210419474	210419618	+	87.5		chr2-96	chr2	12980403	12980533	+	9.58
chr2-96	chr2	176077122	176077266	+	87.5		chr2-86	chr2	20128079	20128209	+	9.58
chr2-70	chr2	222796155	222796299	+	87.5		chr2-154	chr2	21452816	21452946	+	9.58
chr3-83	chr3	119798103	119798247	+	87.5		chr2-115	chr2	37679377	37679507	+	9.58
chr6-65	chr6	25634703	25634847	+	87.5		chr2-117	chr2	38139132	38139262	+	9.58
chr6-79	chr6	108589337	108589481	+	87.5		chr2-89	chr2	121627310	121627440	+	9.58
chr7-72	chr7	77792151	77792295	+	87.5		chr2-90	chr2	144217908	144218038	+	9.58
chr9-47	chr9	114619366	114619510	+	87.5		chr2-93	chr2	191932318	191932448	+	9.58
chr11-63	chr11	41522178	41522322	+	87.5		chr2-129	chr2	195038279	195038409	+	9.58
chr11-71	chr11	83410990	83411134	+	87.5		chr2-74	chr2	225841490	225841620	+	9.58
chr14-26	chr14	28949682	28949826	+	87.5		chr3-73	chr3	2870061	2870191	+	9.58
chr21-46	chr21	38247710	38247854	+	87.5		chr3-54	chr3	25262396	25262526	+	9.58
chr1-80	chr1	8424838	8424982	+	87.1		chr3-62	chr3	67707018	67707148	+	9.58
chr5-78	chr5	94361897	94362041	+	87.1		chr3-64	chr3	106726389	106726519	+	9.58
chr5-89	chr5	149829565	149829709	+	87.1		chr3-143	chr3	172203973	172204103	+	9.58
chr6-74	chr6	11288035	11288179	+	87.1		chr3-46	chr3	186117801	186117931	+	9.58
chr7-96	chr7	50342803	50342947	+	87.1		chr3-72	chr3	189950206	189950336	+	9.58
chr18-26	chr18	59972246	59972390	+	87.1		chr3-59	chr3	190807832	190807962	+	9.58
chr2-71	chr2	64635149	64635293	+	86.8		chr4-75	chr4	38621923	38622053	+	9.58
chr2-77	chr2	74845344	74845488	+	86.8		chr4-123	chr4	74902845	74902975	+	9.58
chr2-119	chr2	131674416	131674560	+	86.8		chr4-77	chr4	80103693	80103823	+	9.58
chr6-73	chr6	142696215	142696359	+	86.8		chr4-65	chr4	86587544	86587674	+	9.58
chr9-58	chr9	22955115	22955259	+	86.8		chr4-92	chr4	147829624	147829754	+	9.58
chr12-66	chr12	97857023	97857167	+	86.8		chr4-114	chr4	151153741	151153871	+	9.58
chr19-25	chr19	15623090	15623234	+	86.8		chr5-80	chr5	11814260	11814390	+	9.58
chr21-55	chr21	28310357	28310501	+	86.8		chr5-81	chr5	29804432	29804562	+	9.58
chrY-2	chrY	22221534	22221678	+	86.8		chr5-111	chr5	39633347	39633477	+	9.58
chr6-85	chr6	27106524	27106668	+	86.4		chr5-82	chr5	39905435	39905565	+	9.58
chr6-76	chr6	144411617	144411761	+	86.4		chr5-101	chr5	60447627	60447757	+	9.58
chr8-100	chr8	70244842	70244986	+	86.4		chr5-93	chr5	60490001	60490131	+	9.58
chr10-37	chr10	121942827	121942971	+	86.4		chr5-102	chr5	68093621	68093751	+	9.58
chr11-70	chr11	26715212	26715356	+	86.4		chr5-138	chr5	80625360	80625490	+	9.58
chr11-64	chr11	66179696	66179840	+	86.4		chr5-224	chr5	80764120	80764250	+	9.58
chr12-51	chr12	79163259	79163403	+	86.4		chr5-104	chr5	97013295	97013425	+	9.58
chr12-45	chr12	80031943	80032087	+	86.4		chr5-95	chr5	136376074	136376204	+	9.58
chr21-48	chr21	25865631	25865775	+	86.4		chr5-109	chr5	163791419	163791549	+	9.58
chr1-83	chr1	110799021	110799165	+	86.1		chr6-64	chr6	3310788	3310918	+	9.58
chr2-101	chr2	46987629	46987773	+	86.1		chr6-46	chr6	35731968	35732098	+	9.58
chr3-95	chr3	148625473	148625617	+	86.1		chr6-85	chr6	42045791	42045921	+	9.58
chr4-67	chr4	65661741	65661885	+	86.1		chr6-39	chr6	53704749	53704879	+	9.58
chr7-99	chr7	20621997	20622141	+	86.1		chr6-137	chr6	83704012	83704142	+	9.58
chr8-107	chr8	124448783	124448927	+	86.1		chr6-68	chr6	113490482	113490612	+	9.58
chr12-55	chr12	62957589	62957733	+	86.1		chr6-54	chr6	116059648	116059778	+	9.58
chr19-20	chr19	50842191	50842335	+	86.1		chr6-71	chr6	139485743	139485873	+	9.58
chr20-26	chr20	20743625	20743769	+	86.1		chr6-147	chr6	150861575	150861705	+	9.58
chr20-28	chr20	33191595	33191739	+	86.1		chr7-174	chr7	50508831	50508961	+	9.58
chr21-53	chr21	28440019	28440163	+	86.1		chr7-64	chr7	55177814	55177944	+	9.58
chr3-76	chr3	130842278	130842422	+	85.8		chr7-147	chr7	73749946	73750076	+	9.58
chr6-70	chr6	38722276	38722420	+	85.8		chr7-127	chr7	92795603	92795733	+	9.58
chr8-106	chr8	116667502	116667646	+	85.8		chr7-74	chr7	99827391	99827521	+	9.58
chr9-46	chr9	19699087	19699231	+	85.8		chr7-109	chr7	117098010	117098140	+	9.58
chr9-56	chr9	124226095	124226239	+	85.8		chr7-96	chr7	131111903	131112033	+	9.58
chr9-55	chr9	127178768	127178912	+	85.8		chr7-110	chr7	133383319	133383449	+	9.58
chr12-53	chr12	46259163	46259307	+	85.8		chr7-114	chr7	139111227	139111357	+	9.58
chr17-32	chr17	37322261	37322405	+	85.8		chr7-58	chr7	141057206	141057336	+	9.58
chrX-20	chrX	11367671	11367815	+	85.8		chr8-98	chr8	89721564	89721694	+	9.58
chr10-32	chr10	45001847	45001991	+	85.4		chr8-136	chr8	90001712	90001842	+	9.58
chr13-49	chr13	110746423	110746567	+	85.4		chr8-69	chr8	95317594	95317724	+	9.58
chr1-81	chr1	92876457	92876601	+	85.1		chr8-101	chr8	106630595	106630725	+	9.58
chr1-87	chr1	116123865	116124009	+	85.1		chr8-79	chr8	126379626	126379756	+	9.58
chr4-57	chr4	40975515	40975659	+	85.1		chr8-105	chr8	134794471	134794601	+	9.58
chr8-113	chr8	30804714	30804858	+	85.1		chr8-106	chr8	135798918	135799048	+	9.58
chr11-53	chr11	21368859	21369003	+	85.1		chr9-52	chr9	494957	495087	+	9.58
chr11-56	chr11	93188824	93188968	+	85.1		chr9-73	chr9	26791669	26791799	+	9.58
chr18-27	chr18	6991934	6992078	+	85.1		chr9-79	chr9	106964953	106965083	+	9.58
chr1-94	chr1	19066397	19066541	+	84.7		chr9-55	chr9	110078712	110078842	+	9.58
chr2-112	chr2	117556026	117556170	+	84.7		chr9-93	chr9	134283236	134283366	+	9.58
chr3-75	chr3	5350922	5351066	+	84.7		chr10-25	chr10	67956685	67956815	+	9.58
chr4-81	chr4	53644533	53644677	+	84.7		chr11-80	chr11	91946644	91946774	+	9.58
chr4-86	chr4	186727066	186727210	+	84.7		chr11-98	chr11	107161774	107161904	+	9.58
chr7-95	chr7	21942948	21943092	+	84.7		chr11-99	chr11	114121911	114122041	+	9.58
chr8-126	chr8	130092626	130092770	+	84.7		chr11-82	chr11	121336086	121336216	+	9.58
chr12-64	chr12	80585315	80585459	+	84.7		chr11-71	chr11	128167716	128167846	+	9.58
chr13-46	chr13	109569958	109570102	+	84.7		chr12-72	chr12	1220216	1220346	+	9.58
chr17-33	chr17	56808647	56808791	+	84.7		chr12-73	chr12	32268113	32268243	+	9.58
chr18-29	chr18	33014246	33014390	+	84.7		chr12-61	chr12	45743537	45743667	+	9.58
chr3-72	chr3	110957839	110957983	+	84.4		chr12-55	chr12	115830108	115830238	+	9.58
chr6-69	chr6	20681411	20681555	+	84.4		chr12-183	chr12	118568386	118568516	+	9.58
chr6-83	chr6	38141388	38141532	+	84.4		chr13-38	chr13	25496689	25496819	+	9.58
chr7-111	chr7	125484891	125485035	+	84.4		chr13-56	chr13	31946322	31946452	+	9.58
chr8-127	chr8	55774586	55774730	+	84.4		chr13-58	chr13	53847665	53847795	+	9.58
chr8-110	chr8	85267649	85267793	+	84.4		chr13-59	chr13	104130779	104130909	+	9.58
chr11-50	chr11	62508381	62508525	+	84.4		chr13-79	chr13	104143932	104144062	+	9.58
chr12-70	chr12	82770630	82770774	+	84.4		chr13-104	chr13	106731696	106731826	+	9.58
chr15-59	chr15	68592688	68592832	+	84.4		chr13-145	chr13	109381042	109381172	+	9.58
chr15-66	chr15	71412256	71412400	+	84.4		chr13-46	chr13	110746439	110746569	+	9.58
chr15-63	chr15	89098362	89098506	+	84.4		chr13-70	chr13	111633851	111633981	+	9.58
chr16-8	chr16	25689272	25689416	+	84.4		chr14-18	chr14	35929315	35929445	+	9.58
chr21-56	chr21	38592965	38593109	+	84.4		chr14-25	chr14	48866004	48866134	+	9.58
chr1-75	chr1	205834820	205834964	+	84		chr14-22	chr14	59122205	59122335	+	9.58
chr4-79	chr4	91840491	91840635	+	84		chr14-27	chr14	103142430	103142560	+	9.58
chr5-74	chr5	95748252	95748396	+	84		chr15-35	chr15	31125263	31125393	+	9.58
chr9-62	chr9	27487247	27487391	+	84		chr15-47	chr15	60722376	60722506	+	9.58
chr9-48	chr9	34741871	34742015	+	84		chr15-60	chr15	62514027	62514157	+	9.58
chr11-78	chr11	92744251	92744395	+	84		chr15-55	chr15	74664392	74664522	+	9.58
chr17-46	chr17	50977461	50977605	+	84		chr15-65	chr15	94248976	94249106	+	9.58
chr19-21	chr19	12325812	12325956	+	84		chr15-86	chr15	96336220	96336350	+	9.58
chr21-63	chr21	20857080	20857224	+	84		chr16-44	chr16	11913056	11913186	+	9.58
chr1-71	chr1	8190058	8190202	+	83.7		chr17-35	chr17	16131774	16131904	+	9.58
chr1-98	chr1	63480249	63480393	+	83.7		chr17-48	chr17	37322209	37322339	+	9.58
chr2-88	chr2	29430797	29430941	+	83.7		chr17-41	chr17	64128879	64129009	+	9.58
chr2-106	chr2	216130431	216130575	+	83.7		chr18-57	chr18	24861965	24862095	+	9.58
chr3-82	chr3	126226739	126226883	+	83.7		chr18-30	chr18	76423158	76423288	+	9.58
chr4-68	chr4	73047967	73048111	+	83.7		chr20-34	chr20	8816009	8816139	+	9.58
chr7-121	chr7	78345615	78345759	+	83.7		chr20-56	chr20	15440615	15440745	+	9.58
chr8-109	chr8	69724576	69724720	+	83.7		chr20-36	chr20	25280207	25280337	+	9.58
chr11-52	chr11	114130066	114130210	+	83.7		chr20-37	chr20	37990776	37990906	+	9.58
chr12-67	chr12	102503168	102503312	+	83.7		chr20-51	chr20	40892726	40892856	+	9.58
chr15-41	chr15	101615541	101615685	+	83.7		chr20-39	chr20	49707262	49707392	+	9.58
chr19-27	chr19	29912959	29913103	+	83.7		chr20-33	chr20	50538416	50538546	+	9.58
chr20-32	chr20	15523950	15524094	+	83.7		chr21-52	chr21	34965557	34965687	+	9.58
chr3-84	chr3	48232321	48232465	+	83.3		chr22-12	chr22	22559968	22560098	+	9.58
chr5-93	chr5	93089131	93089275	+	83.3		chr22-11	chr22	25628590	25628720	+	9.58
chr7-108	chr7	124828646	124828790	+	83.3		chrX-236	chrX	9103060	9103190	+	9.58
chr8-121	chr8	127519340	127519484	+	83.3		chr1-138	chr1	24389816	24389946	+	9.08
chr9-51	chr9	33878800	33878944	+	83.3		chr1-82	chr1	36297117	36297247	+	9.08
chr10-50	chr10	21231586	21231730	+	83.3		chr1-231	chr1	49892017	49892147	+	9.08
chr10-34	chr10	36178101	36178245	+	83.3		chr1-141	chr1	54904808	54904938	+	9.08
chr11-67	chr11	90363589	90363733	+	83.3		chr1-105	chr1	76856270	76856400	+	9.08
chr12-61	chr12	114419784	114419928	+	83.3		chr1-121	chr1	84143903	84144033	+	9.08
chr15-65	chr15	60374784	60374928	+	83.3		chr1-95	chr1	92849008	92849138	+	9.08
chr15-55	chr15	74779283	74779427	+	83.3		chr1-111	chr1	151925621	151925751	+	9.08
chr18-34	chr18	78034817	78034961	+	83.3		chr1-112	chr1	154418405	154418535	+	9.08
chr20-31	chr20	20759429	20759573	+	83.3		chr1-114	chr1	176499909	176500039	+	9.08
chr20-40	chr20	50422606	50422750	+	83.3		chr1-77	chr1	201281529	201281659	+	9.08
chr1-132	chr1	16248538	16248682	+	83		chr1-90	chr1	207004861	207004991	+	9.08
chr2-98	chr2	62642513	62642657	+	83		chr1-131	chr1	209531072	209531202	+	9.08
chr4-84	chr4	121599050	121599194	+	83		chr2-76	chr2	1686936	1687066	+	9.08
chr4-65	chr4	152989563	152989707	+	83		chr2-224	chr2	30639901	30640031	+	9.08
chr5-119	chr5	59380845	59380989	+	83		chr2-136	chr2	79892283	79892413	+	9.08
chr6-71	chr6	142376184	142376328	+	83		chr2-123	chr2	109009959	109010089	+	9.08
chr7-68	chr7	41145966	41146110	+	83		chr2-106	chr2	124183530	124183660	+	9.08
chr8-133	chr8	71610475	71610619	+	83		chr2-82	chr2	158665953	158666083	+	9.08
chr10-46	chr10	14667364	14667508	+	83		chr2-146	chr2	163367930	163368060	+	9.08
chr13-53	chr13	103799074	103799218	+	83		chr2-126	chr2	173028846	173028976	+	9.08
chr14-23	chr14	73660605	73660749	+	83		chr2-110	chr2	174806778	174806908	+	9.08
chr14-57	chr14	103525613	103525757	+	83		chr2-130	chr2	216621423	216621553	+	9.08
chr15-45	chr15	40390170	40390314	+	83		chr3-60	chr3	7433253	7433383	+	9.08
chr17-37	chr17	35030810	35030954	+	83		chr3-78	chr3	44237969	44238099	+	9.08
chr20-34	chr20	40239752	40239896	+	83		chr3-81	chr3	111726932	111727062	+	9.08
chr3-88	chr3	123627799	123627943	+	82.6		chr3-83	chr3	127304402	127304532	+	9.08
chr5-117	chr5	176944424	176944568	+	82.6		chr3-84	chr3	132257673	132257803	+	9.08
chr7-122	chr7	80385647	80385791	+	82.6		chr3-112	chr3	138282977	138283107	+	9.08
chr8-132	chr8	65763874	65764018	+	82.6		chr3-102	chr3	161587023	161587153	+	9.08
chr9-59	chr9	4061998	4062142	+	82.6		chr3-52	chr3	170867640	170867770	+	9.08
chr11-61	chr11	79795235	79795379	+	82.6		chr4-139	chr4	12861599	12861729	+	9.08
chr14-22	chr14	79542297	79542441	+	82.6		chr4-140	chr4	15169587	15169717	+	9.08
chr16-10	chr16	22211969	22212113	+	82.6		chr4-117	chr4	38898185	38898315	+	9.08
chr17-30	chr17	37274681	37274825	+	82.6		chr4-105	chr4	62891051	62891181	+	9.08
chr18-28	chr18	57273273	57273417	+	82.6		chr4-107	chr4	71525572	71525702	+	9.08
chr21-67	chr21	34730270	34730414	+	82.6		chr4-90	chr4	95094086	95094216	+	9.08
chr2-100	chr2	29431255	29431399	+	82.3		chr4-129	chr4	95591517	95591647	+	9.08
chr4-87	chr4	14866699	14866843	+	82.3		chr4-183	chr4	101953190	101953320	+	9.08
chr4-69	chr4	73895594	73895738	+	82.3		chr4-132	chr4	124998683	124998813	+	9.08
chr4-78	chr4	76718065	76718209	+	82.3		chr4-81	chr4	180588616	180588746	+	9.08
chr4-83	chr4	101756268	101756412	+	82.3		chr5-91	chr5	16776637	16776767	+	9.08
chr4-70	chr4	141154284	141154428	+	82.3		chr5-103	chr5	95543163	95543293	+	9.08
chr5-108	chr5	90956594	90956738	+	82.3		chr5-117	chr5	106639950	106640080	+	9.08
chr6-93	chr6	32965046	32965190	+	82.3		chr5-94	chr5	108644995	108645125	+	9.08
chr6-88	chr6	116311537	116311681	+	82.3		chr5-167	chr5	109654243	109654373	+	9.08
chr7-119	chr7	67470483	67470627	+	82.3		chr5-123	chr5	137316103	137316233	+	9.08
chr9-71	chr9	27495862	27496006	+	82.3		chr5-108	chr5	160870256	160870386	+	9.08
chr15-68	chr15	89083855	89083999	+	82.3		chr5-126	chr5	165808415	165808545	+	9.08
chr20-30	chr20	54744390	54744534	+	82.3		chr6-50	chr6	24961015	24961145	+	9.08
chr21-75	chr21	34667575	34667719	+	82.3		chr6-57	chr6	29920450	29920580	+	9.08
chr1-82	chr1	95889260	95889404	+	82		chr6-131	chr6	33713922	33714052	+	9.08
chr2-110	chr2	220950103	220950247	+	82		chr6-195	chr6	53140544	53140674	+	9.08
chr6-77	chr6	116888859	116889003	+	82		chr6-74	chr6	56074119	56074249	+	9.08
chr7-100	chr7	127666651	127666795	+	82		chr6-88	chr6	80015936	80016066	+	9.08
chr11-57	chr11	83708193	83708337	+	82		chr6-76	chr6	109804746	109804876	+	9.08
chr1-92	chr1	79291168	79291312	+	81.6		chr6-92	chr6	127132720	127132850	+	9.08
chr2-107	chr2	1037550	1037694	+	81.6		chr7-101	chr7	25249909	25250039	+	9.08
chr2-130	chr2	55239724	55239868	+	81.6		chr7-82	chr7	34236185	34236315	+	9.08
chr3-103	chr3	5644865	5645009	+	81.6		chr7-83	chr7	38222665	38222795	+	9.08
chr4-55	chr4	94623496	94623640	+	81.6		chr7-144	chr7	42887857	42887987	+	9.08
chr5-103	chr5	96582540	96582684	+	81.6		chr7-145	chr7	43107736	43107866	+	9.08
chr7-116	chr7	82289780	82289924	+	81.6		chr7-70	chr7	48798598	48798728	+	9.08
chr8-115	chr8	80147443	80147587	+	81.6		chr7-125	chr7	77792163	77792293	+	9.08
chr9-53	chr9	90921210	90921354	+	81.6		chr7-66	chr7	82199027	82199157	+	9.08
chr11-74	chr11	63620075	63620219	+	81.6		chr7-128	chr7	95955879	95956009	+	9.08
chr12-60	chr12	64590306	64590450	+	81.6		chr7-212	chr7	98570150	98570280	+	9.08
chr12-79	chr12	103851279	103851423	+	81.6		chr7-91	chr7	99128625	99128755	+	9.08
chr12-58	chr12	122870916	122871060	+	81.6		chr7-134	chr7	117672732	117672862	+	9.08
chr13-48	chr13	91077197	91077341	+	81.6		chr7-135	chr7	121623919	121624049	+	9.08
chr14-36	chr14	55731514	55731658	+	81.6		chr7-97	chr7	134468153	134468283	+	9.08
chr21-61	chr21	30226672	30226816	+	81.6		chr7-80	chr7	158733203	158733333	+	9.08
chr2-114	chr2	13503395	13503539	+	81.3		chr8-128	chr8	23680697	23680827	+	9.08
chr2-89	chr2	30444679	30444823	+	81.3		chr8-189	chr8	56940982	56941112	+	9.08
chr3-92	chr3	15432252	15432396	+	81.3		chr8-114	chr8	58030692	58030822	+	9.08
chr3-89	chr3	156603468	156603612	+	81.3		chr8-85	chr8	58162113	58162243	+	9.08
chr4-61	chr4	72893526	72893670	+	81.3		chr8-132	chr8	65233861	65233991	+	9.08
chr4-92	chr4	185350342	185350486	+	81.3		chr8-86	chr8	74177769	74177899	+	9.08
chr5-107	chr5	61123332	61123476	+	81.3		chr8-92	chr8	84492365	84492495	+	9.08
chr6-87	chr6	113837117	113837261	+	81.3		chr8-99	chr8	94444417	94444547	+	9.08
chr7-115	chr7	85221457	85221601	+	81.3		chr8-93	chr8	117026035	117026165	+	9.08
chr7-106	chr7	153939158	153939302	+	81.3		chr8-139	chr8	127022568	127022698	+	9.08
chr10-38	chr10	19956620	19956764	+	81.3		chr8-123	chr8	127519385	127519515	+	9.08
chr10-39	chr10	120940964	120941108	+	81.3		chr8-96	chr8	135282636	135282766	+	9.08
chr11-62	chr11	127628366	127628510	+	81.3		chr9-64	chr9	16747062	16747192	+	9.08
chr17-50	chr17	39818013	39818157	+	81.3		chr9-87	chr9	26331424	26331554	+	9.08
chr17-36	chr17	79407495	79407639	+	81.3		chr9-120	chr9	71766944	71767074	+	9.08
chr3-86	chr3	73804339	73804483	+	80.9		chr9-100	chr9	95721348	95721478	+	9.08
chr3-101	chr3	153666881	153667025	+	80.9		chr9-67	chr9	106514594	106514724	+	9.08
chr5-114	chr5	14862613	14862757	+	80.9		chr9-61	chr9	108087962	108088092	+	9.08
chr5-97	chr5	133751261	133751405	+	80.9		chr9-92	chr9	119736813	119736943	+	9.08
chr6-66	chr6	90120268	90120412	+	80.9		chr9-56	chr9	119868843	119868973	+	9.08
chr9-54	chr9	101814150	101814294	+	80.9		chr10-51	chr10	98976627	98976757	+	9.08
chr10-35	chr10	8137877	8138021	+	80.9		chr10-52	chr10	104331637	104331767	+	9.08
chr11-77	chr11	75593251	75593395	+	80.9		chr10-77	chr10	127133794	127133924	+	9.08
chr19-22	chr19	15610707	15610851	+	80.9		chr10-46	chr10	133069285	133069415	+	9.08
chr21-60	chr21	44348954	44349098	+	80.9		chr11-150	chr11	63414435	63414565	+	9.08
chr1-85	chr1	34014799	34014943	+	80.6		chr11-67	chr11	68651855	68651985	+	9.08
chr4-96	chr4	14365093	14365237	+	80.6		chr11-125	chr11	74377826	74377956	+	9.08
chr6-89	chr6	35729881	35730025	+	80.6		chr11-68	chr11	74984166	74984296	+	9.08
chr8-114	chr8	66714164	66714308	+	80.6		chr11-93	chr11	83303376	83303506	+	9.08
chr10-51	chr10	63572735	63572879	+	80.6		chr11-60	chr11	95647489	95647619	+	9.08
chr14-28	chr14	59632622	59632766	+	80.6		chr11-61	chr11	96057639	96057769	+	9.08
chr18-32	chr18	31369616	31369760	+	80.6		chr11-143	chr11	133305343	133305473	+	9.08
chr1-104	chr1	77160471	77160615	+	80.2		chr12-77	chr12	1936549	1936679	+	9.08
chr1-111	chr1	173744698	173744842	+	80.2		chr12-82	chr12	25968711	25968841	+	9.08
chr4-98	chr4	56663132	56663276	+	80.2		chr12-59	chr12	42865507	42865637	+	9.08
chr4-71	chr4	80103702	80103846	+	80.2		chr12-84	chr12	75129435	75129565	+	9.08
chr5-113	chr5	60292338	60292482	+	80.2		chr12-87	chr12	117803150	117803280	+	9.08
chr5-100	chr5	164518264	164518408	+	80.2		chr12-96	chr12	121931792	121931922	+	9.08
chr7-98	chr7	107307002	107307146	+	80.2		chr12-71	chr12	130658163	130658293	+	9.08
chr17-34	chr17	72394653	72394797	+	80.2		chr13-65	chr13	34762719	34762849	+	9.08
chr1-108	chr1	81523253	81523397	+	79.9		chr13-75	chr13	77055335	77055465	+	9.08
chr1-95	chr1	108045567	108045711	+	79.9		chr13-555	chr13	110664073	110664203	+	9.08
chr3-97	chr3	1989593	1989737	+	79.9		chr14-24	chr14	32393287	32393417	+	9.08
chr3-99	chr3	26069049	26069193	+	79.9		chr14-36	chr14	34549114	34549244	+	9.08
chr4-76	chr4	145621631	145621775	+	79.9		chr14-16	chr14	37367741	37367871	+	9.08
chr8-135	chr8	47643949	47644093	+	79.9		chr14-38	chr14	52003499	52003629	+	9.08
chr9-50	chr9	89621666	89621810	+	79.9		chr14-31	chr14	85871088	85871218	+	9.08
chr16-13	chr16	10520582	10520726	+	79.9		chr15-89	chr15	35511184	35511314	+	9.08
chr20-35	chr20	701861	702005	+	79.9		chr15-62	chr15	72734073	72734203	+	9.08
chr1-123	chr1	9553794	9553938	+	79.5		chr15-85	chr15	89125601	89125731	+	9.08
chr2-105	chr2	172088857	172089001	+	79.5		chr17-47	chr17	37036054	37036184	+	9.08
chr3-116	chr3	84971631	84971775	+	79.5		chr17-60	chr17	80068809	80068939	+	9.08
chr5-95	chr5	95988935	95989079	+	79.5		chr18-35	chr18	24636900	24637030	+	9.08
chr5-116	chr5	169864626	169864770	+	79.5		chr18-44	chr18	41849872	41850002	+	9.08
chr6-95	chr6	92806391	92806535	+	79.5		chr18-50	chr18	60687769	60687899	+	9.08
chr6-81	chr6	126931991	126932135	+	79.5		chr18-34	chr18	66875134	66875264	+	9.08
chr8-123	chr8	53228025	53228169	+	79.5		chr18-40	chr18	68229599	68229729	+	9.08
chr8-146	chr8	101543463	101543607	+	79.5		chr19-22	chr19	2544036	2544166	+	9.08
chr10-48	chr10	111787987	111788131	+	79.5		chr19-33	chr19	38375845	38375975	+	9.08
chr11-73	chr11	12070486	12070630	+	79.5		chr19-23	chr19	52558854	52558984	+	9.08
chr12-68	chr12	75129371	75129515	+	79.5		chr20-30	chr20	238446	238576	+	9.08
chr18-37	chr18	41751439	41751583	+	79.5		chr20-31	chr20	11157676	11157806	+	9.08
chr3-73	chr3	104611382	104611526	+	79.2		chr20-86	chr20	38110295	38110425	+	9.08
chr4-82	chr4	73676002	73676146	+	79.2		chr20-38	chr20	47464516	47464646	+	9.08
chr4-89	chr4	89915237	89915381	+	79.2		chr21-56	chr21	15053788	15053918	+	9.08
chr7-101	chr7	34198510	34198654	+	79.2		chr21-76	chr21	16007311	16007441	+	9.08
chr8-134	chr8	74230802	74230946	+	79.2		chr21-49	chr21	17462523	17462653	+	9.08
chr8-137	chr8	89961538	89961682	+	79.2		chr21-63	chr21	41526483	41526613	+	9.08
chr9-57	chr9	3346655	3346799	+	79.2		chr21-53	chr21	41560454	41560584	+	9.08
chr13-62	chr13	87531950	87532094	+	79.2		chr21-69	chr21	41985025	41985155	+	9.08
chr17-43	chr17	31858443	31858587	+	79.2		chrX-327	chrX	43909409	43909539	+	9.08
chr21-65	chr21	42562331	42562475	+	79.2		chr1-140	chr1	48251295	48251425	+	8.57
chrX-28	chrX	94600356	94600500	+	79.2		chr1-142	chr1	58922342	58922472	+	8.57
chr1-100	chr1	177701653	177701797	+	78.8		chr1-119	chr1	78867060	78867190	+	8.57
chr1-113	chr1	218571546	218571690	+	78.8		chr1-106	chr1	95332843	95332973	+	8.57
chr2-115	chr2	27781583	27781727	+	78.8		chr1-204	chr1	154924292	154924422	+	8.57
chr3-91	chr3	189950176	189950320	+	78.8		chr1-149	chr1	187972120	187972250	+	8.57
chr4-73	chr4	56310543	56310687	+	78.8		chr1-78	chr1	204089074	204089204	+	8.57
chr4-80	chr4	186950056	186950200	+	78.8		chr1-156	chr1	222946618	222946748	+	8.57
chr4-47	chr4	188182151	188182295	+	78.8		chr1-133	chr1	240743622	240743752	+	8.57
chr5-118	chr5	31678422	31678566	+	78.8		chr2-95	chr2	1366776	1366906	+	8.57
chr5-120	chr5	96007151	96007295	+	78.8		chr2-219	chr2	8225606	8225736	+	8.57
chr5-94	chr5	145830619	145830763	+	78.8		chr2-67	chr2	11539512	11539642	+	8.57
chr7-118	chr7	45889667	45889811	+	78.8		chr2-157	chr2	32727265	32727395	+	8.57
chr11-68	chr11	96193450	96193594	+	78.8		chr2-116	chr2	37823905	37824035	+	8.57
chr12-57	chr12	62969736	62969880	+	78.8		chr2-193	chr2	84160737	84160867	+	8.57
chr13-57	chr13	44075295	44075439	+	78.8		chr2-103	chr2	102443124	102443254	+	8.57
chr14-43	chr14	102697101	102697245	+	78.8		chr2-104	chr2	103140166	103140296	+	8.57
chr16-9	chr16	48261780	48261924	+	78.8		chr2-125	chr2	121260755	121260885	+	8.57
chr17-39	chr17	70450052	70450196	+	78.8		chr2-141	chr2	145027238	145027368	+	8.57
chr17-45	chr17	71116439	71116583	+	78.8		chr2-168	chr2	150101039	150101169	+	8.57
chr18-33	chr18	23629499	23629643	+	78.8		chr2-259	chr2	175002751	175002881	+	8.57
chr21-58	chr21	27644607	27644751	+	78.8		chr2-177	chr2	196206948	196207078	+	8.57
chr21-59	chr21	43287824	43287968	+	78.8		chr2-112	chr2	224934672	224934802	+	8.57
chrX-21	chrX	140602739	140602883	+	78.8		chr2-271	chr2	239494549	239494679	+	8.57
chr2-103	chr2	42876346	42876490	+	78.5		chr3-74	chr3	5350901	5351031	+	8.57
chr2-102	chr2	141492942	141493086	+	78.5		chr3-77	chr3	19192546	19192676	+	8.57
chr3-85	chr3	73754082	73754226	+	78.5		chr3-92	chr3	20023934	20024064	+	8.57
chr3-93	chr3	99857270	99857414	+	78.5		chr3-53	chr3	24134044	24134174	+	8.57
chr4-88	chr4	87025727	87025871	+	78.5		chr3-126	chr3	29912929	29913059	+	8.57
chr5-102	chr5	42859001	42859145	+	78.5		chr3-157	chr3	57972902	57973032	+	8.57
chr5-133	chr5	123282603	123282747	+	78.5		chr3-189	chr3	59249394	59249524	+	8.57
chr5-110	chr5	137515451	137515595	+	78.5		chr3-98	chr3	68936978	68937108	+	8.57
chr10-53	chr10	93435243	93435387	+	78.5		chr3-82	chr3	122651759	122651889	+	8.57
chr20-46	chr20	19665683	19665827	+	78.5		chr3-66	chr3	133945160	133945290	+	8.57
chr20-41	chr20	48680840	48680984	+	78.5		chr3-68	chr3	155233366	155233496	+	8.57
chrX-37	chrX	39830481	39830625	+	78.5		chr3-209	chr3	156134705	156134835	+	8.57
chr2-99	chr2	3470307	3470451	+	78.1		chr3-69	chr3	169305721	169305851	+	8.57
chr2-87	chr2	20351753	20351897	+	78.1		chr4-96	chr4	27322298	27322428	+	8.57
chr2-118	chr2	222786285	222786429	+	78.1		chr4-98	chr4	42131205	42131335	+	8.57
chr3-102	chr3	121814112	121814256	+	78.1		chr4-143	chr4	48329349	48329479	+	8.57
chr4-90	chr4	139127017	139127161	+	78.1		chr4-172	chr4	53635798	53635928	+	8.57
chr5-129	chr5	31683529	31683673	+	78.1		chr4-127	chr4	86331415	86331545	+	8.57
chr5-99	chr5	176957524	176957668	+	78.1		chr4-128	chr4	86443606	86443736	+	8.57
chr7-143	chr7	158035244	158035388	+	78.1		chr4-89	chr4	87409502	87409632	+	8.57
chr8-119	chr8	68854566	68854710	+	78.1		chr4-111	chr4	88196776	88196906	+	8.57
chr8-120	chr8	77513210	77513354	+	78.1		chr4-153	chr4	96429775	96429905	+	8.57
chr13-52	chr13	75803606	75803750	+	78.1		chr4-113	chr4	140450474	140450604	+	8.57
chr20-36	chr20	20823460	20823604	+	78.1		chr4-233	chr4	186666374	186666504	+	8.57
chr21-73	chr21	41526452	41526596	+	78.1		chr5-92	chr5	28881081	28881211	+	8.57
chr1-102	chr1	244662779	244662923	+	77.8		chr5-130	chr5	31683534	31683664	+	8.57
chr2-132	chr2	84958656	84958800	+	77.8		chr5-98	chr5	42426661	42426791	+	8.57
chr3-112	chr3	5386113	5386257	+	77.8		chr5-137	chr5	67698798	67698928	+	8.57
chr4-93	chr4	71063917	71064061	+	77.8		chr5-161	chr5	79035555	79035685	+	8.57
chr4-91	chr4	140086022	140086166	+	77.8		chr5-166	chr5	105952890	105953020	+	8.57
chr4-99	chr4	183172078	183172222	+	77.8		chr5-141	chr5	114702834	114702964	+	8.57
chr12-69	chr12	14651451	14651595	+	77.8		chr5-142	chr5	121982150	121982280	+	8.57
chr13-65	chr13	110542526	110542670	+	77.8		chr5-144	chr5	125612553	125612683	+	8.57
chr19-24	chr19	50178542	50178686	+	77.8		chr5-248	chr5	157912739	157912869	+	8.57
chr21-76	chr21	36846727	36846871	+	77.8		chr5-173	chr5	173042794	173042924	+	8.57
chrX-30	chrX	129842590	129842734	+	77.8		chr6-184	chr6	22514018	22514148	+	8.57
chr1-91	chr1	76856226	76856370	+	77.5		chr6-82	chr6	22599396	22599526	+	8.57
chr2-156	chr2	16014414	16014558	+	77.5		chr6-130	chr6	25928708	25928838	+	8.57
chr2-111	chr2	207734381	207734525	+	77.5		chr6-58	chr6	33721716	33721846	+	8.57
chr9-66	chr9	102206557	102206701	+	77.5		chr6-84	chr6	38461100	38461230	+	8.57
chr10-42	chr10	120729602	120729746	+	77.5		chr6-103	chr6	58117328	58117458	+	8.57
chr12-48	chr12	26429153	26429297	+	77.5		chr6-87	chr6	72488238	72488368	+	8.57
chr14-29	chr14	86142010	86142154	+	77.5		chr6-70	chr6	138492999	138493129	+	8.57
chr15-64	chr15	60454901	60455045	+	77.5		chr7-98	chr7	6269613	6269743	+	8.57
chr17-48	chr17	62725935	62726079	+	77.5		chr7-167	chr7	16278222	16278352	+	8.57
chrX-24	chrX	2705163	2705307	+	77.5		chr7-196	chr7	29586537	29586667	+	8.57
chr1-114	chr1	14958265	14958409	+	77.1		chr7-54	chr7	50657420	50657550	+	8.57
chr1-109	chr1	21332309	21332453	+	77.1		chr7-122	chr7	66125485	66125615	+	8.57
chr1-93	chr1	116330524	116330668	+	77.1		chr7-149	chr7	88281780	88281910	+	8.57
chr1-89	chr1	154717555	154717699	+	77.1		chr7-104	chr7	89960248	89960378	+	8.57
chr2-128	chr2	226738870	226739014	+	77.1		chr7-150	chr7	91565586	91565716	+	8.57
chr4-97	chr4	76704156	76704300	+	77.1		chr7-73	chr7	96349684	96349814	+	8.57
chr5-109	chr5	95664793	95664937	+	77.1		chr7-106	chr7	98448917	98449047	+	8.57
chr6-100	chr6	38079623	38079767	+	77.1		chr7-107	chr7	101662724	101662854	+	8.57
chr6-113	chr6	142350437	142350581	+	77.1		chr7-92	chr7	103487520	103487650	+	8.57
chr7-82	chr7	51340389	51340533	+	77.1		chr7-155	chr7	108399871	108400001	+	8.57
chr8-143	chr8	85310063	85310207	+	77.1		chr7-156	chr7	116273408	116273538	+	8.57
chr9-74	chr9	119868799	119868943	+	77.1		chr7-78	chr7	122708877	122709007	+	8.57
chr10-54	chr10	1116892	1117036	+	77.1		chr7-95	chr7	125484857	125484987	+	8.57
chr12-81	chr12	32277557	32277701	+	77.1		chr7-187	chr7	128785919	128786049	+	8.57
chr13-63	chr13	109171660	109171804	+	77.1		chr8-82	chr8	572892	573022	+	8.57
chr17-41	chr17	31744644	31744788	+	77.1		chr8-112	chr8	28148186	28148316	+	8.57
chr17-52	chr17	82061605	82061749	+	77.1		chr8-146	chr8	57210064	57210194	+	8.57
chr20-43	chr20	15818803	15818947	+	77.1		chr8-130	chr8	59670281	59670411	+	8.57
chr3-113	chr3	82044109	82044253	+	76.8		chr8-149	chr8	80552292	80552422	+	8.57
chr4-101	chr4	73631882	73632026	+	76.8		chr8-206	chr8	94194526	94194656	+	8.57
chr5-144	chr5	172383396	172383540	+	76.8		chr8-119	chr8	124447955	124448085	+	8.57
chr6-109	chr6	102422662	102422806	+	76.8		chr8-121	chr8	126785883	126786013	+	8.57
chr8-128	chr8	58833139	58833283	+	76.8		chr8-175	chr8	127493879	127494009	+	8.57
chr8-116	chr8	133205153	133205297	+	76.8		chr8-178	chr8	129985541	129985671	+	8.57
chr8-117	chr8	135481879	135482023	+	76.8		chr8-111	chr8	133851860	133851990	+	8.57
chr11-66	chr11	48042278	48042422	+	76.8		chr8-156	chr8	135577222	135577352	+	8.57
chr15-70	chr15	60502753	60502897	+	76.8		chr9-70	chr9	14700636	14700766	+	8.57
chr15-67	chr15	72897612	72897756	+	76.8		chr9-89	chr9	74284767	74284897	+	8.57
chr20-37	chr20	37989823	37989967	+	76.8		chr9-98	chr9	83146477	83146607	+	8.57
chr21-78	chr21	36769017	36769161	+	76.8		chr9-125	chr9	96406035	96406165	+	8.57
chr1-127	chr1	103390107	103390251	+	76.4		chr9-62	chr9	117294270	117294400	+	8.57
chr1-105	chr1	168737901	168738045	+	76.4		chr9-82	chr9	120877805	120877935	+	8.57
chr2-135	chr2	56230277	56230421	+	76.4		chr10-79	chr10	13991581	13991711	+	8.57
chr3-123	chr3	55436645	55436789	+	76.4		chr10-120	chr10	14667406	14667536	+	8.57
chr5-123	chr5	107985274	107985418	+	76.4		chr10-80	chr10	22086844	22086974	+	8.57
chr7-114	chr7	80312255	80312399	+	76.4		chr10-68	chr10	56958329	56958459	+	8.57
chr9-61	chr9	16484978	16485122	+	76.4		chr10-103	chr10	59991790	59991920	+	8.57
chr9-64	chr9	26791665	26791809	+	76.4		chr10-50	chr10	60497393	60497523	+	8.57
chr9-83	chr9	106966589	106966733	+	76.4		chr10-59	chr10	94076081	94076211	+	8.57
chr14-39	chr14	94215400	94215544	+	76.4		chr10-45	chr10	96568474	96568604	+	8.57
chr17-51	chr17	81272780	81272924	+	76.4		chr10-88	chr10	99812356	99812486	+	8.57
chr22-14	chr22	32852879	32853023	+	76.4		chr10-75	chr10	101092052	101092182	+	8.57
chr1-99	chr1	115558356	115558500	+	76.1		chr10-35	chr10	110784327	110784457	+	8.57
chr1-86	chr1	228860969	228861113	+	76.1		chr10-41	chr10	127044316	127044446	+	8.57
chr2-91	chr2	236680075	236680219	+	76.1		chr11-57	chr11	12248461	12248591	+	8.57
chr4-94	chr4	94650206	94650350	+	76.1		chr11-64	chr11	25990143	25990273	+	8.57
chr6-80	chr6	109512588	109512732	+	76.1		chr11-59	chr11	41294690	41294820	+	8.57
chr8-157	chr8	40846778	40846922	+	76.1		chr11-222	chr11	63912627	63912757	+	8.57
chr8-129	chr8	116567482	116567626	+	76.1		chr11-79	chr11	68538186	68538316	+	8.57
chr9-65	chr9	86054761	86054905	+	76.1		chr11-91	chr11	73047726	73047856	+	8.57
chr10-52	chr10	59337498	59337642	+	76.1		chr11-95	chr11	83474734	83474864	+	8.57
chr10-40	chr10	60726356	60726500	+	76.1		chr11-96	chr11	84529599	84529729	+	8.57
chr10-69	chr10	100691449	100691593	+	76.1		chr11-132	chr11	93229064	93229194	+	8.57
chr10-57	chr10	102247744	102247888	+	76.1		chr11-177	chr11	111390347	111390477	+	8.57
chr17-38	chr17	70059063	70059207	+	76.1		chr11-83	chr11	123315042	123315172	+	8.57
chr20-57	chr20	31664197	31664341	+	76.1		chr11-101	chr11	124618495	124618625	+	8.57
chrX-26	chrX	67677401	67677545	+	76.1		chr12-78	chr12	4857558	4857688	+	8.57
chr1-103	chr1	8312921	8313065	+	75.7		chr12-151	chr12	14781641	14781771	+	8.57
chr1-153	chr1	208538755	208538899	+	75.7		chr12-129	chr12	15184529	15184659	+	8.57
chr2-127	chr2	77340518	77340662	+	75.7		chr12-98	chr12	20701157	20701287	+	8.57
chr3-94	chr3	5551846	5551990	+	75.7		chr12-157	chr12	22917635	22917765	+	8.57
chr3-87	chr3	73659003	73659147	+	75.7		chr12-80	chr12	23060241	23060371	+	8.57
chr3-117	chr3	154792843	154792987	+	75.7		chr12-81	chr12	25852906	25853036	+	8.57
chr6-105	chr6	137076762	137076906	+	75.7		chr12-65	chr12	32277554	32277684	+	8.57
chr7-131	chr7	26413506	26413650	+	75.7		chr12-104	chr12	89390200	89390330	+	8.57
chr8-125	chr8	65233860	65234004	+	75.7		chr12-95	chr12	90858299	90858429	+	8.57
chr13-61	chr13	75813516	75813660	+	75.7		chr12-123	chr12	101608444	101608574	+	8.57
chr15-84	chr15	91294356	91294500	+	75.7		chr12-88	chr12	122413090	122413220	+	8.57
chr22-12	chr22	23938905	23939049	+	75.7		chr12-109	chr12	124609160	124609290	+	8.57
chr1-121	chr1	36239929	36240073	+	75.4		chr13-61	chr13	29575152	29575282	+	8.57
chr1-117	chr1	242610345	242610489	+	75.4		chr13-73	chr13	51636421	51636551	+	8.57
chr2-133	chr2	25166281	25166425	+	75.4		chr13-77	chr13	93941454	93941584	+	8.57
chr2-86	chr2	193273180	193273324	+	75.4		chr13-78	chr13	95035844	95035974	+	8.57
chr3-111	chr3	114967368	114967512	+	75.4		chr13-129	chr13	95128138	95128268	+	8.57
chr3-96	chr3	155149600	155149744	+	75.4		chr13-90	chr13	110827290	110827420	+	8.57
chr4-102	chr4	154961285	154961429	+	75.4		chr14-28	chr14	24954371	24954501	+	8.57
chr5-125	chr5	5769362	5769506	+	75.4		chr14-14	chr14	28876596	28876726	+	8.57
chr6-91	chr6	4982143	4982287	+	75.4		chr14-35	chr14	28952999	28953129	+	8.57
chr6-96	chr6	105326367	105326511	+	75.4		chr14-17	chr14	33218824	33218954	+	8.57
chr6-97	chr6	166173250	166173394	+	75.4		chr14-29	chr14	67551186	67551316	+	8.57
chr9-82	chr9	102965167	102965311	+	75.4		chr15-67	chr15	27398755	27398885	+	8.57
chr10-44	chr10	58999426	58999570	+	75.4		chr15-45	chr15	29777054	29777184	+	8.57
chr11-79	chr11	68083772	68083916	+	75.4		chr15-68	chr15	38984722	38984852	+	8.57
chr11-72	chr11	130654361	130654505	+	75.4		chr15-53	chr15	63403808	63403938	+	8.57
chr17-42	chr17	9705876	9706020	+	75.4		chr15-84	chr15	81766949	81767079	+	8.57
chr17-49	chr17	80068763	80068907	+	75.4		chr15-73	chr15	84855363	84855493	+	8.57
chr17-40	chr17	80773743	80773887	+	75.4		chr15-75	chr15	94780234	94780364	+	8.57
chr18-46	chr18	42378952	42379096	+	75.4		chr15-57	chr15	98789026	98789156	+	8.57
chrX-27	chrX	3697397	3697541	+	75.4		chr16-56	chr16	6629265	6629395	+	8.57
chr1-118	chr1	79018832	79018976	+	75		chr16-63	chr16	73464282	73464412	+	8.57
chr3-132	chr3	133945164	133945308	+	75		chr17-44	chr17	16468543	16468673	+	8.57
chr3-134	chr3	140332208	140332352	+	75		chr17-46	chr17	35821533	35821663	+	8.57
chr4-74	chr4	139099088	139099232	+	75		chr18-23	chr18	35470651	35470781	+	8.57
chr5-139	chr5	147452175	147452319	+	75		chr18-47	chr18	48357246	48357376	+	8.57
chr7-149	chr7	107851132	107851276	+	75		chr18-28	chr18	51031059	51031189	+	8.57
chr8-131	chr8	62523158	62523302	+	75		chr18-41	chr18	70304741	70304871	+	8.57
chr8-118	chr8	65305269	65305413	+	75		chr18-21	chr18	73047778	73047908	+	8.57
chr9-72	chr9	73327289	73327433	+	75		chr19-20	chr19	48061503	48061633	+	8.57
chr12-71	chr12	125832910	125833054	+	75		chr20-44	chr20	35179730	35179860	+	8.57
chr15-73	chr15	57902894	57903038	+	75		chr20-53	chr20	53409009	53409139	+	8.57
chr17-59	chr17	80068301	80068445	+	75		chr21-59	chr21	30535677	30535807	+	8.57
chr1-101	chr1	207884351	207884495	+	74.7		chr21-48	chr21	36163423	36163553	+	8.57
chr2-109	chr2	11571330	11571474	+	74.7		chr21-74	chr21	43343300	43343430	+	8.57
chr3-115	chr3	73512216	73512360	+	74.7		chr22-19	chr22	33605726	33605856	+	8.57
chr4-66	chr4	6728718	6728862	+	74.7		chr22-13	chr22	42621060	42621190	+	8.57
chr4-77	chr4	188473704	188473848	+	74.7		chr22-16	chr22	49664708	49664838	+	8.57
chr5-98	chr5	170565110	170565254	+	74.7		chrX-926	chrX	64161886	64162016	+	8.57
chr6-86	chr6	33717327	33717471	+	74.7		chrX-764	chrX	82385493	82385623	+	8.57
chr7-126	chr7	123788535	123788679	+	74.7		chrX-475	chrX	94600402	94600532	+	8.57
chr9-73	chr9	109317500	109317644	+	74.7		chrX-922	chrX	139544172	139544302	+	8.57
chr13-51	chr13	53197592	53197736	+	74.7		chr1-116	chr1	2248537	2248667	+	8.07
chr13-67	chr13	77055306	77055450	+	74.7		chr1-218	chr1	3334032	3334162	+	8.07
chr1-97	chr1	18041245	18041389	+	74.3		chr1-181	chr1	16608292	16608422	+	8.07
chr2-179	chr2	170308128	170308272	+	74.3		chr1-118	chr1	34014763	34014893	+	8.07
chr2-92	chr2	173210387	173210531	+	74.3		chr1-103	chr1	59071459	59071589	+	8.07
chr3-104	chr3	25262800	25262944	+	74.3		chr1-164	chr1	97820628	97820758	+	8.07
chr3-124	chr3	81554447	81554591	+	74.3		chr1-207	chr1	162568942	162569072	+	8.07
chr4-128	chr4	183130919	183131063	+	74.3		chr1-148	chr1	186566565	186566695	+	8.07
chr5-112	chr5	59830005	59830149	+	74.3		chr1-150	chr1	207028079	207028209	+	8.07
chr5-122	chr5	149601054	149601198	+	74.3		chr1-154	chr1	218646465	218646595	+	8.07
chr7-134	chr7	150911858	150912002	+	74.3		chr1-134	chr1	242945395	242945525	+	8.07
chr10-59	chr10	61124787	61124931	+	74.3		chr1-157	chr1	243902349	243902479	+	8.07
chr13-64	chr13	96791699	96791843	+	74.3		chr2-220	chr2	20795939	20796069	+	8.07
chr14-35	chr14	52815496	52815640	+	74.3		chr2-235	chr2	68018837	68018967	+	8.07
chr15-72	chr15	75646942	75647086	+	74.3		chr2-192	chr2	69483777	69483907	+	8.07
chr17-60	chr17	43337083	43337227	+	74.3		chr2-87	chr2	76769114	76769244	+	8.07
chr17-57	chr17	67583077	67583221	+	74.3		chr2-101	chr2	79266010	79266140	+	8.07
chr21-66	chr21	22098385	22098529	+	74.3		chr2-124	chr2	120817710	120817840	+	8.07
chr1-122	chr1	84619413	84619557	+	74		chr2-91	chr2	147525900	147526030	+	8.07
chr2-143	chr2	195038301	195038445	+	74		chr2-202	chr2	147560945	147561075	+	8.07
chr3-100	chr3	42562646	42562790	+	74		chr2-169	chr2	159908014	159908144	+	8.07
chr6-94	chr6	67292289	67292433	+	74		chr2-108	chr2	160482910	160483040	+	8.07
chr7-127	chr7	38261330	38261474	+	74		chr2-255	chr2	161278754	161278884	+	8.07
chr11-98	chr11	134125650	134125794	+	74		chr2-111	chr2	210233689	210233819	+	8.07
chr15-71	chr15	101825658	101825802	+	74		chr2-213	chr2	212264418	212264548	+	8.07
chr16-15	chr16	23256538	23256682	+	74		chr2-148	chr2	215835712	215835842	+	8.07
chr18-35	chr18	74282701	74282845	+	74		chr2-265	chr2	217264001	217264131	+	8.07
chr19-29	chr19	52339002	52339146	+	74		chr3-153	chr3	15753208	15753338	+	8.07
chr1-157	chr1	64955227	64955371	+	73.7		chr3-122	chr3	21643911	21644041	+	8.07
chr2-126	chr2	188656504	188656648	+	73.7		chr3-93	chr3	23593038	23593168	+	8.07
chr4-107	chr4	66648881	66649025	+	73.7		chr3-104	chr3	32133871	32134001	+	8.07
chr5-128	chr5	174492122	174492266	+	73.7		chr3-131	chr3	48232346	48232476	+	8.07
chr7-124	chr7	97752294	97752438	+	73.7		chr3-108	chr3	64368599	64368729	+	8.07
chr9-60	chr9	7213386	7213530	+	73.7		chr3-137	chr3	102529673	102529803	+	8.07
chr9-77	chr9	109241323	109241467	+	73.7		chr3-109	chr3	104611429	104611559	+	8.07
chr10-43	chr10	96276125	96276269	+	73.7		chr3-110	chr3	109853478	109853608	+	8.07
chr10-41	chr10	103952019	103952163	+	73.7		chr3-144	chr3	172608630	172608760	+	8.07
chr11-84	chr11	106425996	106426140	+	73.7		chr3-89	chr3	188263096	188263226	+	8.07
chr13-59	chr13	104171303	104171447	+	73.7		chr4-83	chr4	4650633	4650763	+	8.07
chr14-34	chr14	50226331	50226475	+	73.7		chr4-121	chr4	71391477	71391607	+	8.07
chr15-78	chr15	79778031	79778175	+	73.7		chr4-177	chr4	73047956	73048086	+	8.07
chr16-17	chr16	72936219	72936363	+	73.7		chr4-110	chr4	86587161	86587291	+	8.07
chr17-63	chr17	32628298	32628442	+	73.7		chr4-154	chr4	96777222	96777352	+	8.07
chr18-36	chr18	25932129	25932273	+	73.7		chr4-112	chr4	107640249	107640379	+	8.07
chr19-31	chr19	51780749	51780893	+	73.7		chr4-156	chr4	128844922	128845052	+	8.07
chr20-45	chr20	16747417	16747561	+	73.7		chr4-221	chr4	145679652	145679782	+	8.07
chr20-52	chr20	46808744	46808888	+	73.7		chr4-189	chr4	150723005	150723135	+	8.07
chr21-88	chr21	38241041	38241185	+	73.7		chr4-161	chr4	168679863	168679993	+	8.07
chrX-23	chrX	66868951	66869095	+	73.7		chr4-116	chr4	169360075	169360205	+	8.07
chr4-109	chr4	26141968	26142112	+	73.3		chr4-162	chr4	174247127	174247257	+	8.07
chr4-100	chr4	84821462	84821606	+	73.3		chr4-136	chr4	185817677	185817807	+	8.07
chr5-121	chr5	174361594	174361738	+	73.3		chr5-127	chr5	13945496	13945626	+	8.07
chr6-84	chr6	93105330	93105474	+	73.3		chr5-177	chr5	14684122	14684252	+	8.07
chr8-130	chr8	133851850	133851994	+	73.3		chr5-155	chr5	38667045	38667175	+	8.07
chr11-99	chr11	12280454	12280598	+	73.3		chr5-157	chr5	42461646	42461776	+	8.07
chr11-88	chr11	68506894	68507038	+	73.3		chr5-115	chr5	69276874	69277004	+	8.07
chr12-59	chr12	38999090	38999234	+	73.3		chr5-139	chr5	87686331	87686461	+	8.07
chr12-73	chr12	67675857	67676001	+	73.3		chr5-185	chr5	91042999	91043129	+	8.07
chr14-32	chr14	66018341	66018485	+	73.3		chr5-168	chr5	115558748	115558878	+	8.07
chr14-30	chr14	88504179	88504323	+	73.3		chr5-169	chr5	126503845	126503975	+	8.07
chr15-75	chr15	54812862	54813006	+	73.3		chr5-146	chr5	131250915	131251045	+	8.07
chr17-55	chr17	61432066	61432210	+	73.3		chr5-125	chr5	156533004	156533134	+	8.07
chr18-45	chr18	58235024	58235168	+	73.3		chr6-223	chr6	20254711	20254841	+	8.07
chr20-39	chr20	43135567	43135711	+	73.3		chr6-102	chr6	34350444	34350574	+	8.07
chr6-98	chr6	113379324	113379468	+	73		chr6-134	chr6	45039864	45039994	+	8.07
chr9-93	chr9	86406149	86406293	+	73		chr6-192	chr6	49619568	49619698	+	8.07
chr11-87	chr11	16226313	16226457	+	73		chr6-86	chr6	52013212	52013342	+	8.07
chr11-82	chr11	42499051	42499195	+	73		chr6-136	chr6	54710527	54710657	+	8.07
chr12-72	chr12	1050215	1050359	+	73		chr6-198	chr6	55511257	55511387	+	8.07
chr15-69	chr15	76274237	76274381	+	73		chr6-201	chr6	75870515	75870645	+	8.07
chr16-14	chr16	79883604	79883748	+	73		chr6-89	chr6	109816607	109816737	+	8.07
chr21-95	chr21	27802856	27803000	+	73		chr6-90	chr6	110654190	110654320	+	8.07
chr21-71	chr21	30567716	30567860	+	73		chr6-142	chr6	116922988	116923118	+	8.07
chrX-22	chrX	130941561	130941705	+	73		chr6-307	chr6	145143032	145143162	+	8.07
chr2-161	chr2	71340360	71340504	+	72.6		chr6-210	chr6	147026689	147026819	+	8.07
chr2-116	chr2	120783543	120783687	+	72.6		chr7-116	chr7	11760402	11760532	+	8.07
chr2-147	chr2	217196106	217196250	+	72.6		chr7-142	chr7	34198466	34198596	+	8.07
chr2-117	chr2	223230417	223230561	+	72.6		chr7-120	chr7	50858230	50858360	+	8.07
chr3-128	chr3	127560117	127560261	+	72.6		chr7-199	chr7	51350633	51350763	+	8.07
chr6-92	chr6	21614065	21614209	+	72.6		chr7-123	chr7	69596211	69596341	+	8.07
chr8-152	chr8	98735948	98736092	+	72.6		chr7-105	chr7	93203566	93203696	+	8.07
chr11-96	chr11	103450335	103450479	+	72.6		chr7-129	chr7	103785028	103785158	+	8.07
chr12-74	chr12	101083276	101083420	+	72.6		chr7-94	chr7	107786108	107786238	+	8.07
chr13-55	chr13	62629646	62629790	+	72.6		chr8-113	chr8	47129520	47129650	+	8.07
chr15-76	chr15	89809296	89809440	+	72.6		chr8-159	chr8	53692682	53692812	+	8.07
chr18-40	chr18	58544461	58544605	+	72.6		chr8-108	chr8	71997032	71997162	+	8.07
chr19-26	chr19	37377478	37377622	+	72.6		chr8-135	chr8	80708617	80708747	+	8.07
chr20-49	chr20	51739812	51739956	+	72.6		chr8-151	chr8	84369157	84369287	+	8.07
chr2-124	chr2	28746635	28746779	+	72.3		chr8-88	chr8	86417071	86417201	+	8.07
chr3-135	chr3	155157628	155157772	+	72.3		chr8-109	chr8	89719800	89719930	+	8.07
chr3-129	chr3	183182884	183183028	+	72.3		chr8-226	chr8	127507498	127507628	+	8.07
chr5-105	chr5	22757078	22757222	+	72.3		chr8-110	chr8	132487145	132487275	+	8.07
chr5-115	chr5	127236380	127236524	+	72.3		chr9-63	chr9	2477799	2477929	+	8.07
chr6-99	chr6	3669983	3670127	+	72.3		chr9-85	chr9	7267402	7267532	+	8.07
chr6-112	chr6	109816571	109816715	+	72.3		chr9-109	chr9	13034050	13034180	+	8.07
chr7-138	chr7	37527055	37527199	+	72.3		chr9-88	chr9	35245103	35245233	+	8.07
chr7-155	chr7	131111379	131111523	+	72.3		chr9-90	chr9	81814487	81814617	+	8.07
chr8-145	chr8	85312954	85313098	+	72.3		chr9-153	chr9	86046168	86046298	+	8.07
chr9-76	chr9	101353835	101353979	+	72.3		chr9-99	chr9	94056567	94056697	+	8.07
chr16-12	chr16	11913049	11913193	+	72.3		chr10-62	chr10	12547693	12547823	+	8.07
chr18-38	chr18	24660057	24660201	+	72.3		chr10-96	chr10	13399892	13400022	+	8.07
chr19-30	chr19	48261519	48261663	+	72.3		chr10-119	chr10	13686523	13686653	+	8.07
chr20-44	chr20	15871383	15871527	+	72.3		chr10-48	chr10	13718010	13718140	+	8.07
chr21-62	chr21	42655649	42655793	+	72.3		chr10-49	chr10	14192890	14193020	+	8.07
chrX-25	chrX	39876983	39877127	+	72.3		chr10-125	chr10	22980924	22981054	+	8.07
chr1-106	chr1	236320723	236320867	+	71.9		chr10-63	chr10	33194306	33194436	+	8.07
chr2-145	chr2	109187492	109187636	+	71.9		chr10-84	chr10	44697213	44697343	+	8.07
chr3-105	chr3	63072258	63072402	+	71.9		chr10-58	chr10	84632988	84633118	+	8.07
chr3-125	chr3	97947661	97947805	+	71.9		chr10-114	chr10	120940939	120941069	+	8.07
chr5-192	chr5	22080159	22080303	+	71.9		chr11-107	chr11	15970660	15970790	+	8.07
chr5-127	chr5	123397635	123397779	+	71.9		chr11-250	chr11	64769150	64769280	+	8.07
chr5-135	chr5	124932994	124933138	+	71.9		chr11-254	chr11	65715000	65715130	+	8.07
chr5-174	chr5	130391755	130391899	+	71.9		chr11-92	chr11	80782694	80782824	+	8.07
chr6-107	chr6	168650705	168650849	+	71.9		chr11-94	chr11	83389040	83389170	+	8.07
chr7-112	chr7	33581270	33581414	+	71.9		chr11-69	chr11	91608825	91608955	+	8.07
chr7-142	chr7	132939737	132939881	+	71.9		chr11-81	chr11	111305560	111305690	+	8.07
chr8-167	chr8	81322405	81322549	+	71.9		chr11-72	chr11	129319270	129319400	+	8.07
chr8-155	chr8	107436321	107436465	+	71.9		chr11-104	chr11	133868614	133868744	+	8.07
chr8-140	chr8	143150683	143150827	+	71.9		chr12-89	chr12	29563696	29563826	+	8.07
chr9-70	chr9	125604654	125604798	+	71.9		chr12-132	chr12	34233216	34233346	+	8.07
chr10-49	chr10	4058886	4059030	+	71.9		chr12-101	chr12	66571868	66571998	+	8.07
chr11-80	chr11	67689023	67689167	+	71.9		chr12-117	chr12	74317456	74317586	+	8.07
chr13-60	chr13	74979803	74979947	+	71.9		chr12-139	chr12	76420255	76420385	+	8.07
chr19-41	chr19	52026768	52026912	+	71.9		chr12-118	chr12	78799703	78799833	+	8.07
chr20-47	chr20	40468935	40469079	+	71.9		chr12-105	chr12	90791150	90791280	+	8.07
chr20-50	chr20	59347607	59347751	+	71.9		chr12-75	chr12	97857017	97857147	+	8.07
chr21-82	chr21	45121110	45121254	+	71.9		chr12-142	chr12	111077016	111077146	+	8.07
chr2-167	chr2	196987459	196987603	+	71.6		chr12-125	chr12	117527511	117527641	+	8.07
chr5-124	chr5	80764118	80764262	+	71.6		chr12-108	chr12	124130839	124130969	+	8.07
chr6-103	chr6	168608976	168609120	+	71.6		chr13-74	chr13	53562536	53562666	+	8.07
chr7-120	chr7	47791840	47791984	+	71.6		chr13-101	chr13	59686421	59686551	+	8.07
chr9-75	chr9	133089276	133089420	+	71.6		chr13-102	chr13	85247987	85248117	+	8.07
chr10-63	chr10	16542814	16542958	+	71.6		chr13-369	chr13	90156466	90156596	+	8.07
chr11-90	chr11	126633787	126633931	+	71.6		chr13-126	chr13	90332019	90332149	+	8.07
chr13-83	chr13	51995791	51995935	+	71.6		chr13-127	chr13	91077489	91077619	+	8.07
chr17-44	chr17	68297012	68297156	+	71.6		chr13-195	chr13	111595559	111595689	+	8.07
chr1-115	chr1	111606839	111606983	+	71.2		chr13-121	chr13	111881117	111881247	+	8.07
chr3-126	chr3	1992015	1992159	+	71.2		chr14-52	chr14	28671626	28671756	+	8.07
chr3-119	chr3	44293112	44293256	+	71.2		chr14-37	chr14	35403957	35404087	+	8.07
chr3-146	chr3	64072239	64072383	+	71.2		chr14-43	chr14	37437021	37437151	+	8.07
chr5-130	chr5	33990866	33991010	+	71.2		chr14-58	chr14	58808905	58809035	+	8.07
chr5-106	chr5	59592142	59592286	+	71.2		chr15-122	chr15	26629394	26629524	+	8.07
chr6-120	chr6	34731833	34731977	+	71.2		chr15-58	chr15	40390145	40390275	+	8.07
chr6-101	chr6	150746227	150746371	+	71.2		chr15-59	chr15	45387451	45387581	+	8.07
chr7-148	chr7	101383036	101383180	+	71.2		chr15-128	chr15	61971718	61971848	+	8.07
chr7-140	chr7	149228881	149229025	+	71.2		chr15-107	chr15	66530881	66531011	+	8.07
chr8-151	chr8	95680127	95680271	+	71.2		chr15-83	chr15	80363969	80364099	+	8.07
chr9-69	chr9	26331417	26331561	+	71.2		chr15-114	chr15	82268521	82268651	+	8.07
chr9-92	chr9	73337356	73337500	+	71.2		chr16-47	chr16	22212143	22212273	+	8.07
chr9-80	chr9	108142856	108143000	+	71.2		chr17-57	chr17	33564419	33564549	+	8.07
chr14-25	chr14	56972075	56972219	+	71.2		chr17-77	chr17	33579316	33579446	+	8.07
chr15-86	chr15	45139818	45139962	+	71.2		chr17-49	chr17	37769670	37769800	+	8.07
chr15-77	chr15	61199804	61199948	+	71.2		chr17-94	chr17	51305679	51305809	+	8.07
chr17-62	chr17	41264725	41264869	+	71.2		chr17-40	chr17	51588180	51588310	+	8.07
chr21-86	chr21	27557805	27557949	+	71.2		chr17-31	chr17	55155009	55155139	+	8.07
chr2-125	chr2	69286485	69286629	+	70.9		chr17-51	chr17	56490038	56490168	+	8.07
chr3-120	chr3	177619416	177619560	+	70.9		chr18-54	chr18	13826645	13826775	+	8.07
chr4-104	chr4	71468221	71468365	+	70.9		chr18-46	chr18	48206938	48207068	+	8.07
chr5-126	chr5	66574181	66574325	+	70.9		chr18-27	chr18	50902910	50903040	+	8.07
chr5-131	chr5	137564628	137564772	+	70.9		chr18-24	chr18	68229225	68229355	+	8.07
chr5-155	chr5	146020263	146020407	+	70.9		chr19-26	chr19	34327261	34327391	+	8.07
chr6-116	chr6	34350455	34350599	+	70.9		chr20-81	chr20	5234302	5234432	+	8.07
chr7-128	chr7	80884794	80884938	+	70.9		chr20-62	chr20	9075853	9075983	+	8.07
chr7-130	chr7	140485093	140485237	+	70.9		chr20-66	chr20	17684424	17684554	+	8.07
chr8-142	chr8	48833429	48833573	+	70.9		chr20-42	chr20	23090735	23090865	+	8.07
chr9-86	chr9	124391060	124391204	+	70.9		chr20-58	chr20	44714297	44714427	+	8.07
chr11-107	chr11	63511514	63511658	+	70.9		chr21-61	chr21	32739427	32739557	+	8.07
chr11-89	chr11	69507894	69508038	+	70.9		chr21-73	chr21	34667575	34667705	+	8.07
chr11-75	chr11	75946073	75946217	+	70.9		chr21-104	chr21	39164018	39164148	+	8.07
chr11-108	chr11	114171158	114171302	+	70.9		chr22-14	chr22	21707821	21707951	+	8.07
chr12-82	chr12	10663945	10664089	+	70.9		chr22-15	chr22	42926129	42926259	+	8.07
chr13-58	chr13	90532947	90533091	+	70.9		chrX-1239	chrX	10048963	10049093	+	8.07
chr14-33	chr14	75040638	75040782	+	70.9		chrX-476	chrX	12877425	12877555	+	8.07
chr18-39	chr18	67134428	67134572	+	70.9		chrX-477	chrX	36849590	36849720	+	8.07
chr1-116	chr1	152086915	152087059	+	70.5		chrX-151	chrX	45756758	45756888	+	8.07
chr2-123	chr2	17244791	17244935	+	70.5		chr1-161	chr1	48452971	48453101	+	7.57
chr5-183	chr5	149634306	149634450	+	70.5		chr1-194	chr1	81560201	81560331	+	7.57
chr6-104	chr6	23566423	23566567	+	70.5		chr1-123	chr1	110236143	110236273	+	7.57
chr6-102	chr6	34601236	34601380	+	70.5		chr1-201	chr1	119187562	119187692	+	7.57
chr7-125	chr7	106217310	106217454	+	70.5		chr1-171	chr1	154898300	154898430	+	7.57
chr9-104	chr9	24712102	24712246	+	70.5		chr1-173	chr1	156290033	156290163	+	7.57
chr11-114	chr11	134916270	134916414	+	70.5		chr1-262	chr1	174114214	174114344	+	7.57
chr12-75	chr12	75908905	75909049	+	70.5		chr1-127	chr1	175232454	175232584	+	7.57
chr12-88	chr12	83805996	83806140	+	70.5		chr1-176	chr1	183089167	183089297	+	7.57
chr13-56	chr13	37106713	37106857	+	70.5		chr1-213	chr1	224304927	224305057	+	7.57
chr13-66	chr13	105796252	105796396	+	70.5		chr1-217	chr1	243834434	243834564	+	7.57
chr14-45	chr14	106258837	106258981	+	70.5		chr2-134	chr2	41052794	41052924	+	7.57
chr15-88	chr15	23599191	23599335	+	70.5		chr2-118	chr2	44577959	44578089	+	7.57
chr21-74	chr21	28957839	28957983	+	70.5		chr2-188	chr2	54584685	54584815	+	7.57
chr21-79	chr21	38428466	38428610	+	70.5		chr2-159	chr2	63435080	63435210	+	7.57
chr21-70	chr21	43979730	43979874	+	70.5		chr2-162	chr2	105444425	105444555	+	7.57
chr21-77	chr21	45117431	45117575	+	70.5		chr2-165	chr2	112588611	112588741	+	7.57
chr22-13	chr22	32502469	32502613	+	70.5		chr2-198	chr2	119366238	119366368	+	7.57
chr1-119	chr1	181359133	181359277	+	70.2		chr2-201	chr2	138798809	138798939	+	7.57
chr3-106	chr3	119834132	119834276	+	70.2		chr2-203	chr2	147858763	147858893	+	7.57
chr5-145	chr5	174737616	174737760	+	70.2		chr2-143	chr2	150328230	150328360	+	7.57
chr6-90	chr6	74930529	74930673	+	70.2		chr2-170	chr2	161761338	161761468	+	7.57
chr7-113	chr7	81155852	81155996	+	70.2		chr2-145	chr2	162084746	162084876	+	7.57
chr7-154	chr7	122808374	122808518	+	70.2		chr2-109	chr2	164840322	164840452	+	7.57
chr7-133	chr7	139680142	139680286	+	70.2		chr2-171	chr2	168010030	168010160	+	7.57
chr10-56	chr10	60956249	60956393	+	70.2		chr2-127	chr2	174503539	174503669	+	7.57
chr14-41	chr14	33218858	33219002	+	70.2		chr2-172	chr2	180799348	180799478	+	7.57
chr15-90	chr15	33501714	33501858	+	70.2		chr2-264	chr2	214825363	214825493	+	7.57
chr21-84	chr21	38140194	38140338	+	70.2		chr2-151	chr2	229206642	229206772	+	7.57
chr21-68	chr21	43288340	43288484	+	70.2		chr2-269	chr2	233572613	233572743	+	7.57
chrX-34	chrX	77505149	77505293	+	70.2		chr2-131	chr2	236074398	236074528	+	7.57
chr1-112	chr1	24343750	24343894	+	69.8		chr3-90	chr3	2827675	2827805	+	7.57
chr2-122	chr2	54406178	54406322	+	69.8		chr3-151	chr3	12599016	12599146	+	7.57
chr2-142	chr2	179848400	179848544	+	69.8		chr3-181	chr3	13417330	13417460	+	7.57
chr2-159	chr2	241006812	241006956	+	69.8		chr3-94	chr3	24838510	24838640	+	7.57
chr3-98	chr3	23593173	23593317	+	69.8		chr3-128	chr3	37144868	37144998	+	7.57
chr3-138	chr3	56858447	56858591	+	69.8		chr3-106	chr3	55629535	55629665	+	7.57
chr3-147	chr3	148735743	148735887	+	69.8		chr3-96	chr3	62644087	62644217	+	7.57
chr3-121	chr3	188948041	188948185	+	69.8		chr3-107	chr3	63328575	63328705	+	7.57
chr4-114	chr4	185817674	185817818	+	69.8		chr3-134	chr3	74349075	74349205	+	7.57
chr5-143	chr5	151449349	151449493	+	69.8		chr3-136	chr3	84969929	84970059	+	7.57
chr6-111	chr6	137350382	137350526	+	69.8		chr3-100	chr3	117142008	117142138	+	7.57
chr7-123	chr7	1097310	1097454	+	69.8		chr3-165	chr3	132219096	132219226	+	7.57
chr7-165	chr7	82323051	82323195	+	69.8		chr3-85	chr3	149004771	149004901	+	7.57
chr7-157	chr7	106206988	106207132	+	69.8		chr3-87	chr3	160796925	160797055	+	7.57
chr8-144	chr8	39951351	39951495	+	69.8		chr3-145	chr3	172692031	172692161	+	7.57
chr9-79	chr9	7037876	7038020	+	69.8		chr3-116	chr3	188692262	188692392	+	7.57
chr9-87	chr9	70601703	70601847	+	69.8		chr3-174	chr3	190268923	190269053	+	7.57
chr10-45	chr10	36173353	36173497	+	69.8		chr3-103	chr3	194871323	194871453	+	7.57
chr11-85	chr11	56533228	56533372	+	69.8		chr4-199	chr4	1160589	1160719	+	7.57
chr12-80	chr12	19988336	19988480	+	69.8		chr4-82	chr4	1211922	1212052	+	7.57
chr13-70	chr13	46595691	46595835	+	69.8		chr4-200	chr4	2660870	2661000	+	7.57
chr13-54	chr13	52903484	52903628	+	69.8		chr4-138	chr4	10530436	10530566	+	7.57
chr17-61	chr17	79361686	79361830	+	69.8		chr4-97	chr4	31392138	31392268	+	7.57
chr20-51	chr20	47318752	47318896	+	69.8		chr4-100	chr4	47852191	47852321	+	7.57
chr1-110	chr1	164286280	164286424	+	69.5		chr4-144	chr4	53676443	53676573	+	7.57
chr1-136	chr1	187322079	187322223	+	69.5		chr4-145	chr4	54308681	54308811	+	7.57
chr3-141	chr3	13256223	13256367	+	69.5		chr4-104	chr4	56728689	56728819	+	7.57
chr4-108	chr4	11423725	11423869	+	69.5		chr4-122	chr4	73947419	73947549	+	7.57
chr4-110	chr4	30968079	30968223	+	69.5		chr4-124	chr4	75159074	75159204	+	7.57
chr6-114	chr6	109814673	109814817	+	69.5		chr4-88	chr4	75672488	75672618	+	7.57
chr7-129	chr7	127718328	127718472	+	69.5		chr4-185	chr4	117416421	117416551	+	7.57
chr7-161	chr7	144631875	144632019	+	69.5		chr4-157	chr4	139535325	139535455	+	7.57
chr8-150	chr8	80745802	80745946	+	69.5		chr4-187	chr4	141154199	141154329	+	7.57
chr8-161	chr8	106617879	106618023	+	69.5		chr4-133	chr4	147916564	147916694	+	7.57
chr11-91	chr11	7348441	7348585	+	69.5		chr4-115	chr4	168309048	168309178	+	7.57
chr12-78	chr12	58939284	58939428	+	69.5		chr4-198	chr4	186083862	186083992	+	7.57
chr12-92	chr12	71925743	71925887	+	69.5		chr5-208	chr5	5244673	5244803	+	7.57
chr14-46	chr14	69922251	69922395	+	69.5		chr5-97	chr5	14131834	14131964	+	7.57
chr21-83	chr21	28517343	28517487	+	69.5		chr5-153	chr5	17077919	17078049	+	7.57
chrX-36	chrX	106160928	106161072	+	69.5		chr5-132	chr5	41761824	41761954	+	7.57
chr1-135	chr1	185545171	185545315	+	69.2		chr5-181	chr5	52947223	52947353	+	7.57
chr3-110	chr3	29551846	29551990	+	69.2		chr5-114	chr5	62564256	62564386	+	7.57
chr3-118	chr3	29912904	29913048	+	69.2		chr5-135	chr5	63146396	63146526	+	7.57
chr3-137	chr3	41606873	41607017	+	69.2		chr5-160	chr5	64499186	64499316	+	7.57
chr3-107	chr3	55417363	55417507	+	69.2		chr5-136	chr5	67636172	67636302	+	7.57
chr5-149	chr5	107916077	107916221	+	69.2		chr5-163	chr5	95664756	95664886	+	7.57
chr6-135	chr6	70664983	70665127	+	69.2		chr5-164	chr5	96887683	96887813	+	7.57
chr6-110	chr6	105302193	105302337	+	69.2		chr5-119	chr5	122858376	122858506	+	7.57
chr7-135	chr7	51606787	51606931	+	69.2		chr5-121	chr5	127827519	127827649	+	7.57
chr7-147	chr7	74023143	74023287	+	69.2		chr5-194	chr5	130391784	130391914	+	7.57
chr8-149	chr8	61657407	61657551	+	69.2		chr5-122	chr5	133049149	133049279	+	7.57
chr11-76	chr11	68976476	68976620	+	69.2		chr5-197	chr5	142591025	142591155	+	7.57
chr17-58	chr17	79948884	79949028	+	69.2		chr5-171	chr5	149489949	149490079	+	7.57
chr21-80	chr21	41520689	41520833	+	69.2		chr5-107	chr5	151469881	151470011	+	7.57
chrX-39	chrX	67633279	67633423	+	69.2		chr5-203	chr5	174254893	174255023	+	7.57
chr1-128	chr1	109724346	109724490	+	68.8		chr5-206	chr5	180596093	180596223	+	7.57
chr2-138	chr2	111927677	111927821	+	68.8		chr6-155	chr6	20381673	20381803	+	7.57
chr4-132	chr4	167227870	167228014	+	68.8		chr6-132	chr6	34595900	34596030	+	7.57
chr6-133	chr6	138446896	138447040	+	68.8		chr6-194	chr6	51702964	51703094	+	7.57
chr6-106	chr6	160137357	160137501	+	68.8		chr6-197	chr6	53695725	53695855	+	7.57
chr7-163	chr7	118660825	118660969	+	68.8		chr6-141	chr6	110930950	110931080	+	7.57
chr9-68	chr9	117991529	117991673	+	68.8		chr6-93	chr6	127589249	127589379	+	7.57
chr11-106	chr11	47991561	47991705	+	68.8		chr6-107	chr6	129207962	129208092	+	7.57
chr13-50	chr13	106437667	106437811	+	68.8		chr6-209	chr6	137873455	137873585	+	7.57
chr13-76	chr13	108960606	108960750	+	68.8		chr6-145	chr6	138235373	138235503	+	7.57
chr14-31	chr14	49493700	49493844	+	68.8		chr6-213	chr6	160954393	160954523	+	7.57
chr19-34	chr19	57362543	57362687	+	68.8		chr6-95	chr6	167881007	167881137	+	7.57
chr20-59	chr20	52716833	52716977	+	68.8		chr7-100	chr7	12715840	12715970	+	7.57
chrX-35	chrX	45063919	45064063	+	68.8		chr7-168	chr7	19987084	19987214	+	7.57
chr1-125	chr1	119052798	119052942	+	68.5		chr7-118	chr7	25620320	25620450	+	7.57
chr1-126	chr1	152191976	152192120	+	68.5		chr7-169	chr7	25663104	25663234	+	7.57
chr1-143	chr1	207004894	207005038	+	68.5		chr7-102	chr7	27936555	27936685	+	7.57
chr1-139	chr1	244409742	244409886	+	68.5		chr7-172	chr7	42233281	42233411	+	7.57
chr2-108	chr2	4687643	4687787	+	68.5		chr7-84	chr7	47757963	47758093	+	7.57
chr2-121	chr2	68279861	68280005	+	68.5		chr7-85	chr7	51606870	51607000	+	7.57
chr3-131	chr3	121894899	121895043	+	68.5		chr7-87	chr7	67504501	67504631	+	7.57
chr3-109	chr3	190709744	190709888	+	68.5		chr7-124	chr7	70189990	70190120	+	7.57
chr4-105	chr4	91038116	91038260	+	68.5		chr7-179	chr7	92252782	92252912	+	7.57
chr4-95	chr4	107930306	107930450	+	68.5		chr7-151	chr7	104115152	104115282	+	7.57
chr5-132	chr5	115558733	115558877	+	68.5		chr7-93	chr7	105963059	105963189	+	7.57
chr6-132	chr6	108654160	108654304	+	68.5		chr7-108	chr7	107617362	107617492	+	7.57
chr7-139	chr7	37283055	37283199	+	68.5		chr7-216	chr7	108611320	108611450	+	7.57
chr7-132	chr7	99827358	99827502	+	68.5		chr7-77	chr7	115678049	115678179	+	7.57
chr9-81	chr9	19797178	19797322	+	68.5		chr7-181	chr7	117123735	117123865	+	7.57
chr10-55	chr10	60387595	60387739	+	68.5		chr7-185	chr7	127718400	127718530	+	7.57
chr11-101	chr11	42767066	42767210	+	68.5		chr7-111	chr7	135580186	135580316	+	7.57
chr13-79	chr13	93200720	93200864	+	68.5		chr7-112	chr7	137948492	137948622	+	7.57
chr17-56	chr17	42907082	42907226	+	68.5		chr7-113	chr7	138194747	138194877	+	7.57
chr18-43	chr18	65215910	65216054	+	68.5		chr7-226	chr7	139680132	139680262	+	7.57
chr21-85	chr21	26138713	26138857	+	68.5		chr8-129	chr8	29923710	29923840	+	7.57
chr1-134	chr1	151391399	151391543	+	68.1		chr8-195	chr8	67740048	67740178	+	7.57
chr1-164	chr1	193855082	193855226	+	68.1		chr8-134	chr8	78917988	78918118	+	7.57
chr3-143	chr3	102576315	102576459	+	68.1		chr8-147	chr8	79900697	79900827	+	7.57
chr4-129	chr4	41670475	41670619	+	68.1		chr8-118	chr8	98913495	98913625	+	7.57
chr4-115	chr4	53799001	53799145	+	68.1		chr8-214	chr8	104278639	104278769	+	7.57
chr6-108	chr6	33621762	33621906	+	68.1		chr8-125	chr8	131932387	131932517	+	7.57
chr7-160	chr7	133059862	133060006	+	68.1		chr9-86	chr9	7484160	7484290	+	7.57
chr8-163	chr8	69536223	69536367	+	68.1		chr9-113	chr9	19182679	19182809	+	7.57
chr8-169	chr8	119214103	119214247	+	68.1		chr9-141	chr9	22098499	22098629	+	7.57
chr9-95	chr9	299159	299303	+	68.1		chr9-114	chr9	22301429	22301559	+	7.57
chr9-67	chr9	105065380	105065524	+	68.1		chr9-74	chr9	31335941	31336071	+	7.57
chr10-58	chr10	129502351	129502495	+	68.1		chr9-66	chr9	42268863	42268993	+	7.57
chr11-83	chr11	113895500	113895644	+	68.1		chr9-75	chr9	72985896	72986026	+	7.57
chr13-77	chr13	109105005	109105149	+	68.1		chr9-122	chr9	76836502	76836632	+	7.57
chr13-74	chr13	110820690	110820834	+	68.1		chr9-78	chr9	81588235	81588365	+	7.57
chr15-134	chr15	21272477	21272621	+	68.1		chr9-101	chr9	98175891	98176021	+	7.57
chr15-83	chr15	91116419	91116563	+	68.1		chr9-132	chr9	123771881	123772011	+	7.57
chr17-53	chr17	21218972	21219116	+	68.1		chr9-83	chr9	132703486	132703616	+	7.57
chr18-49	chr18	36097170	36097314	+	68.1		chr10-67	chr10	49505094	49505224	+	7.57
chr19-28	chr19	46080836	46080980	+	68.1		chr10-109	chr10	72119611	72119741	+	7.57
chr20-38	chr20	695627	695771	+	68.1		chr10-71	chr10	73118043	73118173	+	7.57
chr21-96	chr21	31274211	31274355	+	68.1		chr10-73	chr10	91023487	91023617	+	7.57
chr1-120	chr1	21625870	21626014	+	67.8		chr10-74	chr10	93982356	93982486	+	7.57
chr1-124	chr1	61133403	61133547	+	67.8		chr10-144	chr10	95172211	95172341	+	7.57
chr3-154	chr3	132227182	132227326	+	67.8		chr10-60	chr10	111926144	111926274	+	7.57
chr3-140	chr3	154325008	154325152	+	67.8		chr10-91	chr10	112332606	112332736	+	7.57
chr4-136	chr4	72238314	72238458	+	67.8		chr10-116	chr10	126558997	126559127	+	7.57
chr5-166	chr5	118531585	118531729	+	67.8		chr11-147	chr11	56533236	56533366	+	7.57
chr7-162	chr7	81863190	81863334	+	67.8		chr11-162	chr11	64124317	64124447	+	7.57
chr7-136	chr7	144632675	144632819	+	67.8		chr11-78	chr11	64378411	64378541	+	7.57
chr8-141	chr8	38314498	38314642	+	67.8		chr11-167	chr11	65568098	65568228	+	7.57
chr12-85	chr12	32536516	32536660	+	67.8		chr11-170	chr11	67189224	67189354	+	7.57
chr12-87	chr12	42324928	42325072	+	67.8		chr11-127	chr11	82235099	82235229	+	7.57
chr13-73	chr13	88948664	88948808	+	67.8		chr11-129	chr11	86062810	86062940	+	7.57
chr14-40	chr14	95887451	95887595	+	67.8		chr11-136	chr11	107830579	107830709	+	7.57
chr15-91	chr15	89136895	89137039	+	67.8		chr11-70	chr11	110085359	110085489	+	7.57
chr15-79	chr15	98660121	98660265	+	67.8		chr11-100	chr11	115220508	115220638	+	7.57
chr15-85	chr15	100968129	100968273	+	67.8		chr11-142	chr11	130243064	130243194	+	7.57
chr21-87	chr21	36823125	36823269	+	67.8		chr11-103	chr11	132393761	132393891	+	7.57
chrX-38	chrX	40149329	40149473	+	67.8		chr12-128	chr12	13941910	13942040	+	7.57
chr2-120	chr2	176447293	176447437	+	67.4		chr12-131	chr12	30361261	30361391	+	7.57
chr3-114	chr3	55380653	55380797	+	67.4		chr12-99	chr12	38555693	38555823	+	7.57
chr3-156	chr3	143396906	143397050	+	67.4		chr12-102	chr12	66631301	66631431	+	7.57
chr4-120	chr4	165191475	165191619	+	67.4		chr12-170	chr12	80627855	80627985	+	7.57
chr6-141	chr6	133951471	133951615	+	67.4		chr12-94	chr12	88267093	88267223	+	7.57
chr7-181	chr7	122808929	122809073	+	67.4		chr12-120	chr12	88630650	88630780	+	7.57
chr13-84	chr13	46596243	46596387	+	67.4		chr13-96	chr13	21372722	21372852	+	7.57
chr14-47	chr14	88010807	88010951	+	67.4		chr13-124	chr13	35964834	35964964	+	7.57
chr15-82	chr15	70995480	70995624	+	67.4		chr13-211	chr13	65943107	65943237	+	7.57
chr17-72	chr17	69555314	69555458	+	67.4		chr13-373	chr13	99551685	99551815	+	7.57
chr19-23	chr19	18698006	18698150	+	67.4		chr13-217	chr13	99832085	99832215	+	7.57
chr1-141	chr1	199794749	199794893	+	67.1		chr13-598	chr13	111138971	111139101	+	7.57
chr1-131	chr1	243785967	243786111	+	67.1		chr14-44	chr14	23328847	23328977	+	7.57
chr2-149	chr2	77391269	77391413	+	67.1		chr14-53	chr14	30596817	30596947	+	7.57
chr2-174	chr2	226677186	226677330	+	67.1		chr14-41	chr14	34895944	34896074	+	7.57
chr3-133	chr3	142983556	142983700	+	67.1		chr14-33	chr14	94655316	94655446	+	7.57
chr4-123	chr4	73382149	73382293	+	67.1		chr14-51	chr14	104031071	104031201	+	7.57
chr5-170	chr5	22762598	22762742	+	67.1		chr15-124	chr15	43859687	43859817	+	7.57
chr5-151	chr5	155788738	155788882	+	67.1		chr15-105	chr15	61634132	61634262	+	7.57
chr7-141	chr7	11215196	11215340	+	67.1		chr15-80	chr15	68897322	68897452	+	7.57
chr7-145	chr7	12941641	12941785	+	67.1		chr15-71	chr15	76234163	76234293	+	7.57
[truncated: 46,104 more rows]

## Sheet: Sheet3
22Rv1, GR: DMSO DEX	chr	start	end	strand	Stat		22Rv1, GR: A485 DEX	chr	start	end	strand	Stat		22Rv1, GR: ENZ DMSO DEX	chr	start	end	strand	Stat		22Rv1, GR: ENZ A485 DEX	chr	start	end	strand	Stat
chr11-1	chr11	114179375	114179521	+	400.3		chr11-1	chr11	114179382	114179518	+	484.7		chr11-1	chr11	114179368	114179516	+	525		chrUn_KI270438v1-1	chrUn_KI270438v1	109541	109673	+	300
chr8-1	chr8	27282587	27282733	+	272.6		chr11-2	chr11	114162935	114163071	+	317.1		chr11-2	chr11	114162924	114163072	+	315.8		chr11-1	chr11	114179364	114179496	+	263.8
chr11-2	chr11	114162923	114163069	+	254.7		chr8-1	chr8	27282602	27282738	+	231.1		chr12-1	chr12	52126539	52126687	+	310.8		chr11-2	chr11	114162925	114163057	+	169.8
chr12-1	chr12	52126545	52126691	+	192		chr11-3	chr11	114164047	114164183	+	193.7		chrUn_KI270438v1-1	chrUn_KI270438v1	109533	109681	+	305.2		chrUn_KI270438v1-2	chrUn_KI270438v1	104636	104768	+	165.1
chr6-1	chr6	35722583	35722729	+	167.7		chr1-1	chr1	8259244	8259380	+	185.2		chr8-1	chr8	27282585	27282733	+	301.6		chr8-1	chr8	27282605	27282737	+	122
chr2-1	chr2	85708742	85708888	+	163.8		chr3-2	chr3	188948071	188948207	+	164.5		chr6-1	chr6	35722597	35722745	+	257.5		chr1-1	chr1	8259253	8259385	+	121.1
chr7-1	chr7	107812060	107812206	+	154.9		chr6-2	chr6	35728056	35728192	+	155.3		chr4-1	chr4	77564240	77564388	+	246.9		chr12-1	chr12	52126551	52126683	+	121.1
chr3-2	chr3	188948071	188948217	+	152.6		chr12-1	chr12	52126537	52126673	+	151.3		chr2-1	chr2	85708745	85708893	+	229.1		chr11-3	chr11	114164048	114164180	+	119.9
chr4-1	chr4	77564243	77564389	+	143.7		chr11-4	chr11	114160147	114160283	+	139.4		chr3-1	chr3	188948062	188948210	+	203.6		chr14_GL000225v1_random-2	chr14_GL000225v1_random	85605	85737	+	119.3
chr13-1	chr13	109509649	109509795	+	139.2		chr6-3	chr6	35602021	35602157	+	136		chr1-1	chr1	156616593	156616741	+	199.3		chr6-1	chr6	35728060	35728192	+	112.9
chr1-1	chr1	156616598	156616744	+	137.6		chr1-2	chr1	156616600	156616736	+	135.6		chr6-2	chr6	35728045	35728193	+	197.9		chr6-3	chr6	35602033	35602165	+	108.3
chr2-2	chr2	26898548	26898694	+	133.1		chr17-1	chr17	8154407	8154543	+	133.6		chr13-1	chr13	109509635	109509783	+	191.5		chrUn_KI270438v1-4	chrUn_KI270438v1	112076	112208	+	103.9
chr6-2	chr6	35728048	35728194	+	130.5		chr6-1	chr6	35722586	35722722	+	129.8		chr7-1	chr7	107812087	107812235	+	188.3		chr6-2	chr6	35722601	35722733	+	100.7
chr2-3	chr2	26942555	26942701	+	123.8		chr6-4	chr6	35731964	35732100	+	119.3		chr5-1	chr5	95641966	95642114	+	183.3		chr3-2	chr3	188948065	188948197	+	95.1
chr11-3	chr11	114164036	114164182	+	115.8		chr7-1	chr7	95550286	95550422	+	119		chrUn_KI270438v1-2	chrUn_KI270438v1	104627	104775	+	182.9		chrUn_KI270438v1-5	chrUn_KI270438v1	112356	112462	+	94.2
chr2-4	chr2	26927287	26927433	+	115.5		chr2-1	chr2	188573511	188573647	+	113.5		chr11-3	chr11	114164045	114164193	+	174.8		chr10-1	chr10	72255213	72255345	+	86.4
chr17-1	chr17	8154396	8154542	+	115.5		chr5-2	chr5	71748619	71748755	+	102.3		chr9-1	chr9	70480815	70480963	+	169.1		chr6-4	chr6	35731965	35732097	+	86.1
chr1-2	chr1	8259240	8259386	+	108.5		chr5-1	chr5	96338698	96338834	+	96.9		chr6-3	chr6	35602013	35602161	+	168.7		chr1-2	chr1	156616596	156616728	+	84.9
chr7-2	chr7	106217303	106217449	+	107.8		chr2-2	chr2	100068010	100068146	+	90.8		chr1-2	chr1	8259224	8259372	+	163.8		chr7-1	chr7	95550273	95550405	+	84.9
chr1-3	chr1	9436414	9436560	+	105		chr12-2	chr12	114656194	114656330	+	88.7		chr17-1	chr17	8154395	8154543	+	156.7		chr17-1	chr17	8154399	8154531	+	77.3
chr6-3	chr6	35602012	35602158	+	104		chr5-3	chr5	95641967	95642103	+	88		chr11-4	chr11	80782727	80782875	+	153.5		chr2-1	chr2	100068022	100068154	+	72.4
chr2-7	chr2	26940053	26940199	+	103		chr9-2	chr9	70480823	70480959	+	88		chr7-2	chr7	95550270	95550418	+	147.4		chr5-2	chr5	95641978	95642110	+	71.8
chr11-4	chr11	80782723	80782869	+	100.5		chr10-1	chr10	72255205	72255341	+	86		chr7-3	chr7	106217284	106217432	+	144.6		chr5-1	chr5	96338692	96338824	+	70.6
chr11-5	chr11	114160105	114160251	+	98.9		chr9-1	chr9	89665017	89665153	+	85.7		chr3-3	chr3	127304382	127304530	+	140.7		chr3-3	chr3	127304377	127304509	+	70
chr7-4	chr7	90231428	90231574	+	98.6		chr3-3	chr3	24140154	24140290	+	82.3		chr7-4	chr7	90231419	90231567	+	140.3		chr11-4	chr11	114160120	114160252	+	67.4
chr5-1	chr5	95641957	95642103	+	98.2		chr12-3	chr12	101616247	101616383	+	81.2		chr3-4	chr3	104611381	104611529	+	133.6		chr2-2	chr2	188573509	188573641	+	63.3
chr2-6	chr2	26924918	26925064	+	97.9		chr7-2	chr7	12715849	12715985	+	80.9		chr11-5	chr11	114160138	114160286	+	130.7		chr9-1	chr9	70480832	70480964	+	63.3
chr3-4	chr3	24140139	24140285	+	97.9		chr6-5	chr6	35725726	35725862	+	77.8		chr2-2	chr2	221610754	221610902	+	129		chr17-2	chr17	50909369	50909501	+	63.3
chr10-1	chr10	122121141	122121287	+	96.6		chr13-1	chr13	44854654	44854790	+	76.8		chr10-2	chr10	72255201	72255349	+	128.6		chr6-5	chr6	35725741	35725873	+	59.5
chr7-3	chr7	95550273	95550419	+	95.4		chr5-5	chr5	148141765	148141901	+	75.8		chr12-3	chr12	94889661	94889809	+	127.2		chr9-2	chr9	89665024	89665156	+	57.5
chr9-1	chr9	70480825	70480971	+	93.1		chr10-2	chr10	72248919	72249055	+	74.1		chrUn_KI270438v1-3	chrUn_KI270438v1	112069	112217	+	124		chr9-3	chr9	119868820	119868952	+	55.4
chr3-3	chr3	104611388	104611534	+	90.9		chr7-3	chr7	90231432	90231568	+	73.8		chr5-2	chr5	149601061	149601209	+	121.8		chr10-2	chr10	72248925	72249057	+	55.1
chr9-2	chr9	89665017	89665163	+	88.6		chr6-6	chr6	35726909	35727045	+	72.7		chr9-2	chr9	89665015	89665163	+	120.4		chr5-3	chr5	71748435	71748567	+	54.9
chr5-4	chr5	149601057	149601203	+	88		chr9-4	chr9	14106817	14106953	+	71.4		chr10-1	chr10	122121128	122121276	+	119.7		chr7-2	chr7	12715884	12716016	+	53.1
chr2-5	chr2	188573502	188573648	+	87.7		chr2-3	chr2	85708745	85708881	+	71		chr7-5	chr7	92252726	92252874	+	119		chr12-2	chr12	114656214	114656346	+	52.8
chr5-3	chr5	96338694	96338840	+	87.4		chr9-3	chr9	119868810	119868946	+	71		chr12-2	chr12	114656135	114656283	+	116.5		chrUn_KI270744v1-2	chrUn_KI270744v1	111071	111203	+	52.8
chr5-2	chr5	148141768	148141914	+	86.4		chr3-4	chr3	127304375	127304511	+	70		chr5-7	chr5	148141759	148141907	+	115.5		chrUn_KI270744v1-1	chrUn_KI270744v1	108124	108256	+	52.5
chr1-4	chr1	192844449	192844595	+	84.8		chr5-4	chr5	149601054	149601190	+	69.7		chr1-4	chr1	9436425	9436573	+	114.7		chr13-1	chr13	44854614	44854746	+	49.9
chr2-9	chr2	26934589	26934735	+	83.8		chr14-1	chr14	75535975	75536111	+	69		chr10-3	chr10	72248916	72249064	+	114.7		chr6-6	chr6	35726941	35727073	+	47.3
chr12-3	chr12	94889656	94889802	+	83.8		chr12-4	chr12	46493999	46494135	+	68.3		chr8-2	chr8	128157402	128157550	+	114.4		chr22-1	chr22	49949427	49949559	+	47
chr2-8	chr2	221610751	221610897	+	79.7		chr17-2	chr17	8056562	8056698	+	66.3		chr5-4	chr5	148966471	148966619	+	114		chr5-4	chr5	149601055	149601187	+	46.4
chr2-10	chr2	26941964	26942110	+	78.1		chr1-4	chr1	150568185	150568321	+	65.9		chr5-3	chr5	96338687	96338835	+	112.3		chr9-4	chr9	70420040	70420172	+	46.4
chr5-6	chr5	71748603	71748749	+	77.8		chr17-3	chr17	50909374	50909510	+	65.6		chr2-3	chr2	188573512	188573660	+	109.8		chr13-2	chr13	44849538	44849670	+	46.4
chr10-2	chr10	72248911	72249057	+	77.1		chr3-5	chr3	89496857	89496993	+	63.9		chr13-3	chr13	24202339	24202487	+	109.8		chr14_GL000225v1_random-1	chr14_GL000225v1_random	50836	50968	+	46.4
chr7-5	chr7	12715848	12715994	+	74.9		chr13-2	chr13	34335700	34335836	+	63.9		chr5-8	chr5	71748610	71748758	+	107.6		chr4-1	chr4	77564254	77564386	+	45.8
chr3-5	chr3	127304379	127304525	+	74.2		chr13-3	chr13	44849543	44849679	+	61.9		chr3-6	chr3	24140149	24140297	+	104.4		chr14-2	chr14	75535983	75536115	+	45.2
chr5-5	chr5	148966468	148966614	+	74.2		chr22-1	chr22	49949410	49949546	+	61.5		chr7-6	chr7	12715857	12716005	+	104.1		chrUn_KI270744v1-4	chrUn_KI270744v1	109513	109645	+	44.6
chr12-2	chr12	114656103	114656249	+	72		chr20-1	chr20	50415734	50415870	+	60.5		chr1-3	chr1	32502032	32502180	+	102.3		chr1-3	chr1	154418395	154418527	+	44.1
chr13-3	chr13	24202340	24202486	+	69.1		chr1-6	chr1	192844460	192844596	+	59.1		chr7-7	chr7	20594071	20594219	+	100.9		chr2-3	chr2	100106553	100106685	+	43.8
chr13-2	chr13	44854698	44854844	+	68.5		chr1-5	chr1	192861875	192862011	+	59.1		chr7-8	chr7	156903658	156903806	+	100.5		chr5-6	chr5	148141771	148141903	+	43.8
chr8-2	chr8	128157411	128157557	+	68.2		chr9-5	chr9	129432872	129433008	+	59.1		chr13-2	chr13	44854675	44854823	+	100.5		chrUn_KI270744v1-3	chrUn_KI270744v1	108444	108576	+	43.2
chr6-4	chr6	35731956	35732102	+	66.9		chr13-5	chr13	24202353	24202489	+	58.1		chr5-6	chr5	120053277	120053425	+	99.8		chr12-3	chr12	94889664	94889796	+	42.9
chr10-3	chr10	72255192	72255338	+	66.9		chr2-4	chr2	84958661	84958797	+	57.8		chr9-3	chr9	119868809	119868957	+	99.8		chr14-1	chr14	35403990	35404122	+	42.3
chr5-7	chr5	120053288	120053434	+	66.2		chr1-3	chr1	154418390	154418526	+	56.8		chr17-2	chr17	50909368	50909516	+	99.5		chr2-4	chr2	85708742	85708874	+	41.4
chr7-6	chr7	92252730	92252876	+	65.6		chr15-1	chr15	63403754	63403890	+	56.8		chr3-5	chr3	107438812	107438960	+	98		chrUn_GL000224v1-1	chrUn_GL000224v1	3841	3973	+	40.8
chr9-3	chr9	119868810	119868956	+	63.7		chr19-1	chr19	50850806	50850942	+	56.8		chr6-4	chr6	35731959	35732107	+	97		chr9-5	chr9	129432845	129432977	+	40.3
chr10-4	chr10	77498363	77498509	+	63.7		chr4-1	chr4	77564254	77564390	+	56.1		chr10-4	chr10	77498363	77498511	+	95.9		chr1-4	chr1	192861889	192862021	+	40
chr3-6	chr3	89496840	89496986	+	63		chr7-4	chr7	106217294	106217430	+	55.4		chr1-5	chr1	94744045	94744193	+	95.6		chr7-3	chr7	106217310	106217442	+	40
chr1-7	chr1	155017365	155017511	+	61.8		chr9-6	chr9	70420044	70420180	+	53.7		chr14-1	chr14	75535991	75536139	+	94.1		chr20-1	chr20	50415732	50415864	+	39.4
chr7-7	chr7	20594081	20594227	+	61.8		chr13-4	chr13	109509646	109509782	+	53.7		chr1-7	chr1	192844446	192844594	+	93.4		chr12-5	chr12	119716726	119716858	+	37.6
chr13-4	chr13	44849536	44849682	+	61.1		chr12-5	chr12	6376247	6376383	+	52.7		chr5-5	chr5	14589133	14589281	+	93.4		chr7-4	chr7	90231430	90231562	+	37.3
chr2-11	chr2	100067994	100068140	+	59.8		chr16-7	chr16	54422251	54422387	+	52.7		chr12-4	chr12	6376237	6376385	+	89.5		chr13-3	chr13	24202345	24202477	+	37.3
chr13-5	chr13	34335700	34335846	+	58.9		chr5-7	chr5	120053282	120053418	+	52.3		chr12-7	chr12	119716725	119716873	+	88.5		chr12-4	chr12	6376253	6376385	+	36.5
chr14-1	chr14	75535978	75536124	+	58.2		chr3-6	chr3	104611374	104611510	+	51.3		chr21-1	chr21	42731568	42731716	+	88.1		chr1-7	chr1	192844442	192844574	+	35.9
chr1-5	chr1	32502042	32502188	+	57.6		chr17-4	chr17	19630256	19630392	+	51		chr13-4	chr13	44849542	44849690	+	85.6		chr13-5	chr13	34335704	34335836	+	35.9
chr7-9	chr7	90227412	90227558	+	57.6		chr5-8	chr5	148966471	148966607	+	50.6		chr2-4	chr2	100068001	100068149	+	84.5		chr1-5	chr1	150568191	150568323	+	35.6
chr16-7	chr16	54422245	54422391	+	57.3		chr7-5	chr7	90227407	90227543	+	50.6		chr1-6	chr1	155017364	155017512	+	84.2		chr13-4	chr13	109509647	109509779	+	35.3
chr17-3	chr17	8056563	8056709	+	57		chr5-9	chr5	72010498	72010634	+	50.3		chr12-5	chr12	92030766	92030914	+	83.5		chr19-1	chr19	50889767	50889899	+	35
chr1-8	chr1	94744046	94744192	+	56.6		chr2-5	chr2	226738895	226739031	+	49.6		chr3-7	chr3	183765523	183765671	+	82.4		chr1-6	chr1	155017374	155017506	+	34.7
chr2-12	chr2	84958636	84958782	+	56.6		chr8-2	chr8	47659462	47659598	+	49.6		chr16-7	chr16	78123186	78123334	+	79.6		chr11-5	chr11	80782723	80782855	+	34.4
chr1-6	chr1	154418361	154418507	+	55.4		chr14-2	chr14	35404018	35404154	+	49.6		chr16-3	chr16	54422247	54422395	+	79.2		chr5-7	chr5	148966491	148966623	+	34.1
chr12-6	chr12	46793046	46793192	+	55.4		chr1-8	chr1	155017374	155017510	+	46.9		chr5-9	chr5	72010504	72010652	+	78.2		chr2-5	chr2	84958660	84958792	+	33.6
chr12-5	chr12	54456205	54456351	+	55		chr17-5	chr17	63838648	63838784	+	45.5		chr3-9	chr3	193922423	193922571	+	77.8		chr8-3	chr8	128157406	128157538	+	33.6
chr19-1	chr19	50850777	50850923	+	54.4		chr1-7	chr1	9436432	9436568	+	44.9		chr12-6	chr12	46793050	46793198	+	76.4		chr9-6	chr9	14106814	14106946	+	33.6
chr3-8	chr3	39141850	39141996	+	54.1		chr12-7	chr12	119716729	119716865	+	44.9		chr7-11	chr7	90227387	90227535	+	75.7		chr3-4	chr3	24140155	24140287	+	33
chr5-8	chr5	14589121	14589267	+	54.1		chr2-6	chr2	100106540	100106676	+	44.5		chr13-5	chr13	34335709	34335857	+	75		chr8-2	chr8	47659476	47659608	+	33
chr7-8	chr7	156903666	156903812	+	53.8		chr14-3	chr14	37436645	37436781	+	44.5		chr1-8	chr1	154418384	154418532	+	73.9		chr17-3	chr17	19630266	19630398	+	32.7
chr17-2	chr17	50909370	50909516	+	53.4		chr10-3	chr10	122121142	122121278	+	42.8		chr4-3	chr4	148692318	148692466	+	73.5		chr21-2	chr21	42731567	42731699	+	32.7
chr3-7	chr3	193922415	193922561	+	52.5		chr12-6	chr12	101608506	101608642	+	42.8		chr3-11	chr3	89496848	89496996	+	72.5		chr17-4	chr17	8056567	8056699	+	31.5
chr5-11	chr5	72010517	72010663	+	52.5		chr19-2	chr19	50889762	50889898	+	41.5		chr1-9	chr1	150568186	150568334	+	72.1		chr3-5	chr3	193922427	193922559	+	30.9
chr12-4	chr12	6376253	6376399	+	52.5		chr2-7	chr2	99999060	99999196	+	41.1		chr2-7	chr2	226738876	226739024	+	71.8		chr2-6	chr2	101080379	101080511	+	30.1
chr2-13	chr2	226738879	226739025	+	51.8		chrX-1	chrX	43708039	43708175	+	41.1		chr3-10	chr3	39141846	39141994	+	71.4		chr2-8	chr2	99999060	99999192	+	29.8
chr5-10	chr5	95989779	95989925	+	51.8		chr1-9	chr1	150561383	150561519	+	39.8		chr9-4	chr9	70420052	70420200	+	71.4		chr5-10	chr5	72010486	72010618	+	29.5
chr12-9	chr12	46494026	46494172	+	51.8		chr9-7	chr9	108568219	108568355	+	39.8		chr2-8	chr2	102120764	102120912	+	70.3		chr7-5	chr7	90227419	90227551	+	29.5
chr2-15	chr2	102120769	102120915	+	51.2		chr2-8	chr2	101080363	101080499	+	39.1		chr4-2	chr4	72893490	72893638	+	69.3		chr1-8	chr1	32502053	32502185	+	29.2
chr3-9	chr3	183765542	183765688	+	49.9		chr7-7	chr7	107812082	107812218	+	38.7		chr5-10	chr5	95989796	95989944	+	68.9		chr12-6	chr12	101616225	101616357	+	29.2
chr7-10	chr7	129898892	129899038	+	49.9		chr7-6	chr7	20594063	20594199	+	38.1		chr11-6	chr11	71113183	71113331	+	68.9		chr16-12	chr16	54422247	54422379	+	29.2
chr16-12	chr16	78123197	78123343	+	49.6		chr5-10	chr5	71632367	71632503	+	37.7		chr17-4	chr17	63838638	63838786	+	68.9		chrUn_GL000216v2-1	chrUn_GL000216v2	488	620	+	28.3
chr12-8	chr12	92030748	92030894	+	49.3		chr12-9	chr12	94889655	94889791	+	37.7		chr2-5	chr2	101080398	101080546	+	68.6		chr2-7	chr2	226738890	226739022	+	28
chr21-1	chr21	42731568	42731714	+	47.7		chr9-8	chr9	102206552	102206688	+	37.4		chr13-6	chr13	88948629	88948777	+	68.2		chr3-7	chr3	89496855	89496987	+	28
chr4-5	chr4	72893490	72893636	+	47.4		chr4-2	chr4	88515036	88515172	+	35.3		chr1-11	chr1	192861874	192862022	+	67.9		chr13-6	chr13	88948641	88948773	+	28
chr4-2	chr4	88515026	88515172	+	47.4		chr12-8	chr12	101608840	101608976	+	35.3		chr2-6	chr2	84958653	84958801	+	67.9		chr17-5	chr17	63838661	63838793	+	27.7
chr4-3	chr4	148692328	148692474	+	47.4		chr1-11	chr1	107782602	107782738	+	35		chr12-8	chr12	62533542	62533690	+	67.9		chr5-11	chr5	95646766	95646898	+	27.1
chr12-7	chr12	119716699	119716845	+	47.4		chr3-9	chr3	193922432	193922568	+	34.7		chr3-8	chr3	74643813	74643961	+	67.1		chr4-2	chr4	88515022	88515154	+	26.8
chr13-6	chr13	88948651	88948797	+	47.4		chr7-8	chr7	92057423	92057559	+	34.7		chr7-9	chr7	47757971	47758119	+	67.1		chr5-9	chr5	14589133	14589265	+	26.6
chr2-17	chr2	226677193	226677339	+	47		chr6-7	chr6	110665695	110665831	+	33.6		chr19-1	chr19	3429776	3429924	+	67.1		chr14_GL000225v1_random-3	chr14_GL000225v1_random	133676	133808	+	26.6
chr3-10	chr3	107438799	107438945	+	47		chrX-2	chrX	53071711	53071847	+	33.6		chrX-1	chrX	53071719	53071867	+	67.1		chr15-1	chr15	63403768	63403900	+	26.3
chr17-4	chr17	57853833	57853979	+	47		chr3-8	chr3	183765532	183765668	+	33		chr17-3	chr17	57853844	57853992	+	66.4		chr1-9	chr1	9436431	9436563	+	25.4
chr2-14	chr2	210233677	210233823	+	46.1		chr8-3	chr8	128157411	128157547	+	33		chr4-4	chr4	6957277	6957425	+	66.1		chr2-9	chr2	101120688	101120820	+	25.4
chr9-4	chr9	108568210	108568356	+	46.1		chr11-5	chr11	80782734	80782870	+	33		chr4-6	chr4	88515023	88515171	+	66.1		chr3-6	chr3	39141859	39141991	+	25.4
chr9-5	chr9	14106813	14106959	+	45.8		chr19-3	chr19	3336855	3336991	+	33		chr2-9	chr2	195038280	195038428	+	65.4		chr7-6	chr7	107812108	107812240	+	25.4
chr12-10	chr12	80190123	80190269	+	45.8		chr2-9	chr2	237502599	237502735	+	32.6		chr4-5	chr4	6633336	6633484	+	64.3		chrUn_KI270744v1-10	chrUn_KI270744v1	105293	105425	+	25.4
chr4-4	chr4	6957276	6957422	+	45.1		chr2-10	chr2	101120681	101120817	+	32.3		chr7-10	chr7	129898876	129899024	+	63.9		chr3-9	chr3	53150377	53150509	+	25.1
chr20-1	chr20	57763303	57763449	+	45.1		chr1-10	chr1	32502044	32502180	+	32		chr8-3	chr8	47659463	47659611	+	63.2		chr7-7	chr7	20594074	20594206	+	25.1
chr1-9	chr1	192861886	192862032	+	44.8		chr3-7	chr3	39141848	39141984	+	32		chr18-1	chr18	59055075	59055223	+	63.2		chr21-4	chr21	16080055	16080187	+	25.1
chrX-1	chrX	43708036	43708182	+	44.8		chr13-6	chr13	88948649	88948785	+	32		chr9-5	chr9	129432843	129432991	+	62.9		chr3-8	chr3	104611383	104611515	+	24.8
chr2-16	chr2	101080403	101080549	+	43.5		chr13-7	chr13	110014962	110015098	+	32		chr3-12	chr3	53150350	53150498	+	62.2		chr12-9	chr12	46494026	46494158	+	24.2
chr11-6	chr11	83410990	83411136	+	43.2		chr21-2	chr21	16080075	16080211	+	32		chr11-7	chr11	83410992	83411140	+	62.2		chr7-8	chr7	156903665	156903797	+	23.6
chr1-10	chr1	150568183	150568329	+	42.9		chr1-12	chr1	234997349	234997485	+	31.6		chr12-9	chr12	80190136	80190284	+	62.2		chr19-3	chr19	8374262	8374394	+	23.6
chr12-11	chr12	62533533	62533679	+	42.2		chr20-2	chr20	57757848	57757984	+	31.6		chr14-2	chr14	35403972	35404120	+	61.1		chr20-2	chr20	57757836	57757968	+	23.6
chr6-6	chr6	35725705	35725851	+	41.9		chr9-9	chr9	14179536	14179672	+	31.3		chrX-2	chrX	43708033	43708181	+	60.7		chr2-11	chr2	221610766	221610898	+	23.3
chr10-5	chr10	77498972	77499118	+	41.9		chr12-10	chr12	101620012	101620148	+	30.9		chr3-13	chr3	165100873	165101021	+	60.4		chr6-7	chr6	4403916	4404048	+	23.1
chr19-3	chr19	3429773	3429919	+	41.9		chr7-9	chr7	129898904	129899040	+	30.6		chr5-11	chr5	67268332	67268480	+	60.4		chr5-12	chr5	154834197	154834329	+	22.8
chr1-11	chr1	184622420	184622566	+	41.6		chr8-5	chr8	47353737	47353873	+	30.6		chr9-6	chr9	14106823	14106971	+	60.4		chr12-7	chr12	101608468	101608600	+	22.8
chr11-7	chr11	71113168	71113314	+	41.3		chr1-14	chr1	8259731	8259867	+	30.3		chr19-3	chr19	8374238	8374386	+	60.4		chr12-8	chr12	101620014	101620146	+	22.8
chr12-12	chr12	101616187	101616333	+	41.3		chr1-13	chr1	229221663	229221799	+	30.3		chr9-7	chr9	120916655	120916803	+	60		chr10-3	chr10	122121138	122121270	+	22.5
chr4-7	chr4	56728666	56728812	+	41		chr5-13	chr5	95646772	95646908	+	30.3		chr12-11	chr12	54456208	54456356	+	60		chr19-4	chr19	3429786	3429918	+	22.2
chr18-1	chr18	59055072	59055218	+	41		chr7-10	chr7	156903665	156903801	+	30.3		chr20-1	chr20	50415729	50415877	+	60		chr22-2	chr22	46055215	46055347	+	22.2
chr6-5	chr6	35726940	35727086	+	40.6		chr3-10	chr3	53150354	53150490	+	29.9		chr8-4	chr8	27596004	27596152	+	58.6		chr4-5	chr4	6957278	6957410	+	21.9
chr9-6	chr9	70420062	70420208	+	40.3		chr7-11	chr7	81709971	81710107	+	29.9		chr5-13	chr5	143561382	143561530	+	57.5		chr7-9	chr7	47757991	47758123	+	21.9
chr17-5	chr17	63838647	63838793	+	40.3		chr2-12	chr2	187541855	187541991	+	29.6		chr13-7	chr13	21033587	21033735	+	57.5		chr5-16	chr5	120053311	120053443	+	21.6
chr4-6	chr4	6633329	6633475	+	40		chr2-11	chr2	226677190	226677326	+	29.6		chr3-15	chr3	72337116	72337264	+	56.8		chr19-2	chr19	3336837	3336969	+	21.6
chr14-2	chr14	82387839	82387985	+	40		chr5-12	chr5	154834189	154834325	+	29.6		chr2-10	chr2	210233688	210233836	+	56.5		chr9-8	chr9	102206563	102206695	+	21.3
chr13-7	chr13	110014955	110015101	+	39.7		chr19-4	chr19	50842213	50842349	+	29.6		chr22-1	chr22	49949401	49949549	+	56.5		chr1-11	chr1	150561367	150561499	+	21
chr20-2	chr20	50415733	50415879	+	39.4		chr2-14	chr2	9001285	9001421	+	29.2		chr1-10	chr1	56788230	56788378	+	56.1		chr3-10	chr3	72337138	72337270	+	21
chr1-13	chr1	184632929	184633075	+	39		chr21-3	chr21	42731572	42731708	+	29.2		chr13-8	chr13	110014958	110015106	+	56.1		chr17-6	chr17	57853832	57853964	+	21
chr9-8	chr9	129432834	129432980	+	39		chr5-15	chr5	67268303	67268439	+	28.9		chr17-5	chr17	17983594	17983742	+	56.1		chrX-2	chrX	53071710	53071842	+	21
chr11-8	chr11	121041184	121041330	+	39		chr16-17	chr16	80875729	80875865	+	28.6		chrUn_KI270744v1-1	chrUn_KI270744v1	111135	111283	+	56.1		chr17-7	chr17	8151846	8151978	+	20.1
chr19-2	chr19	3336849	3336995	+	39		chr6-8	chr6	138387676	138387812	+	28.2		chr10-5	chr10	6255596	6255744	+	55.8		chr17-9	chr17	47955648	47955780	+	20.1
chrX-2	chrX	53071725	53071871	+	39		chr20-3	chr20	57763324	57763460	+	28.2		chr11-8	chr11	111305536	111305684	+	55.8		chrUn_GL000216v2-2	chrUn_GL000216v2	136468	136600	+	20.1
chr19-4	chr19	50889765	50889911	+	38.7		chr1-16	chr1	10636114	10636250	+	27.9		chr6-6	chr6	35725727	35725875	+	55.1		chr4-4	chr4	88823176	88823308	+	19.8
chr8-4	chr8	47659448	47659594	+	38.4		chr17-6	chr17	47955633	47955769	+	27.9		chr8-5	chr8	89307891	89308039	+	55.1		chr5-19	chr5	114473684	114473816	+	19.5
chr18-2	chr18	54426149	54426295	+	38.4		chr19-6	chr19	8374247	8374383	+	27.9		chr19-2	chr19	3336825	3336973	+	55.1		chr9-7	chr9	120916647	120916779	+	19.5
chr19-6	chr19	50869611	50869757	+	37.8		chr2-15	chr2	210233692	210233828	+	27.5		chr2-11	chr2	206823316	206823464	+	54.7		chrX-1	chrX	43708057	43708189	+	19.5
chr3-11	chr3	53150358	53150504	+	37.4		chr8-4	chr8	18954918	18955054	+	27.5		chr5-12	chr5	16776676	16776824	+	54.7		chr1-12	chr1	234997351	234997483	+	19
chr5-12	chr5	115558705	115558851	+	37.4		chr11-6	chr11	83410993	83411129	+	27.2		chr1-14	chr1	151687503	151687651	+	54.4		chr11-7	chr11	83411005	83411137	+	19
chr8-3	chr8	27596007	27596153	+	37.4		chr22-2	chr22	46055211	46055347	+	27.2		chr6-7	chr6	141403952	141404100	+	54.4		chr12-11	chr12	54456208	54456340	+	19
chr8-5	chr8	38314516	38314662	+	37.4		chr11-7	chr11	59025172	59025308	+	26.9		chrUn_KI270744v1-2	chrUn_KI270744v1	108152	108300	+	54.4		chr13-7	chr13	110014964	110015096	+	19
chr1-14	chr1	150561390	150561536	+	37.1		chr13-8	chr13	44853746	44853882	+	26.9		chr20-2	chr20	57757829	57757977	+	54		chr18-1	chr18	58235066	58235198	+	19
chr3-12	chr3	165100875	165101021	+	37.1		chr19-5	chr19	3429770	3429906	+	26.5		chr8-7	chr8	38314507	38314655	+	53.6		chr2-12	chr2	237502611	237502743	+	18.7
chr6-7	chr6	53465843	53465989	+	37.1		chr1-15	chr1	161766074	161766210	+	26.2		chr9-8	chr9	108568205	108568353	+	53.6		chr4-6	chr4	148692323	148692455	+	18.7
chr15-1	chr15	38895334	38895480	+	37.1		chr4-5	chr4	101211444	101211580	+	26.2		chr14_GL000225v1_random-1	chr14_GL000225v1_random	50828	50976	+	53.6		chr5-15	chr5	71632384	71632516	+	18.7
chr7-11	chr7	47757976	47758122	+	36.8		chr7-12	chr7	81638439	81638575	+	26.2		chr3-17	chr3	188571647	188571795	+	52.9		chr5-14	chr5	73544718	73544850	+	18.7
chr5-15	chr5	16776672	16776818	+	36.5		chr9-10	chr9	128862524	128862660	+	26.2		chr1-13	chr1	150561372	150561520	+	52.6		chr5-17	chr5	143561380	143561512	+	18.7
chr13-8	chr13	21033589	21033735	+	36.5		chr11-12	chr11	58850261	58850397	+	26.2		chr2-12	chr2	226677193	226677341	+	52.6		chr6-9	chr6	110665681	110665813	+	18.7
chr14-3	chr14	35404003	35404149	+	36.5		chrX-3	chrX	107741883	107742019	+	26.2		chr12-15	chr12	46494010	46494158	+	52.6		chr8-4	chr8	18954922	18955054	+	18.7
chrX-3	chrX	107741875	107742021	+	36.5		chr2-19	chr2	221610785	221610921	+	25.8		chr1-15	chr1	185535003	185535151	+	51.9		chr9-9	chr9	14179552	14179684	+	18.7
chr3-14	chr3	72337116	72337262	+	36.2		chr11-9	chr11	41779524	41779660	+	25.8		chr6-8	chr6	35726932	35727080	+	51.5		chr19-5	chr19	2032442	2032574	+	18.7
chr4-8	chr4	139126990	139127136	+	36.2		chr12-12	chr12	97568765	97568901	+	25.8		chr12-12	chr12	101616220	101616368	+	51.5		chr1-10	chr1	161766075	161766207	+	18.4
chr5-16	chr5	117881039	117881185	+	35.8		chr14-4	chr14	82387861	82387997	+	25.8		chr17-6	chr17	8056556	8056704	+	51.5		chr1-14	chr1	56788248	56788380	+	18.1
chr10-6	chr10	23828061	23828207	+	35.8		chr4-4	chr4	6957286	6957422	+	24.8		chr6-5	chr6	53465834	53465982	+	51.2		chr1-15	chr1	107782589	107782721	+	18.1
chr9-7	chr9	102206561	102206707	+	35.5		chr12-14	chr12	12405914	12406050	+	24.8		chr9-9	chr9	102206562	102206710	+	51.2		chr1-21	chr1	184622412	184622544	+	18.1
chr3-13	chr3	188571658	188571804	+	35.2		chr17-8	chr17	57853840	57853976	+	24.8		chr1-12	chr1	184622418	184622566	+	50.8		chr11-8	chr11	62508379	62508511	+	18.1
chr8-7	chr8	143833296	143833442	+	35.2		chr19-7	chr19	50869639	50869775	+	24.8		chr3-16	chr3	59606040	59606188	+	50.8		chr18-2	chr18	59055081	59055213	+	18.1
chr4-9	chr4	94338878	94339024	+	34.9		chr5-20	chr5	117881067	117881203	+	24.5		chr18-2	chr18	54426152	54426300	+	50.4		chr19-6	chr19	50850775	50850907	+	18.1
chr9-9	chr9	120916665	120916811	+	34.9		chr12-11	chr12	62533529	62533665	+	24.5		chr12-10	chr12	93784639	93784787	+	50.1		chr5-22	chr5	134466489	134466621	+	17.5
chr5-13	chr5	67268301	67268447	+	34.2		chr1-18	chr1	56788246	56788382	+	24.1		chr12-17	chr12	94592148	94592296	+	50.1		chr8-6	chr8	47353746	47353878	+	17.5
chr6-8	chr6	141403970	141404116	+	34.2		chr2-17	chr2	197613567	197613703	+	24.1		chr3-14	chr3	133945187	133945335	+	49.7		chr16-29	chr16	80875714	80875846	+	17.5
chr15-2	chr15	63053248	63053394	+	34.2		chr2-16	chr2	206823286	206823422	+	24.1		chr19-4	chr19	50850784	50850932	+	49.4		chr2-13	chr2	206823294	206823426	+	17.2
chr1-12	chr1	116476477	116476623	+	33.9		chr5-22	chr5	95989802	95989938	+	24.1		chr1-16	chr1	160132109	160132257	+	49		chr4-7	chr4	6633334	6633466	+	17.2
chr1-15	chr1	208298721	208298867	+	33.9		chr12-13	chr12	64080717	64080853	+	24.1		chr4-9	chr4	26141969	26142117	+	49		chr9-10	chr9	108568220	108568352	+	17.2
chrX-4	chrX	69948531	69948677	+	33.9		chr1-20	chr1	195181121	195181257	+	23.8		chr4-8	chr4	139126981	139127129	+	48.7		chr12-10	chr12	64080719	64080851	+	17.2
chr3-15	chr3	133945162	133945308	+	33.6		chr1-17	chr1	229221319	229221455	+	23.8		chr4-7	chr4	150723012	150723160	+	48.7		chr13-8	chr13	21033593	21033725	+	17.2
chr5-20	chr5	147911570	147911716	+	33.6		chr6-9	chr6	110952481	110952617	+	23.8		chr12-14	chr12	117803141	117803289	+	48.7		chr17_KI270729v1_random-1	chr17_KI270729v1_random	3099	3231	+	17.2
chr12-14	chr12	122425124	122425270	+	33.6		chr11-14	chr11	34825703	34825839	+	23.5		chr1-17	chr1	116476474	116476622	+	48.3		chr1-18	chr1	94744051	94744183	+	16.9
chr22-2	chr22	49949408	49949554	+	33.6		chr12-16	chr12	101526567	101526703	+	23.5		chr20-3	chr20	38109287	38109435	+	48.3		chr1-17	chr1	151687514	151687646	+	16.9
chr1-21	chr1	151687507	151687653	+	33.3		chr9-11	chr9	120916658	120916794	+	23.1		chr5-18	chr5	115558710	115558858	+	47.6		chr2-15	chr2	9001286	9001418	+	16.9
chr5-18	chr5	143561398	143561544	+	33.3		chr11-10	chr11	114036654	114036790	+	23.1		chr9-10	chr9	135981020	135981168	+	47.6		chr2-16	chr2	207269872	207270004	+	16.9
chr6-10	chr6	63492627	63492773	+	33.3		chr11-11	chr11	121041200	121041336	+	23.1		chr13-9	chr13	44870651	44870799	+	47.6		chr3-11	chr3	183765537	183765669	+	16.9
chr19-5	chr19	8374269	8374415	+	33.3		chr12-15	chr12	54456218	54456354	+	23.1		chr1-18	chr1	229844903	229845051	+	46.9		chr11-6	chr11	71113175	71113307	+	16.9
chr16-17	chr16	80875736	80875882	+	33		chr14-5	chr14	106846371	106846507	+	23.1		chr5-19	chr5	117881061	117881209	+	46.9		chr17-10	chr17	73215633	73215765	+	16.9
chr2-18	chr2	206823300	206823446	+	32.6		chr1-19	chr1	26620936	26621072	+	22.8		chr1-23	chr1	204089091	204089239	+	46.5		chr6-8	chr6	138387670	138387802	+	16.6
chr8-6	chr8	14962739	14962885	+	32.6		chr2-21	chr2	113159047	113159183	+	22.8		chr3-19	chr3	15673671	15673819	+	46.5		chr19-7	chr19	50873209	50873341	+	16.6
chr10-7	chr10	6255549	6255695	+	32.6		chr5-17	chr5	114473667	114473803	+	22.8		chr10-6	chr10	77498975	77499123	+	46.5		chr4_GL000008v2_random-1	chr4_GL000008v2_random	2952	3084	+	16.6
chr1-24	chr1	195181111	195181257	+	32.3		chr5-14	chr5	71752959	71753095	+	22.4		chr8-6	chr8	14962722	14962870	+	46.2		chr2-14	chr2	102120781	102120913	+	16.3
chr4-11	chr4	140450457	140450603	+	32.3		chr2-18	chr2	172088839	172088975	+	22.1		chr1-19	chr1	231684498	231684646	+	45.8		chr7-10	chr7	92252730	92252862	+	16.3
chr5-14	chr5	123397698	123397844	+	32.3		chr5-18	chr5	148072310	148072446	+	22.1		chr2-13	chr2	101120648	101120796	+	45.8		chr12-14	chr12	12405943	12406075	+	16.3
chr1-22	chr1	204089087	204089233	+	32		chr13-9	chr13	21033597	21033733	+	22.1		chr7-12	chr7	30970700	30970848	+	45.8		chr12-15	chr12	122425124	122425256	+	16.3
chr12-13	chr12	93784639	93784785	+	32		chr2-20	chr2	102120774	102120910	+	21.8		chr12-16	chr12	122425116	122425264	+	45.8		chr17-12	chr17	8057064	8057196	+	16.3
chr13-10	chr13	44870630	44870776	+	32		chr5-19	chr5	73544693	73544829	+	21.8		chr1-21	chr1	195181112	195181260	+	45.5		chr20-4	chr20	33732627	33732759	+	16.3
chr1-18	chr1	23984647	23984793	+	31.7		chr5-23	chr5	134466448	134466584	+	21.8		chr5-17	chr5	114473667	114473815	+	45.5		chrX-3	chrX	40518236	40518368	+	16.3
chr1-19	chr1	185535009	185535155	+	31.7		chr5-21	chr5	168353318	168353454	+	21.8		chr5-15	chr5	168353319	168353467	+	45.5		chr17_KI270729v1_random-4	chr17_KI270729v1_random	4262	4394	+	16.3
chr3-17	chr3	154325059	154325205	+	31.7		chr7-13	chr7	80781595	80781731	+	21.8		chr8-10	chr8	143833295	143833443	+	45.5		chr5-24	chr5	67268313	67268445	+	16
chr5-17	chr5	114473682	114473828	+	31.7		chr10-5	chr10	77498371	77498507	+	21.8		chr5-16	chr5	95646776	95646924	+	45.1		chr12-13	chr12	62533545	62533677	+	16
chr13-9	chr13	83065304	83065450	+	31.7		chr21-5	chr21	16419743	16419879	+	21.8		chr15-1	chr15	63053272	63053420	+	45.1		chr12-12	chr12	101608861	101608993	+	16
chr20-3	chr20	57757850	57757996	+	31.7		chr22-3	chr22	23521755	23521891	+	21.8		chr17-7	chr17	47955631	47955779	+	45.1		chr5-25	chr5	124656045	124656177	+	15.8
chr2-20	chr2	99999075	99999221	+	31.4		chr1-23	chr1	204089089	204089225	+	21.4		chr12-13	chr12	80031573	80031721	+	44.8		chr6-10	chr6	63492615	63492747	+	15.8
chr5-22	chr5	168353323	168353469	+	31		chr4-11	chr4	38621950	38622086	+	21.4		chr3-18	chr3	33203040	33203188	+	44.4		chrX-4	chrX	107741888	107742020	+	15.8
chr12-15	chr12	80031596	80031742	+	31		chr8-6	chr8	27596005	27596141	+	21.4		chr4-10	chr4	56728666	56728814	+	44.4		chr14_GL000225v1_random-12	chr14_GL000225v1_random	116718	116850	+	15.8
chr1-17	chr1	107782596	107782742	+	30.7		chr11-15	chr11	58926395	58926531	+	21.4		chr7-13	chr7	99827357	99827505	+	44.4		chr1-29	chr1	195181093	195181225	+	15.5
chr6-9	chr6	49664941	49665087	+	30.7		chr16-23	chr16	80837769	80837905	+	21.4		chr8-9	chr8	60899963	60900111	+	44.4		chr1-23	chr1	204089092	204089224	+	15.5
chr7-13	chr7	77792136	77792282	+	30.7		chr17-9	chr17	82114090	82114226	+	21.4		chr15-2	chr15	85331304	85331452	+	44.4		chr2-21	chr2	187541847	187541979	+	15.5
chr12-16	chr12	28454348	28454494	+	30.7		chr19-8	chr19	50873201	50873337	+	21.1		chr22-2	chr22	38062964	38063112	+	44.4		chr3-12	chr3	187809060	187809192	+	15.5
chr15-5	chr15	85331307	85331453	+	30.7		chr22-4	chr22	49951345	49951481	+	21.1		chr1-24	chr1	229844059	229844207	+	44		chr10-6	chr10	6255618	6255750	+	15.5
chr1-16	chr1	229844891	229845037	+	30.4		chr2-22	chr2	207269864	207270000	+	20.7		chr6-9	chr6	4403899	4404047	+	43.7		chr12-16	chr12	97568774	97568906	+	15.5
chr4-12	chr4	38621959	38622105	+	30.4		chr4-6	chr4	56728694	56728830	+	20.7		chr14-3	chr14	64750059	64750207	+	43.7		chrUn_GL000220v1-1	chrUn_GL000220v1	142850	142982	+	15.5
chr12-17	chr12	117803181	117803327	+	30.4		chr5-25	chr5	147911575	147911711	+	20.7		chr4-13	chr4	88823171	88823319	+	43.3		chr1-16	chr1	26620972	26621104	+	15.2
chr22-1	chr22	38062966	38063112	+	30.4		chr7-14	chr7	47757990	47758126	+	20.7		chr20-4	chr20	57763312	57763460	+	43.3		chr1-25	chr1	229221370	229221502	+	15.2
chr2-19	chr2	195038276	195038422	+	30.1		chr10-4	chr10	6255615	6255751	+	20.7		chrX-4	chrX	67105541	67105689	+	43.3		chr3-13	chr3	74643834	74643966	+	15.2
chr7-12	chr7	30970686	30970832	+	30.1		chr1-21	chr1	8169847	8169983	+	20.4		chr5-23	chr5	38667037	38667185	+	43		chr5-21	chr5	117881079	117881211	+	15.2
chr8-11	chr8	47353731	47353877	+	30.1		chr1-24	chr1	23984657	23984793	+	20.4		chr6-10	chr6	108589345	108589493	+	43		chr8-5	chr8	27596020	27596152	+	15.2
chr1-29	chr1	56788232	56788378	+	29.8		chr1-32	chr1	184622397	184622533	+	20.4		chr19-5	chr19	50889767	50889915	+	43		chr16-26	chr16	737762	737894	+	15.2
chr9-10	chr9	72985126	72985272	+	29.8		chr1-29	chr1	208298716	208298852	+	20.4		chr5-20	chr5	123397715	123397863	+	42.6		chr3-14	chr3	107438825	107438957	+	14.9
chr11-10	chr11	111305512	111305658	+	29.8		chr12-17	chr12	122425122	122425258	+	20.4		chr8-8	chr8	1947051	1947199	+	42.6		chr4-9	chr4	56728695	56728827	+	14.9
chr7-14	chr7	80781595	80781741	+	29.4		chr17-11	chr17	8057075	8057211	+	20.4		chr4-11	chr4	142913145	142913293	+	42.3		chr15-2	chr15	85331322	85331454	+	14.9
chr12-20	chr12	97568769	97568915	+	29.4		chrX-4	chrX	69948536	69948672	+	20.4		chr7-14	chr7	76249525	76249673	+	41.9		chr1-24	chr1	10636118	10636250	+	14.6
chr20-4	chr20	57773335	57773481	+	29.4		chr1-26	chr1	94744066	94744202	+	20.1		chr11-9	chr11	121041193	121041341	+	41.9		chr2-18	chr2	5111769	5111901	+	14.6
chr1-28	chr1	95332840	95332986	+	29.1		chr13-10	chr13	85521685	85521821	+	20.1		chr14-4	chr14	82387843	82387991	+	41.9		chr3-16	chr3	53145509	53145641	+	14.6
chr1-23	chr1	160132103	160132249	+	29.1		chr14-6	chr14	99579260	99579396	+	20.1		chrX-5	chrX	107741865	107742013	+	41.9		chr1-26	chr1	8259737	8259869	+	14.3
chr1-25	chr1	229844071	229844217	+	29.1		chr17-10	chr17	8151837	8151973	+	20.1		chr5-21	chr5	147911580	147911728	+	41.6		chr2-19	chr2	172088842	172088974	+	14.3
chr2-46	chr2	26928215	26928361	+	29.1		chr4-7	chr4	6633341	6633477	+	19.7		chr9-11	chr9	72985122	72985270	+	41.2		chr7-12	chr7	92057396	92057528	+	14.3
chr3-16	chr3	15673673	15673819	+	29.1		chr4-9	chr4	72893496	72893632	+	19.7		chr12-18	chr12	28454357	28454505	+	41.2		chr7-11	chr7	129898901	129899033	+	14.3
chr3-21	chr3	59606057	59606203	+	29.1		chr5-24	chr5	148146040	148146176	+	19.7		chr15-4	chr15	92527260	92527408	+	41.2		chr8-7	chr8	89307890	89308022	+	14.3
chr14-4	chr14	56854458	56854604	+	29.1		chr6-11	chr6	63492597	63492733	+	19.7		chr1-20	chr1	184632908	184633056	+	40.9		chr10-8	chr10	23828054	23828186	+	14.3
chr2-21	chr2	197613557	197613703	+	28.8		chr9-12	chr9	137612339	137612475	+	19.7		chr7-16	chr7	80781579	80781727	+	40.9		chr14_GL000225v1_random-5	chr14_GL000225v1_random	73932	74064	+	14.3
chr7-17	chr7	99827360	99827506	+	28.8		chr11-13	chr11	48055918	48056054	+	19.7		chr15-3	chr15	64072890	64073038	+	40.9		chr2-23	chr2	113159056	113159188	+	14
chr17-6	chr17	47955612	47955758	+	28.8		chr19-9	chr19	2032426	2032562	+	19.7		chr2-15	chr2	237502585	237502733	+	40.5		chr8-10	chr8	99705895	99706027	+	14
chr1-20	chr1	229221664	229221810	+	28.5		chr2-23	chr2	5111791	5111927	+	19.4		chr4-12	chr4	94338888	94339036	+	40.5		chr9-14	chr9	137612341	137612473	+	14
chr11-9	chr11	48055880	48056026	+	28.5		chr3-18	chr3	39180812	39180948	+	19.4		chr4-14	chr4	101211424	101211572	+	40.5		chr13-9	chr13	44853754	44853886	+	14
chr12-18	chr12	94954318	94954464	+	28.5		chr4-13	chr4	148692313	148692449	+	19.4		chr6-12	chr6	106642575	106642723	+	40.1		chr19-8	chr19	50842270	50842402	+	14
chr7-15	chr7	137331821	137331967	+	28.2		chr5-26	chr5	14589120	14589256	+	19.4		chr7-15	chr7	137331804	137331952	+	40.1		chr19-9	chr19	50869628	50869760	+	14
chr10-8	chr10	103548927	103549073	+	28.2		chr5-30	chr5	143561390	143561526	+	19.4		chr10-8	chr10	3810271	3810419	+	40.1		chr21-7	chr21	32411669	32411801	+	14
chr12-19	chr12	64080713	64080859	+	28.2		chr12-19	chr12	63440225	63440361	+	19.4		chr11-11	chr11	66189464	66189612	+	40.1		chr3-15	chr3	15673675	15673807	+	13.7
chr6-12	chr6	151027249	151027395	+	27.8		chr1-30	chr1	151687499	151687635	+	19		chr16-12	chr16	2086184	2086332	+	40.1		chr5-27	chr5	168353349	168353481	+	13.7
chr8-8	chr8	18954906	18955052	+	27.8		chr4-15	chr4	88823163	88823299	+	19		chrX-3	chrX	69948514	69948662	+	40.1		chr11-9	chr11	34825682	34825814	+	13.7
chr2-23	chr2	211408577	211408723	+	27.5		chr4-12	chr4	128571849	128571985	+	19		chr1-22	chr1	10636101	10636249	+	39.8		chr12-17	chr12	93784638	93784770	+	13.7
chr3-19	chr3	74643815	74643961	+	27.5		chr9-13	chr9	129488651	129488787	+	19		chr2-14	chr2	9001272	9001420	+	39.8		chr14-3	chr14	37436632	37436764	+	13.7
chr5-21	chr5	95646772	95646918	+	27.5		chr12-18	chr12	50924856	50924992	+	19		chr6-11	chr6	63492616	63492764	+	39.8		chr16-31	chr16	78123200	78123332	+	13.7
chr6-13	chr6	108589326	108589472	+	27.5		chr6-12	chr6	53465854	53465990	+	18.7		chr15-5	chr15	45139844	45139992	+	39.8		chr19-10	chr19	45743130	45743262	+	13.7
chr6-11	chr6	110665697	110665843	+	27.5		chr18-1	chr18	58235046	58235182	+	18.7		chr7-17	chr7	51606754	51606902	+	39.4		chr7-15	chr7	46886671	46886803	+	13.4
chr15-3	chr15	45139842	45139988	+	27.5		chr21-6	chr21	32411634	32411770	+	18.7		chr13-10	chr13	24112497	24112645	+	39.4		chr10-7	chr10	77498350	77498482	+	13.4
chr2-24	chr2	5111753	5111899	+	27.2		chr4-8	chr4	47852235	47852371	+	18.4		chr15-7	chr15	38895342	38895490	+	39.4		chr17_KI270729v1_random-2	chr17_KI270729v1_random	2536	2668	+	13.4
chr3-20	chr3	194871314	194871460	+	27.2		chr4-10	chr4	101256419	101256555	+	18.4		chr19-6	chr19	2032418	2032566	+	39.1		chr22_KI270733v1_random-1	chr22_KI270733v1_random	148314	148446	+	13.4
chr1-27	chr1	10636098	10636244	+	26.9		chr6-10	chr6	4403903	4404039	+	18.4		chr15-6	chr15	69615692	69615840	+	38.7		chr1-30	chr1	229221691	229221823	+	13.1
chr4-14	chr4	26141977	26142123	+	26.9		chr7-16	chr7	99827372	99827508	+	18.4		chrUn_GL000224v1-1	chrUn_GL000224v1	3826	3974	+	38.7		chr2-24	chr2	226677204	226677336	+	13.1
chr15-6	chr15	92527246	92527392	+	26.9		chr8-7	chr8	59030490	59030626	+	18.4		chr3-20	chr3	154325043	154325191	+	38.4		chr4-11	chr4	72893488	72893620	+	13.1
chr19-7	chr19	50842219	50842365	+	26.9		chr15-2	chr15	63053302	63053438	+	18.4		chr8-11	chr8	18954916	18955064	+	38.4		chr9-12	chr9	14027273	14027405	+	13.1
chr20-6	chr20	33732604	33732750	+	26.9		chr16-31	chr16	22212159	22212295	+	18.4		chr17-8	chr17	16131765	16131913	+	38.4		chr21-9	chr21	43343262	43343394	+	13.1
chr2-41	chr2	26933223	26933369	+	26.6		chr3-15	chr3	107438826	107438962	+	18		chr4-15	chr4	140450489	140450637	+	38		chr22-3	chr22	23521719	23521851	+	13.1
chr3-18	chr3	190807831	190807977	+	26.6		chr3-11	chr3	149277347	149277483	+	18		chr6-13	chr6	46923668	46923816	+	38		chr3-17	chr3	188267061	188267193	+	12.8
chr15-4	chr15	69615722	69615868	+	26.6		chr6-13	chr6	113643120	113643256	+	18		chr8-12	chr8	99705881	99706029	+	38		chr7-13	chr7	81709972	81710104	+	12.8
chr4-17	chr4	150723009	150723155	+	26.2		chr8-8	chr8	143833285	143833421	+	18		chr11-10	chr11	114036665	114036813	+	38		chr9-11	chr9	128862561	128862693	+	12.8
chr8-12	chr8	89307854	89308000	+	26.2		chr11-17	chr11	62508383	62508519	+	18		chr14-5	chr14	61639125	61639273	+	38		chr11-13	chr11	121041196	121041328	+	12.8
chr9-12	chr9	135981020	135981166	+	26.2		chr22-5	chr22	41418066	41418202	+	18		chr6-14	chr6	49664935	49665083	+	37.7		chr14-4	chr14	56854469	56854601	+	12.8
chr11-11	chr11	66189474	66189620	+	26.2		chr3-13	chr3	24138112	24138248	+	17.7		chr9-12	chr9	33163062	33163210	+	37.7		chr14-5	chr14	99579226	99579358	+	12.8
chr1-30	chr1	239057089	239057235	+	25.9		chr4-20	chr4	94338880	94339016	+	17.7		chr10-7	chr10	23828069	23828217	+	37.3		chr17_KI270729v1_random-6	chr17_KI270729v1_random	5834	5966	+	12.8
chr2-30	chr2	101096752	101096898	+	25.9		chr5-29	chr5	124656062	124656198	+	17.7		chr10-11	chr10	52255645	52255793	+	37.3		chr1-41	chr1	10746052	10746184	+	12.5
chr4-16	chr4	101211424	101211570	+	25.9		chr6-15	chr6	122772872	122773008	+	17.7		chr1-27	chr1	107782566	107782714	+	36.9		chr3-19	chr3	190807851	190807983	+	12.5
chr7-21	chr7	76249522	76249668	+	25.9		chr10-8	chr10	76033588	76033724	+	17.7		chr1-29	chr1	208298720	208298868	+	36.9		chr4-13	chr4	128571867	128571999	+	12.5
chr9-11	chr9	571258	571404	+	25.9		chr13-11	chr13	44870632	44870768	+	17.7		chr4-16	chr4	47852248	47852396	+	36.9		chr5-32	chr5	71752984	71753116	+	12.5
chr1-31	chr1	231684485	231684631	+	25.6		chr4-19	chr4	140450465	140450601	+	17.3		chr5-24	chr5	95857391	95857539	+	36.9		chr5-33	chr5	148072312	148072444	+	12.5
chr2-29	chr2	113159066	113159212	+	25.6		chr7-15	chr7	46886696	46886832	+	17.3		chr20-6	chr20	33732627	33732775	+	36.9		chr8-9	chr8	59030505	59030637	+	12.5
chr4-13	chr4	142913144	142913290	+	25.6		chr11-16	chr11	71113198	71113334	+	17.3		chr3-21	chr3	190807848	190807996	+	36.6		chr10-12	chr10	73553532	73553664	+	12.5
chr8-9	chr8	123405603	123405749	+	25.6		chr12-20	chr12	101620360	101620496	+	17.3		chr5-25	chr5	151414667	151414815	+	36.6		chr15-3	chr15	69615723	69615855	+	12.5
chr12-21	chr12	42865461	42865607	+	25.6		chr14-8	chr14	37566874	37567010	+	17.3		chr1-33	chr1	105956558	105956706	+	35.5		chr22-4	chr22	41418079	41418211	+	12.5
chr16-22	chr16	737758	737904	+	25.6		chrX-5	chrX	72620658	72620794	+	17.3		chr1-28	chr1	161766081	161766229	+	35.5		chr1-34	chr1	184632951	184633083	+	12.3
chr2-27	chr2	101120636	101120782	+	25.3		chr3-12	chr3	187809086	187809222	+	17		chr2-16	chr2	5111752	5111900	+	35.5		chr2-27	chr2	101096774	101096906	+	12.3
chr14-5	chr14	64750083	64750229	+	25.3		chr5-35	chr5	158471640	158471776	+	17		chr3-23	chr3	188076371	188076519	+	35.5		chr2-29	chr2	197613558	197613690	+	12.3
chr17-9	chr17	16131747	16131893	+	25.3		chr8-10	chr8	95101132	95101268	+	17		chr5-26	chr5	134466469	134466617	+	35.5		chr3-18	chr3	126356022	126356154	+	12.3
chr17-8	chr17	73215600	73215746	+	25.3		chr16-28	chr16	737762	737898	+	17		chr12-21	chr12	32268149	32268297	+	35.5		chr5-30	chr5	32174895	32175027	+	12.3
chr17-7	chr17	82134193	82134339	+	25.3		chr1-39	chr1	207028006	207028142	+	16.7		chr14-6	chr14	64515218	64515366	+	35.5		chr7-14	chr7	46885256	46885388	+	12.3
chr20-5	chr20	38109296	38109442	+	25.3		chr3-22	chr3	190807853	190807989	+	16.7		chr20-5	chr20	57773335	57773483	+	35.5		chr10-11	chr10	3810249	3810381	+	12.3
chr2-26	chr2	9001299	9001445	+	25		chr4-18	chr4	96777241	96777377	+	16.7		chr3-25	chr3	53145484	53145632	+	35.2		chr11-12	chr11	114036656	114036788	+	12.3
chr2-28	chr2	237502573	237502719	+	25		chr4-21	chr4	139127006	139127142	+	16.7		chr3-22	chr3	194871298	194871446	+	35.2		chr21-8	chr21	38907189	38907321	+	12.3
chr4-19	chr4	88823171	88823317	+	25		chr6-16	chr6	138235248	138235384	+	16.7		chr7-21	chr7	10875250	10875398	+	35.2		chr1-31	chr1	8169858	8169990	+	12
chr7-16	chr7	30778319	30778465	+	25		chr11-18	chr11	34640460	34640596	+	16.7		chr12-19	chr12	15629223	15629371	+	35.2		chr1-43	chr1	169485813	169485945	+	12
chr10-9	chr10	52255621	52255767	+	25		chr11-27	chr11	107159314	107159450	+	16.7		chr1-25	chr1	95332870	95333018	+	34.8		chr2-32	chr2	11539516	11539648	+	12
chr2-25	chr2	168278576	168278722	+	24.6		chr21-8	chr21	41046021	41046157	+	16.7		chr4-18	chr4	38621975	38622123	+	34.8		chr9-13	chr9	70419172	70419304	+	12
chr5-31	chr5	154834181	154834327	+	24.3		chr2-25	chr2	26898564	26898700	+	16.3		chr7-19	chr7	25620306	25620454	+	34.8		chr11-14	chr11	111305525	111305657	+	12
chr10-10	chr10	112360684	112360830	+	24.3		chr2-27	chr2	101096755	101096891	+	16.3		chr14-7	chr14	56854482	56854630	+	34.8		chr1-39	chr1	231684508	231684640	+	11.7
chr16-23	chr16	2086216	2086362	+	24.3		chr7-18	chr7	92252736	92252872	+	16.3		chr20-7	chr20	45515679	45515827	+	34.8		chr2-30	chr2	210233702	210233834	+	11.7
chrX-5	chrX	67105541	67105687	+	24.3		chr11-20	chr11	114111063	114111199	+	16.3		chr21-3	chr21	32411649	32411797	+	34.8		chr5-31	chr5	71703217	71703349	+	11.7
chr5-25	chr5	109988064	109988210	+	24		chr14-9	chr14	56854480	56854616	+	16.3		chr1-32	chr1	61638497	61638645	+	34.5		chr7-17	chr7	80781585	80781717	+	11.7
chr7-18	chr7	10875227	10875373	+	24		chr14-7	chr14	64515229	64515365	+	16.3		chr3-24	chr3	73804351	73804499	+	34.5		chr8-12	chr8	14962722	14962854	+	11.7
chr8-13	chr8	46571128	46571274	+	24		chr18-2	chr18	59055044	59055180	+	16.3		chr9-13	chr9	108710039	108710187	+	34.5		chr10-14	chr10	77498975	77499107	+	11.7
chr8-15	chr8	99705882	99706028	+	24		chr19-10	chr19	45743135	45743271	+	16.3		chr12-25	chr12	44368602	44368750	+	34.5		chr11-11	chr11	41779548	41779680	+	11.7
chr1-32	chr1	105956555	105956701	+	23.7		chr2-29	chr2	237861290	237861426	+	16		chr12-22	chr12	93814131	93814279	+	34.5		chr11-17	chr11	65420068	65420200	+	11.7
chr4-15	chr4	101256400	101256546	+	23.7		chr3-17	chr3	149279042	149279178	+	16		chr5-29	chr5	148398483	148398631	+	34.1		chr16-41	chr16	22212165	22212297	+	11.7
chr5-28	chr5	148140973	148141119	+	23.7		chr12-21	chr12	46793037	46793173	+	16		chr6-16	chr6	151027263	151027411	+	34.1		chr16-38	chr16	80837184	80837316	+	11.7
chr8-10	chr8	1947070	1947216	+	23.7		chr20-7	chr20	53828029	53828165	+	16		chr6-17	chr6	151233035	151233183	+	34.1		chr18-3	chr18	14917831	14917963	+	11.7
chr9-14	chr9	108710059	108710205	+	23.7		chr22-8	chr22	46039171	46039307	+	16		chr10-9	chr10	60967397	60967545	+	34.1		chr22-5	chr22	19607490	19607622	+	11.7
chr12-22	chr12	93814113	93814259	+	23.7		chr1-38	chr1	155131395	155131531	+	15.6		chr17-11	chr17	73215618	73215766	+	34.1		chrUn_GL000216v2-5	chrUn_GL000216v2	156433	156565	+	11.7
chr17-10	chr17	82114063	82114209	+	23.7		chr2-26	chr2	100066335	100066471	+	15.6		chr15-8	chr15	71146839	71146987	+	33.7		chr1-36	chr1	229229968	229230100	+	11.4
chrX-6	chrX	40518214	40518360	+	23.7		chr2-28	chr2	168278528	168278664	+	15.6		chr17-9	chr17	82134209	82134357	+	33.7		chr2-25	chr2	20208268	20208400	+	11.4
chr4-22	chr4	186547349	186547495	+	23.4		chr3-14	chr3	45617627	45617763	+	15.6		chr1-30	chr1	60428346	60428494	+	33.4		chr7-19	chr7	76249546	76249678	+	11.4
chr9-13	chr9	300129	300275	+	23.4		chr3-16	chr3	53145480	53145616	+	15.6		chr1-26	chr1	229221689	229221837	+	33.4		chr8-13	chr8	38314529	38314661	+	11.4
chr12-23	chr12	92244130	92244276	+	23.4		chr3-19	chr3	72337141	72337277	+	15.6		chr2-17	chr2	197613570	197613718	+	33.4		chr12-21	chr12	92030769	92030901	+	11.4
chr12-27	chr12	94592157	94592303	+	23.4		chr4-22	chr4	173037347	173037483	+	15.6		chr7-18	chr7	98570124	98570272	+	33.4		chr22-7	chr22	49951338	49951470	+	11.4
chr14-6	chr14	64515210	64515356	+	23.4		chr6-14	chr6	34598851	34598987	+	15.6		chr16-18	chr16	80875722	80875870	+	33.4		chr14_GL000225v1_random-7	chr14_GL000225v1_random	134961	135093	+	11.4
chr19-8	chr19	45743122	45743268	+	23.4		chr11-23	chr11	34654905	34655041	+	15.6		chr19-7	chr19	45743098	45743246	+	33.4		chr1-37	chr1	116476475	116476607	+	11.1
chr1-33	chr1	200051823	200051969	+	23		chr12-22	chr12	93814151	93814287	+	15.6		chr2-18	chr2	211408568	211408716	+	33		chr1-38	chr1	155131407	155131539	+	11.1
chr1-35	chr1	201775515	201775661	+	23		chr15-3	chr15	64072920	64073056	+	15.6		chr5-30	chr5	173011692	173011840	+	33		chr2-36	chr2	195038298	195038430	+	11.1
chr2-31	chr2	180799296	180799442	+	23		chr16-29	chr16	54425767	54425903	+	15.6		chr6-15	chr6	112441732	112441880	+	33		chr4-16	chr4	38621960	38622092	+	11.1
chr3-22	chr3	33203035	33203181	+	23		chr20-6	chr20	54985206	54985342	+	15.6		chr7-20	chr7	30778317	30778465	+	33		chr4-23	chr4	122700286	122700418	+	11.1
chr4-20	chr4	47852228	47852374	+	23		chr22-6	chr22	38062987	38063123	+	15.6		chr8-13	chr8	47353731	47353879	+	33		chr4-17	chr4	140450495	140450627	+	11.1
chr8-14	chr8	60899951	60900097	+	23		chrX-6	chrX	40169284	40169420	+	15.6		chr10-10	chr10	71631703	71631851	+	33		chr16-39	chr16	31117949	31118081	+	11.1
chr10-12	chr10	60967404	60967550	+	23		chr1-35	chr1	8190044	8190180	+	15.3		chr12-24	chr12	97568743	97568891	+	33		chr22-6	chr22	46039191	46039323	+	11.1
chr11-12	chr11	42330135	42330281	+	23		chr1-34	chr1	184632936	184633072	+	15.3		chr16-16	chr16	8055897	8056045	+	33		chr14_GL000225v1_random-15	chr14_GL000225v1_random	102376	102508	+	11.1
chr4-18	chr4	96777235	96777381	+	22.7		chr3-25	chr3	148625468	148625604	+	15.3		chr17-12	chr17	59869527	59869675	+	33		chr1-40	chr1	8190058	8190190	+	10.8
chr5-32	chr5	134466514	134466660	+	22.7		chr4-17	chr4	40514584	40514720	+	15.3		chr14_GL000225v1_random-3	chr14_GL000225v1_random	133667	133815	+	33		chr3-20	chr3	39180759	39180891	+	10.8
chr6-16	chr6	93940502	93940648	+	22.7		chr4-24	chr4	122700284	122700420	+	15.3		chr9-15	chr9	571264	571412	+	32.7		chr4-21	chr4	47852239	47852371	+	10.8
chr7-20	chr7	25620293	25620439	+	22.7		chr5-33	chr5	148140970	148141106	+	15.3		chr10-12	chr10	73117979	73118127	+	32.7		chr4-15	chr4	174461870	174462002	+	10.8
chr16-25	chr16	8055915	8056061	+	22.7		chr7-17	chr7	51606767	51606903	+	15.3		chr17-10	chr17	8151835	8151983	+	32.7		chr5-34	chr5	147911547	147911679	+	10.8
chr21-5	chr21	41046015	41046161	+	22.7		chr8-9	chr8	14962730	14962866	+	15.3		chr19-8	chr19	50842224	50842372	+	32.7		chr10-18	chr10	22086806	22086938	+	10.8
chr1-34	chr1	9435263	9435409	+	22.4		chr10-15	chr10	77498976	77499112	+	15.3		chr3-26	chr3	126356002	126356150	+	32.3		chr12-18	chr12	32399290	32399422	+	10.8
chr5-26	chr5	67248810	67248956	+	22.4		chr11-26	chr11	41781528	41781664	+	15.3		chr7-22	chr7	151923664	151923812	+	32.3		chr12-22	chr12	63440224	63440356	+	10.8
chr12-26	chr12	12405912	12406058	+	22.4		chr11-19	chr11	65472165	65472301	+	15.3		chr12-20	chr12	94954321	94954469	+	32.3		chr12-20	chr12	80031593	80031725	+	10.8
chr21-4	chr21	32411642	32411788	+	22.4		chr12-23	chr12	92030767	92030903	+	15.3		chr13-11	chr13	83065307	83065455	+	32.3		chr12-19	chr12	101526561	101526693	+	10.8
chr3-29	chr3	122752602	122752748	+	22.1		chr20-5	chr20	33732645	33732781	+	15.3		chr1-34	chr1	172466717	172466865	+	32		chr16-36	chr16	690399	690531	+	10.8
chr5-30	chr5	148398493	148398639	+	22.1		chrX-7	chrX	40518210	40518346	+	15.3		chr1-38	chr1	239057076	239057224	+	32		chr20-7	chr20	57763299	57763431	+	10.8
chr7-19	chr7	146654110	146654256	+	22.1		chr1-37	chr1	8182545	8182681	+	15		chr3-27	chr3	37082417	37082565	+	32		chr4-19	chr4	150723007	150723139	+	10.5
chr2-32	chr2	11539483	11539629	+	21.8		chr1-43	chr1	231684514	231684650	+	15		chr5-27	chr5	71752952	71753100	+	32		chr6-12	chr6	46923677	46923809	+	10.5
chr2-35	chr2	144217931	144218077	+	21.8		chr6-17	chr6	110623255	110623391	+	15		chr11-13	chr11	48055883	48056031	+	32		chr11-18	chr11	34654912	34655044	+	10.5
chr3-27	chr3	37082435	37082581	+	21.8		chr7-21	chr7	137331808	137331944	+	15		chr15-9	chr15	89117986	89118134	+	32		chr11-19	chr11	65472214	65472346	+	10.5
chr4-23	chr4	94680281	94680427	+	21.8		chr8-14	chr8	86919551	86919687	+	15		chr2-24	chr2	168278545	168278693	+	31.6		chr11-15	chr11	114111083	114111215	+	10.5
chr4-21	chr4	147117475	147117621	+	21.8		chr9-14	chr9	14027284	14027420	+	15		chr12-23	chr12	21828885	21829033	+	31.6		chr12-26	chr12	101620413	101620545	+	10.5
chr5-27	chr5	38667069	38667215	+	21.8		chr11-29	chr11	59009070	59009206	+	15		chr16-19	chr16	737775	737923	+	31.6		chr15-4	chr15	63053287	63053419	+	10.5
chr5-24	chr5	71632314	71632460	+	21.8		chr11-24	chr11	65420083	65420219	+	15		chr17-13	chr17	82114063	82114211	+	31.6		chr17-13	chr17	17983561	17983693	+	10.5
chr5-33	chr5	173011699	173011845	+	21.8		chr17-16	chr17	19644653	19644789	+	15		chr8-16	chr8	49078736	49078884	+	31.3		chrX-5	chrX	67105561	67105693	+	10.5
chr10-13	chr10	71631726	71631872	+	21.8		chr22-7	chr22	31179564	31179700	+	15		chrX-6	chrX	40518206	40518354	+	31.3		chr14_GL000225v1_random-58	chr14_GL000225v1_random	110457	110589	+	10.5
chr12-36	chr12	70711947	70712093	+	21.8		chr2-33	chr2	180799277	180799413	+	14.6		chr2-19	chr2	107712113	107712261	+	30.9		chr4-18	chr4	26141970	26142102	+	10.2
chr13-11	chr13	24112501	24112647	+	21.8		chr3-20	chr3	128382495	128382631	+	14.6		chr2-21	chr2	121282699	121282847	+	30.9		chr6-15	chr6	34598863	34598995	+	10.2
chr14-7	chr14	37436632	37436778	+	21.8		chr5-34	chr5	60280909	60281045	+	14.6		chr5-28	chr5	73544714	73544862	+	30.9		chr6-14	chr6	138235284	138235416	+	10.2
chr2-37	chr2	85707458	85707604	+	21.4		chr5-32	chr5	147835625	147835761	+	14.6		chr8-14	chr8	46571151	46571299	+	30.9		chr8-14	chr8	47735204	47735336	+	10.2
chr5-29	chr5	73544674	73544820	+	21.4		chr6-20	chr6	3913683	3913819	+	14.6		chr11-12	chr11	86706358	86706506	+	30.9		chr11-16	chr11	34639674	34639806	+	10.2
chr6-15	chr6	34598862	34599008	+	21.4		chr10-17	chr10	3810258	3810394	+	14.6		chr16-21	chr16	22212156	22212304	+	30.9		chr13-11	chr13	44870619	44870751	+	10.2
chr6-22	chr6	112441739	112441885	+	21.4		chr10-12	chr10	52255639	52255775	+	14.6		chr2-30	chr2	11539478	11539626	+	30.6		chr17-14	chr17	66676137	66676269	+	10.2
chr10-11	chr10	3810273	3810419	+	21.4		chr10-13	chr10	62018739	62018875	+	14.6		chr5-32	chr5	124656063	124656211	+	30.6		chr17-15	chr17	82134208	82134340	+	10.2
chr10-15	chr10	56383961	56384107	+	21.4		chr10-14	chr10	73576336	73576472	+	14.6		chr6-18	chr6	93940553	93940701	+	30.6		chr19-13	chr19	2544073	2544205	+	10.2
chr11-15	chr11	73469556	73469702	+	21.4		chr12-26	chr12	1220295	1220431	+	14.6		chr8-17	chr8	61689976	61690124	+	30.6		chr21-10	chr21	16419745	16419877	+	10.2
chr12-25	chr12	32268146	32268292	+	21.4		chr13-13	chr13	85653832	85653968	+	14.6		chr12-26	chr12	120142343	120142491	+	30.6		chr22-8	chr22	38062977	38063109	+	10.2
chr17-11	chr17	17983576	17983722	+	21.4		chr14-10	chr14	77007992	77008128	+	14.6		chr20-8	chr20	62624078	62624226	+	30.6		chr1-46	chr1	182707234	182707366	+	9.92
chr17-15	chr17	66676126	66676272	+	21.4		chr16-38	chr16	52562179	52562315	+	14.6		chrUn_GL000216v2-1	chrUn_GL000216v2	480	628	+	30.6		chr1-48	chr1	185535035	185535167	+	9.92
chr19-9	chr19	15495278	15495424	+	21.4		chr17-13	chr17	73215638	73215774	+	14.6		chr1-31	chr1	23984635	23984783	+	30.2		chr3-21	chr3	24138140	24138272	+	9.92
chr3-28	chr3	73804327	73804473	+	21.1		chr19-11	chr19	50844465	50844601	+	14.6		chr1-35	chr1	182707261	182707409	+	30.2		chr5-35	chr5	95857391	95857523	+	9.92
chr3-23	chr3	126356012	126356158	+	21.1		chr22-9	chr22	19607497	19607633	+	14.6		chr5-31	chr5	67248827	67248975	+	30.2		chr6-13	chr6	53465860	53465992	+	9.92
chr6-14	chr6	4403907	4404053	+	21.1		chr22-10	chr22	46018941	46019077	+	14.6		chr6-19	chr6	139013307	139013455	+	30.2		chr6-16	chr6	110623264	110623396	+	9.92
chr11-13	chr11	41779504	41779650	+	21.1		chr1-41	chr1	185535014	185535150	+	14.3		chr9-14	chr9	128862529	128862677	+	30.2		chr6-11	chr6	138227540	138227672	+	9.92
chr12-24	chr12	1217267	1217413	+	21.1		chr1-42	chr1	229844889	229845025	+	14.3		chr12-28	chr12	12405918	12406066	+	30.2		chr7-16	chr7	51606750	51606882	+	9.92
chr12-32	chr12	15629204	15629350	+	21.1		chr1-44	chr1	234724325	234724461	+	14.3		chr12-31	chr12	102503179	102503327	+	30.2		chr9-15	chr9	33163043	33163175	+	9.92
chr20-7	chr20	54985218	54985364	+	21.1		chr2-30	chr2	195038294	195038430	+	14.3		chr20-9	chr20	54985204	54985352	+	30.2		chr9-18	chr9	72985121	72985253	+	9.92
chr2-34	chr2	20438728	20438874	+	20.8		chr3-24	chr3	42544857	42544993	+	14.3		chr1-42	chr1	205497483	205497631	+	29.5		chr9-17	chr9	135981032	135981164	+	9.92
chr2-36	chr2	107712095	107712241	+	20.8		chr4-23	chr4	41319675	41319811	+	14.3		chr2-26	chr2	180799260	180799408	+	29.5		chr10-16	chr10	60967407	60967539	+	9.92
chr6-17	chr6	53695680	53695826	+	20.8		chr5-36	chr5	32174901	32175037	+	14.3		chr11-14	chr11	41779507	41779655	+	29.5		chr12-27	chr12	15629237	15629369	+	9.92
chr6-20	chr6	151233056	151233202	+	20.8		chr5-40	chr5	164518215	164518351	+	14.3		chr12-29	chr12	92244134	92244282	+	29.5		chr12-23	chr12	93814124	93814256	+	9.92
chr7-22	chr7	104126528	104126674	+	20.8		chr6-19	chr6	21557048	21557184	+	14.3		chr4-19	chr4	186547360	186547508	+	29.1		chr14-6	chr14	64515227	64515359	+	9.92
chr7-23	chr7	123398488	123398634	+	20.8		chr6-21	chr6	46923680	46923816	+	14.3		chr10-14	chr10	112360672	112360820	+	29.1		chr16-42	chr16	80837791	80837923	+	9.92
chr10-14	chr10	73553503	73553649	+	20.8		chr6-18	chr6	110654431	110654567	+	14.3		chr17-14	chr17	17018683	17018831	+	29.1		chr20-5	chr20	62624067	62624199	+	9.92
chr13-13	chr13	44853740	44853886	+	20.8		chr7-19	chr7	46885245	46885381	+	14.3		chr1-39	chr1	201775520	201775668	+	28.8		chrX-6	chrX	72620658	72620790	+	9.92
chr16-31	chr16	22212169	22212315	+	20.8		chr7-20	chr7	81493132	81493268	+	14.3		chr2-25	chr2	99999061	99999209	+	28.8		chr14_GL000225v1_random-14	chr14_GL000225v1_random	80517	80649	+	9.92
chr16-32	chr16	23362708	23362854	+	20.8		chr8-13	chr8	38314508	38314644	+	14.3		chr7-24	chr7	104126521	104126669	+	28.8		chr17_KI270729v1_random-7	chr17_KI270729v1_random	27744	27876	+	9.92
chr20-9	chr20	45515706	45515852	+	20.8		chr10-18	chr10	23828058	23828194	+	14.3		chr9-20	chr9	14179551	14179699	+	28.8		chrUn_GL000216v2-7	chrUn_GL000216v2	146100	146232	+	9.92
chr1-36	chr1	10746045	10746191	+	20.5		chr11-21	chr11	34632098	34632234	+	14.3		chr10-13	chr10	22086790	22086938	+	28.8		chr1-52	chr1	23984639	23984771	+	9.63
chr3-31	chr3	82056397	82056543	+	20.5		chr11-22	chr11	34639661	34639797	+	14.3		chr12-32	chr12	20700818	20700966	+	28.8		chr2-46	chr2	90397227	90397359	+	9.63
chr5-34	chr5	124656065	124656211	+	20.5		chr11-28	chr11	117071452	117071588	+	14.3		chr1-40	chr1	225413158	225413306	+	28.4		chr2-35	chr2	100066340	100066472	+	9.63
chr7-24	chr7	6269641	6269787	+	20.5		chr13-17	chr13	106737187	106737323	+	14.3		chr2-23	chr2	101096768	101096916	+	28.4		chr4-20	chr4	175874414	175874546	+	9.63
chr8-16	chr8	19694178	19694324	+	20.5		chr15-4	chr15	69615727	69615863	+	14.3		chr6-27	chr6	53695694	53695842	+	28.4		chr5-45	chr5	147835630	147835762	+	9.63
chr11-14	chr11	86706364	86706510	+	20.5		chr16-32	chr16	2086218	2086354	+	14.3		chr8-18	chr8	123405625	123405773	+	28.4		chr6-18	chr6	49664956	49665088	+	9.63
chr12-34	chr12	20700832	20700978	+	20.5		chr16-35	chr16	31117968	31118104	+	14.3		chr8-15	chr8	124201673	124201821	+	28.4		chr6-17	chr6	136434736	136434868	+	9.63
chr17-12	chr17	59869534	59869680	+	20.5		chrX-8	chrX	67105545	67105681	+	14.3		chr9-18	chr9	300100	300248	+	28.4		chr7-20	chr7	25620297	25620429	+	9.63
chr1-40	chr1	155131393	155131539	+	20.2		chr1-40	chr1	118101067	118101203	+	13.9		chr9-16	chr9	14027258	14027406	+	28.4		chr7-24	chr7	123397986	123398118	+	9.63
chr1-37	chr1	207004854	207005000	+	20.2		chr1-45	chr1	229229970	229230106	+	13.9		chr10-15	chr10	71513042	71513190	+	28.4		chr11-21	chr11	116809021	116809153	+	9.63
chr1-41	chr1	234997370	234997516	+	20.2		chr2-31	chr2	134839758	134839894	+	13.9		chr5-34	chr5	154834200	154834348	+	28.1		chr12-24	chr12	59030560	59030692	+	9.63
chr2-33	chr2	237861272	237861418	+	20.2		chr3-28	chr3	74643823	74643959	+	13.9		chr6-21	chr6	56074196	56074344	+	28.1		chr16-48	chr16	2086208	2086340	+	9.63
chr3-25	chr3	187809117	187809263	+	20.2		chr3-21	chr3	89529924	89530060	+	13.9		chr6-23	chr6	110665704	110665852	+	28.1		chr20-6	chr20	53828021	53828153	+	9.63
chr3-24	chr3	188267053	188267199	+	20.2		chr3-27	chr3	126389286	126389422	+	13.9		chr7-23	chr7	2860703	2860851	+	28.1		chr14_GL000225v1_random-11	chr14_GL000225v1_random	75197	75329	+	9.63
chr5-36	chr5	95857401	95857547	+	20.2		chr3-23	chr3	154325028	154325164	+	13.9		chr9-19	chr9	84258449	84258597	+	28.1		chr22_KI270733v1_random-2	chr22_KI270733v1_random	136271	136403	+	9.63
chr7-25	chr7	51606797	51606943	+	20.2		chr3-26	chr3	188267082	188267218	+	13.9		chr12-30	chr12	42865443	42865591	+	28.1		chr22_KI270733v1_random-3	chr22_KI270733v1_random	168798	168930	+	9.63
chr12-31	chr12	102503185	102503331	+	20.2		chr8-12	chr8	47735186	47735322	+	13.9		chr12-27	chr12	74980759	74980907	+	28.1		chr3-22	chr3	42544830	42544962	+	9.34
chr12-39	chr12	125053850	125053996	+	20.2		chr10-11	chr10	69360828	69360964	+	13.9		chr19-10	chr19	50869630	50869778	+	28.1		chr4-27	chr4	147117520	147117652	+	9.34
chr14-10	chr14	99579245	99579391	+	20.2		chr12-34	chr12	93784633	93784769	+	13.9		chr22-3	chr22	41418076	41418224	+	28.1		chr5-39	chr5	60387149	60387281	+	9.34
chr19-11	chr19	45398847	45398993	+	20.2		chr13-12	chr13	94122451	94122587	+	13.9		chr1-41	chr1	26620926	26621074	+	27.7		chr6-24	chr6	110656632	110656764	+	9.34
chr6-18	chr6	56074164	56074310	+	19.8		chr13-16	chr13	94123737	94123873	+	13.9		chr1-36	chr1	205699009	205699157	+	27.7		chr7-21	chr7	99827361	99827493	+	9.34
chr6-19	chr6	106642581	106642727	+	19.8		chr14-11	chr14	38868964	38869100	+	13.9		chr1-44	chr1	207004854	207005002	+	27.7		chr12-25	chr12	94592196	94592328	+	9.34
chr9-15	chr9	33163072	33163218	+	19.8		chr17-14	chr17	82134205	82134341	+	13.9		chr3-31	chr3	160796900	160797048	+	27.7		chr16-45	chr16	54425838	54425970	+	9.34
chr12-33	chr12	44368611	44368757	+	19.8		chr22-13	chr22	46066958	46067094	+	13.9		chr9-22	chr9	132871354	132871502	+	27.7		chr17-17	chr17	59869540	59869672	+	9.34
chr17-17	chr17	8151848	8151994	+	19.8		chr1-47	chr1	116476492	116476628	+	13.6		chr10-18	chr10	73553499	73553647	+	27.7		chr2-40	chr2	237861295	237861427	+	9.05
chr19-10	chr19	50873195	50873341	+	19.8		chr2-34	chr2	11539505	11539641	+	13.6		chr10-19	chr10	74821718	74821866	+	27.7		chr3-25	chr3	33203032	33203164	+	9.05
chr1-42	chr1	9553767	9553913	+	19.5		chr3-29	chr3	89852763	89852899	+	13.6		chr11-16	chr11	89728427	89728575	+	27.7		chr3-23	chr3	128382425	128382557	+	9.05
chr1-38	chr1	26620934	26621080	+	19.5		chr4-27	chr4	175891895	175892031	+	13.6		chr13-12	chr13	44921926	44922074	+	27.7		chr3-26	chr3	133945172	133945304	+	9.05
chr3-26	chr3	188076375	188076521	+	19.5		chr8-18	chr8	19694177	19694313	+	13.6		chr17-15	chr17	66676127	66676275	+	27.7		chr5-43	chr5	67248816	67248948	+	9.05
chr12-35	chr12	60710350	60710496	+	19.5		chr10-23	chr10	81041028	81041164	+	13.6		chr19-11	chr19	50873181	50873329	+	27.7		chr5-49	chr5	95989797	95989929	+	9.05
chr12-29	chr12	101526784	101526930	+	19.5		chr12-24	chr12	12404068	12404204	+	13.6		chr1-37	chr1	211474566	211474714	+	27.4		chr6-19	chr6	106642597	106642729	+	9.05
chr12-38	chr12	120142318	120142464	+	19.5		chr12-28	chr12	71163250	71163386	+	13.6		chr2-33	chr2	38139163	38139311	+	27.4		chr11-22	chr11	48055897	48056029	+	9.05
chr14-8	chr14	106846352	106846498	+	19.5		chr12-29	chr12	117803154	117803290	+	13.6		chr2-22	chr2	70514797	70514945	+	27.4		chr12-28	chr12	46793026	46793158	+	9.05
chr20-11	chr20	33191586	33191732	+	19.5		chr13-15	chr13	44921933	44922069	+	13.6		chr3-29	chr3	188267061	188267209	+	27.4		chr15-5	chr15	69594675	69594807	+	9.05
chr1-44	chr1	60428334	60428480	+	19.2		chr16-39	chr16	80837210	80837346	+	13.6		chr5-33	chr5	71632327	71632475	+	27.4		chr17-18	chr17	82114093	82114225	+	9.05
chr1-43	chr1	205497479	205497625	+	19.2		chr17-15	chr17	17018680	17018816	+	13.6		chr9-17	chr9	77392498	77392646	+	27.4		chr20-10	chr20	54985243	54985375	+	9.05
chr1-51	chr1	225413159	225413305	+	19.2		chr2-45	chr2	26940047	26940183	+	13.3		chr10-16	chr10	56383958	56384106	+	27.4		chr20-9	chr20	57773309	57773441	+	9.05
chr3-32	chr3	24138132	24138278	+	19.2		chr2-35	chr2	26942548	26942684	+	13.3		chr14-10	chr14	99579225	99579373	+	27.4		chr21-11	chr21	41521737	41521869	+	9.05
chr3-30	chr3	45617593	45617739	+	19.2		chr3-31	chr3	15673681	15673817	+	13.3		chr17-16	chr17	16468551	16468699	+	27.4		chrX-7	chrX	69948539	69948671	+	9.05
chr4-24	chr4	128571839	128571985	+	19.2		chr5-42	chr5	60387172	60387308	+	13.3		chr1-43	chr1	200051806	200051954	+	27		chr14_GL000225v1_random-13	chr14_GL000225v1_random	90908	91040	+	9.05
chr5-35	chr5	117800391	117800537	+	19.2		chr6-22	chr6	138227554	138227690	+	13.3		chr2-27	chr2	23745865	23746013	+	27		chr14_GL000225v1_random-26	chr14_GL000225v1_random	119150	119282	+	9.05
chr6-21	chr6	12354615	12354761	+	19.2		chr9-16	chr9	33163094	33163230	+	13.3		chr4-20	chr4	94680295	94680443	+	27		chr1-53	chr1	229844893	229845025	+	8.75
chr6-23	chr6	46923669	46923815	+	19.2		chr12-32	chr12	15629231	15629367	+	13.3		chr10-17	chr10	103548925	103549073	+	27		chr1-56	chr1	230186085	230186217	+	8.75
chr9-21	chr9	14027255	14027401	+	19.2		chr12-25	chr12	70711974	70712110	+	13.3		chr19-9	chr19	46300990	46301138	+	27		chr2-45	chr2	134839752	134839884	+	8.75
chr12-37	chr12	81626524	81626670	+	19.2		chr20-8	chr20	31608669	31608805	+	13.3		chr6-20	chr6	12354615	12354763	+	26.6		chr7-29	chr7	10875255	10875387	+	8.75
chr14-9	chr14	61639150	61639296	+	19.2		chr22-12	chr22	46044352	46044488	+	13.3		chr9-21	chr9	15211527	15211675	+	26.6		chr7-22	chr7	30970696	30970828	+	8.75
chr16-33	chr16	52863081	52863227	+	19.2		chr2-32	chr2	67446738	67446874	+	12.9		chr9-24	chr9	107455574	107455722	+	26.3		chr7-25	chr7	81638417	81638549	+	8.75
chr1-46	chr1	172466674	172466820	+	18.9		chr2-36	chr2	70514798	70514934	+	12.9		chr13-16	chr13	42553788	42553936	+	26.3		chr8-16	chr8	49078747	49078879	+	8.75
chr2-39	chr2	23745834	23745980	+	18.9		chr3-30	chr3	133945158	133945294	+	12.9		chr13-15	chr13	44853735	44853883	+	26.3		chr9-20	chr9	114113243	114113375	+	8.75
chr5-43	chr5	148146041	148146187	+	18.9		chr4-28	chr4	26141970	26142106	+	12.9		chr13-14	chr13	64256859	64257007	+	26.3		chr10-21	chr10	76033589	76033721	+	8.75
chr7-26	chr7	151923703	151923849	+	18.9		chr4-34	chr4	60872580	60872716	+	12.9		chr14-8	chr14	65118457	65118605	+	26.3		chr11-23	chr11	34632140	34632272	+	8.75
chr8-17	chr8	61689993	61690139	+	18.9		chr6-24	chr6	93940504	93940640	+	12.9		chr19-12	chr19	45398843	45398991	+	26.3		chr12-29	chr12	44368643	44368775	+	8.75
chr9-19	chr9	128862535	128862681	+	18.9		chr7-22	chr7	81704783	81704919	+	12.9		chr3-32	chr3	102529639	102529787	+	25.9		chr14-9	chr14	39024124	39024256	+	8.75
chr11-16	chr11	114036675	114036821	+	18.9		chr8-15	chr8	46571167	46571303	+	12.9		chr6-22	chr6	158706541	158706689	+	25.9		chr15-6	chr15	64072885	64073017	+	8.75
chr12-28	chr12	48022061	48022207	+	18.9		chr8-17	chr8	99705900	99706036	+	12.9		chr7-25	chr7	77792143	77792291	+	25.9		chr19-12	chr19	50844472	50844604	+	8.75
chr17-13	chr17	71910171	71910317	+	18.9		chr16-45	chr16	78123181	78123317	+	12.9		chr8-19	chr8	19694180	19694328	+	25.9		chrX-8	chrX	22135291	22135423	+	8.75
chr2-38	chr2	105249981	105250127	+	18.6		chr19-12	chr19	2544105	2544241	+	12.9		chr13-13	chr13	106737157	106737305	+	25.9		chr14_GL000225v1_random-27	chr14_GL000225v1_random	130469	130601	+	8.75
chr4-25	chr4	101953103	101953249	+	18.6		chr19-13	chr19	28289767	28289903	+	12.9		chr14-11	chr14	52545719	52545867	+	25.9		chr17_KI270729v1_random-8	chr17_KI270729v1_random	139900	140032	+	8.75
chr5-39	chr5	71752936	71753082	+	18.6		chr20-10	chr20	57773348	57773484	+	12.9		chr1-47	chr1	10746052	10746200	+	25.6		chr1-59	chr1	60274885	60275017	+	8.46
chr7-27	chr7	12788287	12788433	+	18.6		chr22-11	chr22	38178129	38178265	+	12.9		chr2-29	chr2	237861293	237861441	+	25.6		chr1-51	chr1	229844054	229844186	+	8.46
chr7-30	chr7	98570117	98570263	+	18.6		chr1-50	chr1	84835195	84835331	+	12.6		chr7-27	chr7	83369711	83369859	+	25.6		chr1-62	chr1	234724176	234724308	+	8.46
chr9-16	chr9	82369340	82369486	+	18.6		chr2-48	chr2	100005079	100005215	+	12.6		chr9-23	chr9	299136	299284	+	25.6		chr2-39	chr2	121282707	121282839	+	8.46
chr11-18	chr11	117071431	117071577	+	18.6		chr3-34	chr3	89504114	89504250	+	12.6		chr14-12	chr14	37436636	37436784	+	25.6		chr3-27	chr3	89529929	89530061	+	8.46
chr12-30	chr12	101608469	101608615	+	18.6		chr3-32	chr3	126356016	126356152	+	12.6		chr1-45	chr1	9553780	9553928	+	25.2		chr3-24	chr3	120689564	120689696	+	8.46
chr15-8	chr15	82919708	82919854	+	18.6		chr4-29	chr4	38621105	38621241	+	12.6		chr1-48	chr1	60274857	60275005	+	25.2		chr3-32	chr3	187739481	187739613	+	8.46
chr20-10	chr20	43849992	43850138	+	18.6		chr4-37	chr4	101953135	101953271	+	12.6		chr1-49	chr1	182389666	182389814	+	25.2		chr3-29	chr3	188571663	188571795	+	8.46
chr3-34	chr3	188206884	188207030	+	18.2		chr4-31	chr4	128660404	128660540	+	12.6		chr2-35	chr2	172088833	172088981	+	25.2		chr5-48	chr5	60280892	60281024	+	8.46
chr6-27	chr6	21557036	21557182	+	18.2		chr5-39	chr5	109988065	109988201	+	12.6		chr2-32	chr2	227577678	227577826	+	25.2		chr5-40	chr5	123397732	123397864	+	8.46
chr6-24	chr6	136434736	136434882	+	18.2		chr6-27	chr6	36679510	36679646	+	12.6		chr3-28	chr3	45617587	45617735	+	25.2		chr5-41	chr5	148140971	148141103	+	8.46
chr8-20	chr8	68854550	68854696	+	18.2		chr9-15	chr9	299123	299259	+	12.6		chr5-35	chr5	173486404	173486552	+	25.2		chr5-60	chr5	148398503	148398635	+	8.46
chr9-17	chr9	299131	299277	+	18.2		chr10-25	chr10	22086789	22086925	+	12.6		chr7-31	chr7	11228705	11228853	+	25.2		chr6-21	chr6	12354610	12354742	+	8.46
chr10-18	chr10	22086760	22086906	+	18.2		chr10-24	chr10	76114616	76114752	+	12.6		chr11-17	chr11	42330157	42330305	+	25.2		chr6-31	chr6	56074167	56074299	+	8.46
chr13-12	chr13	44921922	44922068	+	18.2		chr11-30	chr11	59013001	59013137	+	12.6		chr11-15	chr11	62508385	62508533	+	25.2		chr6-35	chr6	139537350	139537482	+	8.46
chr15-11	chr15	26628213	26628359	+	18.2		chr12-27	chr12	92244149	92244285	+	12.6		chr11-18	chr11	95647443	95647591	+	25.2		chr6-20	chr6	151027283	151027415	+	8.46
chr15-9	chr15	71146841	71146987	+	18.2		chr15-6	chr15	69594730	69594866	+	12.6		chr17-17	chr17	16653692	16653840	+	25.2		chr9-19	chr9	77392506	77392638	+	8.46
chrX-7	chrX	110082252	110082398	+	18.2		chr17-18	chr17	57021624	57021760	+	12.6		chr1-51	chr1	155131376	155131524	+	24.9		chr10-23	chr10	103548969	103549101	+	8.46
chr3-33	chr3	64533627	64533773	+	17.9		chr1-52	chr1	26620453	26620589	+	12.2		chr4-27	chr4	146242636	146242784	+	24.9		chr13-14	chr13	106737179	106737311	+	8.46
chr3-38	chr3	89529938	89530084	+	17.9		chr2-39	chr2	20208247	20208383	+	12.2		chr5-41	chr5	158471647	158471795	+	24.9		chr14-8	chr14	61639113	61639245	+	8.46
chr5-37	chr5	166791	166937	+	17.9		chr2-44	chr2	20438731	20438867	+	12.2		chrX-7	chrX	110082271	110082419	+	24.9		chr19-11	chr19	5805923	5806055	+	8.46
chr5-45	chr5	151414674	151414820	+	17.9		chr2-46	chr2	69674404	69674540	+	12.2		chr2-38	chr2	113159045	113159193	+	24.5		chr22-9	chr22	31179591	31179723	+	8.46
chr7-28	chr7	107786052	107786198	+	17.9		chr2-38	chr2	211408572	211408708	+	12.2		chr3-30	chr3	42544880	42545028	+	24.5		chr1-55	chr1	208298716	208298848	+	8.17
chr12-40	chr12	27539258	27539404	+	17.9		chr3-37	chr3	33203031	33203167	+	12.2		chr4-23	chr4	96777234	96777382	+	24.5		chr1-61	chr1	234643369	234643501	+	8.17
chr14-11	chr14	95340359	95340505	+	17.9		chr3-35	chr3	154522147	154522283	+	12.2		chr5-36	chr5	71961132	71961280	+	24.5		chr2-42	chr2	20438732	20438864	+	8.17
chr15-7	chr15	69594667	69594813	+	17.9		chr4-33	chr4	173170782	173170918	+	12.2		chr16-25	chr16	23362722	23362870	+	24.5		chr2-38	chr2	23745885	23746017	+	8.17
chr4-28	chr4	175714803	175714949	+	17.6		chr6-29	chr6	136434739	136434875	+	12.2		chr19-13	chr19	18769386	18769534	+	24.5		chr2-41	chr2	150166384	150166516	+	8.17
chr7-31	chr7	121610321	121610467	+	17.6		chr6-25	chr6	136566200	136566336	+	12.2		chr2-31	chr2	85707453	85707601	+	24.2		chr3-34	chr3	37082434	37082566	+	8.17
chr8-19	chr8	47735193	47735339	+	17.6		chr6-23	chr6	151027292	151027428	+	12.2		chr2-28	chr2	105249984	105250132	+	24.2		chr3-31	chr3	149277388	149277520	+	8.17
chr9-18	chr9	14179556	14179702	+	17.6		chr7-24	chr7	12712381	12712517	+	12.2		chr2-36	chr2	222796845	222796993	+	24.2		chr3-28	chr3	152270345	152270477	+	8.17
chr9-26	chr9	115496447	115496593	+	17.6		chr8-20	chr8	1947079	1947215	+	12.2		chr4-21	chr4	152989544	152989692	+	24.2		chr4-28	chr4	60872557	60872689	+	8.17
chr10-19	chr10	8790518	8790664	+	17.6		chr9-20	chr9	114908338	114908474	+	12.2		chr6-26	chr6	34598849	34598997	+	24.2		chr4-29	chr4	66035679	66035811	+	8.17
chr12-45	chr12	28278645	28278791	+	17.6		chr10-20	chr10	103548938	103549074	+	12.2		chr6-24	chr6	53704799	53704947	+	24.2		chr4-33	chr4	139126999	139127131	+	8.17
chr17-19	chr17	17018718	17018864	+	17.6		chr12-35	chr12	101714064	101714200	+	12.2		chr7-32	chr7	29964970	29965118	+	24.2		chr6-22	chr6	21557062	21557194	+	8.17
chr1-48	chr1	37499280	37499426	+	17.3		chr13-19	chr13	70389033	70389169	+	12.2		chr7-30	chr7	145398931	145399079	+	24.2		chr6-29	chr6	108589325	108589457	+	8.17
chr2-43	chr2	121282700	121282846	+	17.3		chr13-20	chr13	85512624	85512760	+	12.2		chr12-34	chr12	2775612	2775760	+	24.2		chr7-26	chr7	47254472	47254604	+	8.17
chr2-44	chr2	150166354	150166500	+	17.3		chr15-5	chr15	85331309	85331445	+	12.2		chr12-35	chr12	64080713	64080861	+	24.2		chr7-23	chr7	83369746	83369878	+	8.17
chr2-47	chr2	172088841	172088987	+	17.3		chr16-44	chr16	54425154	54425290	+	12.2		chr14-9	chr14	75341097	75341245	+	24.2		chr7-36	chr7	95609055	95609187	+	8.17
chr3-35	chr3	53145467	53145613	+	17.3		chr17-17	chr17	17983588	17983724	+	12.2		chr1-46	chr1	27367026	27367174	+	23.8		chr8-20	chr8	60899960	60900092	+	8.17
chr4-27	chr4	60872603	60872749	+	17.3		chrX-9	chrX	53312556	53312692	+	12.2		chr1-52	chr1	184363029	184363177	+	23.8		chr8-17	chr8	95101157	95101289	+	8.17
chr4-26	chr4	122069617	122069763	+	17.3		chr1-54	chr1	10746075	10746211	+	11.9		chr1-50	chr1	189762247	189762395	+	23.8		chr9-23	chr9	70601770	70601902	+	8.17
chr7-29	chr7	83369713	83369859	+	17.3		chr2-51	chr2	26941929	26942065	+	11.9		chr3-34	chr3	64533637	64533785	+	23.8		chr9-21	chr9	114908384	114908516	+	8.17
chr10-17	chr10	76033607	76033753	+	17.3		chr3-33	chr3	82056459	82056595	+	11.9		chr4-24	chr4	60872571	60872719	+	23.8		chr9-25	chr9	129488682	129488814	+	8.17
chr10-23	chr10	114162686	114162832	+	17.3		chr3-36	chr3	188571697	188571833	+	11.9		chr5-40	chr5	114332593	114332741	+	23.8		chr10-28	chr10	71513067	71513199	+	8.17
chr13-14	chr13	64256853	64256999	+	17.3		chr5-44	chr5	55636234	55636370	+	11.9		chr7-26	chr7	102989277	102989425	+	23.8		chr10-29	chr10	73118002	73118134	+	8.17
chr19-12	chr19	2032422	2032568	+	17.3		chr7-23	chr7	76249521	76249657	+	11.9		chr7-28	chr7	107786072	107786220	+	23.8		chr11-29	chr11	34911164	34911296	+	8.17
chrX-8	chrX	11464473	11464619	+	17.3		chr7-28	chr7	90706409	90706545	+	11.9		chr15-10	chr15	26628205	26628353	+	23.8		chr11-24	chr11	58850259	58850391	+	8.17
chr1-50	chr1	161766071	161766217	+	17		chr11-31	chr11	34633753	34633889	+	11.9		chr20-11	chr20	43849974	43850122	+	23.8		chr11-28	chr11	58926348	58926480	+	8.17
chr1-52	chr1	189762230	189762376	+	17		chr12-30	chr12	1217228	1217364	+	11.9		chr21-5	chr21	41045982	41046130	+	23.8		chr11-26	chr11	59025180	59025312	+	8.17
chr1-47	chr1	211474551	211474697	+	17		chr13-22	chr13	70391752	70391888	+	11.9		chrUn_KI270744v1-7	chrUn_KI270744v1	105284	105432	+	23.8		chr11-32	chr11	107159301	107159433	+	8.17
chr3-36	chr3	143609110	143609256	+	17		chr13-18	chr13	109576361	109576497	+	11.9		chr2-39	chr2	20438725	20438873	+	23.4		chr11-25	chr11	118916849	118916981	+	8.17
chr4-29	chr4	73047988	73048134	+	17		chr16-42	chr16	8055927	8056063	+	11.9		chr2-34	chr2	187541852	187542000	+	23.4		chr12-33	chr12	80190128	80190260	+	8.17
chr4-33	chr4	128660412	128660558	+	17		chr2-49	chr2	179574391	179574527	+	11.6		chr3-36	chr3	171765265	171765413	+	23.4		chr12-31	chr12	117803192	117803324	+	8.17
[truncated: 5,391 more rows]

## Sheet: Sheet4
VCaP, GR: DMSO DEX	chr	start	end	strand	Stat		VCaP, GR: A485 DEX	chr	start	end	strand	Stat		VCaP, GR: ENZ DMSO DEX	chr	start	end	strand	Stat		VCaP, GR: ENZ A485 DEX	chr	start	end	strand	Stat
[truncated: 10,347 more rows]

[truncated: 24 more sheets: Sheet5, Sheet6, Sheet7, Sheet8, Sheet9, Sheet10, Sheet11, Sheet12, Sheet13, Sheet14, Sheet15, Sheet16, Sheet17, Sheet18, Sheet19, Sheet20, Sheet21, Sheet22, Sheet23, Sheet24 …]
