# Supplementary material for: EP300/CREBBP acetyltransferase inhibition limits steroid receptor and FOXA1 signaling in prostate cancer cells
Source: Cell Mol Life Sci. 2024 Apr 2;81(1):160. doi: 10.1007/s00018-024-05209-z (PMC10987371; doi:10.1007/s00018-024-05209-z)
Supplement: Supplementary file 6 — Supplementary file6 (XLSX 402 KB) [file 18_2024_5209_MOESM6_ESM.xlsx]

## Sheet: INFO
Supplementary Table S5. Motif enrichment analyses
Sheet#	INFO
Sheet1	22Rv1,AR,A485-UN
Sheet2	22Rv1,AR,A485-DN
Sheet3	VCaP, AR,A485-UN
Sheet4	VCaP, AR,A485-DN
Sheet5	22Rv1,GR,ENZ-UN_A485UN
Sheet6	22Rv1,GR,ENZ-UN_A485DN
Sheet7	22Rv1,GR,ENZ-UP_A485UN
Sheet8	22Rv1,GR,ENZ-UP_A485DN
Sheet9	VCaP,GR,A485-UN
Sheet10	VCaP,GR,A485-DN
Sheet11	22Rv1,FOXA1,A485-UN
Sheet12	22Rv1,FOXA1,A485-DN
Sheet13	22Rv1,FOXA1,A485-UP
Sheet14	22Rv1,ATAC, A485-UN
Sheet15	22Rv1,ATAC, A485-DN
Sheet16	22Rv1,ATAC, A485-UP
Sheet17	VCaP,ATAC, A485-UN
Sheet18	VCaP,ATAC, A485-DN
Sheet19	VCaP,ATAC, A485-UP

## Sheet: Sheet1
22Rv1,AR, A485-UN
Total Target Sequences = 9652, Total Background Sequences = 38656
Motif Name	P-value	Log P-value	q-value (Benjamini)	% of Target Sequences with Motif	% of Background Sequences with Motif
GRE(NR),IR3/RAW264.7-GRE-ChIP-Seq(Unpublished)/Homer	1e-2443	-5626	0	0.3129	0.0224
ARE(NR)/LNCAP-AR-ChIP-Seq(GSE27824)/Homer	1e-2435	-5609	0	0.2912	0.0179
GRE(NR),IR3/A549-GR-ChIP-Seq(GSE32465)/Homer	1e-2230	-5135	0	0.2338	0.0104
PGR(NR)/EndoStromal-PGR-ChIP-Seq(GSE69539)/Homer	1e-2058	-4739	0	0.3145	0.0311
PR(NR)/T47D-PR-ChIP-Seq(GSE31130)/Homer	1e-1891	-4355	0	0.6816	0.2334
FOXM1(Forkhead)/MCF7-FOXM1-ChIP-Seq(GSE72977)/Homer	1e-1724	-3971	0	0.5969	0.1867
FOXA1(Forkhead)/MCF7-FOXA1-ChIP-Seq(GSE26831)/Homer	1e-1707	-3932	0	0.6047	0.1936
FOXA1(Forkhead)/LNCAP-FOXA1-ChIP-Seq(GSE27824)/Homer	1e-1697	-3908	0	0.651	0.2286
Foxa2(Forkhead)/Liver-Foxa2-ChIP-Seq(GSE25694)/Homer	1e-1455	-3351	0	0.4728	0.1299
Fox:Ebox(Forkhead,bHLH)/Panc1-Foxa2-ChIP-Seq(GSE47459)/Homer	1e-1335	-3074	0	0.4553	0.1292
Foxa3(Forkhead)/Liver-Foxa3-ChIP-Seq(GSE77670)/Homer	1e-1228	-2829	0	0.2941	0.0538
FoxL2(Forkhead)/Ovary-FoxL2-ChIP-Seq(GSE60858)/Homer	1e-794	-1829	0	0.4277	0.1661
Foxf1(Forkhead)/Lung-Foxf1-ChIP-Seq(GSE77951)/Homer	1e-743	-1713	0	0.4482	0.1876
FOXK1(Forkhead)/HEK293-FOXK1-ChIP-Seq(GSE51673)/Homer	1e-743	-1712	0	0.4389	0.1808
Foxo3(Forkhead)/U2OS-Foxo3-ChIP-Seq(E-MTAB-2701)/Homer	1e-667	-1537	0	0.3587	0.135
AR-halfsite(NR)/LNCaP-AR-ChIP-Seq(GSE27824)/Homer	1e-653	-1505	0	0.614	0.3404
FoxD3(forkhead)/ZebrafishEmbryo-Foxd3.biotin-ChIP-seq(GSE106676)/Homer	1e-604	-1392	0	0.3728	0.1529
FOXP1(Forkhead)/H9-FOXP1-ChIP-Seq(GSE31006)/Homer	1e-596	-1373	0	0.2495	0.0755
FOXK2(Forkhead)/U2OS-FOXK2-ChIP-Seq(E-MTAB-2204)/Homer	1e-544	-1253	0	0.272	0.0942
FOXA1:AR(Forkhead,NR)/LNCAP-AR-ChIP-Seq(GSE27824)/Homer	1e-503	-1159	0	0.1117	0.0171
Foxo1(Forkhead)/RAW-Foxo1-ChIP-Seq(Fan_et_al.)/Homer	1e-335	-772.4	0	0.4166	0.2359
HOXB13(Homeobox)/ProstateTumor-HOXB13-ChIP-Seq(GSE56288)/Homer	1e-286	-658.7	0	0.336	0.1817
NF1:FOXA1(CTF,Forkhead)/LNCAP-FOXA1-ChIP-Seq(GSE27824)/Homer	1e-222	-512.9	0	0.0475	0.0067
Hoxd13(Homeobox)/ChickenMSG-Hoxd13.Flag-ChIP-Seq(GSE86088)/Homer	1e-211	-486	0	0.4355	0.2868
NF1(CTF)/LNCAP-NF1-ChIP-Seq(Unpublished)/Homer	1e-209	-483	0	0.0772	0.0197
Unknown(Homeobox)/Limb-p300-ChIP-Seq/Homer	1e-159	-366.5	0	0.2059	0.111
Hoxa13(Homeobox)/ChickenMSG-Hoxa13.Flag-ChIP-Seq(GSE86088)/Homer	1e-155	-358.9	0	0.5662	0.431
NF1-halfsite(CTF)/LNCaP-NF1-ChIP-Seq(Unpublished)/Homer	1e-152	-350.4	0	0.239	0.1387
CDX4(Homeobox)/ZebrafishEmbryos-Cdx4.Myc-ChIP-Seq(GSE48254)/Homer	1e-142	-329.1	0	0.2663	0.1635
Hoxa11(Homeobox)/ChickenMSG-Hoxa11.Flag-ChIP-Seq(GSE86088)/Homer	1e-134	-308.8	0	0.5253	0.4007
Hoxd11(Homeobox)/ChickenMSG-Hoxd11.Flag-ChIP-Seq(GSE86088)/Homer	1e-133	-308.1	0	0.5063	0.3824
Cdx2(Homeobox)/mES-Cdx2-ChIP-Seq(GSE14586)/Homer	1e-129	-297.2	0	0.2348	0.1421
Tlx?(NR)/NPC-H3K4me1-ChIP-Seq(GSE16256)/Homer	1e-107	-247.7	0	0.0574	0.0193
AP-2gamma(AP2)/MCF7-TFAP2C-ChIP-Seq(GSE21234)/Homer	1e-100	-231	0	0.0849	0.0372
AP-2alpha(AP2)/Hela-AP2alpha-ChIP-Seq(GSE31477)/Homer	1e-96	-223	0	0.0669	0.0263
Hoxd10(Homeobox)/ChickenMSG-Hoxd10.Flag-ChIP-Seq(GSE86088)/Homer	1e-94	-218.3	0	0.2542	0.1704
GATA(Zf),IR4/iTreg-Gata3-ChIP-Seq(GSE20898)/Homer	1e-61	-142.7	0	0.0288	0.0088
Hoxa9(Homeobox)/ChickenMSG-Hoxa9.Flag-ChIP-Seq(GSE86088)/Homer	1e-60	-140	0	0.4876	0.4044
Gata6(Zf)/HUG1N-GATA6-ChIP-Seq(GSE51936)/Homer	1e-59	-136.1	0	0.1826	0.1246
GATA3(Zf)/iTreg-Gata3-ChIP-Seq(GSE20898)/Homer	1e-56	-131.2	0	0.286	0.2167
TRPS1(Zf)/MCF7-TRPS1-ChIP-Seq(GSE107013)/Homer	1e-56	-130.8	0	0.3699	0.2943
Gata1(Zf)/K562-GATA1-ChIP-Seq(GSE18829)/Homer	1e-54	-124.4	0	0.1148	0.0708
Gata2(Zf)/K562-GATA2-ChIP-Seq(GSE18829)/Homer	1e-53	-124.3	0	0.1285	0.0818
Gata4(Zf)/Heart-Gata4-ChIP-Seq(GSE35151)/Homer	1e-53	-124	0	0.1882	0.1319
ZNF189(Zf)/HEK293-ZNF189.GFP-ChIP-Seq(GSE58341)/Homer	1e-47	-109.6	0	0.101	0.0622
GATA(Zf),IR3/iTreg-Gata3-ChIP-Seq(GSE20898)/Homer	1e-46	-107	0	0.0435	0.0199
THRb(NR)/Liver-NR1A2-ChIP-Seq(GSE52613)/Homer	1e-41	-94.84	0	0.3896	0.3242
GRHL2(CP2)/HBE-GRHL2-ChIP-Seq(GSE46194)/Homer	1e-40	-94.36	0	0.0651	0.0366
HNF4a(NR),DR1/HepG2-HNF4a-ChIP-Seq(GSE25021)/Homer	1e-40	-93.4	0	0.0596	0.0326
ZNF341(Zf)/EBV-ZNF341-ChIP-Seq(GSE113194)/Homer	1e-31	-72.97	0	0.0632	0.0381
Olig2(bHLH)/Neuron-Olig2-ChIP-Seq(GSE30882)/Homer	1e-31	-71.86	0	0.2309	0.1833
Sox15(HMG)/CPA-Sox15-ChIP-Seq(GSE62909)/Homer	1e-31	-71.48	0	0.1841	0.1411
Sox4(HMG)/proB-Sox4-ChIP-Seq(GSE50066)/Homer	1e-30	-69.74	0	0.1301	0.0941
Zic(Zf)/Cerebellum-ZIC1.2-ChIP-Seq(GSE60731)/Homer	1e-30	-69.18	0	0.0718	0.0455
EBF1(EBF)/Near-E2A-ChIP-Seq(GSE21512)/Homer	1e-26	-60.97	0	0.0609	0.0382
Stat3+il21(Stat)/CD4-Stat3-ChIP-Seq(GSE19198)/Homer	1e-25	-59.49	0	0.0824	0.0559
Sox9(HMG)/Limb-SOX9-ChIP-Seq(GSE73225)/Homer	1e-22	-50.81	0	0.1148	0.0857
GATA3(Zf),DR8/iTreg-Gata3-ChIP-Seq(GSE20898)/Homer	1e-22	-50.76	0	0.0196	0.0088
Hnf6b(Homeobox)/LNCaP-Hnf6b-ChIP-Seq(GSE106305)/Homer	1e-21	-49.19	0	0.1692	0.1347
Sox10(HMG)/SciaticNerve-Sox3-ChIP-Seq(GSE35132)/Homer	1e-20	-47.68	0	0.2396	0.2002
STAT4(Stat)/CD4-Stat4-ChIP-Seq(GSE22104)/Homer	1e-20	-46.93	0	0.1355	0.1052
SPDEF(ETS)/VCaP-SPDEF-ChIP-Seq(SRA014231)/Homer	1e-19	-44.38	0	0.108	0.0815
Sox6(HMG)/Myotubes-Sox6-ChIP-Seq(GSE32627)/Homer	1e-19	-44.34	0	0.2659	0.2264
Sox2(HMG)/mES-Sox2-ChIP-Seq(GSE11431)/Homer	1e-19	-44.13	0	0.138	0.1083
Jun-AP1(bZIP)/K562-cJun-ChIP-Seq(GSE31477)/Homer	1e-18	-43.71	0	0.0267	0.0145
Nr5a2(NR)/Pancreas-LRH1-ChIP-Seq(GSE34295)/Homer	1e-18	-42.79	0	0.0638	0.044
HIC1(Zf)/Treg-ZBTB29-ChIP-Seq(GSE99889)/Homer	1e-18	-42.03	0	0.1678	0.136
Hoxd12(Homeobox)/ChickenMSG-Hoxd12.Flag-ChIP-Seq(GSE86088)/Homer	1e-18	-41.95	0	0.3642	0.3218
BATF(bZIP)/Th17-BATF-ChIP-Seq(GSE39756)/Homer	1e-17	-41.06	0	0.0834	0.061
Nr5a2(NR)/mES-Nr5a2-ChIP-Seq(GSE19019)/Homer	1e-17	-40.45	0	0.0465	0.0303
Erra(NR)/HepG2-Erra-ChIP-Seq(GSE31477)/Homer	1e-17	-39.16	0	0.1861	0.154
Zic2(Zf)/ESC-Zic2-ChIP-Seq(SRP197560)/Homer	1e-16	-39.02	0	0.0254	0.0141
Stat3(Stat)/mES-Stat3-ChIP-Seq(GSE11431)/Homer	1e-16	-38.66	0	0.0502	0.0336
Fra1(bZIP)/BT549-Fra1-ChIP-Seq(GSE46166)/Homer	1e-16	-38.52	0	0.0708	0.0509
Zic3(Zf)/mES-Zic3-ChIP-Seq(GSE37889)/Homer	1e-16	-37.77	0	0.0307	0.0182
GATA3(Zf),DR4/iTreg-Gata3-ChIP-Seq(GSE20898)/Homer	1e-16	-37.2	0	0.0221	0.0119
Fosl2(bZIP)/3T3L1-Fosl2-ChIP-Seq(GSE56872)/Homer	1e-16	-36.98	0	0.0365	0.0229
ZNF675(Zf)/HEK293-ZNF675.GFP-ChIP-Seq(GSE58341)/Homer	1e-15	-36.28	0	0.0239	0.0133
SF1(NR)/H295R-Nr5a1-ChIP-Seq(GSE44220)/Homer	1e-15	-35.69	0	0.0456	0.0304
Fos(bZIP)/TSC-Fos-ChIP-Seq(GSE110950)/Homer	1e-15	-35.01	0	0.0762	0.0564
JunB(bZIP)/DendriticCells-Junb-ChIP-Seq(GSE36099)/Homer	1e-15	-34.87	0	0.0666	0.0482
Fra2(bZIP)/Striatum-Fra2-ChIP-Seq(GSE43429)/Homer	1e-15	-34.68	0	0.0557	0.0391
Sox21(HMG)/ESC-SOX21-ChIP-Seq(GSE110505)/Homer	1e-14	-33.89	0	0.2649	0.2306
Hoxc9(Homeobox)/Ainv15-Hoxc9-ChIP-Seq(GSE21812)/Homer	1e-14	-33.02	0	0.1023	0.08
ERRg(NR)/Kidney-ESRRG-ChIP-Seq(GSE104905)/Homer	1e-14	-32.83	0	0.0714	0.0529
EBF2(EBF)/BrownAdipose-EBF2-ChIP-Seq(GSE97114)/Homer	1e-14	-32.46	0	0.062	0.0449
Foxh1(Forkhead)/hESC-FOXH1-ChIP-Seq(GSE29422)/Homer	1e-14	-32.38	0	0.1121	0.089
PPARa(NR),DR1/Liver-Ppara-ChIP-Seq(GSE47954)/Homer	1e-13	-31.08	0	0.0947	0.0739
Bach2(bZIP)/OCILy7-Bach2-ChIP-Seq(GSE44420)/Homer	1e-12	-29.86	0	0.0212	0.0122
Unknown-ESC-element(?)/mES-Nanog-ChIP-Seq(GSE11724)/Homer	1e-12	-29.51	0	0.0395	0.0267
ETV1(ETS)/GIST48-ETV1-ChIP-Seq(GSE22441)/Homer	1e-12	-28.53	0	0.1158	0.0939
Ets1-distal(ETS)/CD4+-PolII-ChIP-Seq(Barski_et_al.)/Homer	1e-12	-28.35	0	0.0336	0.0221
Nkx3.1(Homeobox)/LNCaP-Nkx3.1-ChIP-Seq(GSE28264)/Homer	1e-12	-27.75	0	0.3063	0.2739
RXR(NR),DR1/3T3L1-RXR-ChIP-Seq(GSE13511)/Homer	1e-11	-26.91	0	0.0807	0.0629
ERE(NR),IR3/MCF7-ERa-ChIP-Seq(Unpublished)/Homer	1e-11	-26.73	0	0.0227	0.0137
Sox3(HMG)/NPC-Sox3-ChIP-Seq(GSE33059)/Homer	1e-11	-26.45	0	0.2613	0.2314
Atf3(bZIP)/GBM-ATF3-ChIP-Seq(GSE33912)/Homer	1e-11	-25.64	0	0.0785	0.0614
Hnf1(Homeobox)/Liver-Foxa2-Chip-Seq(GSE25694)/Homer	1e-09	-22.77	0	0.0385	0.0274
ETS1(ETS)/Jurkat-ETS1-ChIP-Seq(GSE17954)/Homer	1e-09	-22.38	0	0.0894	0.0723
NeuroG2(bHLH)/Fibroblast-NeuroG2-ChIP-Seq(GSE75910)/Homer	1e-09	-21.9	0	0.147	0.1257
Esrrb(NR)/mES-Esrrb-ChIP-Seq(GSE11431)/Homer	1e-09	-21.14	0	0.0576	0.0443
ZNF7(Zf)/HepG2-ZNF7.Flag-ChIP-Seq(Encode)/Homer	1e-08	-20.7	0	0.0842	0.0683
Rbpj1(?)/Panc1-Rbpj1-ChIP-Seq(GSE47459)/Homer	1e-08	-20.65	0	0.1336	0.1137
Bcl6(Zf)/Liver-Bcl6-ChIP-Seq(GSE31578)/Homer	1e-08	-20.35	0	0.1444	0.124
Oct11(POU,Homeobox)/NCIH1048-POU2F3-ChIP-seq(GSE115123)/Homer	1e-08	-20.12	0	0.0676	0.0535
Ascl1(bHLH)/NeuralTubes-Ascl1-ChIP-Seq(GSE55840)/Homer	1e-08	-19.3	0	0.1062	0.089
HRE(HSF)/HepG2-HSF1-ChIP-Seq(GSE31477)/Homer	1e-08	-18.77	0	0.0138	0.0081
AP-1(bZIP)/ThioMac-PU.1-ChIP-Seq(GSE21512)/Homer	1e-08	-18.69	0	0.0826	0.0676
HNF6(Homeobox)/Liver-Hnf6-ChIP-Seq(ERP000394)/Homer	1e-08	-18.64	0	0.0896	0.0741
BMYB(HTH)/Hela-BMYB-ChIP-Seq(GSE27030)/Homer	1e-07	-17.48	0	0.1889	0.1678
ERG(ETS)/VCaP-ERG-ChIP-Seq(GSE14097)/Homer	1e-07	-17.26	0	0.1368	0.1186
Atoh1(bHLH)/Cerebellum-Atoh1-ChIP-Seq(GSE22111)/Homer	1e-07	-16.9	0	0.0821	0.0679
Sox17(HMG)/Endoderm-Sox17-ChIP-Seq(GSE61475)/Homer	1e-07	-16.6	0	0.1094	0.0933
AMYB(HTH)/Testes-AMYB-ChIP-Seq(GSE44588)/Homer	1e-07	-16.41	0	0.1783	0.1584
TEAD4(TEA)/Tropoblast-Tead4-ChIP-Seq(GSE37350)/Homer	1e-06	-15.74	0	0.0897	0.0755
Tcf12(bHLH)/GM12878-Tcf12-ChIP-Seq(GSE32465)/Homer	1e-06	-15.23	0	0.0613	0.0498
ZBTB12(Zf)/HEK293-ZBTB12.GFP-ChIP-Seq(GSE58341)/Homer	1e-06	-15.22	0	0.0396	0.0304
Oct4(POU,Homeobox)/mES-Oct4-ChIP-Seq(GSE11431)/Homer	1e-06	-15.16	0	0.0953	0.081
HNF1b(Homeobox)/PDAC-HNF1B-ChIP-Seq(GSE64557)/Homer	1e-06	-15.02	0	0.0382	0.0293
PAX6(Paired,Homeobox)/Forebrain-Pax6-ChIP-Seq(GSE66961)/Homer	1e-06	-15	0	0.0115	0.0069
Tcf21(bHLH)/ArterySmoothMuscle-Tcf21-ChIP-Seq(GSE61369)/Homer	1e-06	-14.91	0	0.0708	0.0585
Lhx2(Homeobox)/HFSC-Lhx2-ChIP-Seq(GSE48068)/Homer	1e-06	-14.61	0	0.1975	0.1781
TR4(NR),DR1/Hela-TR4-ChIP-Seq(GSE24685)/Homer	1e-06	-14.15	0	0.0075	0.004
STAT1(Stat)/HelaS3-STAT1-ChIP-Seq(GSE12782)/Homer	1e-05	-13.62	0	0.0395	0.0308
BORIS(Zf)/K562-CTCFL-ChIP-Seq(GSE32465)/Homer	1e-05	-13.36	0	0.0063	0.0033
Sp2(Zf)/HEK293-Sp2.eGFP-ChIP-Seq(Encode)/Homer	1e-05	-13.27	0	0.0557	0.0455
CTCF(Zf)/CD4+-CTCF-ChIP-Seq(Barski_et_al.)/Homer	1e-05	-13.25	0	0.006	0.0031
PPARE(NR),DR1/3T3L1-Pparg-ChIP-Seq(GSE13511)/Homer	1e-05	-13.04	0	0.0717	0.0602
VDR(NR),DR3/GM10855-VDR+vitD-ChIP-Seq(GSE22484)/Homer	1e-05	-12.47	0	0.0162	0.0111
Ap4(bHLH)/AML-Tfap4-ChIP-Seq(GSE45738)/Homer	1e-05	-12.41	0	0.0866	0.0744
NeuroD1(bHLH)/Islet-NeuroD1-ChIP-Seq(GSE30298)/Homer	1e-05	-12	0	0.0617	0.0515
ETV4(ETS)/HepG2-ETV4-ChIP-Seq(ENCODE)/Homer	1e-05	-11.89	0	0.0725	0.0616
GABPA(ETS)/Jurkat-GABPa-ChIP-Seq(GSE17954)/Homer	1e-05	-11.64	0	0.0667	0.0563
Zfp281(Zf)/ES-Zfp281-ChIP-Seq(GSE81042)/Homer	0.0001	-11.45	0	0.008	0.0047
En1(Homeobox)/SUM149-EN1-ChIP-Seq(GSE120957)/Homer	0.0001	-11.35	0	0.3117	0.292
Six1(Homeobox)/Myoblast-Six1-ChIP-Chip(GSE20150)/Homer	0.0001	-11.28	0	0.031	0.0241
Oct2(POU,Homeobox)/Bcell-Oct2-ChIP-Seq(GSE21512)/Homer	0.0001	-11.28	0	0.0628	0.0529
Oct4:Sox17(POU,Homeobox,HMG)/F9-Sox17-ChIP-Seq(GSE44553)/Homer	0.0001	-10.87	0.0001	0.0295	0.023
KLF6(Zf)/PDAC-KLF6-ChIP-Seq(GSE64557)/Homer	0.0001	-10.81	0.0001	0.0419	0.034
MafA(bZIP)/Islet-MafA-ChIP-Seq(GSE30298)/Homer	0.0001	-10.62	0.0001	0.0618	0.0523
Maz(Zf)/HepG2-Maz-ChIP-Seq(GSE31477)/Homer	0.0001	-10.09	0.0001	0.0401	0.0327
Elf4(ETS)/BMDM-Elf4-ChIP-Seq(GSE88699)/Homer	0.0001	-10.08	0.0001	0.0813	0.0708
ZNF322(Zf)/HEK293-ZNF322.GFP-ChIP-Seq(GSE58341)/Homer	0.0001	-9.963	0.0001	0.0194	0.0144
Six4(Homeobox)/MCF7-SIX4-ChIP-Seq(Encode)/Homer	0.0001	-9.893	0.0002	0.0087	0.0055
Sp5(Zf)/mES-Sp5.Flag-ChIP-Seq(GSE72989)/Homer	0.0001	-9.736	0.0002	0.0335	0.0269
Lhx3(Homeobox)/Neuron-Lhx3-ChIP-Seq(GSE31456)/Homer	0.0001	-9.43	0.0002	0.2957	0.2784
EBF(EBF)/proBcell-EBF-ChIP-Seq(GSE21978)/Homer	0.0001	-9.276	0.0003	0.0105	0.007
E2F6(E2F)/Hela-E2F6-ChIP-Seq(GSE31477)/Homer	0.0001	-9.251	0.0003	0.0159	0.0116
RAR:RXR(NR),DR5/ES-RAR-ChIP-Seq(GSE56893)/Homer	0.001	-9.027	0.0004	0.0017	0.0006
TATA-Box(TBP)/Promoter/Homer	0.001	-8.764	0.0005	0.1872	0.1732
Tbx20(T-box)/Heart-Tbx20-ChIP-Seq(GSE29636)/Homer	0.001	-8.631	0.0005	0.0194	0.0148
RARa(NR)/K562-RARa-ChIP-Seq(Encode)/Homer	0.001	-8.591	0.0005	0.298	0.2816
STAT5(Stat)/mCD4+-Stat5-ChIP-Seq(GSE12346)/Homer	0.001	-8.368	0.0007	0.0397	0.0331
Nkx6.1(Homeobox)/Islet-Nkx6.1-ChIP-Seq(GSE40975)/Homer	0.001	-8.308	0.0007	0.4502	0.4326
LHX9(Homeobox)/Hct116-LHX9.V5-ChIP-Seq(GSE116822)/Homer	0.001	-8.104	0.0009	0.2339	0.2193
MyoG(bHLH)/C2C12-MyoG-ChIP-Seq(GSE36024)/Homer	0.001	-8.02	0.0009	0.0667	0.0584
TEAD2(TEA)/Py2T-Tead2-ChIP-Seq(GSE55709)/Homer	0.001	-7.897	0.001	0.0578	0.0501
Klf9(Zf)/GBM-Klf9-ChIP-Seq(GSE62211)/Homer	0.001	-7.832	0.0011	0.0122	0.0088
Nur77(NR)/K562-NR4A1-ChIP-Seq(GSE31363)/Homer	0.001	-7.679	0.0013	0.0225	0.0178
Znf263(Zf)/K562-Znf263-ChIP-Seq(GSE31477)/Homer	0.001	-7.618	0.0014	0.0993	0.0895
GATA:SCL(Zf,bHLH)/Ter119-SCL-ChIP-Seq(GSE18720)/Homer	0.001	-7.472	0.0016	0.0136	0.0101
DLX2(Homeobox)/BasalGanglia-Dlx2-ChIP-seq(GSE124936)/Homer	0.001	-7.43	0.0016	0.2766	0.2619
PU.1(ETS)/ThioMac-PU.1-ChIP-Seq(GSE21512)/Homer	0.001	-7.346	0.0017	0.0425	0.0362
TCF4(bHLH)/SHSY5Y-TCF4-ChIP-Seq(GSE96915)/Homer	0.01	-6.853	0.0028	0.1297	0.1194
ELF3(ETS)/PDAC-ELF3-ChIP-Seq(GSE64557)/Homer	0.01	-6.85	0.0028	0.0725	0.0647
ZNF382(Zf)/HEK293-ZNF382.GFP-ChIP-Seq(GSE58341)/Homer	0.01	-6.563	0.0037	0.0044	0.0026
NFE2L2(bZIP)/HepG2-NFE2L2-ChIP-Seq(Encode)/Homer	0.01	-6.562	0.0037	0.007	0.0048
SCL(bHLH)/HPC7-Scl-ChIP-Seq(GSE13511)/Homer	0.01	-6.518	0.0039	0.3683	0.3537
Nrf2(bZIP)/Lymphoblast-Nrf2-ChIP-Seq(GSE37589)/Homer	0.01	-6.115	0.0058	0.0047	0.0029
TEAD3(TEA)/HepG2-TEAD3-ChIP-Seq(Encode)/Homer	0.01	-6.069	0.006	0.1317	0.1221
KLF1(Zf)/HUDEP2-KLF1-CutnRun(GSE136251)/Homer	0.01	-5.996	0.0064	0.0305	0.0258
ZNF467(Zf)/HEK293-ZNF467.GFP-ChIP-Seq(GSE58341)/Homer	0.01	-5.919	0.0069	0.0354	0.0304
Mef2d(MADS)/Retina-Mef2d-ChIP-Seq(GSE61391)/Homer	0.01	-5.871	0.0072	0.0337	0.0288
BHLHA15(bHLH)/NIH3T3-BHLHB8.HA-ChIP-Seq(GSE119782)/Homer	0.01	-5.753	0.008	0.1131	0.1045
DLX5(Homeobox)/BasalGanglia-Dlx5-ChIP-seq(GSE124936)/Homer	0.01	-5.684	0.0085	0.1526	0.1429
NF-E2(bZIP)/K562-NFE2-ChIP-Seq(GSE31477)/Homer	0.01	-5.53	0.0099	0.0056	0.0038
KLF5(Zf)/LoVo-KLF5-ChIP-Seq(GSE49402)/Homer	0.01	-5.488	0.0103	0.0511	0.0454
Lhx1(Homeobox)/EmbryoCarcinoma-Lhx1-ChIP-Seq(GSE70957)/Homer	0.01	-5.42	0.0109	0.2088	0.1981
ELF5(ETS)/T47D-ELF5-ChIP-Seq(GSE30407)/Homer	0.01	-5.378	0.0113	0.069	0.0625
Bach1(bZIP)/K562-Bach1-ChIP-Seq(GSE31477)/Homer	0.01	-5.343	0.0117	0.0061	0.0043
MyoD(bHLH)/Myotube-MyoD-ChIP-Seq(GSE21614)/Homer	0.01	-5.338	0.0117	0.0443	0.0391
Dlx3(Homeobox)/Kerainocytes-Dlx3-ChIP-Seq(GSE89884)/Homer	0.01	-5.307	0.012	0.1372	0.1283
E2F4(E2F)/K562-E2F4-ChIP-Seq(GSE31477)/Homer	0.01	-5.01	0.016	0.0108	0.0084
Oct6(POU,Homeobox)/NPC-Pou3f1-ChIP-Seq(GSE35496)/Homer	0.01	-4.996	0.0162	0.0693	0.0631
HRE(HSF)/Striatum-HSF1-ChIP-Seq(GSE38000)/Homer	0.01	-4.974	0.0164	0.0223	0.0187
Etv2(ETS)/ES-ER71-ChIP-Seq(GSE59402)/Homer	0.01	-4.956	0.0167	0.0763	0.0698
MafB(bZIP)/BMM-Mafb-ChIP-Seq(GSE75722)/Homer	0.1	-4.367	0.0298	0.0374	0.0332
Barx1(Homeobox)/Stomach-Barx1.3xFlag-ChIP-Seq(GSE69483)/Homer	0.1	-4.086	0.0393	0.0947	0.0885
MYNN(Zf)/HEK293-MYNN.eGFP-ChIP-Seq(Encode)/Homer	0.1	-4.024	0.0416	0.0442	0.04
Brn1(POU,Homeobox)/NPC-Brn1-ChIP-Seq(GSE35496)/Homer	0.1	-3.882	0.0477	0.0532	0.0486
Sox7(HMG)/ESC-Sox7-ChIP-Seq(GSE133899)/Homer	0.1	-3.85	0.049	0.0337	0.0301
Pax8(Paired,Homeobox)/Thyroid-Pax8-ChIP-Seq(GSE26938)/Homer	0.1	-3.807	0.0509	0.0199	0.0172
COUP-TFII(NR)/K562-NR2F1-ChIP-Seq(Encode)/Homer	0.1	-3.646	0.0595	0.1053	0.0993
CTCF-SatelliteElement(Zf?)/CD4+-CTCF-ChIP-Seq(Barski_et_al.)/Homer	0.1	-3.633	0.06	0.0012	0.0007
TEAD(TEA)/Fibroblast-PU.1-ChIP-Seq(Unpublished)/Homer	0.1	-3.602	0.0615	0.0802	0.075
ZNF165(Zf)/WHIM12-ZNF165-ChIP-Seq(GSE65937)/Homer	0.1	-3.582	0.0625	0.0044	0.0032
EHF(ETS)/LoVo-EHF-ChIP-Seq(GSE49402)/Homer	0.1	-3.482	0.0687	0.1172	0.1111
ZBTB18(Zf)/HEK293-ZBTB18.GFP-ChIP-Seq(GSE58341)/Homer	0.1	-3.473	0.069	0.0383	0.0348
Myf5(bHLH)/GM-Myf5-ChIP-Seq(GSE24852)/Homer	0.1	-3.47	0.069	0.0441	0.0403
RBPJ:Ebox(?,bHLH)/Panc1-Rbpj1-ChIP-Seq(GSE47459)/Homer	0.1	-3.448	0.07	0.0198	0.0173
Tcf3(HMG)/mES-Tcf3-ChIP-Seq(GSE11724)/Homer	0.1	-3.431	0.0708	0.0282	0.0252
E2F3(E2F)/MEF-E2F3-ChIP-Seq(GSE71376)/Homer	0.1	-3.428	0.0708	0.0173	0.0149
DUX4(Homeobox)/Myoblasts-DUX4.V5-ChIP-Seq(GSE75791)/Homer	0.1	-3.389	0.0732	0.008	0.0064
Hand2(bHLH)/Mesoderm-Hand2-ChIP-Seq(GSE61475)/Homer	0.1	-3.294	0.08	0.0353	0.032
Pit1(Homeobox)/GCrat-Pit1-ChIP-Seq(GSE58009)/Homer	0.1	-3.237	0.0843	0.2034	0.1962
HIF-1a(bHLH)/MCF7-HIF1a-ChIP-Seq(GSE28352)/Homer	0.1	-3.218	0.0855	0.0171	0.0149
HLF(bZIP)/HSC-HLF.Flag-ChIP-Seq(GSE69817)/Homer	0.1	-3.133	0.0926	0.1563	0.15
ZFX(Zf)/mES-Zfx-ChIP-Seq(GSE11431)/Homer	0.1	-3.044	0.1008	0.0668	0.0627
Elk1(ETS)/Hela-Elk1-ChIP-Seq(GSE31477)/Homer	0.1	-2.983	0.1066	0.0269	0.0243
Sp1(Zf)/Promoter/Homer	0.1	-2.92	0.113	0.0042	0.0033
HIF2a(bHLH)/785_O-HIF2a-ChIP-Seq(GSE34871)/Homer	0.1	-2.85	0.1206	0.0242	0.0218
DLX1(Homeobox)/BasalGanglia-Dlx1-ChIP-seq(GSE124936)/Homer	0.1	-2.806	0.1254	0.2371	0.2304
EKLF(Zf)/Erythrocyte-Klf1-ChIP-Seq(GSE20478)/Homer	0.1	-2.786	0.1274	0.0108	0.0092
TEAD1(TEAD)/HepG2-TEAD1-ChIP-Seq(Encode)/Homer	0.1	-2.741	0.1327	0.101	0.0964
Pitx1:Ebox(Homeobox,bHLH)/Hindlimb-Pitx1-ChIP-Seq(GSE41591)/Homer	0.1	-2.627	0.1479	0.0336	0.031
Tbox:Smad(T-box,MAD)/ESCd5-Smad2_3-ChIP-Seq(GSE29422)/Homer	0.1	-2.559	0.1576	0.0159	0.0141
COUP-TFII(NR)/Artia-Nr2f2-ChIP-Seq(GSE46497)/Homer	0.1	-2.502	0.1661	0.1197	0.1151
Fli1(ETS)/CD8-FLI-ChIP-Seq(GSE20898)/Homer	0.1	-2.499	0.1661	0.0744	0.0707
ELF1(ETS)/Jurkat-ELF1-ChIP-Seq(SRA014231)/Homer	0.1	-2.419	0.1788	0.0241	0.0221
ZNF711(Zf)/SHSY5Y-ZNF711-ChIP-Seq(GSE20673)/Homer	0.1	-2.347	0.1913	0.0934	0.0895
PBX2(Homeobox)/K562-PBX2-ChIP-Seq(Encode)/Homer	0.1	-2.343	0.1913	0.1292	0.1248
E2F1(E2F)/Hela-E2F1-ChIP-Seq(GSE22478)/Homer	1	-2.173	0.2256	0.0045	0.0037
E2F7(E2F)/Hela-E2F7-ChIP-Seq(GSE32673)/Homer	1	-2.13	0.2345	0.0022	0.0017
NFkB-p65-Rel(RHD)/ThioMac-LPS-Expression(GSE23622)/Homer	1	-2.101	0.2403	0.0036	0.0029
Isl1(Homeobox)/Neuron-Isl1-ChIP-Seq(GSE31456)/Homer	1	-2.085	0.243	0.2768	0.2715
PAX5(Paired,Homeobox)/GM12878-PAX5-ChIP-Seq(GSE32465)/Homer	1	-2.029	0.2558	0.0234	0.0217
ETS(ETS)/Promoter/Homer	1	-1.888	0.2934	0.0165	0.0152
PRDM14(Zf)/H1-PRDM14-ChIP-Seq(GSE22767)/Homer	1	-1.869	0.2976	0.0232	0.0217
Tcf7(HMG)/GM12878-TCF7-ChIP-Seq(Encode)/Homer	1	-1.858	0.2997	0.0429	0.0408
Phox2a(Homeobox)/Neuron-Phox2a-ChIP-Seq(GSE31456)/Homer	1	-1.823	0.3091	0.0843	0.0815
Pknox1(Homeobox)/ES-Prep1-ChIP-Seq(GSE63282)/Homer	1	-1.8	0.315	0.0156	0.0144
CREB5(bZIP)/LNCaP-CREB5.V5-ChIP-Seq(GSE137775)/Homer	1	-1.728	0.3368	0.0449	0.0429
p53(p53)/mES-cMyc-ChIP-Seq(GSE11431)/Homer	1	-1.628	0.3708	0.001	0.0008
Twist2(bHLH)/Myoblast-Twist2.Ty1-ChIP-Seq(GSE127998)/Homer	1	-1.554	0.3976	0.1433	0.1404
ETS:RUNX(ETS,Runt)/Jurkat-RUNX1-ChIP-Seq(GSE17954)/Homer	1	-1.54	0.4016	0.0039	0.0034
Elk4(ETS)/Hela-Elk4-ChIP-Seq(GSE31477)/Homer	1	-1.532	0.4031	0.0255	0.0242
MYB(HTH)/ERMYB-Myb-ChIPSeq(GSE22095)/Homer	1	-1.474	0.4254	0.1907	0.1877
p63(p53)/Keratinocyte-p63-ChIP-Seq(GSE17611)/Homer	1	-1.464	0.4275	0.0266	0.0254
TCFL2(HMG)/K562-TCF7L2-ChIP-Seq(GSE29196)/Homer	1	-1.425	0.4428	0.0083	0.0076
Arnt:Ahr(bHLH)/MCF7-Arnt-ChIP-Seq(Lo_et_al.)/Homer	1	-1.401	0.4517	0.0372	0.0359
ZNF264(Zf)/HEK293-ZNF264.GFP-ChIP-Seq(GSE58341)/Homer	1	-1.397	0.4517	0.0467	0.0452
TFE3(bHLH)/MEF-TFE3-ChIP-Seq(GSE75757)/Homer	1	-1.353	0.4701	0.0046	0.0041
Klf4(Zf)/mES-Klf4-ChIP-Seq(GSE11431)/Homer	1	-1.33	0.479	0.0156	0.0148
MafF(bZIP)/HepG2-MafF-ChIP-Seq(GSE31477)/Homer	1	-1.293	0.4949	0.0446	0.0433
GFY-Staf(?,Zf)/Promoter/Homer	1	-1.199	0.5415	0.002	0.0017
NFIL3(bZIP)/HepG2-NFIL3-ChIP-Seq(Encode)/Homer	1	-1.196	0.5415	0.1116	0.1099
EAR2(NR)/K562-NR2F6-ChIP-Seq(Encode)/Homer	1	-1.193	0.5415	0.0897	0.0882
CArG(MADS)/PUER-Srf-ChIP-Seq(Sullivan_et_al.)/Homer	1	-1.098	0.5917	0.0321	0.0313
Tcfcp2l1(CP2)/mES-Tcfcp2l1-ChIP-Seq(GSE11431)/Homer	1	-1.09	0.5943	0.0079	0.0075
Ascl2(bHLH)/ESC-Ascl2-ChIP-Seq(GSE97712)/Homer	1	-1.072	0.6024	0.069	0.0679
HEB(bHLH)/mES-Heb-ChIP-Seq(GSE53233)/Homer	1	-1.066	0.6038	0.127	0.1257
SpiB(ETS)/OCILY3-SPIB-ChIP-Seq(GSE56857)/Homer	1	-1.035	0.6204	0.0214	0.0209
ZNF692(Zf)/HEK293-ZNF692.GFP-ChIP-Seq(GSE58341)/Homer	1	-1.024	0.6246	0.0038	0.0036
Tgif2(Homeobox)/mES-Tgif2-ChIP-Seq(GSE55404)/Homer	1	-1.014	0.6282	0.3571	0.3553
bHLHE41(bHLH)/proB-Bhlhe41-ChIP-Seq(GSE93764)/Homer	1	-0.9877	0.6426	0.0576	0.0568
LEF1(HMG)/H1-LEF1-ChIP-Seq(GSE64758)/Homer	1	-0.9743	0.6488	0.0832	0.0823
KLF14(Zf)/HEK293-KLF14.GFP-ChIP-Seq(GSE58341)/Homer	1	-0.9454	0.6652	0.061	0.0603
EWS:FLI1-fusion(ETS)/SK_N_MC-EWS:FLI1-ChIP-Seq(SRA014231)/Homer	1	-0.94	0.6662	0.04	0.0394
ZSCAN22(Zf)/HEK293-ZSCAN22.GFP-ChIP-Seq(GSE58341)/Homer	1	-0.9326	0.6685	0.0029	0.0027
PAX5(Paired,Homeobox),condensed/GM12878-PAX5-ChIP-Seq(GSE32465)/Homer	1	-0.8883	0.6961	0.0056	0.0054
JunD(bZIP)/K562-JunD-ChIP-Seq/Homer	1	-0.8632	0.7111	0.0052	0.005
MafK(bZIP)/C2C12-MafK-ChIP-Seq(GSE36030)/Homer	1	-0.8586	0.7116	0.0122	0.012
Hoxb4(Homeobox)/ES-Hoxb4-ChIP-Seq(GSE34014)/Homer	1	-0.8455	0.7183	0.0208	0.0205
p73(p53)/Trachea-p73-ChIP-Seq(PRJNA310161)/Homer	1	-0.8266	0.7292	0.0034	0.0033
Phox2b(Homeobox)/CLBGA-PHOX2B-ChIP-Seq(GSE90683)/Homer	1	-0.8171	0.7334	0.0461	0.0458
Max(bHLH)/K562-Max-ChIP-Seq(GSE31477)/Homer	1	-0.7997	0.7435	0.0434	0.0431
Bcl11a(Zf)/HSPC-BCL11A-ChIP-Seq(GSE104676)/Homer	1	-0.795	0.7442	0.0539	0.0536
OCT:OCT(POU,Homeobox)/NPC-Brn1-ChIP-Seq(GSE35496)/Homer	1	-0.7859	0.7482	0.0015	0.0014
ZNF528(Zf)/HEK293-ZNF528.GFP-ChIP-Seq(GSE58341)/Homer	1	-0.7579	0.7666	0.0005	0.0005
Rfx6(HTH)/Min6b1-Rfx6.HA-ChIP-Seq(GSE62844)/Homer	1	-0.7511	0.7689	0.0715	0.0713
Reverb(NR),DR2/RAW-Reverba.biotin-ChIP-Seq(GSE45914)/Homer	1	-0.7307	0.7819	0.0064	0.0064
Pdx1(Homeobox)/Islet-Pdx1-ChIP-Seq(SRA008281)/Homer	1	-0.7219	0.7859	0.1377	0.1375
RORgt(NR)/EL4-RORgt.Flag-ChIP-Seq(GSE56019)/Homer	1	-0.6595	0.8304	0.0103	0.0103
RORgt(NR)/EL4-RORgt.Flag-ChIP-Seq(GSE56019)/Homer	1	-0.6595	0.8304	0.0103	0.0103
RORg(NR)/Liver-Rorc-ChIP-Seq(GSE101115)/Homer	1	-0.6572	0.8304	0.0082	0.0082
Zfp809(Zf)/ES-Zfp809-ChIP-Seq(GSE70799)/Homer	1	-0.652	0.8305	0.0055	0.0055
GFX(?)/Promoter/Homer	1	-0.6387	0.8386	0.0001	0.0001
WT1(Zf)/Kidney-WT1-ChIP-Seq(GSE90016)/Homer	1	-0.6248	0.8474	0.0219	0.022
KLF3(Zf)/MEF-Klf3-ChIP-Seq(GSE44748)/Homer	1	-0.5849	0.8786	0.0149	0.0151
T1ISRE(IRF)/ThioMac-Ifnb-Expression/Homer	1	-0.5657	0.8925	0.0012	0.0013
E-box(bHLH)/Promoter/Homer	1	-0.556	0.898	0.0022	0.0023
Hoxa10(Homeobox)/ChickenMSG-Hoxa10.Flag-ChIP-Seq(GSE86088)/Homer	1	-0.5554	0.898	0.0838	0.0843
Brachyury(T-box)/Mesoendoderm-Brachyury-ChIP-exo(GSE54963)/Homer	1	-0.5126	0.9312	0.0281	0.0285
p53(p53)/Saos-p53-ChIP-Seq(GSE15780)/Homer	1	-0.485	0.9506	0.0084	0.0087
p53(p53)/Saos-p53-ChIP-Seq/Homer	1	-0.485	0.9506	0.0084	0.0087
Pax7(Paired,Homeobox),longest/Myoblast-Pax7-ChIP-Seq(GSE25064)/Homer	1	-0.482	0.9506	0.0052	0.0054
OCT:OCT(POU,Homeobox,IR1)/NPC-Brn2-ChIP-Seq(GSE35496)/Homer	1	-0.4776	0.9509	0.002	0.0021
NFY(CCAAT)/Promoter/Homer	1	-0.4776	0.9509	0.0703	0.071
ZNF16(Zf)/HEK293-ZNF16.GFP-ChIP-Seq(GSE58341)/Homer	1	-0.4603	0.9608	0.0003	0.0004
PBX1(Homeobox)/MCF7-PBX1-ChIP-Seq(GSE28007)/Homer	1	-0.4443	0.973	0.0044	0.0046
PU.1:IRF8(ETS:IRF)/pDC-Irf8-ChIP-Seq(GSE66899)/Homer	1	-0.443	0.973	0.0176	0.0181
Nanog(Homeobox)/mES-Nanog-ChIP-Seq(GSE11724)/Homer	1	-0.4333	0.977	0.4937	0.4956
Egr1(Zf)/K562-Egr1-ChIP-Seq(GSE32465)/Homer	1	-0.4278	0.979	0.0208	0.0214
CRE(bZIP)/Promoter/Homer	1	-0.4028	1	0.0082	0.0086
REST-NRSF(Zf)/Jurkat-NRSF-ChIP-Seq/Homer	1	-0.386	1	0.0003	0.0004
ZBTB33(Zf)/GM12878-ZBTB33-ChIP-Seq(GSE32465)/Homer	1	-0.386	1	0.0003	0.0004
ETS:E-box(ETS,bHLH)/HPC7-Scl-ChIP-Seq(GSE22178)/Homer	1	-0.3777	1	0.0057	0.006
STAT6(Stat)/Macrophage-Stat6-ChIP-Seq(GSE38377)/Homer	1	-0.3725	1	0.0576	0.0588
Pbx3(Homeobox)/GM12878-PBX3-ChIP-Seq(GSE32465)/Homer	1	-0.3577	1	0.0145	0.0151
RORa(NR)/Liver-Rora-ChIP-Seq(GSE101115)/Homer	1	-0.3456	1	0.012	0.0126
Rfx1(HTH)/NPC-H3K4me1-ChIP-Seq(GSE16256)/Homer	1	-0.3332	1	0.0109	0.0115
X-box(HTH)/NPC-H3K4me1-ChIP-Seq(GSE16256)/Homer	1	-0.3281	1	0.0063	0.0068
Ptf1a(bHLH)/Panc1-Ptf1a-ChIP-Seq(GSE47459)/Homer	1	-0.3216	1	0.1948	0.1972
n-Myc(bHLH)/mES-nMyc-ChIP-Seq(GSE11431)/Homer	1	-0.3085	1	0.0348	0.036
PSE(SNAPc)/K562-mStart-Seq/Homer	1	-0.3075	1	0.0765	0.0782
Egr2(Zf)/Thymocytes-Egr2-ChIP-Seq(GSE34254)/Homer	1	-0.3027	1	0.0031	0.0035
DMRT1(DM)/Testis-DMRT1-ChIP-Seq(GSE64892)/Homer	1	-0.2855	1	0.0433	0.0447
DMRT6(DM)/Testis-DMRT6-ChIP-Seq(GSE60440)/Homer	1	-0.2782	1	0.0331	0.0343
Twist(bHLH)/HMLE-TWIST1-ChIP-Seq(Chang_et_al)/Homer	1	-0.266	1	0.0054	0.0059
Atf2(bZIP)/3T3L1-Atf2-ChIP-Seq(GSE56872)/Homer	1	-0.2559	1	0.0221	0.0232
ZNF669(Zf)/HEK293-ZNF669.GFP-ChIP-Seq(GSE58341)/Homer	1	-0.2427	1	0.002	0.0023
Pax7(Paired,Homeobox),long/Myoblast-Pax7-ChIP-Seq(GSE25064)/Homer	1	-0.2396	1	0.0049	0.0054
HIF-1b(HLH)/T47D-HIF1b-ChIP-Seq(GSE59937)/Homer	1	-0.2279	1	0.0783	0.0806
DUX(Homeobox)/C2C12-Dux-ChIP-Seq(GSE87279)/Homer	1	-0.2271	1	0.0003	0.0005
RARg(NR)/ES-RARg-ChIP-Seq(GSE30538)/Homer	1	-0.1848	1	0.0015	0.0018
Zfp57(Zf)/H1-ZFP57.HA-ChIP-Seq(GSE115387)/Homer	1	-0.1843	1	0.0075	0.0083
RFX(HTH)/K562-RFX3-ChIP-Seq(SRA012198)/Homer	1	-0.1742	1	0.0027	0.0032
IRF2(IRF)/Erythroblas-IRF2-ChIP-Seq(GSE36985)/Homer	1	-0.1693	1	0.0094	0.0104
GFY(?)/Promoter/Homer	1	-0.1683	1	0.0031	0.0037
Smad3(MAD)/NPC-Smad3-ChIP-Seq(GSE36673)/Homer	1	-0.1678	1	0.2377	0.2421
ISRE(IRF)/ThioMac-LPS-Expression(GSE23622)/Homer	1	-0.1648	1	0.0064	0.0073
EBNA1(EBV-virus)/Raji-EBNA1-ChIP-Seq(GSE30709)/Homer	1	-0.1633	1	0.0004	0.0006
E2A(bHLH)/proBcell-E2A-ChIP-Seq(GSE21978)/Homer	1	-0.1624	1	0.0935	0.0965
FXR(NR),IR1/Liver-FXR-ChIP-Seq(Chong_et_al.)/Homer	1	-0.1596	1	0.0201	0.0216
ZNF415(Zf)/HEK293-ZNF415.GFP-ChIP-Seq(GSE58341)/Homer	1	-0.1491	1	0.0228	0.0245
USF1(bHLH)/GM12878-Usf1-ChIP-Seq(GSE32465)/Homer	1	-0.1469	1	0.0217	0.0233
ZNF136(Zf)/HEK293-ZNF136.GFP-ChIP-Seq(GSE58341)/Homer	1	-0.146	1	0.0138	0.0151
c-Myc(bHLH)/mES-cMyc-ChIP-Seq(GSE11431)/Homer	1	-0.1426	1	0.0254	0.0272
c-Jun-CRE(bZIP)/K562-cJun-ChIP-Seq(GSE31477)/Homer	1	-0.1398	1	0.0233	0.0251
RAR:RXR(NR),DR0/ES-RAR-ChIP-Seq(GSE56893)/Homer	1	-0.1289	1	0.0068	0.0078
HINFP(Zf)/K562-HINFP.eGFP-ChIP-Seq(Encode)/Homer	1	-0.1285	1	0.0029	0.0036
Atf7(bZIP)/3T3L1-Atf7-ChIP-Seq(GSE56872)/Homer	1	-0.1255	1	0.0371	0.0394
ZNF41(Zf)/HEK293-ZNF41.GFP-ChIP-Seq(GSE58341)/Homer	1	-0.1152	1	0.0022	0.0028
Otx2(Homeobox)/EpiLC-Otx2-ChIP-Seq(GSE56098)/Homer	1	-0.1145	1	0.0978	0.1016
THRb(NR)/HepG2-THRb.Flag-ChIP-Seq(Encode)/Homer	1	-0.106	1	0.0277	0.0298
IRF8(IRF)/BMDM-IRF8-ChIP-Seq(GSE77884)/Homer	1	-0.1013	1	0.0308	0.0331
Duxbl(Homeobox)/NIH3T3-Duxbl.HA-ChIP-Seq(GSE119782)/Homer	1	-0.09034	1	0.0089	0.0103
Tgif1(Homeobox)/mES-Tgif1-ChIP-Seq(GSE55404)/Homer	1	-0.0894	1	0.3399	0.3464
EWS:ERG-fusion(ETS)/CADO_ES1-EWS:ERG-ChIP-Seq(SRA014231)/Homer	1	-0.07422	1	0.0686	0.0724
OCT4-SOX2-TCF-NANOG(POU,Homeobox,HMG)/mES-Oct4-ChIP-Seq(GSE11431)/Homer	1	-0.07161	1	0.0322	0.0349
PAX3:FKHR-fusion(Paired,Homeobox)/Rh4-PAX3:FKHR-ChIP-Seq(GSE19063)/Homer	1	-0.0674	1	0.0242	0.0267
E2F(E2F)/Hela-CellCycle-Expression/Homer	1	-0.06574	1	0.0005	0.0009
NRF(NRF)/Promoter/Homer	1	-0.06002	1	0.0026	0.0035
Meis1(Homeobox)/MastCells-Meis1-ChIP-Seq(GSE48085)/Homer	1	-0.05952	1	0.1312	0.1366
ZNF416(Zf)/HEK293-ZNF416.GFP-ChIP-Seq(GSE58341)/Homer	1	-0.05847	1	0.0924	0.0971
CEBP(bZIP)/ThioMac-CEBPb-ChIP-Seq(GSE21512)/Homer	1	-0.05691	1	0.1082	0.1133
Cux2(Homeobox)/Liver-Cux2-ChIP-Seq(GSE35985)/Homer	1	-0.05662	1	0.0596	0.0635
SCRT1(Zf)/HEK293-SCRT1.eGFP-ChIP-Seq(Encode)/Homer	1	-0.05638	1	0.0245	0.027
Prop1(Homeobox)/GHFT1-PROP1.biotin-ChIP-Seq(GSE77302)/Homer	1	-0.05385	1	0.1319	0.1375
Rfx2(HTH)/LoVo-RFX2-ChIP-Seq(GSE49402)/Homer	1	-0.05349	1	0.0032	0.0042
CEBP:CEBP(bZIP)/MEF-Chop-ChIP-Seq(GSE35681)/Homer	1	-0.05234	1	0.0185	0.0209
ZEB1(Zf)/PDAC-ZEB1-ChIP-Seq(GSE64557)/Homer	1	-0.04831	1	0.138	0.1439
ZNF143|STAF(Zf)/CUTLL-ZNF143-ChIP-Seq(GSE29600)/Homer	1	-0.03223	1	0.013	0.0152
IRF1(IRF)/PBMC-IRF1-ChIP-Seq(GSE43036)/Homer	1	-0.03199	1	0.0139	0.0162
Pit1+1bp(Homeobox)/GCrat-Pit1-ChIP-Seq(GSE58009)/Homer	1	-0.03189	1	0.0647	0.0694
PRDM10(Zf)/HEK293-PRDM10.eGFP-ChIP-Seq(Encode)/Homer	1	-0.02993	1	0.0383	0.0421
IRF4(IRF)/GM12878-IRF4-ChIP-Seq(GSE32465)/Homer	1	-0.029	1	0.0436	0.0477
Atf4(bZIP)/MEF-Atf4-ChIP-Seq(GSE35681)/Homer	1	-0.02865	1	0.0342	0.0378
MITF(bHLH)/MastCells-MITF-ChIP-Seq(GSE48085)/Homer	1	-0.02332	1	0.0621	0.0671
Npas4(bHLH)/Neuron-Npas4-ChIP-Seq(GSE127793)/Homer	1	-0.02299	1	0.0434	0.0477
NFAT:AP1(RHD,bZIP)/Jurkat-NFATC1-ChIP-Seq(Jolma_et_al.)/Homer	1	-0.02215	1	0.0165	0.0192
IRF:BATF(IRF:bZIP)/pDC-Irf8-ChIP-Seq(GSE66899)/Homer	1	-0.01921	1	0.0142	0.0168
Chop(bZIP)/MEF-Chop-ChIP-Seq(GSE35681)/Homer	1	-0.01915	1	0.0236	0.027
HOXA1(Homeobox)/mES-Hoxa1-ChIP-Seq(SRP084292)/Homer	1	-0.01834	1	0.0264	0.03
YY1(Zf)/Promoter/Homer	1	-0.01586	1	0.0018	0.0028
Brn2(POU,Homeobox)/NPC-Brn2-ChIP-Seq(GSE35496)/Homer	1	-0.01522	1	0.0151	0.018
Usf2(bHLH)/C2C12-Usf2-ChIP-Seq(GSE36030)/Homer	1	-0.01478	1	0.0191	0.0222
Six2(Homeobox)/NephronProgenitor-Six2-ChIP-Seq(GSE39837)/Homer	1	-0.01356	1	0.1094	0.1166
Rfx5(HTH)/GM12878-Rfx5-ChIP-Seq(GSE31477)/Homer	1	-0.01209	1	0.0216	0.025
NRF1(NRF)/MCF7-NRF1-ChIP-Seq(Unpublished)/Homer	1	-0.0103	1	0.0004	0.0011
Atf1(bZIP)/K562-ATF1-ChIP-Seq(GSE31477)/Homer	1	-0.009618	1	0.0574	0.0631
PRDM9(Zf)/Testis-DMC1-ChIP-Seq(GSE35498)/Homer	1	-0.009154	1	0.0252	0.0291
NFkB-p50,p52(RHD)/Monocyte-p50-ChIP-Chip(Schreiber_et_al.)/Homer	1	-0.007529	1	0.0012	0.0023
Tbr1(T-box)/Cortex-Tbr1-ChIP-Seq(GSE71384)/Homer	1	-0.006678	1	0.1651	0.1745
c-Myc(bHLH)/LNCAP-cMyc-ChIP-Seq(Unpublished)/Homer	1	-0.00655	1	0.0146	0.0178
HOXA2(Homeobox)/mES-Hoxa2-ChIP-Seq(Donaldson_et_al.)/Homer	1	-0.005876	1	0.0077	0.0101
PRDM15(Zf)/ESC-Prdm15-ChIP-Seq(GSE73694)/Homer	1	-0.005318	1	0.0772	0.0843
Mef2b(MADS)/HEK293-Mef2b.V5-ChIP-Seq(GSE67450)/Homer	1	-0.005265	1	0.1307	0.1396
Mouse_Recombination_Hotspot(Zf)/Testis-DMC1-ChIP-Seq(GSE24438)/Homer	1	-0.00437	1	0.0057	0.0079
ZNF317(Zf)/HEK293-ZNF317.GFP-ChIP-Seq(GSE58341)/Homer	1	-0.003326	1	0.0046	0.0067
STAT6(Stat)/CD4-Stat6-ChIP-Seq(GSE22104)/Homer	1	-0.003077	1	0.0546	0.0611
bHLHE40(bHLH)/HepG2-BHLHE40-ChIP-Seq(GSE31477)/Homer	1	-0.003013	1	0.0111	0.0143
THRa(NR)/C17.2-THRa-ChIP-Seq(GSE38347)/Homer	1	-0.002434	1	0.0231	0.0276
ZKSCAN1(Zf)/HepG2-ZKSCAN1-ChIP-Seq(Encode)/Homer	1	-0.002099	1	0.0019	0.0034
ZNF768(Zf)/Rajj-ZNF768-ChIP-Seq(GSE111879)/Homer	1	-0.002042	1	0.0016	0.003
ZNF519(Zf)/HEK293-ZNF519.GFP-ChIP-Seq(GSE58341)/Homer	1	-0.001687	1	0.0039	0.0061
Pax7(Paired,Homeobox)/Myoblast-Pax7-ChIP-Seq(GSE25064)/Homer	1	-0.001447	1	0.0132	0.0169
NFkB-p65(RHD)/GM12787-p65-ChIP-Seq(GSE19485)/Homer	1	-0.001401	1	0.0235	0.0284
PRDM1(Zf)/Hela-PRDM1-ChIP-Seq(GSE31477)/Homer	1	-0.001281	1	0.0548	0.0621
GLI3(Zf)/Limb-GLI3-ChIP-Chip(GSE11077)/Homer	1	-0.001047	1	0.0028	0.0047
CEBP:AP1(bZIP)/ThioMac-CEBPb-ChIP-Seq(GSE21512)/Homer	1	-0.000744	1	0.0939	0.1036
Smad2(MAD)/ES-SMAD2-ChIP-Seq(GSE29422)/Homer	1	-0.000705	1	0.0964	0.1062
IRF3(IRF)/BMDM-Irf3-ChIP-Seq(GSE67343)/Homer	1	-0.000689	1	0.035	0.0413
Zac1(Zf)/Neuro2A-Plagl1-ChIP-Seq(GSE75942)/Homer	1	-0.000657	1	0.1439	0.1556
E2A(bHLH),near_PU.1/Bcell-PU.1-ChIP-Seq(GSE21512)/Homer	1	-0.000397	1	0.0924	0.1026
Gli2(Zf)/GM2-Gli2-ChIP-Chip(GSE112702)/Homer	1	-0.000196	1	0.0067	0.0101
Slug(Zf)/Mesoderm-Snai2-ChIP-Seq(GSE61475)/Homer	1	-0.000138	1	0.0295	0.0362
Mef2c(MADS)/GM12878-Mef2c-ChIP-Seq(GSE32465)/Homer	1	-0.00013	1	0.0765	0.0867
Nkx2.5(Homeobox)/HL1-Nkx2.5.biotin-ChIP-Seq(GSE21529)/Homer	1	-0.00011	1	0.2181	0.2339
MNT(bHLH)/HepG2-MNT-ChIP-Seq(Encode)/Homer	1	-6.6e-05	1	0.0818	0.0928
NPAS(bHLH)/Liver-NPAS-ChIP-Seq(GSE39860)/Homer	1	-5.2e-05	1	0.1349	0.1488
BMAL1(bHLH)/Liver-Bmal1-ChIP-Seq(GSE39860)/Homer	1	-2.6e-05	1	0.1495	0.1646
KLF10(Zf)/HEK293-KLF10.GFP-ChIP-Seq(GSE58341)/Homer	1	-1.8e-05	1	0.0343	0.0425
Mef2a(MADS)/HL1-Mef2a.biotin-ChIP-Seq(GSE21529)/Homer	1	-1.7e-05	1	0.0598	0.0703
NFAT(RHD)/Jurkat-NFATC1-ChIP-Seq(Jolma_et_al.)/Homer	1	-8e-06	1	0.0956	0.1091
OCT:OCT-short(POU,Homeobox)/NPC-OCT6-ChIP-Seq(GSE43916)/Homer	1	-7e-06	1	0.1125	0.127
Tbx6(T-box)/ESC-Tbx6-ChIP-Seq(GSE93524)/Homer	1	-6e-06	1	0.095	0.1086
PU.1-IRF(ETS:IRF)/Bcell-PU.1-ChIP-Seq(GSE21512)/Homer	1	-5e-06	1	0.1137	0.1285
CUX1(Homeobox)/K562-CUX1-ChIP-Seq(GSE92882)/Homer	1	-4e-06	1	0.0936	0.1073
LXRE(NR),DR4/RAW-LXRb.biotin-ChIP-Seq(GSE21512)/Homer	1	-4e-06	1	0.0051	0.009
CLOCK(bHLH)/Liver-Clock-ChIP-Seq(GSE39860)/Homer	1	-2e-06	1	0.027	0.0353
NPAS2(bHLH)/Liver-NPAS2-ChIP-Seq(GSE39860)/Homer	1	-1e-06	1	0.0744	0.0876
bZIP:IRF(bZIP,IRF)/Th17-BatF-ChIP-Seq(GSE39756)/Homer	1	-1e-06	1	0.0531	0.0645
Smad4(MAD)/ESC-SMAD4-ChIP-Seq(GSE29422)/Homer	1	-1e-06	1	0.0939	0.109
Eomes(T-box)/H9-Eomes-ChIP-Seq(GSE26097)/Homer	1	0	1	0.2492	0.2718
CRX(Homeobox)/Retina-Crx-ChIP-Seq(GSE20012)/Homer	1	0	1	0.3019	0.3258
ZEB2(Zf)/SNU398-ZEB2-ChIP-Seq(GSE103048)/Homer	1	0	1	0.0565	0.0698
RUNX-AML(Runt)/CD4+-PolII-ChIP-Seq(Barski_et_al.)/Homer	1	0	1	0.0552	0.0685
Snail1(Zf)/LS174T-SNAIL1.HA-ChIP-Seq(GSE127183)/Homer	1	0	1	0.0529	0.0661
Gfi1b(Zf)/HPC7-Gfi1b-ChIP-Seq(GSE22178)/Homer	1	0	1	0.0607	0.0749
Srebp1a(bHLH)/HepG2-Srebp1a-ChIP-Seq(GSE31477)/Homer	1	0	1	0.0101	0.0166
RUNX(Runt)/HPC7-Runx1-ChIP-Seq(GSE22178)/Homer	1	0	1	0.0515	0.0655
ZNF652/HepG2-ZNF652.Flag-ChIP-Seq(Encode)/Homer	1	0	1	0.0259	0.0364
Nkx2.1(Homeobox)/LungAC-Nkx2.1-ChIP-Seq(GSE43252)/Homer	1	0	1	0.2713	0.2987
Srebp2(bHLH)/HepG2-Srebp2-ChIP-Seq(GSE31477)/Homer	1	0	1	0.0057	0.0118
CHR(?)/Hela-CellCycle-Expression/Homer	1	0	1	0.0771	0.0953
GSC(Homeobox)/FrogEmbryos-GSC-ChIP-Seq(DRA000576)/Homer	1	0	1	0.1662	0.1925
Tbet(T-box)/CD8-Tbet-ChIP-Seq(GSE33802)/Homer	1	0	1	0.1081	0.1309
Tbx5(T-box)/HL1-Tbx5.biotin-ChIP-Seq(GSE21529)/Homer	1	0	1	0.2741	0.3058
RUNX2(Runt)/PCa-RUNX2-ChIP-Seq(GSE33889)/Homer	1	0	1	0.0681	0.0877
Tbx21(T-box)/GM12878-TBX21-ChIP-Seq(Encode)/Homer	1	0	1	0.0962	0.1191
Bapx1(Homeobox)/VertebralCol-Bapx1-ChIP-Seq(GSE36672)/Homer	1	0	1	0.2275	0.2596
Nkx2.2(Homeobox)/NPC-Nkx2.2-ChIP-Seq(GSE61673)/Homer	1	0	1	0.1651	0.1952
RUNX1(Runt)/Jurkat-RUNX1-ChIP-Seq(GSE29180)/Homer	1	0	1	0.0785	0.1018
GLIS3(Zf)/Thyroid-Glis3.GFP-ChIP-Seq(GSE103297)/Homer	1	0	1	0.0618	0.0852
LRF(Zf)/Erythroblasts-ZBTB7A-ChIP-Seq(GSE74977)/Homer	1	0	1	0.0302	0.0586
OCT:OCT(POU,Homeobox)/NPC-OCT6-ChIP-Seq(GSE43916)/Homer	1	0	1	0.0192	0.0356
Pitx1(Homeobox)/Chicken-Pitx1-ChIP-Seq(GSE38910)/Homer	1	0	1	0.4976	0.5424
Ronin(THAP)/ES-Thap11-ChIP-Seq(GSE51522)/Homer	1	0	1	0	0.0004
ZFP3(Zf)/HEK293-ZFP3.GFP-ChIP-Seq(GSE58341)/Homer	1	0	1	0	0.0002

## Sheet: Sheet2
22Rv1,AR, A485-DN
Total Target Sequences = 2779, Total Background Sequences = 44452
Motif Name	P-value	Log P-value	q-value (Benjamini)	% of Target Sequences with Motif	% of Background Sequences with Motif
GRE(NR),IR3/RAW264.7-GRE-ChIP-Seq(Unpublished)/Homer	1e-1315	-3029	0	0.4685	0.023
ARE(NR)/LNCAP-AR-ChIP-Seq(GSE27824)/Homer	1e-1237	-2849	0	0.4286	0.0191
GRE(NR),IR3/A549-GR-ChIP-Seq(GSE32465)/Homer	1e-1174	-2705	0	0.3602	0.0112
PGR(NR)/EndoStromal-PGR-ChIP-Seq(GSE69539)/Homer	1e-1014	-2336	0	0.4394	0.0324
PR(NR)/T47D-PR-ChIP-Seq(GSE31130)/Homer	1e-907	-2090	0	0.8183	0.2378
AR-halfsite(NR)/LNCaP-AR-ChIP-Seq(GSE27824)/Homer	1e-288	-665.2	0	0.7031	0.3632
FOXA1(Forkhead)/LNCAP-FOXA1-ChIP-Seq(GSE27824)/Homer	1e-242	-558.4	0	0.4998	0.213
FOXM1(Forkhead)/MCF7-FOXM1-ChIP-Seq(GSE72977)/Homer	1e-240	-553.3	0	0.4415	0.1713
FOXA1(Forkhead)/MCF7-FOXA1-ChIP-Seq(GSE26831)/Homer	1e-219	-504.4	0	0.4361	0.177
Foxa2(Forkhead)/Liver-Foxa2-ChIP-Seq(GSE25694)/Homer	1e-183	-422.2	0	0.3354	0.1238
Fox:Ebox(Forkhead,bHLH)/Panc1-Foxa2-ChIP-Seq(GSE47459)/Homer	1e-170	-393.4	0	0.3357	0.1295
Foxa3(Forkhead)/Liver-Foxa3-ChIP-Seq(GSE77670)/Homer	1e-139	-320.6	0	0.1864	0.0518
Foxf1(Forkhead)/Lung-Foxf1-ChIP-Seq(GSE77951)/Homer	1e-113	-261.7	0	0.3523	0.1725
FOXK1(Forkhead)/HEK293-FOXK1-ChIP-Seq(GSE51673)/Homer	1e-103	-239.2	0	0.344	0.1728
FoxL2(Forkhead)/Ovary-FoxL2-ChIP-Seq(GSE60858)/Homer	1e-97	-223.5	0	0.3159	0.1561
Foxo3(Forkhead)/U2OS-Foxo3-ChIP-Seq(E-MTAB-2701)/Homer	1e-86	-199.7	0	0.2688	0.1281
FOXP1(Forkhead)/H9-FOXP1-ChIP-Seq(GSE31006)/Homer	1e-77	-179.1	0	0.1734	0.068
FOXK2(Forkhead)/U2OS-FOXK2-ChIP-Seq(E-MTAB-2204)/Homer	1e-68	-157.3	0	0.2001	0.091
FoxD3(forkhead)/ZebrafishEmbryo-Foxd3.biotin-ChIP-seq(GSE106676)/Homer	1e-59	-137.8	0	0.2587	0.1404
NF1-halfsite(CTF)/LNCaP-NF1-ChIP-Seq(Unpublished)/Homer	1e-53	-122.7	0	0.2476	0.1374
Foxo1(Forkhead)/RAW-Foxo1-ChIP-Seq(Fan_et_al.)/Homer	1e-38	-89.3	0	0.3436	0.2335
ZNF341(Zf)/EBV-ZNF341-ChIP-Seq(GSE113194)/Homer	1e-37	-86.29	0	0.0925	0.0376
ZNF189(Zf)/HEK293-ZNF189.GFP-ChIP-Seq(GSE58341)/Homer	1e-35	-82.02	0	0.1317	0.0653
HOXB13(Homeobox)/ProstateTumor-HOXB13-ChIP-Seq(GSE56288)/Homer	1e-33	-77.87	0	0.2605	0.1684
AP-2alpha(AP2)/Hela-AP2alpha-ChIP-Seq(GSE31477)/Homer	1e-30	-70.73	0	0.0727	0.0289
NF1:FOXA1(CTF,Forkhead)/LNCAP-FOXA1-ChIP-Seq(GSE27824)/Homer	1e-28	-64.81	0	0.0281	0.0058
AP-2gamma(AP2)/MCF7-TFAP2C-ChIP-Seq(GSE21234)/Homer	1e-27	-64.03	0	0.0867	0.0397
Gata6(Zf)/HUG1N-GATA6-ChIP-Seq(GSE51936)/Homer	1e-25	-57.63	0	0.1864	0.1179
Hoxd13(Homeobox)/ChickenMSG-Hoxd13.Flag-ChIP-Seq(GSE86088)/Homer	1e-24	-56.03	0	0.3505	0.262
Gata4(Zf)/Heart-Gata4-ChIP-Seq(GSE35151)/Homer	1e-22	-52.31	0	0.1936	0.1268
Gata2(Zf)/K562-GATA2-ChIP-Seq(GSE18829)/Homer	1e-22	-51.87	0	0.1339	0.0788
Unknown(Homeobox)/Limb-p300-ChIP-Seq/Homer	1e-21	-49.14	0	0.1555	0.0973
FOXA1:AR(Forkhead,NR)/LNCAP-AR-ChIP-Seq(GSE27824)/Homer	1e-20	-48.02	0	0.0392	0.0136
GATA3(Zf)/iTreg-Gata3-ChIP-Seq(GSE20898)/Homer	1e-19	-44.85	0	0.2818	0.2085
Gata1(Zf)/K562-GATA1-ChIP-Seq(GSE18829)/Homer	1e-19	-44.82	0	0.1159	0.0681
NF1(CTF)/LNCAP-NF1-ChIP-Seq(Unpublished)/Homer	1e-19	-44.82	0	0.0518	0.022
THRb(NR)/Liver-NR1A2-ChIP-Seq(GSE52613)/Homer	1e-17	-40.79	0	0.4207	0.3412
Tlx?(NR)/NPC-H3K4me1-ChIP-Seq(GSE16256)/Homer	1e-17	-39.8	0	0.0479	0.0207
Zic(Zf)/Cerebellum-ZIC1.2-ChIP-Seq(GSE60731)/Homer	1e-16	-38.47	0	0.0921	0.0528
TRPS1(Zf)/MCF7-TRPS1-ChIP-Seq(GSE107013)/Homer	1e-15	-35.45	0	0.3595	0.2886
Hoxa11(Homeobox)/ChickenMSG-Hoxa11.Flag-ChIP-Seq(GSE86088)/Homer	1e-14	-34.15	0	0.4458	0.3725
Stat3(Stat)/mES-Stat3-ChIP-Seq(GSE11431)/Homer	1e-13	-30.89	0	0.0637	0.0347
Stat3+il21(Stat)/CD4-Stat3-ChIP-Seq(GSE19198)/Homer	1e-13	-30.5	0	0.091	0.0558
Hoxd11(Homeobox)/ChickenMSG-Hoxd11.Flag-ChIP-Seq(GSE86088)/Homer	1e-13	-30.4	0	0.4261	0.3577
Bcl6(Zf)/Liver-Bcl6-ChIP-Seq(GSE31578)/Homer	1e-13	-30.34	0	0.1706	0.1221
STAT4(Stat)/CD4-Stat4-ChIP-Seq(GSE22104)/Homer	1e-12	-29.91	0	0.145	0.1005
Olig2(bHLH)/Neuron-Olig2-ChIP-Seq(GSE30882)/Homer	1e-12	-29.87	0	0.2472	0.1905
Hoxa13(Homeobox)/ChickenMSG-Hoxa13.Flag-ChIP-Seq(GSE86088)/Homer	1e-12	-29.64	0	0.4674	0.3988
HNF4a(NR),DR1/HepG2-HNF4a-ChIP-Seq(GSE25021)/Homer	1e-12	-28.58	0	0.059	0.0322
GRHL2(CP2)/HBE-GRHL2-ChIP-Seq(GSE46194)/Homer	1e-11	-26.03	0	0.0648	0.0377
Unknown-ESC-element(?)/mES-Nanog-ChIP-Seq(GSE11724)/Homer	1e-10	-25.1	0	0.0551	0.0307
Nkx3.1(Homeobox)/LNCaP-Nkx3.1-ChIP-Seq(GSE28264)/Homer	1e-10	-25.06	0	0.3339	0.2761
ZNF675(Zf)/HEK293-ZNF675.GFP-ChIP-Seq(GSE58341)/Homer	1e-10	-24.87	0	0.0291	0.0126
CDX4(Homeobox)/ZebrafishEmbryos-Cdx4.Myc-ChIP-Seq(GSE48254)/Homer	1e-10	-24.5	0	0.1958	0.1494
Sox9(HMG)/Limb-SOX9-ChIP-Seq(GSE73225)/Homer	1e-10	-24.44	0	0.1238	0.0866
En1(Homeobox)/SUM149-EN1-ChIP-Seq(GSE120957)/Homer	1e-10	-23.62	0	0.3293	0.2735
Cdx2(Homeobox)/mES-Cdx2-ChIP-Seq(GSE14586)/Homer	1e-09	-23.02	0	0.1688	0.1268
HRE(HSF)/Striatum-HSF1-ChIP-Seq(GSE38000)/Homer	1e-09	-22.94	0	0.0367	0.0183
HRE(HSF)/HepG2-HSF1-ChIP-Seq(GSE31477)/Homer	1e-09	-21.45	0	0.0216	0.0087
Lhx2(Homeobox)/HFSC-Lhx2-ChIP-Seq(GSE48068)/Homer	1e-09	-21.19	0	0.2109	0.1664
Zic3(Zf)/mES-Zic3-ChIP-Seq(GSE37889)/Homer	1e-08	-20.62	0	0.0399	0.0215
HIC1(Zf)/Treg-ZBTB29-ChIP-Seq(GSE99889)/Homer	1e-08	-19.71	0	0.1828	0.1426
LHX9(Homeobox)/Hct116-LHX9.V5-ChIP-Seq(GSE116822)/Homer	1e-08	-19.63	0	0.2508	0.205
Hoxd10(Homeobox)/ChickenMSG-Hoxd10.Flag-ChIP-Seq(GSE86088)/Homer	1e-08	-18.45	0	0.1979	0.1577
Zic2(Zf)/ESC-Zic2-ChIP-Seq(SRP197560)/Homer	1e-07	-17.63	0	0.0309	0.0161
Sox4(HMG)/proB-Sox4-ChIP-Seq(GSE50066)/Homer	1e-07	-16.82	0	0.1274	0.0962
DLX2(Homeobox)/BasalGanglia-Dlx2-ChIP-seq(GSE124936)/Homer	1e-07	-16.59	0	0.2864	0.2425
Hoxa9(Homeobox)/ChickenMSG-Hoxa9.Flag-ChIP-Seq(GSE86088)/Homer	1e-07	-16.52	0	0.4315	0.3823
STAT5(Stat)/mCD4+-Stat5-ChIP-Seq(GSE12346)/Homer	1e-06	-15.65	0	0.0533	0.0341
EBF1(EBF)/Near-E2A-ChIP-Seq(GSE21512)/Homer	1e-06	-15.11	0	0.0637	0.043
SPDEF(ETS)/VCaP-SPDEF-ChIP-Seq(SRA014231)/Homer	1e-06	-15.07	0	0.1108	0.0833
ZBTB12(Zf)/HEK293-ZBTB12.GFP-ChIP-Seq(GSE58341)/Homer	1e-06	-14.86	0	0.05	0.032
GATA(Zf),IR4/iTreg-Gata3-ChIP-Seq(GSE20898)/Homer	1e-06	-14.06	0	0.018	0.0083
GATA(Zf),IR3/iTreg-Gata3-ChIP-Seq(GSE20898)/Homer	1e-06	-13.93	0	0.0345	0.0204
ETV1(ETS)/GIST48-ETV1-ChIP-Seq(GSE22441)/Homer	1e-05	-13.63	0	0.1288	0.1007
DLX5(Homeobox)/BasalGanglia-Dlx5-ChIP-seq(GSE124936)/Homer	1e-05	-13.58	0	0.1612	0.1301
ERE(NR),IR3/MCF7-ERa-ChIP-Seq(Unpublished)/Homer	1e-05	-13.27	0	0.0263	0.0145
DLX1(Homeobox)/BasalGanglia-Dlx1-ChIP-seq(GSE124936)/Homer	1e-05	-13.13	0	0.2512	0.2144
Lhx1(Homeobox)/EmbryoCarcinoma-Lhx1-ChIP-Seq(GSE70957)/Homer	1e-05	-13.1	0	0.2137	0.1793
Sox10(HMG)/SciaticNerve-Sox3-ChIP-Seq(GSE35132)/Homer	1e-05	-12.68	0	0.2364	0.2012
Nr5a2(NR)/Pancreas-LRH1-ChIP-Seq(GSE34295)/Homer	1e-05	-12.55	0	0.0666	0.0473
ETS1(ETS)/Jurkat-ETS1-ChIP-Seq(GSE17954)/Homer	1e-05	-12.55	0	0.1008	0.0769
Lhx3(Homeobox)/Neuron-Lhx3-ChIP-Seq(GSE31456)/Homer	1e-05	-12.44	0	0.2961	0.2584
Sox6(HMG)/Myotubes-Sox6-ChIP-Seq(GSE32627)/Homer	1e-05	-11.91	0	0.2569	0.2219
GATA3(Zf),DR4/iTreg-Gata3-ChIP-Seq(GSE20898)/Homer	0.0001	-11.21	0.0001	0.0209	0.0114
Tcfcp2l1(CP2)/mES-Tcfcp2l1-ChIP-Seq(GSE11431)/Homer	0.0001	-11.05	0.0001	0.0133	0.0061
EBF(EBF)/proBcell-EBF-ChIP-Seq(GSE21978)/Homer	0.0001	-10.64	0.0001	0.0144	0.007
Dlx3(Homeobox)/Kerainocytes-Dlx3-ChIP-Seq(GSE89884)/Homer	0.0001	-10.59	0.0001	0.1421	0.1166
STAT1(Stat)/HelaS3-STAT1-ChIP-Seq(GSE12782)/Homer	0.0001	-10.43	0.0001	0.0453	0.0311
Erra(NR)/HepG2-Erra-ChIP-Seq(GSE31477)/Homer	0.0001	-10.4	0.0001	0.1893	0.1606
ZNF322(Zf)/HEK293-ZNF322.GFP-ChIP-Seq(GSE58341)/Homer	0.0001	-9.956	0.0002	0.0252	0.0152
Sox2(HMG)/mES-Sox2-ChIP-Seq(GSE11431)/Homer	0.0001	-9.885	0.0002	0.1324	0.1087
Isl1(Homeobox)/Neuron-Isl1-ChIP-Seq(GSE31456)/Homer	0.0001	-9.465	0.0004	0.2915	0.2595
Foxh1(Forkhead)/hESC-FOXH1-ChIP-Seq(GSE29422)/Homer	0.0001	-9.402	0.0004	0.1101	0.089
EBF2(EBF)/BrownAdipose-EBF2-ChIP-Seq(GSE97114)/Homer	0.001	-9.113	0.0005	0.063	0.0473
Ets1-distal(ETS)/CD4+-PolII-ChIP-Seq(Barski_et_al.)/Homer	0.001	-9.014	0.0006	0.0374	0.0256
PPARa(NR),DR1/Liver-Ppara-ChIP-Seq(GSE47954)/Homer	0.001	-8.999	0.0006	0.0925	0.0735
Sox17(HMG)/Endoderm-Sox17-ChIP-Seq(GSE61475)/Homer	0.001	-8.967	0.0006	0.1166	0.0955
Fosl2(bZIP)/3T3L1-Fosl2-ChIP-Seq(GSE56872)/Homer	0.001	-8.817	0.0007	0.0353	0.0239
Sox15(HMG)/CPA-Sox15-ChIP-Seq(GSE62909)/Homer	0.001	-8.734	0.0007	0.163	0.1387
Sox3(HMG)/NPC-Sox3-ChIP-Seq(GSE33059)/Homer	0.001	-8.38	0.001	0.2558	0.2275
Rbpj1(?)/Panc1-Rbpj1-ChIP-Seq(GSE47459)/Homer	0.001	-8.035	0.0014	0.1414	0.1198
Nkx6.1(Homeobox)/Islet-Nkx6.1-ChIP-Seq(GSE40975)/Homer	0.001	-7.902	0.0016	0.4462	0.4144
SF1(NR)/H295R-Nr5a1-ChIP-Seq(GSE44220)/Homer	0.001	-7.714	0.0019	0.0446	0.0327
Hnf6b(Homeobox)/LNCaP-Hnf6b-ChIP-Seq(GSE106305)/Homer	0.001	-7.618	0.0021	0.1562	0.1343
Jun-AP1(bZIP)/K562-cJun-ChIP-Seq(GSE31477)/Homer	0.001	-7.445	0.0024	0.0241	0.0158
Nr5a2(NR)/mES-Nr5a2-ChIP-Seq(GSE19019)/Homer	0.001	-7.421	0.0025	0.0443	0.0327
GABPA(ETS)/Jurkat-GABPa-ChIP-Seq(GSE17954)/Homer	0.001	-7.333	0.0027	0.0756	0.0604
Fos(bZIP)/TSC-Fos-ChIP-Seq(GSE110950)/Homer	0.001	-7.281	0.0028	0.0738	0.0588
GATA3(Zf),DR8/iTreg-Gata3-ChIP-Seq(GSE20898)/Homer	0.001	-7.093	0.0033	0.0144	0.0083
Sox21(HMG)/ESC-SOX21-ChIP-Seq(GSE110505)/Homer	0.01	-6.639	0.0052	0.2458	0.2216
MafB(bZIP)/BMM-Mafb-ChIP-Seq(GSE75722)/Homer	0.01	-6.465	0.0061	0.0425	0.032
ERG(ETS)/VCaP-ERG-ChIP-Seq(GSE14097)/Homer	0.01	-6.445	0.0062	0.1501	0.1307
Fra2(bZIP)/Striatum-Fra2-ChIP-Seq(GSE43429)/Homer	0.01	-6.246	0.0075	0.0504	0.0392
Atf3(bZIP)/GBM-ATF3-ChIP-Seq(GSE33912)/Homer	0.01	-5.769	0.0119	0.0774	0.0642
Hoxd12(Homeobox)/ChickenMSG-Hoxd12.Flag-ChIP-Seq(GSE86088)/Homer	0.01	-5.719	0.0125	0.3278	0.3038
Rfx6(HTH)/Min6b1-Rfx6.HA-ChIP-Seq(GSE62844)/Homer	0.01	-5.56	0.0145	0.0864	0.0728
ERRg(NR)/Kidney-ESRRG-ChIP-Seq(GSE104905)/Homer	0.01	-5.552	0.0145	0.0691	0.0569
JunB(bZIP)/DendriticCells-Junb-ChIP-Seq(GSE36099)/Homer	0.01	-5.319	0.0181	0.0623	0.051
RXR(NR),DR1/3T3L1-RXR-ChIP-Seq(GSE13511)/Homer	0.01	-5.229	0.0196	0.0799	0.0673
Fra1(bZIP)/BT549-Fra1-ChIP-Seq(GSE46166)/Homer	0.01	-5.12	0.0217	0.0644	0.0533
Oct4:Sox17(POU,Homeobox,HMG)/F9-Sox17-ChIP-Seq(GSE44553)/Homer	0.01	-4.818	0.0291	0.0277	0.0208
Hoxc9(Homeobox)/Ainv15-Hoxc9-ChIP-Seq(GSE21812)/Homer	0.01	-4.638	0.0346	0.0864	0.0743
Znf263(Zf)/K562-Znf263-ChIP-Seq(GSE31477)/Homer	0.1	-4.586	0.0362	0.1108	0.0974
Tcf21(bHLH)/ArterySmoothMuscle-Tcf21-ChIP-Seq(GSE61369)/Homer	0.1	-4.514	0.0386	0.0741	0.0632
CTCF(Zf)/CD4+-CTCF-ChIP-Seq(Barski_et_al.)/Homer	0.1	-4.38	0.0437	0.0061	0.0033
BATF(bZIP)/Th17-BATF-ChIP-Seq(GSE39756)/Homer	0.1	-4.328	0.0457	0.0748	0.0641
NeuroG2(bHLH)/Fibroblast-NeuroG2-ChIP-Seq(GSE75910)/Homer	0.1	-4.254	0.0488	0.1508	0.1362
HNF6(Homeobox)/Liver-Hnf6-ChIP-Seq(ERP000394)/Homer	0.1	-4.136	0.0545	0.0849	0.0739
Pit1(Homeobox)/GCrat-Pit1-ChIP-Seq(GSE58009)/Homer	0.1	-4.114	0.0553	0.2069	0.1907
NeuroD1(bHLH)/Islet-NeuroD1-ChIP-Seq(GSE30298)/Homer	0.1	-4.11	0.0553	0.0669	0.0572
PAX5(Paired,Homeobox)/GM12878-PAX5-ChIP-Seq(GSE32465)/Homer	0.1	-4.021	0.0598	0.0255	0.0197
HIF-1a(bHLH)/MCF7-HIF1a-ChIP-Seq(GSE28352)/Homer	0.1	-3.816	0.0728	0.0216	0.0164
MyoG(bHLH)/C2C12-MyoG-ChIP-Seq(GSE36024)/Homer	0.1	-3.687	0.0823	0.0745	0.065
Pknox1(Homeobox)/ES-Prep1-ChIP-Seq(GSE63282)/Homer	0.1	-3.634	0.0861	0.0198	0.015
AP-1(bZIP)/ThioMac-PU.1-ChIP-Seq(GSE21512)/Homer	0.1	-3.568	0.0912	0.0792	0.0696
PU.1(ETS)/ThioMac-PU.1-ChIP-Seq(GSE21512)/Homer	0.1	-3.464	0.1006	0.0453	0.0383
Oct6(POU,Homeobox)/NPC-Pou3f1-ChIP-Seq(GSE35496)/Homer	0.1	-3.423	0.104	0.0705	0.0618
Atoh1(bHLH)/Cerebellum-Atoh1-ChIP-Seq(GSE22111)/Homer	0.1	-3.399	0.1057	0.0831	0.0737
Oct4(POU,Homeobox)/mES-Oct4-ChIP-Seq(GSE11431)/Homer	0.1	-3.389	0.1061	0.0856	0.0762
HIF2a(bHLH)/785_O-HIF2a-ChIP-Seq(GSE34871)/Homer	0.1	-3.344	0.1102	0.0302	0.0246
Ap4(bHLH)/AML-Tfap4-ChIP-Seq(GSE45738)/Homer	0.1	-3.335	0.1104	0.091	0.0814
Bach2(bZIP)/OCILy7-Bach2-ChIP-Seq(GSE44420)/Homer	0.1	-3.239	0.1207	0.0169	0.0129
STAT6(Stat)/Macrophage-Stat6-ChIP-Seq(GSE38377)/Homer	0.1	-3.215	0.1228	0.0644	0.0565
Nanog(Homeobox)/mES-Nanog-ChIP-Seq(GSE11724)/Homer	0.1	-3.016	0.1487	0.5023	0.4865
KLF5(Zf)/LoVo-KLF5-ChIP-Seq(GSE49402)/Homer	0.1	-2.993	0.1512	0.0558	0.0488
HNF1b(Homeobox)/PDAC-HNF1B-ChIP-Seq(GSE64557)/Homer	0.1	-2.973	0.1532	0.0313	0.0261
Sox7(HMG)/ESC-Sox7-ChIP-Seq(GSE133899)/Homer	0.1	-2.848	0.1724	0.0371	0.0316
REST-NRSF(Zf)/Jurkat-NRSF-ChIP-Seq/Homer	0.1	-2.803	0.1791	0.0004	0
Oct2(POU,Homeobox)/Bcell-Oct2-ChIP-Seq(GSE21512)/Homer	0.1	-2.713	0.1946	0.0561	0.0497
Hnf1(Homeobox)/Liver-Foxa2-Chip-Seq(GSE25694)/Homer	0.1	-2.619	0.2123	0.0255	0.0213
TR4(NR),DR1/Hela-TR4-ChIP-Seq(GSE24685)/Homer	0.1	-2.555	0.2249	0.0068	0.0048
VDR(NR),DR3/GM10855-VDR+vitD-ChIP-Seq(GSE22484)/Homer	0.1	-2.534	0.2281	0.0155	0.0123
EKLF(Zf)/Erythrocyte-Klf1-ChIP-Seq(GSE20478)/Homer	0.1	-2.527	0.2284	0.0133	0.0104
CArG(MADS)/PUER-Srf-ChIP-Seq(Sullivan_et_al.)/Homer	0.1	-2.508	0.2312	0.0349	0.0302
Phox2a(Homeobox)/Neuron-Phox2a-ChIP-Seq(GSE31456)/Homer	0.1	-2.507	0.2312	0.0792	0.0721
Tbox:Smad(T-box,MAD)/ESCd5-Smad2_3-ChIP-Seq(GSE29422)/Homer	0.1	-2.497	0.2312	0.0176	0.0143
Smad2(MAD)/ES-SMAD2-ChIP-Seq(GSE29422)/Homer	0.1	-2.487	0.2317	0.118	0.1096
KLF6(Zf)/PDAC-KLF6-ChIP-Seq(GSE64557)/Homer	0.1	-2.31	0.2748	0.041	0.0363
Tcf12(bHLH)/GM12878-Tcf12-ChIP-Seq(GSE32465)/Homer	1	-2.239	0.293	0.0619	0.0563
Ascl1(bHLH)/NeuralTubes-Ascl1-ChIP-Seq(GSE55840)/Homer	1	-2.238	0.293	0.1072	0.1
RBPJ:Ebox(?,bHLH)/Panc1-Rbpj1-ChIP-Seq(GSE47459)/Homer	1	-2.236	0.293	0.0223	0.0189
RARa(NR)/K562-RARa-ChIP-Seq(Encode)/Homer	1	-2.226	0.293	0.294	0.2832
Smad4(MAD)/ESC-SMAD4-ChIP-Seq(GSE29422)/Homer	1	-2.22	0.293	0.122	0.1144
MafK(bZIP)/C2C12-MafK-ChIP-Seq(GSE36030)/Homer	1	-2.208	0.2932	0.0151	0.0123
Pax7(Paired,Homeobox),longest/Myoblast-Pax7-ChIP-Seq(GSE25064)/Homer	1	-2.147	0.3097	0.0065	0.0047
ETV4(ETS)/HepG2-ETV4-ChIP-Seq(ENCODE)/Homer	1	-2.138	0.3107	0.0727	0.0669
ZNF136(Zf)/HEK293-ZNF136.GFP-ChIP-Seq(GSE58341)/Homer	1	-2.114	0.3162	0.0169	0.0141
Hand2(bHLH)/Mesoderm-Hand2-ChIP-Seq(GSE61475)/Homer	1	-2.097	0.3198	0.0403	0.036
PBX2(Homeobox)/K562-PBX2-ChIP-Seq(Encode)/Homer	1	-2.096	0.3198	0.1285	0.1211
MITF(bHLH)/MastCells-MITF-ChIP-Seq(GSE48085)/Homer	1	-2.095	0.3198	0.0802	0.0743
Elf4(ETS)/BMDM-Elf4-ChIP-Seq(GSE88699)/Homer	1	-2.09	0.3198	0.0813	0.0753
OCT:OCT(POU,Homeobox)/NPC-Brn1-ChIP-Seq(GSE35496)/Homer	1	-2.084	0.3198	0.0025	0.0015
HLF(bZIP)/HSC-HLF.Flag-ChIP-Seq(GSE69817)/Homer	1	-2.082	0.3198	0.1461	0.1384
HIF-1b(HLH)/T47D-HIF1b-ChIP-Seq(GSE59937)/Homer	1	-2.081	0.3198	0.0972	0.0907
TEAD2(TEA)/Py2T-Tead2-ChIP-Seq(GSE55709)/Homer	1	-2.078	0.3198	0.0594	0.0542
Etv2(ETS)/ES-ER71-ChIP-Seq(GSE59402)/Homer	1	-2.039	0.3237	0.0806	0.0748
Twist(bHLH)/HMLE-TWIST1-ChIP-Seq(Chang_et_al)/Homer	1	-1.964	0.3467	0.009	0.0071
Brn1(POU,Homeobox)/NPC-Brn1-ChIP-Seq(GSE35496)/Homer	1	-1.894	0.3699	0.0518	0.0475
Tbx20(T-box)/Heart-Tbx20-ChIP-Seq(GSE29636)/Homer	1	-1.879	0.3734	0.0202	0.0174
ZNF519(Zf)/HEK293-ZNF519.GFP-ChIP-Seq(GSE58341)/Homer	1	-1.869	0.375	0.0076	0.0059
ETS(ETS)/Promoter/Homer	1	-1.829	0.3881	0.018	0.0155
Six1(Homeobox)/Myoblast-Six1-ChIP-Chip(GSE20150)/Homer	1	-1.82	0.3896	0.0277	0.0246
ZFX(Zf)/mES-Zfx-ChIP-Seq(GSE11431)/Homer	1	-1.817	0.3896	0.0734	0.0685
ELF1(ETS)/Jurkat-ELF1-ChIP-Seq(SRA014231)/Homer	1	-1.753	0.4119	0.0259	0.0231
PPARE(NR),DR1/3T3L1-Pparg-ChIP-Seq(GSE13511)/Homer	1	-1.742	0.4143	0.068	0.0635
ZNF415(Zf)/HEK293-ZNF415.GFP-ChIP-Seq(GSE58341)/Homer	1	-1.739	0.4143	0.0299	0.0269
Six4(Homeobox)/MCF7-SIX4-ChIP-Seq(Encode)/Homer	1	-1.727	0.4163	0.0065	0.0051
Pbx3(Homeobox)/GM12878-PBX3-ChIP-Seq(GSE32465)/Homer	1	-1.698	0.4261	0.0191	0.0167
ZNF711(Zf)/SHSY5Y-ZNF711-ChIP-Seq(GSE20673)/Homer	1	-1.668	0.4369	0.0986	0.0936
p63(p53)/Keratinocyte-p63-ChIP-Seq(GSE17611)/Homer	1	-1.6	0.4652	0.0284	0.0258
Esrrb(NR)/mES-Esrrb-ChIP-Seq(GSE11431)/Homer	1	-1.585	0.4698	0.0507	0.0473
MYNN(Zf)/HEK293-MYNN.eGFP-ChIP-Seq(Encode)/Homer	1	-1.577	0.4708	0.0381	0.0351
E-box(bHLH)/Promoter/Homer	1	-1.576	0.4708	0.0029	0.002
AMYB(HTH)/Testes-AMYB-ChIP-Seq(GSE44588)/Homer	1	-1.568	0.4708	0.1666	0.1608
TEAD4(TEA)/Tropoblast-Tead4-ChIP-Seq(GSE37350)/Homer	1	-1.521	0.4905	0.0842	0.0801
ZNF467(Zf)/HEK293-ZNF467.GFP-ChIP-Seq(GSE58341)/Homer	1	-1.463	0.5171	0.0356	0.033
ETS:E-box(ETS,bHLH)/HPC7-Scl-ChIP-Seq(GSE22178)/Homer	1	-1.453	0.5197	0.0083	0.007
ELF5(ETS)/T47D-ELF5-ChIP-Seq(GSE30407)/Homer	1	-1.441	0.5235	0.0666	0.0631
Bcl11a(Zf)/HSPC-BCL11A-ChIP-Seq(GSE104676)/Homer	1	-1.436	0.5235	0.0594	0.0561
Pax8(Paired,Homeobox)/Thyroid-Pax8-ChIP-Seq(GSE26938)/Homer	1	-1.435	0.5235	0.0184	0.0165
MYB(HTH)/ERMYB-Myb-ChIPSeq(GSE22095)/Homer	1	-1.432	0.5235	0.1904	0.185
ZNF7(Zf)/HepG2-ZNF7.Flag-ChIP-Seq(Encode)/Homer	1	-1.42	0.5237	0.0677	0.0643
LEF1(HMG)/H1-LEF1-ChIP-Seq(GSE64758)/Homer	1	-1.39	0.5371	0.0849	0.0813
Prop1(Homeobox)/GHFT1-PROP1.biotin-ChIP-Seq(GSE77302)/Homer	1	-1.379	0.5407	0.1256	0.1213
SpiB(ETS)/OCILY3-SPIB-ChIP-Seq(GSE56857)/Homer	1	-1.376	0.5407	0.0223	0.0204
BORIS(Zf)/K562-CTCFL-ChIP-Seq(GSE32465)/Homer	1	-1.326	0.5643	0.0047	0.0038
E2F1(E2F)/Hela-E2F1-ChIP-Seq(GSE22478)/Homer	1	-1.278	0.5895	0.0047	0.0039
OCT4-SOX2-TCF-NANOG(POU,Homeobox,HMG)/mES-Oct4-ChIP-Seq(GSE11431)/Homer	1	-1.254	0.6007	0.0302	0.0283
ZNF264(Zf)/HEK293-ZNF264.GFP-ChIP-Seq(GSE58341)/Homer	1	-1.241	0.6055	0.0475	0.0452
BMYB(HTH)/Hela-BMYB-ChIP-Seq(GSE27030)/Homer	1	-1.231	0.6088	0.1724	0.1683
Oct11(POU,Homeobox)/NCIH1048-POU2F3-ChIP-seq(GSE115123)/Homer	1	-1.221	0.6124	0.0536	0.0512
DMRT1(DM)/Testis-DMRT1-ChIP-Seq(GSE64892)/Homer	1	-1.218	0.6124	0.0432	0.041
Tcf7(HMG)/GM12878-TCF7-ChIP-Seq(Encode)/Homer	1	-1.206	0.6153	0.0428	0.0407
TCFL2(HMG)/K562-TCF7L2-ChIP-Seq(GSE29196)/Homer	1	-1.189	0.623	0.0086	0.0077
GFX(?)/Promoter/Homer	1	-1.161	0.6376	0.0004	0.0002
Maz(Zf)/HepG2-Maz-ChIP-Seq(GSE31477)/Homer	1	-1.153	0.6404	0.0396	0.0377
Bach1(bZIP)/K562-Bach1-ChIP-Seq(GSE31477)/Homer	1	-1.142	0.6445	0.0047	0.004
Pdx1(Homeobox)/Islet-Pdx1-ChIP-Seq(SRA008281)/Homer	1	-1.139	0.6445	0.1382	0.135
Tcf3(HMG)/mES-Tcf3-ChIP-Seq(GSE11724)/Homer	1	-1.132	0.6445	0.0273	0.0258
Rfx5(HTH)/GM12878-Rfx5-ChIP-Seq(GSE31477)/Homer	1	-1.13	0.6445	0.0259	0.0244
ELF3(ETS)/PDAC-ELF3-ChIP-Seq(GSE64557)/Homer	1	-1.108	0.6546	0.0691	0.0669
NFY(CCAAT)/Promoter/Homer	1	-1.105	0.6546	0.0712	0.069
bHLHE40(bHLH)/HepG2-BHLHE40-ChIP-Seq(GSE31477)/Homer	1	-1.074	0.6709	0.018	0.0169
STAT6(Stat)/CD4-Stat6-ChIP-Seq(GSE22104)/Homer	1	-1.071	0.6709	0.0587	0.0568
E2F3(E2F)/MEF-E2F3-ChIP-Seq(GSE71376)/Homer	1	-1.058	0.6761	0.0162	0.0152
Hoxa10(Homeobox)/ChickenMSG-Hoxa10.Flag-ChIP-Seq(GSE86088)/Homer	1	-1.053	0.6766	0.0824	0.0803
ZSCAN22(Zf)/HEK293-ZSCAN22.GFP-ChIP-Seq(GSE58341)/Homer	1	-1.033	0.6868	0.0029	0.0024
TATA-Box(TBP)/Promoter/Homer	1	-1.032	0.6868	0.1587	0.156
DMRT6(DM)/Testis-DMRT6-ChIP-Seq(GSE60440)/Homer	1	-1.016	0.6927	0.0324	0.0311
SCL(bHLH)/HPC7-Scl-ChIP-Seq(GSE13511)/Homer	1	-0.9975	0.7025	0.3786	0.3753
OCT:OCT(POU,Homeobox,IR1)/NPC-Brn2-ChIP-Seq(GSE35496)/Homer	1	-0.9385	0.742	0.0032	0.0028
E2F4(E2F)/K562-E2F4-ChIP-Seq(GSE31477)/Homer	1	-0.9371	0.742	0.0097	0.0091
ZKSCAN1(Zf)/HepG2-ZKSCAN1-ChIP-Seq(Encode)/Homer	1	-0.9292	0.7425	0.004	0.0035
Klf4(Zf)/mES-Klf4-ChIP-Seq(GSE11431)/Homer	1	-0.9258	0.7425	0.0176	0.0169
ETS:RUNX(ETS,Runt)/Jurkat-RUNX1-ChIP-Seq(GSE17954)/Homer	1	-0.924	0.7425	0.0047	0.0042
Phox2b(Homeobox)/CLBGA-PHOX2B-ChIP-Seq(GSE90683)/Homer	1	-0.9178	0.7425	0.0414	0.0403
EBNA1(EBV-virus)/Raji-EBNA1-ChIP-Seq(GSE30709)/Homer	1	-0.9161	0.7425	0.0007	0.0005
Pax7(Paired,Homeobox),long/Myoblast-Pax7-ChIP-Seq(GSE25064)/Homer	1	-0.9138	0.7425	0.005	0.0046
Usf2(bHLH)/C2C12-Usf2-ChIP-Seq(GSE36030)/Homer	1	-0.8903	0.7527	0.0248	0.0241
PU.1:IRF8(ETS:IRF)/pDC-Irf8-ChIP-Seq(GSE66899)/Homer	1	-0.8709	0.7642	0.0194	0.0188
Mef2d(MADS)/Retina-Mef2d-ChIP-Seq(GSE61391)/Homer	1	-0.8586	0.7705	0.0273	0.0267
Pax7(Paired,Homeobox)/Myoblast-Pax7-ChIP-Seq(GSE25064)/Homer	1	-0.8574	0.7705	0.0144	0.0139
Max(bHLH)/K562-Max-ChIP-Seq(GSE31477)/Homer	1	-0.8492	0.7713	0.0518	0.0509
Atf2(bZIP)/3T3L1-Atf2-ChIP-Seq(GSE56872)/Homer	1	-0.8474	0.7713	0.0266	0.026
E2F6(E2F)/Hela-E2F6-ChIP-Seq(GSE31477)/Homer	1	-0.8456	0.7713	0.0133	0.0128
MafA(bZIP)/Islet-MafA-ChIP-Seq(GSE30298)/Homer	1	-0.8241	0.7813	0.0587	0.0578
KLF1(Zf)/HUDEP2-KLF1-CutnRun(GSE136251)/Homer	1	-0.8072	0.7915	0.0291	0.0286
Arnt:Ahr(bHLH)/MCF7-Arnt-ChIP-Seq(Lo_et_al.)/Homer	1	-0.7725	0.8161	0.0389	0.0384
Rfx1(HTH)/NPC-H3K4me1-ChIP-Seq(GSE16256)/Homer	1	-0.764	0.8198	0.0126	0.0123
E2F7(E2F)/Hela-E2F7-ChIP-Seq(GSE32673)/Homer	1	-0.7573	0.822	0.0018	0.0016
NFIL3(bZIP)/HepG2-NFIL3-ChIP-Seq(Encode)/Homer	1	-0.7449	0.829	0.1015	0.101
RAR:RXR(NR),DR0/ES-RAR-ChIP-Seq(GSE56893)/Homer	1	-0.7389	0.8307	0.0083	0.0081
RARg(NR)/ES-RARg-ChIP-Seq(GSE30538)/Homer	1	-0.7324	0.8328	0.0018	0.0017
Barx1(Homeobox)/Stomach-Barx1.3xFlag-ChIP-Seq(GSE69483)/Homer	1	-0.7321	0.8328	0.0828	0.0824
CEBP:CEBP(bZIP)/MEF-Chop-ChIP-Seq(GSE35681)/Homer	1	-0.7306	0.8328	0.0209	0.0206
IRF4(IRF)/GM12878-IRF4-ChIP-Seq(GSE32465)/Homer	1	-0.6885	0.86	0.0497	0.0496
Tbr1(T-box)/Cortex-Tbr1-ChIP-Seq(GSE71384)/Homer	1	-0.6809	0.8632	0.1734	0.1734
n-Myc(bHLH)/mES-nMyc-ChIP-Seq(GSE11431)/Homer	1	-0.6807	0.8632	0.0425	0.0424
MyoD(bHLH)/Myotube-MyoD-ChIP-Seq(GSE21614)/Homer	1	-0.6669	0.8687	0.0428	0.0428
ZNF669(Zf)/HEK293-ZNF669.GFP-ChIP-Seq(GSE58341)/Homer	1	-0.6644	0.8687	0.0022	0.0021
JunD(bZIP)/K562-JunD-ChIP-Seq/Homer	1	-0.6613	0.8687	0.0061	0.0061
Myf5(bHLH)/GM-Myf5-ChIP-Seq(GSE24852)/Homer	1	-0.632	0.8892	0.045	0.0452
p53(p53)/mES-cMyc-ChIP-Seq(GSE11431)/Homer	1	-0.6267	0.8906	0.0011	0.001
USF1(bHLH)/GM12878-Usf1-ChIP-Seq(GSE32465)/Homer	1	-0.6255	0.8906	0.0259	0.0261
BHLHA15(bHLH)/NIH3T3-BHLHB8.HA-ChIP-Seq(GSE119782)/Homer	1	-0.6171	0.8925	0.1148	0.1153
Zfp57(Zf)/H1-ZFP57.HA-ChIP-Seq(GSE115387)/Homer	1	-0.6136	0.8925	0.0079	0.008
CREB5(bZIP)/LNCaP-CREB5.V5-ChIP-Seq(GSE137775)/Homer	1	-0.6112	0.8925	0.0453	0.0457
Hoxb4(Homeobox)/ES-Hoxb4-ChIP-Seq(GSE34014)/Homer	1	-0.5953	0.9019	0.0205	0.0207
NF-E2(bZIP)/K562-NFE2-ChIP-Seq(GSE31477)/Homer	1	-0.5951	0.9019	0.0036	0.0036
Zfp281(Zf)/ES-Zfp281-ChIP-Seq(GSE81042)/Homer	1	-0.5811	0.908	0.0047	0.0048
Sp2(Zf)/HEK293-Sp2.eGFP-ChIP-Seq(Encode)/Homer	1	-0.5717	0.9132	0.0507	0.0513
T1ISRE(IRF)/ThioMac-Ifnb-Expression/Homer	1	-0.5487	0.9311	0.0011	0.0011
Tbx6(T-box)/ESC-Tbx6-ChIP-Seq(GSE93524)/Homer	1	-0.5193	0.9554	0.1094	0.1107
Nur77(NR)/K562-NR4A1-ChIP-Seq(GSE31363)/Homer	1	-0.5078	0.9629	0.0169	0.0174
Sp5(Zf)/mES-Sp5.Flag-ChIP-Seq(GSE72989)/Homer	1	-0.5073	0.9629	0.0291	0.0299
TEAD3(TEA)/HepG2-TEAD3-ChIP-Seq(Encode)/Homer	1	-0.5068	0.9629	0.1234	0.1249
Reverb(NR),DR2/RAW-Reverba.biotin-ChIP-Seq(GSE45914)/Homer	1	-0.5053	0.9629	0.0079	0.0082
PSE(SNAPc)/K562-mStart-Seq/Homer	1	-0.503	0.9629	0.0727	0.0739
ZNF768(Zf)/Rajj-ZNF768-ChIP-Seq(GSE111879)/Homer	1	-0.4979	0.9629	0.0029	0.0031
ZFP3(Zf)/HEK293-ZFP3.GFP-ChIP-Seq(GSE58341)/Homer	1	-0.4962	0.9629	0.0004	0.0004
RORa(NR)/Liver-Rora-ChIP-Seq(GSE101115)/Homer	1	-0.491	0.9629	0.0126	0.0131
X-box(HTH)/NPC-H3K4me1-ChIP-Seq(GSE16256)/Homer	1	-0.4849	0.9629	0.0076	0.0079
c-Myc(bHLH)/LNCAP-cMyc-ChIP-Seq(Unpublished)/Homer	1	-0.4828	0.9629	0.0212	0.0219
PBX1(Homeobox)/MCF7-PBX1-ChIP-Seq(GSE28007)/Homer	1	-0.4768	0.9629	0.005	0.0054
DUX(Homeobox)/C2C12-Dux-ChIP-Seq(GSE87279)/Homer	1	-0.4579	0.9698	0.0004	0.0004
ZNF16(Zf)/HEK293-ZNF16.GFP-ChIP-Seq(GSE58341)/Homer	1	-0.4579	0.9698	0.0004	0.0004
RORgt(NR)/EL4-RORgt.Flag-ChIP-Seq(GSE56019)/Homer	1	-0.438	0.9825	0.0101	0.0107
RORgt(NR)/EL4-RORgt.Flag-ChIP-Seq(GSE56019)/Homer	1	-0.438	0.9825	0.0101	0.0107
c-Myc(bHLH)/mES-cMyc-ChIP-Seq(GSE11431)/Homer	1	-0.4349	0.9825	0.0313	0.0325
ZNF317(Zf)/HEK293-ZNF317.GFP-ChIP-Seq(GSE58341)/Homer	1	-0.4239	0.9896	0.0061	0.0066
bHLHE41(bHLH)/proB-Bhlhe41-ChIP-Seq(GSE93764)/Homer	1	-0.4233	0.9896	0.0623	0.064
E2F(E2F)/Hela-CellCycle-Expression/Homer	1	-0.4233	0.9896	0.0004	0.0004
RORg(NR)/Liver-Rorc-ChIP-Seq(GSE101115)/Homer	1	-0.4203	0.9896	0.0079	0.0085
EHF(ETS)/LoVo-EHF-ChIP-Seq(GSE49402)/Homer	1	-0.4048	0.995	0.1148	0.1173
NRF1(NRF)/MCF7-NRF1-ChIP-Seq(Unpublished)/Homer	1	-0.3964	1	0.0007	0.0009
Smad3(MAD)/NPC-Smad3-ChIP-Seq(GSE36673)/Homer	1	-0.3928	1	0.2497	0.2533
Npas4(bHLH)/Neuron-Npas4-ChIP-Seq(GSE127793)/Homer	1	-0.39	1	0.0471	0.0489
NFE2L2(bZIP)/HepG2-NFE2L2-ChIP-Seq(Encode)/Homer	1	-0.3773	1	0.0043	0.0048
ZNF528(Zf)/HEK293-ZNF528.GFP-ChIP-Seq(GSE58341)/Homer	1	-0.3631	1	0.0004	0.0004
PRDM14(Zf)/H1-PRDM14-ChIP-Seq(GSE22767)/Homer	1	-0.3622	1	0.0212	0.0225
PAX3:FKHR-fusion(Paired,Homeobox)/Rh4-PAX3:FKHR-ChIP-Seq(GSE19063)/Homer	1	-0.3618	1	0.0234	0.0248
PRDM10(Zf)/HEK293-PRDM10.eGFP-ChIP-Seq(Encode)/Homer	1	-0.351	1	0.0439	0.0459
Cux2(Homeobox)/Liver-Cux2-ChIP-Seq(GSE35985)/Homer	1	-0.3419	1	0.0605	0.0629
IRF8(IRF)/BMDM-IRF8-ChIP-Seq(GSE77884)/Homer	1	-0.3193	1	0.0313	0.0332
Brn2(POU,Homeobox)/NPC-Brn2-ChIP-Seq(GSE35496)/Homer	1	-0.3074	1	0.014	0.0154
Egr1(Zf)/K562-Egr1-ChIP-Seq(GSE32465)/Homer	1	-0.3003	1	0.0237	0.0256
p73(p53)/Trachea-p73-ChIP-Seq(PRJNA310161)/Homer	1	-0.294	1	0.0025	0.0031
HINFP(Zf)/K562-HINFP.eGFP-ChIP-Seq(Encode)/Homer	1	-0.2852	1	0.0029	0.0035
Fli1(ETS)/CD8-FLI-ChIP-Seq(GSE20898)/Homer	1	-0.2847	1	0.073	0.0763
CRE(bZIP)/Promoter/Homer	1	-0.2671	1	0.0086	0.0099
PAX6(Paired,Homeobox)/Forebrain-Pax6-ChIP-Seq(GSE66961)/Homer	1	-0.2659	1	0.0058	0.0067
TCF4(bHLH)/SHSY5Y-TCF4-ChIP-Seq(GSE96915)/Homer	1	-0.2601	1	0.1256	0.1302
ZNF692(Zf)/HEK293-ZNF692.GFP-ChIP-Seq(GSE58341)/Homer	1	-0.2547	1	0.0032	0.004
PAX5(Paired,Homeobox),condensed/GM12878-PAX5-ChIP-Seq(GSE32465)/Homer	1	-0.2543	1	0.005	0.006
Otx2(Homeobox)/EpiLC-Otx2-ChIP-Seq(GSE56098)/Homer	1	-0.2531	1	0.0993	0.1036
Atf7(bZIP)/3T3L1-Atf7-ChIP-Seq(GSE56872)/Homer	1	-0.2496	1	0.0392	0.042
p53(p53)/Saos-p53-ChIP-Seq(GSE15780)/Homer	1	-0.2462	1	0.0068	0.008
p53(p53)/Saos-p53-ChIP-Seq/Homer	1	-0.2462	1	0.0068	0.008
Ascl2(bHLH)/ESC-Ascl2-ChIP-Seq(GSE97712)/Homer	1	-0.2454	1	0.0738	0.0776
GATA:SCL(Zf,bHLH)/Ter119-SCL-ChIP-Seq(GSE18720)/Homer	1	-0.2315	1	0.0086	0.01
TEAD(TEA)/Fibroblast-PU.1-ChIP-Seq(Unpublished)/Homer	1	-0.2313	1	0.073	0.077
NFkB-p65-Rel(RHD)/ThioMac-LPS-Expression(GSE23622)/Homer	1	-0.2229	1	0.0025	0.0033
NFkB-p50,p52(RHD)/Monocyte-p50-ChIP-Chip(Schreiber_et_al.)/Homer	1	-0.2179	1	0.0022	0.0029
Pit1+1bp(Homeobox)/GCrat-Pit1-ChIP-Seq(GSE58009)/Homer	1	-0.2124	1	0.0597	0.0636
NRF(NRF)/Promoter/Homer	1	-0.2095	1	0.0032	0.0041
TFE3(bHLH)/MEF-TFE3-ChIP-Seq(GSE75757)/Homer	1	-0.2056	1	0.0036	0.0046
HEB(bHLH)/mES-Heb-ChIP-Seq(GSE53233)/Homer	1	-0.2032	1	0.1357	0.1414
FXR(NR),IR1/Liver-FXR-ChIP-Seq(Chong_et_al.)/Homer	1	-0.1979	1	0.0205	0.0229
Tgif2(Homeobox)/mES-Tgif2-ChIP-Seq(GSE55404)/Homer	1	-0.1967	1	0.3584	0.3666
ZNF165(Zf)/WHIM12-ZNF165-ChIP-Seq(GSE65937)/Homer	1	-0.1862	1	0.004	0.0051
NPAS2(bHLH)/Liver-NPAS2-ChIP-Seq(GSE39860)/Homer	1	-0.1819	1	0.0982	0.1037
CLOCK(bHLH)/Liver-Clock-ChIP-Seq(GSE39860)/Homer	1	-0.168	1	0.0374	0.0411
WT1(Zf)/Kidney-WT1-ChIP-Seq(GSE90016)/Homer	1	-0.1566	1	0.0194	0.0222
HOXA2(Homeobox)/mES-Hoxa2-ChIP-Seq(Donaldson_et_al.)/Homer	1	-0.1544	1	0.0083	0.0101
Nrf2(bZIP)/Lymphoblast-Nrf2-ChIP-Seq(GSE37589)/Homer	1	-0.145	1	0.0022	0.0031
ZNF143|STAF(Zf)/CUTLL-ZNF143-ChIP-Seq(GSE29600)/Homer	1	-0.1437	1	0.0144	0.0169
RFX(HTH)/K562-RFX3-ChIP-Seq(SRA012198)/Homer	1	-0.1427	1	0.0025	0.0036
COUP-TFII(NR)/Artia-Nr2f2-ChIP-Seq(GSE46497)/Homer	1	-0.1423	1	0.1173	0.1241
Elk1(ETS)/Hela-Elk1-ChIP-Seq(GSE31477)/Homer	1	-0.142	1	0.0216	0.0247
KLF3(Zf)/MEF-Klf3-ChIP-Seq(GSE44748)/Homer	1	-0.1384	1	0.014	0.0166
GFY-Staf(?,Zf)/Promoter/Homer	1	-0.1323	1	0.0011	0.0018
Rfx2(HTH)/LoVo-RFX2-ChIP-Seq(GSE49402)/Homer	1	-0.1281	1	0.0032	0.0045
NPAS(bHLH)/Liver-NPAS-ChIP-Seq(GSE39860)/Homer	1	-0.1239	1	0.1576	0.1658
TEAD1(TEAD)/HepG2-TEAD1-ChIP-Seq(Encode)/Homer	1	-0.1217	1	0.0939	0.1006
Mouse_Recombination_Hotspot(Zf)/Testis-DMC1-ChIP-Seq(GSE24438)/Homer	1	-0.113	1	0.0058	0.0076
Klf9(Zf)/GBM-Klf9-ChIP-Seq(GSE62211)/Homer	1	-0.1119	1	0.0079	0.0101
c-Jun-CRE(bZIP)/K562-cJun-ChIP-Seq(GSE31477)/Homer	1	-0.1082	1	0.0245	0.0282
ZNF416(Zf)/HEK293-ZNF416.GFP-ChIP-Seq(GSE58341)/Homer	1	-0.1063	1	0.1011	0.1084
IRF1(IRF)/PBMC-IRF1-ChIP-Seq(GSE43036)/Homer	1	-0.08958	1	0.0119	0.0148
ZEB1(Zf)/PDAC-ZEB1-ChIP-Seq(GSE64557)/Homer	1	-0.08883	1	0.1454	0.1546
PRDM9(Zf)/Testis-DMC1-ChIP-Seq(GSE35498)/Homer	1	-0.08879	1	0.0277	0.0321
CTCF-SatelliteElement(Zf?)/CD4+-CTCF-ChIP-Seq(Barski_et_al.)/Homer	1	-0.0853	1	0.0004	0.0009
Atf1(bZIP)/K562-ATF1-ChIP-Seq(GSE31477)/Homer	1	-0.08234	1	0.0601	0.0666
ZBTB18(Zf)/HEK293-ZBTB18.GFP-ChIP-Seq(GSE58341)/Homer	1	-0.08167	1	0.0338	0.0388
ZNF382(Zf)/HEK293-ZNF382.GFP-ChIP-Seq(GSE58341)/Homer	1	-0.08111	1	0.0014	0.0025
E2A(bHLH)/proBcell-E2A-ChIP-Seq(GSE21978)/Homer	1	-0.07791	1	0.099	0.1072
Twist2(bHLH)/Myoblast-Twist2.Ty1-ChIP-Seq(GSE127998)/Homer	1	-0.07649	1	0.1439	0.1536
PRDM1(Zf)/Hela-PRDM1-ChIP-Seq(GSE31477)/Homer	1	-0.07331	1	0.0554	0.0619
PU.1-IRF(ETS:IRF)/Bcell-PU.1-ChIP-Seq(GSE21512)/Homer	1	-0.06975	1	0.1234	0.1328
Brachyury(T-box)/Mesoendoderm-Brachyury-ChIP-exo(GSE54963)/Homer	1	-0.0601	1	0.0248	0.0296
Tgif1(Homeobox)/mES-Tgif1-ChIP-Seq(GSE55404)/Homer	1	-0.05953	1	0.3404	0.3545
HOXA1(Homeobox)/mES-Hoxa1-ChIP-Seq(SRP084292)/Homer	1	-0.05592	1	0.0255	0.0305
Chop(bZIP)/MEF-Chop-ChIP-Seq(GSE35681)/Homer	1	-0.05565	1	0.023	0.0278
Six2(Homeobox)/NephronProgenitor-Six2-ChIP-Seq(GSE39837)/Homer	1	-0.05459	1	0.1076	0.1172
THRa(NR)/C17.2-THRa-ChIP-Seq(GSE38347)/Homer	1	-0.05327	1	0.0252	0.0302
PRDM15(Zf)/ESC-Prdm15-ChIP-Seq(GSE73694)/Homer	1	-0.04058	1	0.0745	0.0834
Meis1(Homeobox)/MastCells-Meis1-ChIP-Seq(GSE48085)/Homer	1	-0.04046	1	0.1357	0.1472
THRb(NR)/HepG2-THRb.Flag-ChIP-Seq(Encode)/Homer	1	-0.03785	1	0.0273	0.0331
Elk4(ETS)/Hela-Elk4-ChIP-Seq(GSE31477)/Homer	1	-0.03726	1	0.0212	0.0264
YY1(Zf)/Promoter/Homer	1	-0.03598	1	0.0014	0.003
Zfp809(Zf)/ES-Zfp809-ChIP-Seq(GSE70799)/Homer	1	-0.03344	1	0.0043	0.0069
NFAT(RHD)/Jurkat-NFATC1-ChIP-Seq(Jolma_et_al.)/Homer	1	-0.02932	1	0.0954	0.1061
Mef2b(MADS)/HEK293-Mef2b.V5-ChIP-Seq(GSE67450)/Homer	1	-0.02835	1	0.1173	0.1292
EAR2(NR)/K562-NR2F6-ChIP-Seq(Encode)/Homer	1	-0.02721	1	0.0853	0.0957
ZNF652/HepG2-ZNF652.Flag-ChIP-Seq(Encode)/Homer	1	-0.02541	1	0.0263	0.0325
Duxbl(Homeobox)/NIH3T3-Duxbl.HA-ChIP-Seq(GSE119782)/Homer	1	-0.02486	1	0.0072	0.0107
ZNF41(Zf)/HEK293-ZNF41.GFP-ChIP-Seq(GSE58341)/Homer	1	-0.02454	1	0.0011	0.0026
Ptf1a(bHLH)/Panc1-Ptf1a-ChIP-Seq(GSE47459)/Homer	1	-0.02439	1	0.2022	0.2174
GFY(?)/Promoter/Homer	1	-0.02378	1	0.0018	0.0037
Atf4(bZIP)/MEF-Atf4-ChIP-Seq(GSE35681)/Homer	1	-0.02316	1	0.0299	0.0367
COUP-TFII(NR)/K562-NR2F1-ChIP-Seq(Encode)/Homer	1	-0.02308	1	0.095	0.1064
OCT:OCT-short(POU,Homeobox)/NPC-OCT6-ChIP-Seq(GSE43916)/Homer	1	-0.02108	1	0.108	0.1202
EWS:ERG-fusion(ETS)/CADO_ES1-EWS:ERG-ChIP-Seq(SRA014231)/Homer	1	-0.01957	1	0.0648	0.0747
EWS:FLI1-fusion(ETS)/SK_N_MC-EWS:FLI1-ChIP-Seq(SRA014231)/Homer	1	-0.01851	1	0.0349	0.0425
Nkx2.5(Homeobox)/HL1-Nkx2.5.biotin-ChIP-Seq(GSE21529)/Homer	1	-0.01814	1	0.2217	0.2383
Bapx1(Homeobox)/VertebralCol-Bapx1-ChIP-Seq(GSE36672)/Homer	1	-0.01766	1	0.2433	0.2605
NFkB-p65(RHD)/GM12787-p65-ChIP-Seq(GSE19485)/Homer	1	-0.01622	1	0.0237	0.0303
NFAT:AP1(RHD,bZIP)/Jurkat-NFATC1-ChIP-Seq(Jolma_et_al.)/Homer	1	-0.01547	1	0.0137	0.0189
GLI3(Zf)/Limb-GLI3-ChIP-Chip(GSE11077)/Homer	1	-0.01315	1	0.0018	0.0041
KLF14(Zf)/HEK293-KLF14.GFP-ChIP-Seq(GSE58341)/Homer	1	-0.01066	1	0.0572	0.0678
CRX(Homeobox)/Retina-Crx-ChIP-Seq(GSE20012)/Homer	1	-0.01058	1	0.2965	0.3166
Sp1(Zf)/Promoter/Homer	1	-0.01021	1	0.0014	0.0036
IRF2(IRF)/Erythroblas-IRF2-ChIP-Seq(GSE36985)/Homer	1	-0.009988	1	0.0072	0.0114
ZEB2(Zf)/SNU398-ZEB2-ChIP-Seq(GSE103048)/Homer	1	-0.009464	1	0.0644	0.0758
Gfi1b(Zf)/HPC7-Gfi1b-ChIP-Seq(GSE22178)/Homer	1	-0.008702	1	0.0659	0.0775
DUX4(Homeobox)/Myoblasts-DUX4.V5-ChIP-Seq(GSE75791)/Homer	1	-0.007672	1	0.0032	0.0064
MNT(bHLH)/HepG2-MNT-ChIP-Seq(Encode)/Homer	1	-0.007555	1	0.0943	0.1082
IRF3(IRF)/BMDM-Irf3-ChIP-Seq(GSE67343)/Homer	1	-0.006275	1	0.0299	0.0385
Pitx1:Ebox(Homeobox,bHLH)/Hindlimb-Pitx1-ChIP-Seq(GSE41591)/Homer	1	-0.004852	1	0.0216	0.0294
E2A(bHLH),near_PU.1/Bcell-PU.1-ChIP-Seq(GSE21512)/Homer	1	-0.004488	1	0.095	0.1101
ISRE(IRF)/ThioMac-LPS-Expression(GSE23622)/Homer	1	-0.004165	1	0.0036	0.0073
BMAL1(bHLH)/Liver-Bmal1-ChIP-Seq(GSE39860)/Homer	1	-0.003759	1	0.1637	0.1829
CEBP(bZIP)/ThioMac-CEBPb-ChIP-Seq(GSE21512)/Homer	1	-0.003601	1	0.0882	0.1032
Nkx2.1(Homeobox)/LungAC-Nkx2.1-ChIP-Seq(GSE43252)/Homer	1	-0.002814	1	0.2792	0.303
Tbet(T-box)/CD8-Tbet-ChIP-Seq(GSE33802)/Homer	1	-0.002445	1	0.1151	0.1328
Srebp2(bHLH)/HepG2-Srebp2-ChIP-Seq(GSE31477)/Homer	1	-0.002043	1	0.0072	0.0127
MafF(bZIP)/HepG2-MafF-ChIP-Seq(GSE31477)/Homer	1	-0.001905	1	0.0302	0.0404
Egr2(Zf)/Thymocytes-Egr2-ChIP-Seq(GSE34254)/Homer	1	-0.001513	1	0.0014	0.0045
Eomes(T-box)/H9-Eomes-ChIP-Seq(GSE26097)/Homer	1	-0.001474	1	0.2454	0.2701
Gli2(Zf)/GM2-Gli2-ChIP-Chip(GSE112702)/Homer	1	-0.00118	1	0.0054	0.0106
Tbx5(T-box)/HL1-Tbx5.biotin-ChIP-Seq(GSE21529)/Homer	1	-0.000979	1	0.2961	0.3233
CUX1(Homeobox)/K562-CUX1-ChIP-Seq(GSE92882)/Homer	1	-0.000946	1	0.0864	0.1037
Slug(Zf)/Mesoderm-Snai2-ChIP-Seq(GSE61475)/Homer	1	-0.000898	1	0.0284	0.0392
Tbx21(T-box)/GM12878-TBX21-ChIP-Seq(Encode)/Homer	1	-0.000799	1	0.1022	0.1211
Srebp1a(bHLH)/HepG2-Srebp1a-ChIP-Seq(GSE31477)/Homer	1	-0.000662	1	0.0104	0.0177
SCRT1(Zf)/HEK293-SCRT1.eGFP-ChIP-Seq(Encode)/Homer	1	-0.000635	1	0.0216	0.0316
RUNX-AML(Runt)/CD4+-PolII-ChIP-Seq(Barski_et_al.)/Homer	1	-0.000559	1	0.0543	0.0694
Mef2c(MADS)/GM12878-Mef2c-ChIP-Seq(GSE32465)/Homer	1	-0.000535	1	0.063	0.079
Nkx2.2(Homeobox)/NPC-Nkx2.2-ChIP-Seq(GSE61673)/Homer	1	-0.000396	1	0.1706	0.1952
IRF:BATF(IRF:bZIP)/pDC-Irf8-ChIP-Seq(GSE66899)/Homer	1	-0.000352	1	0.0086	0.0158
Zac1(Zf)/Neuro2A-Plagl1-ChIP-Seq(GSE75942)/Homer	1	-0.000243	1	0.1393	0.1631
Mef2a(MADS)/HL1-Mef2a.biotin-ChIP-Seq(GSE21529)/Homer	1	-0.000181	1	0.0515	0.0676
CEBP:AP1(bZIP)/ThioMac-CEBPb-ChIP-Seq(GSE21512)/Homer	1	-0.000142	1	0.0813	0.1013
bZIP:IRF(bZIP,IRF)/Th17-BatF-ChIP-Seq(GSE39756)/Homer	1	-6.8e-05	1	0.0435	0.0598
RUNX(Runt)/HPC7-Runx1-ChIP-Seq(GSE22178)/Homer	1	-5.8e-05	1	0.0482	0.0654
RUNX1(Runt)/Jurkat-RUNX1-ChIP-Seq(GSE29180)/Homer	1	-2.1e-05	1	0.0792	0.1017
KLF10(Zf)/HEK293-KLF10.GFP-ChIP-Seq(GSE58341)/Homer	1	-7e-06	1	0.0335	0.0503
GSC(Homeobox)/FrogEmbryos-GSC-ChIP-Seq(DRA000576)/Homer	1	-6e-06	1	0.158	0.1897
OCT:OCT(POU,Homeobox)/NPC-OCT6-ChIP-Seq(GSE43916)/Homer	1	-5e-06	1	0.0252	0.0405
Snail1(Zf)/LS174T-SNAIL1.HA-ChIP-Seq(GSE127183)/Homer	1	-3e-06	1	0.0507	0.0717
RUNX2(Runt)/PCa-RUNX2-ChIP-Seq(GSE33889)/Homer	1	-2e-06	1	0.063	0.0864
GLIS3(Zf)/Thyroid-Glis3.GFP-ChIP-Seq(GSE103297)/Homer	1	-2e-06	1	0.0651	0.0889
LXRE(NR),DR4/RAW-LXRb.biotin-ChIP-Seq(GSE21512)/Homer	1	-1e-06	1	0.0022	0.0094
CHR(?)/Hela-CellCycle-Expression/Homer	1	0	1	0.0605	0.0893
Pitx1(Homeobox)/Chicken-Pitx1-ChIP-Seq(GSE38910)/Homer	1	0	1	0.4667	0.5335
LRF(Zf)/Erythroblasts-ZBTB7A-ChIP-Seq(GSE74977)/Homer	1	0	1	0.032	0.0624
RAR:RXR(NR),DR5/ES-RAR-ChIP-Seq(GSE56893)/Homer	1	0	1	0	0.0009
Ronin(THAP)/ES-Thap11-ChIP-Seq(GSE51522)/Homer	1	0	1	0	0.0005
ZBTB33(Zf)/GM12878-ZBTB33-ChIP-Seq(GSE32465)/Homer	1	0	1	0	0.0005

## Sheet: Sheet3
VCaP, AR, A485-UN
Total Target Sequences = 9471, Total Background Sequences = 39112
Motif Name	P-value	Log P-value	q-value (Benjamini)	% of Target Sequences with Motif	% of Background Sequences with Motif
GRE(NR),IR3/RAW264.7-GRE-ChIP-Seq(Unpublished)/Homer	1e-1350	-3110	0	0.2136	0.0205
ARE(NR)/LNCAP-AR-ChIP-Seq(GSE27824)/Homer	1e-1308	-3012	0	0.2035	0.0189
PR(NR)/T47D-PR-ChIP-Seq(GSE31130)/Homer	1e-1241	-2860	0	0.5875	0.2261
GRE(NR),IR3/A549-GR-ChIP-Seq(GSE32465)/Homer	1e-1149	-2646	0	0.151	0.01
FOXM1(Forkhead)/MCF7-FOXM1-ChIP-Seq(GSE72977)/Homer	1e-1077	-2480	0	0.4954	0.1778
FOXA1(Forkhead)/LNCAP-FOXA1-ChIP-Seq(GSE27824)/Homer	1e-1069	-2462	0	0.5435	0.2135
PGR(NR)/EndoStromal-PGR-ChIP-Seq(GSE69539)/Homer	1e-1041	-2398	0	0.2134	0.0302
FOXA1(Forkhead)/MCF7-FOXA1-ChIP-Seq(GSE26831)/Homer	1e-1029	-2371	0	0.4904	0.1796
Fox:Ebox(Forkhead,bHLH)/Panc1-Foxa2-ChIP-Seq(GSE47459)/Homer	1e-884	-2036	0	0.3846	0.1255
Foxa2(Forkhead)/Liver-Foxa2-ChIP-Seq(GSE25694)/Homer	1e-847	-1952	0	0.3771	0.1246
Foxa3(Forkhead)/Liver-Foxa3-ChIP-Seq(GSE77670)/Homer	1e-654	-1507	0	0.2159	0.052
FOXA1:AR(Forkhead,NR)/LNCAP-AR-ChIP-Seq(GSE27824)/Homer	1e-537	-1239	0	0.1107	0.015
FoxL2(Forkhead)/Ovary-FoxL2-ChIP-Seq(GSE60858)/Homer	1e-440	-1014	0	0.337	0.151
AR-halfsite(NR)/LNCaP-AR-ChIP-Seq(GSE27824)/Homer	1e-413	-952.9	0	0.57	0.3502
Foxf1(Forkhead)/Lung-Foxf1-ChIP-Seq(GSE77951)/Homer	1e-408	-941.5	0	0.3566	0.1711
FOXK1(Forkhead)/HEK293-FOXK1-ChIP-Seq(GSE51673)/Homer	1e-390	-898.7	0	0.351	0.1704
Foxo3(Forkhead)/U2OS-Foxo3-ChIP-Seq(E-MTAB-2701)/Homer	1e-345	-794.7	0	0.2776	0.1247
FoxD3(forkhead)/ZebrafishEmbryo-Foxd3.biotin-ChIP-seq(GSE106676)/Homer	1e-324	-747.4	0	0.2953	0.1412
HOXB13(Homeobox)/ProstateTumor-HOXB13-ChIP-Seq(GSE56288)/Homer	1e-300	-691	0	0.3271	0.1703
FOXP1(Forkhead)/H9-FOXP1-ChIP-Seq(GSE31006)/Homer	1e-297	-684.3	0	0.1825	0.0687
FOXK2(Forkhead)/U2OS-FOXK2-ChIP-Seq(E-MTAB-2204)/Homer	1e-273	-630.5	0	0.2078	0.0886
Hoxd13(Homeobox)/ChickenMSG-Hoxd13.Flag-ChIP-Seq(GSE86088)/Homer	1e-248	-573	0	0.4255	0.2648
Hoxa13(Homeobox)/ChickenMSG-Hoxa13.Flag-ChIP-Seq(GSE86088)/Homer	1e-205	-472.1	0	0.5622	0.406
Hoxa11(Homeobox)/ChickenMSG-Hoxa11.Flag-ChIP-Seq(GSE86088)/Homer	1e-179	-412.6	0	0.5216	0.3768
Unknown(Homeobox)/Limb-p300-ChIP-Seq/Homer	1e-177	-408.9	0	0.2011	0.1024
Foxo1(Forkhead)/RAW-Foxo1-ChIP-Seq(Fan_et_al.)/Homer	1e-174	-402	0	0.3585	0.23
CDX4(Homeobox)/ZebrafishEmbryos-Cdx4.Myc-ChIP-Seq(GSE48254)/Homer	1e-167	-385.4	0	0.2614	0.1514
Hoxd11(Homeobox)/ChickenMSG-Hoxd11.Flag-ChIP-Seq(GSE86088)/Homer	1e-162	-374.7	0	0.5016	0.3643
Cdx2(Homeobox)/mES-Cdx2-ChIP-Seq(GSE14586)/Homer	1e-143	-329.5	0	0.226	0.1302
NF1(CTF)/LNCAP-NF1-ChIP-Seq(Unpublished)/Homer	1e-137	-317	0	0.0679	0.0214
NF1-halfsite(CTF)/LNCaP-NF1-ChIP-Seq(Unpublished)/Homer	1e-134	-308.7	0	0.2308	0.1366
NF1:FOXA1(CTF,Forkhead)/LNCAP-FOXA1-ChIP-Seq(GSE27824)/Homer	1e-131	-302.6	0	0.033	0.0056
Hoxd10(Homeobox)/ChickenMSG-Hoxd10.Flag-ChIP-Seq(GSE86088)/Homer	1e-101	-233.3	0	0.2474	0.1614
Hoxa9(Homeobox)/ChickenMSG-Hoxa9.Flag-ChIP-Seq(GSE86088)/Homer	1e-82	-189.2	0	0.4851	0.3876
Tlx?(NR)/NPC-H3K4me1-ChIP-Seq(GSE16256)/Homer	1e-69	-160.7	0	0.0533	0.0219
ETV1(ETS)/GIST48-ETV1-ChIP-Seq(GSE22441)/Homer	1e-66	-153.6	0	0.1542	0.0975
ERG(ETS)/VCaP-ERG-ChIP-Seq(GSE14097)/Homer	1e-63	-146.7	0	0.1892	0.1277
ETV4(ETS)/HepG2-ETV4-ChIP-Seq(ENCODE)/Homer	1e-59	-137.3	0	0.1101	0.0649
GABPA(ETS)/Jurkat-GABPa-ChIP-Seq(GSE17954)/Homer	1e-56	-129.3	0	0.1002	0.0583
Etv2(ETS)/ES-ER71-ChIP-Seq(GSE59402)/Homer	1e-53	-124.3	0	0.1153	0.0709
ETS1(ETS)/Jurkat-ETS1-ChIP-Seq(GSE17954)/Homer	1e-53	-122.3	0	0.1206	0.0754
Fli1(ETS)/CD8-FLI-ChIP-Seq(GSE20898)/Homer	1e-49	-114.3	0	0.1176	0.0744
Ets1-distal(ETS)/CD4+-PolII-ChIP-Seq(Barski_et_al.)/Homer	1e-44	-101.5	0	0.0505	0.025
ZNF341(Zf)/EBV-ZNF341-ChIP-Seq(GSE113194)/Homer	1e-42	-98.31	0	0.0664	0.0368
ELF3(ETS)/PDAC-ELF3-ChIP-Seq(GSE64557)/Homer	1e-40	-92.34	0	0.1029	0.0663
Elk1(ETS)/Hela-Elk1-ChIP-Seq(GSE31477)/Homer	1e-39	-90.43	0	0.0479	0.0243
EHF(ETS)/LoVo-EHF-ChIP-Seq(GSE49402)/Homer	1e-37	-86.69	0	0.1595	0.1151
Gata2(Zf)/K562-GATA2-ChIP-Seq(GSE18829)/Homer	1e-36	-83.96	0	0.1172	0.0796
Gata4(Zf)/Heart-Gata4-ChIP-Seq(GSE35151)/Homer	1e-36	-83.69	0	0.1748	0.1292
SPDEF(ETS)/VCaP-SPDEF-ChIP-Seq(SRA014231)/Homer	1e-36	-83.31	0	0.1213	0.0832
Gata1(Zf)/K562-GATA1-ChIP-Seq(GSE18829)/Homer	1e-35	-82.81	0	0.1039	0.0688
Gata6(Zf)/HUG1N-GATA6-ChIP-Seq(GSE51936)/Homer	1e-35	-82.51	0	0.1677	0.1232
Elf4(ETS)/BMDM-Elf4-ChIP-Seq(GSE88699)/Homer	1e-33	-78.27	0	0.1092	0.0741
ZNF189(Zf)/HEK293-ZNF189.GFP-ChIP-Seq(GSE58341)/Homer	1e-32	-75.28	0	0.0967	0.0644
ELF1(ETS)/Jurkat-ELF1-ChIP-Seq(SRA014231)/Homer	1e-32	-74.97	0	0.0423	0.022
GATA3(Zf)/iTreg-Gata3-ChIP-Seq(GSE20898)/Homer	1e-32	-74.77	0	0.2649	0.2132
EWS:FLI1-fusion(ETS)/SK_N_MC-EWS:FLI1-ChIP-Seq(SRA014231)/Homer	1e-31	-72.46	0	0.07	0.0433
Elk4(ETS)/Hela-Elk4-ChIP-Seq(GSE31477)/Homer	1e-31	-72.02	0	0.0459	0.025
ETS(ETS)/Promoter/Homer	1e-27	-63.49	0	0.0315	0.0156
Sox2(HMG)/mES-Sox2-ChIP-Seq(GSE11431)/Homer	1e-27	-62.6	0	0.1416	0.1056
ELF5(ETS)/T47D-ELF5-ChIP-Seq(GSE30407)/Homer	1e-26	-60.18	0	0.0923	0.0638
Sox15(HMG)/CPA-Sox15-ChIP-Seq(GSE62909)/Homer	1e-26	-59.98	0	0.1774	0.1382
TRPS1(Zf)/MCF7-TRPS1-ChIP-Seq(GSE107013)/Homer	1e-24	-57.3	0	0.3422	0.2928
EWS:ERG-fusion(ETS)/CADO_ES1-EWS:ERG-ChIP-Seq(SRA014231)/Homer	1e-24	-55.28	0	0.1057	0.0763
Sox10(HMG)/SciaticNerve-Sox3-ChIP-Seq(GSE35132)/Homer	1e-23	-55.15	0	0.2421	0.1992
Sox4(HMG)/proB-Sox4-ChIP-Seq(GSE50066)/Homer	1e-23	-54.67	0	0.1262	0.0943
HIC1(Zf)/Treg-ZBTB29-ChIP-Seq(GSE99889)/Homer	1e-22	-52.19	0	0.1741	0.1378
Hoxd12(Homeobox)/ChickenMSG-Hoxd12.Flag-ChIP-Seq(GSE86088)/Homer	1e-21	-49.51	0	0.3519	0.3057
GATA(Zf),IR4/iTreg-Gata3-ChIP-Seq(GSE20898)/Homer	1e-21	-48.77	0	0.0194	0.0088
THRb(NR)/Liver-NR1A2-ChIP-Seq(GSE52613)/Homer	1e-20	-47.07	0	0.3899	0.3437
Hoxc9(Homeobox)/Ainv15-Hoxc9-ChIP-Seq(GSE21812)/Homer	1e-19	-45.18	0	0.0981	0.0724
Sox6(HMG)/Myotubes-Sox6-ChIP-Seq(GSE32627)/Homer	1e-18	-42.71	0	0.2578	0.2192
Sox3(HMG)/NPC-Sox3-ChIP-Seq(GSE33059)/Homer	1e-17	-41.2	0	0.2672	0.2288
Stat3(Stat)/mES-Stat3-ChIP-Seq(GSE11431)/Homer	1e-17	-40.58	0	0.052	0.0346
Olig2(bHLH)/Neuron-Olig2-ChIP-Seq(GSE30882)/Homer	1e-17	-40.58	0	0.2218	0.1863
Sox21(HMG)/ESC-SOX21-ChIP-Seq(GSE110505)/Homer	1e-15	-36	0	0.2579	0.2226
PU.1(ETS)/ThioMac-PU.1-ChIP-Seq(GSE21512)/Homer	1e-15	-35.66	0	0.0535	0.0368
TATA-Box(TBP)/Promoter/Homer	1e-15	-35.4	0	0.1955	0.1641
STAT4(Stat)/CD4-Stat4-ChIP-Seq(GSE22104)/Homer	1e-14	-34.07	0	0.1304	0.1047
GRHL2(CP2)/HBE-GRHL2-ChIP-Seq(GSE46194)/Homer	1e-14	-33.75	0	0.0556	0.039
Stat3+il21(Stat)/CD4-Stat3-ChIP-Seq(GSE19198)/Homer	1e-14	-32.76	0	0.0782	0.0587
ERE(NR),IR3/MCF7-ERa-ChIP-Seq(Unpublished)/Homer	1e-14	-32.38	0	0.0243	0.014
Zic(Zf)/Cerebellum-ZIC1.2-ChIP-Seq(GSE60731)/Homer	1e-12	-29.21	0	0.0656	0.0487
Sox17(HMG)/Endoderm-Sox17-ChIP-Seq(GSE61475)/Homer	1e-12	-29.18	0	0.1143	0.0921
ERRg(NR)/Kidney-ESRRG-ChIP-Seq(GSE104905)/Homer	1e-12	-27.69	0	0.0728	0.0555
Sox9(HMG)/Limb-SOX9-ChIP-Seq(GSE73225)/Homer	1e-11	-27.43	0	0.1102	0.089
Nkx3.1(Homeobox)/LNCaP-Nkx3.1-ChIP-Seq(GSE28264)/Homer	1e-11	-25.62	0	0.3069	0.2755
HNF4a(NR),DR1/HepG2-HNF4a-ChIP-Seq(GSE25021)/Homer	1e-11	-25.57	0	0.0456	0.0326
Foxh1(Forkhead)/hESC-FOXH1-ChIP-Seq(GSE29422)/Homer	1e-10	-23.8	0	0.105	0.0858
ZNF675(Zf)/HEK293-ZNF675.GFP-ChIP-Seq(GSE58341)/Homer	1e-10	-23.17	0	0.0209	0.0128
Hnf6b(Homeobox)/LNCaP-Hnf6b-ChIP-Seq(GSE106305)/Homer	1e-09	-22.86	0	0.1579	0.1351
Bcl6(Zf)/Liver-Bcl6-ChIP-Seq(GSE31578)/Homer	1e-09	-22.61	0	0.1463	0.1244
Nr5a2(NR)/Pancreas-LRH1-ChIP-Seq(GSE34295)/Homer	1e-09	-22.43	0	0.0598	0.0457
Nr5a2(NR)/mES-Nr5a2-ChIP-Seq(GSE19019)/Homer	1e-09	-22.41	0	0.0421	0.0304
Esrrb(NR)/mES-Esrrb-ChIP-Seq(GSE11431)/Homer	1e-09	-21.42	0	0.0591	0.0454
Tcf12(bHLH)/GM12878-Tcf12-ChIP-Seq(GSE32465)/Homer	1e-08	-19.64	0	0.0677	0.0536
Hnf1(Homeobox)/Liver-Foxa2-Chip-Seq(GSE25694)/Homer	1e-08	-19.6	0	0.0362	0.0261
HNF1b(Homeobox)/PDAC-HNF1B-ChIP-Seq(GSE64557)/Homer	1e-07	-18.08	0	0.038	0.0281
SF1(NR)/H295R-Nr5a1-ChIP-Seq(GSE44220)/Homer	1e-07	-17.31	0	0.0394	0.0295
Ap4(bHLH)/AML-Tfap4-ChIP-Seq(GSE45738)/Homer	1e-07	-17.14	0	0.0946	0.0792
NeuroG2(bHLH)/Fibroblast-NeuroG2-ChIP-Seq(GSE75910)/Homer	1e-07	-16.31	0	0.1479	0.1295
Oct11(POU,Homeobox)/NCIH1048-POU2F3-ChIP-seq(GSE115123)/Homer	1e-07	-16.29	0	0.0632	0.051
EBF1(EBF)/Near-E2A-ChIP-Seq(GSE21512)/Homer	1e-07	-16.22	0	0.0541	0.0428
GATA3(Zf),DR8/iTreg-Gata3-ChIP-Seq(GSE20898)/Homer	1e-06	-15.83	0	0.0119	0.007
AP-2gamma(AP2)/MCF7-TFAP2C-ChIP-Seq(GSE21234)/Homer	1e-06	-15.34	0	0.0507	0.0401
Tcf3(HMG)/mES-Tcf3-ChIP-Seq(GSE11724)/Homer	1e-06	-15.13	0	0.034	0.0254
SCL(bHLH)/HPC7-Scl-ChIP-Seq(GSE13511)/Homer	1e-06	-15.03	0	0.3967	0.3718
p73(p53)/Trachea-p73-ChIP-Seq(PRJNA310161)/Homer	1e-06	-14.52	0	0.006	0.0029
En1(Homeobox)/SUM149-EN1-ChIP-Seq(GSE120957)/Homer	1e-06	-14.24	0	0.2998	0.2774
p63(p53)/Keratinocyte-p63-ChIP-Seq(GSE17611)/Homer	1e-05	-13.71	0	0.0335	0.0254
NeuroD1(bHLH)/Islet-NeuroD1-ChIP-Seq(GSE30298)/Homer	1e-05	-13.54	0	0.0645	0.0533
SpiB(ETS)/OCILY3-SPIB-ChIP-Seq(GSE56857)/Homer	1e-05	-13.43	0	0.0276	0.0204
Ascl1(bHLH)/NeuralTubes-Ascl1-ChIP-Seq(GSE55840)/Homer	1e-05	-13.26	0	0.1099	0.0956
Zic2(Zf)/ESC-Zic2-ChIP-Seq(SRP197560)/Homer	1e-05	-13.22	0	0.0213	0.0151
Nkx6.1(Homeobox)/Islet-Nkx6.1-ChIP-Seq(GSE40975)/Homer	1e-05	-12.91	0	0.4389	0.4157
Unknown-ESC-element(?)/mES-Nanog-ChIP-Seq(GSE11724)/Homer	1e-05	-12.86	0	0.0362	0.0281
HNF6(Homeobox)/Liver-Hnf6-ChIP-Seq(ERP000394)/Homer	1e-05	-12.82	0	0.0878	0.0752
GATA(Zf),IR3/iTreg-Gata3-ChIP-Seq(GSE20898)/Homer	1e-05	-12.43	0	0.0269	0.0201
ZNF7(Zf)/HepG2-ZNF7.Flag-ChIP-Seq(Encode)/Homer	1e-05	-12.26	0	0.0803	0.0685
HIF2a(bHLH)/785_O-HIF2a-ChIP-Seq(GSE34871)/Homer	1e-05	-12.22	0	0.0296	0.0225
GATA3(Zf),DR4/iTreg-Gata3-ChIP-Seq(GSE20898)/Homer	1e-05	-11.97	0	0.0172	0.012
PAX6(Paired,Homeobox)/Forebrain-Pax6-ChIP-Seq(GSE66961)/Homer	1e-05	-11.74	0	0.0115	0.0074
Tcf21(bHLH)/ArterySmoothMuscle-Tcf21-ChIP-Seq(GSE61369)/Homer	1e-05	-11.7	0	0.0747	0.0636
CTCF(Zf)/CD4+-CTCF-ChIP-Seq(Barski_et_al.)/Homer	0.0001	-11.36	0	0.0059	0.0032
p53(p53)/Saos-p53-ChIP-Seq(GSE15780)/Homer	0.0001	-11.04	0.0001	0.0128	0.0085
p53(p53)/Saos-p53-ChIP-Seq/Homer	0.0001	-11.04	0.0001	0.0128	0.0085
Oct4:Sox17(POU,Homeobox,HMG)/F9-Sox17-ChIP-Seq(GSE44553)/Homer	0.0001	-10.95	0.0001	0.029	0.0224
MyoG(bHLH)/C2C12-MyoG-ChIP-Seq(GSE36024)/Homer	0.0001	-10.75	0.0001	0.0745	0.064
Erra(NR)/HepG2-Erra-ChIP-Seq(GSE31477)/Homer	0.0001	-10.7	0.0001	0.1751	0.1596
Zic3(Zf)/mES-Zic3-ChIP-Seq(GSE37889)/Homer	0.0001	-10.62	0.0001	0.0266	0.0204
Nur77(NR)/K562-NR4A1-ChIP-Seq(GSE31363)/Homer	0.0001	-10.38	0.0001	0.0229	0.0173
VDR(NR),DR3/GM10855-VDR+vitD-ChIP-Seq(GSE22484)/Homer	0.0001	-10.22	0.0001	0.0173	0.0125
PBX2(Homeobox)/K562-PBX2-ChIP-Seq(Encode)/Homer	0.0001	-9.957	0.0002	0.1296	0.1165
EBF2(EBF)/BrownAdipose-EBF2-ChIP-Seq(GSE97114)/Homer	0.0001	-9.492	0.0002	0.0598	0.051
Lhx3(Homeobox)/Neuron-Lhx3-ChIP-Seq(GSE31456)/Homer	0.0001	-9.292	0.0003	0.2827	0.2656
AP-2alpha(AP2)/Hela-AP2alpha-ChIP-Seq(GSE31477)/Homer	0.001	-9.204	0.0003	0.0359	0.0292
LEF1(HMG)/H1-LEF1-ChIP-Seq(GSE64758)/Homer	0.001	-9.05	0.0004	0.0917	0.0812
Tcfcp2l1(CP2)/mES-Tcfcp2l1-ChIP-Seq(GSE11431)/Homer	0.001	-8.999	0.0004	0.0098	0.0065
Atoh1(bHLH)/Cerebellum-Atoh1-ChIP-Seq(GSE22111)/Homer	0.001	-8.969	0.0004	0.083	0.073
BORIS(Zf)/K562-CTCFL-ChIP-Seq(GSE32465)/Homer	0.001	-8.877	0.0004	0.0056	0.0032
PPARa(NR),DR1/Liver-Ppara-ChIP-Seq(GSE47954)/Homer	0.001	-8.828	0.0005	0.0856	0.0756
Lhx2(Homeobox)/HFSC-Lhx2-ChIP-Seq(GSE48068)/Homer	0.001	-8.173	0.0009	0.1835	0.17
CArG(MADS)/PUER-Srf-ChIP-Seq(Sullivan_et_al.)/Homer	0.001	-7.916	0.0011	0.0356	0.0295
MafA(bZIP)/Islet-MafA-ChIP-Seq(GSE30298)/Homer	0.001	-7.888	0.0011	0.0614	0.0534
Tcf7(HMG)/GM12878-TCF7-ChIP-Seq(Encode)/Homer	0.001	-7.776	0.0013	0.046	0.0392
Sox7(HMG)/ESC-Sox7-ChIP-Seq(GSE133899)/Homer	0.001	-7.688	0.0014	0.0371	0.031
TCFL2(HMG)/K562-TCF7L2-ChIP-Seq(GSE29196)/Homer	0.001	-7.685	0.0014	0.0101	0.0071
RXR(NR),DR1/3T3L1-RXR-ChIP-Seq(GSE13511)/Homer	0.001	-7.43	0.0018	0.0769	0.0683
HRE(HSF)/Striatum-HSF1-ChIP-Seq(GSE38000)/Homer	0.001	-7.052	0.0026	0.0238	0.0192
ETS:E-box(ETS,bHLH)/HPC7-Scl-ChIP-Seq(GSE22178)/Homer	0.001	-6.977	0.0027	0.0089	0.0062
Hoxa10(Homeobox)/ChickenMSG-Hoxa10.Flag-ChIP-Seq(GSE86088)/Homer	0.01	-6.785	0.0033	0.0911	0.0823
Oct2(POU,Homeobox)/Bcell-Oct2-ChIP-Seq(GSE21512)/Homer	0.01	-6.722	0.0035	0.0576	0.0506
MafB(bZIP)/BMM-Mafb-ChIP-Seq(GSE75722)/Homer	0.01	-6.712	0.0035	0.04	0.0342
ZNF322(Zf)/HEK293-ZNF322.GFP-ChIP-Seq(GSE58341)/Homer	0.01	-6.644	0.0037	0.0181	0.0142
Oct4(POU,Homeobox)/mES-Oct4-ChIP-Seq(GSE11431)/Homer	0.01	-6.41	0.0047	0.0865	0.0782
DLX5(Homeobox)/BasalGanglia-Dlx5-ChIP-seq(GSE124936)/Homer	0.01	-6.126	0.0062	0.1428	0.1328
HIF-1a(bHLH)/MCF7-HIF1a-ChIP-Seq(GSE28352)/Homer	0.01	-6.033	0.0067	0.019	0.0153
ZBTB12(Zf)/HEK293-ZBTB12.GFP-ChIP-Seq(GSE58341)/Homer	0.01	-6.019	0.0068	0.0364	0.0312
Barx1(Homeobox)/Stomach-Barx1.3xFlag-ChIP-Seq(GSE69483)/Homer	0.01	-5.95	0.0072	0.0874	0.0795
MyoD(bHLH)/Myotube-MyoD-ChIP-Seq(GSE21614)/Homer	0.01	-5.829	0.0081	0.0484	0.0425
DLX2(Homeobox)/BasalGanglia-Dlx2-ChIP-seq(GSE124936)/Homer	0.01	-5.802	0.0083	0.2595	0.2472
Zfp281(Zf)/ES-Zfp281-ChIP-Seq(GSE81042)/Homer	0.01	-5.494	0.0112	0.0062	0.0043
BHLHA15(bHLH)/NIH3T3-BHLHB8.HA-ChIP-Seq(GSE119782)/Homer	0.01	-5.493	0.0112	0.1198	0.1112
HRE(HSF)/HepG2-HSF1-ChIP-Seq(GSE31477)/Homer	0.01	-5.488	0.0112	0.0119	0.0092
Nanog(Homeobox)/mES-Nanog-ChIP-Seq(GSE11724)/Homer	0.01	-5.404	0.012	0.5045	0.4911
EBF(EBF)/proBcell-EBF-ChIP-Seq(GSE21978)/Homer	0.01	-5.37	0.0123	0.0099	0.0075
AMYB(HTH)/Testes-AMYB-ChIP-Seq(GSE44588)/Homer	0.01	-5.319	0.0129	0.1701	0.1602
Myf5(bHLH)/GM-Myf5-ChIP-Seq(GSE24852)/Homer	0.01	-5.285	0.0133	0.0499	0.0444
DMRT6(DM)/Testis-DMRT6-ChIP-Seq(GSE60440)/Homer	0.01	-5.274	0.0133	0.0364	0.0317
BMYB(HTH)/Hela-BMYB-ChIP-Seq(GSE27030)/Homer	0.01	-5.209	0.0141	0.1753	0.1654
GATA:SCL(Zf,bHLH)/Ter119-SCL-ChIP-Seq(GSE18720)/Homer	0.01	-5.029	0.0168	0.0113	0.0088
Hand2(bHLH)/Mesoderm-Hand2-ChIP-Seq(GSE61475)/Homer	0.01	-5.014	0.017	0.0399	0.0351
Rfx6(HTH)/Min6b1-Rfx6.HA-ChIP-Seq(GSE62844)/Homer	0.01	-4.79	0.0211	0.0798	0.0733
Six1(Homeobox)/Myoblast-Six1-ChIP-Chip(GSE20150)/Homer	0.01	-4.712	0.0227	0.0276	0.0237
FXR(NR),IR1/Liver-FXR-ChIP-Seq(Chong_et_al.)/Homer	0.01	-4.616	0.0249	0.024	0.0205
Dlx3(Homeobox)/Kerainocytes-Dlx3-ChIP-Seq(GSE89884)/Homer	0.01	-4.607	0.0249	0.126	0.1181
TCF4(bHLH)/SHSY5Y-TCF4-ChIP-Seq(GSE96915)/Homer	0.1	-4.565	0.0259	0.1326	0.1247
PPARE(NR),DR1/3T3L1-Pparg-ChIP-Seq(GSE13511)/Homer	0.1	-4.43	0.0294	0.0697	0.0639
Tbx20(T-box)/Heart-Tbx20-ChIP-Seq(GSE29636)/Homer	0.1	-4.419	0.0296	0.0191	0.0161
REST-NRSF(Zf)/Jurkat-NRSF-ChIP-Seq/Homer	0.1	-4.323	0.0324	0.0003	0.0001
TR4(NR),DR1/Hela-TR4-ChIP-Seq(GSE24685)/Homer	0.1	-4.129	0.0391	0.0059	0.0044
DMRT1(DM)/Testis-DMRT1-ChIP-Seq(GSE64892)/Homer	0.1	-4.05	0.0421	0.0461	0.0417
RBPJ:Ebox(?,bHLH)/Panc1-Rbpj1-ChIP-Seq(GSE47459)/Homer	0.1	-3.929	0.0473	0.0226	0.0196
DLX1(Homeobox)/BasalGanglia-Dlx1-ChIP-seq(GSE124936)/Homer	0.1	-3.895	0.0487	0.2259	0.2172
OCT4-SOX2-TCF-NANOG(POU,Homeobox,HMG)/mES-Oct4-ChIP-Seq(GSE11431)/Homer	0.1	-3.856	0.0503	0.0323	0.0287
PU.1:IRF8(ETS:IRF)/pDC-Irf8-ChIP-Seq(GSE66899)/Homer	0.1	-3.638	0.0622	0.0209	0.0182
Tgif2(Homeobox)/mES-Tgif2-ChIP-Seq(GSE55404)/Homer	0.1	-3.617	0.0632	0.3721	0.3626
Smad3(MAD)/NPC-Smad3-ChIP-Seq(GSE36673)/Homer	0.1	-3.582	0.0651	0.2559	0.2474
HIF-1b(HLH)/T47D-HIF1b-ChIP-Seq(GSE59937)/Homer	0.1	-3.545	0.0672	0.0902	0.0847
ZNF528(Zf)/HEK293-ZNF528.GFP-ChIP-Seq(GSE58341)/Homer	0.1	-3.431	0.0749	0.0008	0.0004
Pit1(Homeobox)/GCrat-Pit1-ChIP-Seq(GSE58009)/Homer	0.1	-3.225	0.0916	0.1909	0.1838
PAX5(Paired,Homeobox)/GM12878-PAX5-ChIP-Seq(GSE32465)/Homer	0.1	-3.126	0.1006	0.025	0.0224
Pitx1:Ebox(Homeobox,bHLH)/Hindlimb-Pitx1-ChIP-Seq(GSE41591)/Homer	0.1	-2.957	0.1185	0.032	0.0291
Fos(bZIP)/TSC-Fos-ChIP-Seq(GSE110950)/Homer	0.1	-2.928	0.1213	0.0593	0.0555
STAT1(Stat)/HelaS3-STAT1-ChIP-Seq(GSE12782)/Homer	0.1	-2.856	0.1297	0.0347	0.0318
ZNF519(Zf)/HEK293-ZNF519.GFP-ChIP-Seq(GSE58341)/Homer	0.1	-2.772	0.1404	0.0065	0.0053
Fra1(bZIP)/BT549-Fra1-ChIP-Seq(GSE46166)/Homer	0.1	-2.708	0.149	0.0551	0.0516
BATF(bZIP)/Th17-BATF-ChIP-Seq(GSE39756)/Homer	0.1	-2.659	0.1557	0.065	0.0613
LHX9(Homeobox)/Hct116-LHX9.V5-ChIP-Seq(GSE116822)/Homer	0.1	-2.579	0.1678	0.2154	0.2093
MYNN(Zf)/HEK293-MYNN.eGFP-ChIP-Seq(Encode)/Homer	0.1	-2.572	0.168	0.04	0.0372
RARg(NR)/ES-RARg-ChIP-Seq(GSE30538)/Homer	0.1	-2.553	0.1705	0.0019	0.0013
Znf263(Zf)/K562-Znf263-ChIP-Seq(GSE31477)/Homer	0.1	-2.529	0.1737	0.1058	0.1014
Bach2(bZIP)/OCILy7-Bach2-ChIP-Seq(GSE44420)/Homer	0.1	-2.415	0.1937	0.0152	0.0135
Brachyury(T-box)/Mesoendoderm-Brachyury-ChIP-exo(GSE54963)/Homer	0.1	-2.342	0.2073	0.03	0.0277
STAT6(Stat)/Macrophage-Stat6-ChIP-Seq(GSE38377)/Homer	1	-2.295	0.2163	0.0612	0.0581
Fra2(bZIP)/Striatum-Fra2-ChIP-Seq(GSE43429)/Homer	1	-2.283	0.2179	0.0413	0.0387
HLF(bZIP)/HSC-HLF.Flag-ChIP-Seq(GSE69817)/Homer	1	-2.261	0.2216	0.141	0.1366
T1ISRE(IRF)/ThioMac-Ifnb-Expression/Homer	1	-2.227	0.2282	0.0018	0.0013
STAT5(Stat)/mCD4+-Stat5-ChIP-Seq(GSE12346)/Homer	1	-2.145	0.2465	0.0365	0.0343
Egr2(Zf)/Thymocytes-Egr2-ChIP-Seq(GSE34254)/Homer	1	-2.072	0.2639	0.0037	0.003
Smad4(MAD)/ESC-SMAD4-ChIP-Seq(GSE29422)/Homer	1	-2.072	0.2639	0.1164	0.1127
TEAD4(TEA)/Tropoblast-Tead4-ChIP-Seq(GSE37350)/Homer	1	-2.052	0.2666	0.0818	0.0786
Atf3(bZIP)/GBM-ATF3-ChIP-Seq(GSE33912)/Homer	1	-2.047	0.2668	0.0648	0.062
Arnt:Ahr(bHLH)/MCF7-Arnt-ChIP-Seq(Lo_et_al.)/Homer	1	-2.021	0.2725	0.0415	0.0392
NPAS(bHLH)/Liver-NPAS-ChIP-Seq(GSE39860)/Homer	1	-1.964	0.2872	0.1602	0.1561
RORgt(NR)/EL4-RORgt.Flag-ChIP-Seq(GSE56019)/Homer	1	-1.95	0.2885	0.0115	0.0104
RORgt(NR)/EL4-RORgt.Flag-ChIP-Seq(GSE56019)/Homer	1	-1.95	0.2885	0.0115	0.0104
Tgif1(Homeobox)/mES-Tgif1-ChIP-Seq(GSE55404)/Homer	1	-1.933	0.2921	0.3572	0.3519
Fosl2(bZIP)/3T3L1-Fosl2-ChIP-Seq(GSE56872)/Homer	1	-1.919	0.2949	0.0234	0.0218
Pdx1(Homeobox)/Islet-Pdx1-ChIP-Seq(SRA008281)/Homer	1	-1.879	0.3053	0.1384	0.1348
Ascl2(bHLH)/ESC-Ascl2-ChIP-Seq(GSE97712)/Homer	1	-1.813	0.3249	0.0758	0.0731
ZNF165(Zf)/WHIM12-ZNF165-ChIP-Seq(GSE65937)/Homer	1	-1.805	0.326	0.004	0.0034
Zfp809(Zf)/ES-Zfp809-ChIP-Seq(GSE70799)/Homer	1	-1.787	0.3305	0.007	0.0062
ZNF467(Zf)/HEK293-ZNF467.GFP-ChIP-Seq(GSE58341)/Homer	1	-1.741	0.3446	0.0338	0.0321
Smad2(MAD)/ES-SMAD2-ChIP-Seq(GSE29422)/Homer	1	-1.713	0.3527	0.1119	0.1089
X-box(HTH)/NPC-H3K4me1-ChIP-Seq(GSE16256)/Homer	1	-1.71	0.3527	0.0076	0.0068
Twist2(bHLH)/Myoblast-Twist2.Ty1-ChIP-Seq(GSE127998)/Homer	1	-1.668	0.3656	0.1513	0.148
RAR:RXR(NR),DR5/ES-RAR-ChIP-Seq(GSE56893)/Homer	1	-1.64	0.3744	0.0013	0.001
Rfx1(HTH)/NPC-H3K4me1-ChIP-Seq(GSE16256)/Homer	1	-1.602	0.3872	0.0128	0.0118
Max(bHLH)/K562-Max-ChIP-Seq(GSE31477)/Homer	1	-1.546	0.4078	0.0503	0.0485
ZFX(Zf)/mES-Zfx-ChIP-Seq(GSE11431)/Homer	1	-1.54	0.4082	0.0669	0.0649
ZNF692(Zf)/HEK293-ZNF692.GFP-ChIP-Seq(GSE58341)/Homer	1	-1.53	0.4106	0.0043	0.0038
Rbpj1(?)/Panc1-Rbpj1-ChIP-Seq(GSE47459)/Homer	1	-1.506	0.419	0.1272	0.1246
Zac1(Zf)/Neuro2A-Plagl1-ChIP-Seq(GSE75942)/Homer	1	-1.461	0.4361	0.1685	0.1657
RARa(NR)/K562-RARa-ChIP-Seq(Encode)/Homer	1	-1.455	0.4368	0.2855	0.2821
JunB(bZIP)/DendriticCells-Junb-ChIP-Seq(GSE36099)/Homer	1	-1.455	0.4368	0.0506	0.0489
ZNF264(Zf)/HEK293-ZNF264.GFP-ChIP-Seq(GSE58341)/Homer	1	-1.433	0.4429	0.0463	0.0448
TEAD2(TEA)/Py2T-Tead2-ChIP-Seq(GSE55709)/Homer	1	-1.407	0.4526	0.0535	0.0519
DUX4(Homeobox)/Myoblasts-DUX4.V5-ChIP-Seq(GSE75791)/Homer	1	-1.389	0.4592	0.0069	0.0063
ZNF768(Zf)/Rajj-ZNF768-ChIP-Seq(GSE111879)/Homer	1	-1.386	0.4592	0.0031	0.0027
ZBTB33(Zf)/GM12878-ZBTB33-ChIP-Seq(GSE32465)/Homer	1	-1.368	0.465	0.0005	0.0004
COUP-TFII(NR)/Artia-Nr2f2-ChIP-Seq(GSE46497)/Homer	1	-1.359	0.4671	0.1262	0.1239
ZNF669(Zf)/HEK293-ZNF669.GFP-ChIP-Seq(GSE58341)/Homer	1	-1.348	0.4702	0.0027	0.0024
Mef2d(MADS)/Retina-Mef2d-ChIP-Seq(GSE61391)/Homer	1	-1.303	0.4901	0.0301	0.029
Isl1(Homeobox)/Neuron-Isl1-ChIP-Seq(GSE31456)/Homer	1	-1.249	0.5151	0.264	0.2615
GFY(?)/Promoter/Homer	1	-1.223	0.5265	0.0042	0.0039
E2F7(E2F)/Hela-E2F7-ChIP-Seq(GSE32673)/Homer	1	-1.217	0.5275	0.0019	0.0016
RORa(NR)/Liver-Rora-ChIP-Seq(GSE101115)/Homer	1	-1.215	0.5275	0.0126	0.0119
Ptf1a(bHLH)/Panc1-Ptf1a-ChIP-Seq(GSE47459)/Homer	1	-1.169	0.5487	0.212	0.2099
OCT:OCT(POU,Homeobox,IR1)/NPC-Brn2-ChIP-Seq(GSE35496)/Homer	1	-1.163	0.5499	0.0027	0.0025
BMAL1(bHLH)/Liver-Bmal1-ChIP-Seq(GSE39860)/Homer	1	-1.138	0.5616	0.1738	0.1719
RAR:RXR(NR),DR0/ES-RAR-ChIP-Seq(GSE56893)/Homer	1	-1.131	0.5634	0.0083	0.0079
Lhx1(Homeobox)/EmbryoCarcinoma-Lhx1-ChIP-Seq(GSE70957)/Homer	1	-1.123	0.5656	0.1912	0.1893
Maz(Zf)/HepG2-Maz-ChIP-Seq(GSE31477)/Homer	1	-1.084	0.5856	0.0384	0.0376
RORg(NR)/Liver-Rorc-ChIP-Seq(GSE101115)/Homer	1	-1.068	0.593	0.0082	0.0078
E2F4(E2F)/K562-E2F4-ChIP-Seq(GSE31477)/Homer	1	-1.049	0.6018	0.0093	0.0089
Jun-AP1(bZIP)/K562-cJun-ChIP-Seq(GSE31477)/Homer	1	-1.039	0.6058	0.0146	0.0141
HINFP(Zf)/K562-HINFP.eGFP-ChIP-Seq(Encode)/Homer	1	-0.9529	0.6577	0.0034	0.0032
Phox2a(Homeobox)/Neuron-Phox2a-ChIP-Seq(GSE31456)/Homer	1	-0.8968	0.6929	0.0754	0.0747
bHLHE41(bHLH)/proB-Bhlhe41-ChIP-Seq(GSE93764)/Homer	1	-0.864	0.7133	0.0623	0.0618
Hoxb4(Homeobox)/ES-Hoxb4-ChIP-Seq(GSE34014)/Homer	1	-0.8633	0.7133	0.022	0.0216
MafK(bZIP)/C2C12-MafK-ChIP-Seq(GSE36030)/Homer	1	-0.8458	0.7209	0.0131	0.0129
PU.1-IRF(ETS:IRF)/Bcell-PU.1-ChIP-Seq(GSE21512)/Homer	1	-0.8378	0.7238	0.1325	0.1319
Reverb(NR),DR2/RAW-Reverba.biotin-ChIP-Seq(GSE45914)/Homer	1	-0.7965	0.7515	0.0083	0.0082
PAX3:FKHR-fusion(Paired,Homeobox)/Rh4-PAX3:FKHR-ChIP-Seq(GSE19063)/Homer	1	-0.7887	0.7545	0.026	0.0258
ZSCAN22(Zf)/HEK293-ZSCAN22.GFP-ChIP-Seq(GSE58341)/Homer	1	-0.7783	0.7596	0.0031	0.003
STAT6(Stat)/CD4-Stat6-ChIP-Seq(GSE22104)/Homer	1	-0.7727	0.761	0.0588	0.0585
PAX5(Paired,Homeobox),condensed/GM12878-PAX5-ChIP-Seq(GSE32465)/Homer	1	-0.7692	0.761	0.0061	0.006
AP-1(bZIP)/ThioMac-PU.1-ChIP-Seq(GSE21512)/Homer	1	-0.7133	0.8015	0.0677	0.0676
c-Myc(bHLH)/mES-cMyc-ChIP-Seq(GSE11431)/Homer	1	-0.6862	0.8205	0.0311	0.0311
Zfp57(Zf)/H1-ZFP57.HA-ChIP-Seq(GSE115387)/Homer	1	-0.6752	0.8265	0.0073	0.0073
E2F6(E2F)/Hela-E2F6-ChIP-Seq(GSE31477)/Homer	1	-0.6501	0.8444	0.0134	0.0134
NFkB-p65-Rel(RHD)/ThioMac-LPS-Expression(GSE23622)/Homer	1	-0.6419	0.8482	0.0033	0.0033
ETS:RUNX(ETS,Runt)/Jurkat-RUNX1-ChIP-Seq(GSE17954)/Homer	1	-0.6165	0.8669	0.0048	0.0048
IRF8(IRF)/BMDM-IRF8-ChIP-Seq(GSE77884)/Homer	1	-0.6096	0.8697	0.0342	0.0344
Twist(bHLH)/HMLE-TWIST1-ChIP-Seq(Chang_et_al)/Homer	1	-0.6039	0.8715	0.0064	0.0065
ZBTB18(Zf)/HEK293-ZBTB18.GFP-ChIP-Seq(GSE58341)/Homer	1	-0.5746	0.8942	0.036	0.0363
Tbox:Smad(T-box,MAD)/ESCd5-Smad2_3-ChIP-Seq(GSE29422)/Homer	1	-0.567	0.8978	0.0146	0.0148
Nrf2(bZIP)/Lymphoblast-Nrf2-ChIP-Seq(GSE37589)/Homer	1	-0.5614	0.8995	0.003	0.003
ZNF16(Zf)/HEK293-ZNF16.GFP-ChIP-Seq(GSE58341)/Homer	1	-0.5492	0.9073	0.0002	0.0002
MITF(bHLH)/MastCells-MITF-ChIP-Seq(GSE48085)/Homer	1	-0.5488	0.9073	0.072	0.0725
ZNF415(Zf)/HEK293-ZNF415.GFP-ChIP-Seq(GSE58341)/Homer	1	-0.5391	0.91	0.0254	0.0258
Ronin(THAP)/ES-Thap11-ChIP-Seq(GSE51522)/Homer	1	-0.5277	0.9172	0.0004	0.0005
Pax8(Paired,Homeobox)/Thyroid-Pax8-ChIP-Seq(GSE26938)/Homer	1	-0.519	0.922	0.0188	0.0191
CTCF-SatelliteElement(Zf?)/CD4+-CTCF-ChIP-Seq(Barski_et_al.)/Homer	1	-0.5078	0.9291	0.0006	0.0007
TEAD(TEA)/Fibroblast-PU.1-ChIP-Seq(Unpublished)/Homer	1	-0.4953	0.9375	0.076	0.0767
E2F(E2F)/Hela-CellCycle-Expression/Homer	1	-0.4901	0.9392	0.0008	0.0009
HEB(bHLH)/mES-Heb-ChIP-Seq(GSE53233)/Homer	1	-0.4804	0.945	0.1369	0.138
Cux2(Homeobox)/Liver-Cux2-ChIP-Seq(GSE35985)/Homer	1	-0.4733	0.9484	0.0632	0.064
COUP-TFII(NR)/K562-NR2F1-ChIP-Seq(Encode)/Homer	1	-0.456	0.9616	0.1059	0.1069
ZNF136(Zf)/HEK293-ZNF136.GFP-ChIP-Seq(GSE58341)/Homer	1	-0.4543	0.9616	0.0143	0.0147
Bcl11a(Zf)/HSPC-BCL11A-ChIP-Seq(GSE104676)/Homer	1	-0.4466	0.9641	0.0547	0.0555
E-box(bHLH)/Promoter/Homer	1	-0.4414	0.9658	0.0021	0.0023
Six4(Homeobox)/MCF7-SIX4-ChIP-Seq(Encode)/Homer	1	-0.4314	0.9722	0.0048	0.005
ZNF382(Zf)/HEK293-ZNF382.GFP-ChIP-Seq(GSE58341)/Homer	1	-0.4228	0.9772	0.0019	0.0021
Rfx5(HTH)/GM12878-Rfx5-ChIP-Seq(GSE31477)/Homer	1	-0.4115	0.9851	0.0234	0.0241
TEAD3(TEA)/HepG2-TEAD3-ChIP-Seq(Encode)/Homer	1	-0.41	0.9851	0.1232	0.1246
GLI3(Zf)/Limb-GLI3-ChIP-Chip(GSE11077)/Homer	1	-0.3778	1	0.0044	0.0048
NPAS2(bHLH)/Liver-NPAS2-ChIP-Seq(GSE39860)/Homer	1	-0.3199	1	0.095	0.0968
E2A(bHLH)/proBcell-E2A-ChIP-Seq(GSE21978)/Homer	1	-0.3116	1	0.1028	0.1047
EBNA1(EBV-virus)/Raji-EBNA1-ChIP-Seq(GSE30709)/Homer	1	-0.3107	1	0.0006	0.0008
NRF1(NRF)/MCF7-NRF1-ChIP-Seq(Unpublished)/Homer	1	-0.3107	1	0.0006	0.0008
Egr1(Zf)/K562-Egr1-ChIP-Seq(GSE32465)/Homer	1	-0.3073	1	0.0234	0.0244
Pknox1(Homeobox)/ES-Prep1-ChIP-Seq(GSE63282)/Homer	1	-0.3057	1	0.0147	0.0154
RFX(HTH)/K562-RFX3-ChIP-Seq(SRA012198)/Homer	1	-0.3056	1	0.0029	0.0032
Bach1(bZIP)/K562-Bach1-ChIP-Seq(GSE31477)/Homer	1	-0.2987	1	0.0042	0.0046
E2F1(E2F)/Hela-E2F1-ChIP-Seq(GSE22478)/Homer	1	-0.2976	1	0.0036	0.004
Mouse_Recombination_Hotspot(Zf)/Testis-DMC1-ChIP-Seq(GSE24438)/Homer	1	-0.2922	1	0.0075	0.0081
HOXA2(Homeobox)/mES-Hoxa2-ChIP-Seq(Donaldson_et_al.)/Homer	1	-0.2919	1	0.0094	0.0101
ZNF711(Zf)/SHSY5Y-ZNF711-ChIP-Seq(GSE20673)/Homer	1	-0.2651	1	0.0898	0.092
Brn2(POU,Homeobox)/NPC-Brn2-ChIP-Seq(GSE35496)/Homer	1	-0.2597	1	0.0145	0.0154
Sp1(Zf)/Promoter/Homer	1	-0.2562	1	0.0032	0.0036
IRF:BATF(IRF:bZIP)/pDC-Irf8-ChIP-Seq(GSE66899)/Homer	1	-0.2541	1	0.015	0.0159
Pax7(Paired,Homeobox),long/Myoblast-Pax7-ChIP-Seq(GSE25064)/Homer	1	-0.2526	1	0.0039	0.0044
PRDM15(Zf)/ESC-Prdm15-ChIP-Seq(GSE73694)/Homer	1	-0.2328	1	0.0845	0.0868
n-Myc(bHLH)/mES-nMyc-ChIP-Seq(GSE11431)/Homer	1	-0.222	1	0.0399	0.0416
ZFP3(Zf)/HEK293-ZFP3.GFP-ChIP-Seq(GSE58341)/Homer	1	-0.21	1	0.0003	0.0005
WT1(Zf)/Kidney-WT1-ChIP-Seq(GSE90016)/Homer	1	-0.1791	1	0.0214	0.0229
TFE3(bHLH)/MEF-TFE3-ChIP-Seq(GSE75757)/Homer	1	-0.174	1	0.0036	0.0042
MYB(HTH)/ERMYB-Myb-ChIPSeq(GSE22095)/Homer	1	-0.1699	1	0.1815	0.1855
p53(p53)/mES-cMyc-ChIP-Seq(GSE11431)/Homer	1	-0.1628	1	0.0007	0.001
TEAD1(TEAD)/HepG2-TEAD1-ChIP-Seq(Encode)/Homer	1	-0.1545	1	0.0964	0.0996
Prop1(Homeobox)/GHFT1-PROP1.biotin-ChIP-Seq(GSE77302)/Homer	1	-0.1459	1	0.1212	0.1249
PRDM14(Zf)/H1-PRDM14-ChIP-Seq(GSE22767)/Homer	1	-0.1386	1	0.0225	0.0242
E2F3(E2F)/MEF-E2F3-ChIP-Seq(GSE71376)/Homer	1	-0.138	1	0.0136	0.015
Mef2b(MADS)/HEK293-Mef2b.V5-ChIP-Seq(GSE67450)/Homer	1	-0.1316	1	0.1289	0.1329
MNT(bHLH)/HepG2-MNT-ChIP-Seq(Encode)/Homer	1	-0.1252	1	0.0955	0.0991
GFX(?)/Promoter/Homer	1	-0.1197	1	0.0001	0.0003
HOXA1(Homeobox)/mES-Hoxa1-ChIP-Seq(SRP084292)/Homer	1	-0.1133	1	0.0277	0.0298
EAR2(NR)/K562-NR2F6-ChIP-Seq(Encode)/Homer	1	-0.1129	1	0.0918	0.0956
CUX1(Homeobox)/K562-CUX1-ChIP-Seq(GSE92882)/Homer	1	-0.1127	1	0.1009	0.1048
ZNF416(Zf)/HEK293-ZNF416.GFP-ChIP-Seq(GSE58341)/Homer	1	-0.1125	1	0.103	0.1069
NFE2L2(bZIP)/HepG2-NFE2L2-ChIP-Seq(Encode)/Homer	1	-0.1004	1	0.0046	0.0056
CEBP(bZIP)/ThioMac-CEBPb-ChIP-Seq(GSE21512)/Homer	1	-0.09915	1	0.0974	0.1015
USF1(bHLH)/GM12878-Usf1-ChIP-Seq(GSE32465)/Homer	1	-0.09196	1	0.0242	0.0263
ZNF143|STAF(Zf)/CUTLL-ZNF143-ChIP-Seq(GSE29600)/Homer	1	-0.09091	1	0.0147	0.0164
Six2(Homeobox)/NephronProgenitor-Six2-ChIP-Seq(GSE39837)/Homer	1	-0.08393	1	0.1118	0.1164
Brn1(POU,Homeobox)/NPC-Brn1-ChIP-Seq(GSE35496)/Homer	1	-0.08264	1	0.0465	0.0495
OCT:OCT(POU,Homeobox)/NPC-Brn1-ChIP-Seq(GSE35496)/Homer	1	-0.07756	1	0.0008	0.0013
Oct6(POU,Homeobox)/NPC-Pou3f1-ChIP-Seq(GSE35496)/Homer	1	-0.0766	1	0.0618	0.0654
Gli2(Zf)/GM2-Gli2-ChIP-Chip(GSE112702)/Homer	1	-0.07658	1	0.0095	0.011
GFY-Staf(?,Zf)/Promoter/Homer	1	-0.07209	1	0.0013	0.0018
IRF1(IRF)/PBMC-IRF1-ChIP-Seq(GSE43036)/Homer	1	-0.06702	1	0.0152	0.0172
CRE(bZIP)/Promoter/Homer	1	-0.05567	1	0.008	0.0096
Meis1(Homeobox)/MastCells-Meis1-ChIP-Seq(GSE48085)/Homer	1	-0.05209	1	0.1402	0.1461
Pbx3(Homeobox)/GM12878-PBX3-ChIP-Seq(GSE32465)/Homer	1	-0.0463	1	0.0146	0.0167
NFAT:AP1(RHD,bZIP)/Jurkat-NFATC1-ChIP-Seq(Jolma_et_al.)/Homer	1	-0.04394	1	0.0155	0.0178
NRF(NRF)/Promoter/Homer	1	-0.04184	1	0.003	0.004
IRF2(IRF)/Erythroblas-IRF2-ChIP-Seq(GSE36985)/Homer	1	-0.0399	1	0.01	0.0119
PBX1(Homeobox)/MCF7-PBX1-ChIP-Seq(GSE28007)/Homer	1	-0.03982	1	0.0037	0.0049
Chop(bZIP)/MEF-Chop-ChIP-Seq(GSE35681)/Homer	1	-0.03735	1	0.024	0.0269
Rfx2(HTH)/LoVo-RFX2-ChIP-Seq(GSE49402)/Homer	1	-0.0364	1	0.0027	0.0038
MafF(bZIP)/HepG2-MafF-ChIP-Seq(GSE31477)/Homer	1	-0.03205	1	0.0389	0.0426
NFIL3(bZIP)/HepG2-NFIL3-ChIP-Seq(Encode)/Homer	1	-0.03188	1	0.0961	0.1018
ZNF41(Zf)/HEK293-ZNF41.GFP-ChIP-Seq(GSE58341)/Homer	1	-0.02867	1	0.0019	0.0028
IRF3(IRF)/BMDM-Irf3-ChIP-Seq(GSE67343)/Homer	1	-0.02637	1	0.0382	0.0421
ZEB1(Zf)/PDAC-ZEB1-ChIP-Seq(GSE64557)/Homer	1	-0.02553	1	0.1429	0.15
Sp2(Zf)/HEK293-Sp2.eGFP-ChIP-Seq(Encode)/Homer	1	-0.02354	1	0.0459	0.0503
NF-E2(bZIP)/K562-NFE2-ChIP-Seq(GSE31477)/Homer	1	-0.01943	1	0.0029	0.0041
ISRE(IRF)/ThioMac-LPS-Expression(GSE23622)/Homer	1	-0.01894	1	0.0057	0.0074
c-Myc(bHLH)/LNCAP-cMyc-ChIP-Seq(Unpublished)/Homer	1	-0.01877	1	0.0181	0.021
ZNF317(Zf)/HEK293-ZNF317.GFP-ChIP-Seq(GSE58341)/Homer	1	-0.01715	1	0.0055	0.0072
KLF6(Zf)/PDAC-KLF6-ChIP-Seq(GSE64557)/Homer	1	-0.01364	1	0.0349	0.0393
Pit1+1bp(Homeobox)/GCrat-Pit1-ChIP-Seq(GSE58009)/Homer	1	-0.0117	1	0.0583	0.0639
NFkB-p65(RHD)/GM12787-p65-ChIP-Seq(GSE19485)/Homer	1	-0.01052	1	0.0279	0.0319
Phox2b(Homeobox)/CLBGA-PHOX2B-ChIP-Seq(GSE90683)/Homer	1	-0.009859	1	0.0387	0.0435
PRDM9(Zf)/Testis-DMC1-ChIP-Seq(GSE35498)/Homer	1	-0.009392	1	0.0261	0.0301
NFkB-p50,p52(RHD)/Monocyte-p50-ChIP-Chip(Schreiber_et_al.)/Homer	1	-0.00881	1	0.0016	0.0027
DUX(Homeobox)/C2C12-Dux-ChIP-Seq(GSE87279)/Homer	1	-0.007859	1	0.0001	0.0005
THRb(NR)/HepG2-THRb.Flag-ChIP-Seq(Encode)/Homer	1	-0.007505	1	0.0297	0.0341
Duxbl(Homeobox)/NIH3T3-Duxbl.HA-ChIP-Seq(GSE119782)/Homer	1	-0.006982	1	0.0081	0.0106
Sp5(Zf)/mES-Sp5.Flag-ChIP-Seq(GSE72989)/Homer	1	-0.00653	1	0.0265	0.0308
Otx2(Homeobox)/EpiLC-Otx2-ChIP-Seq(GSE56098)/Homer	1	-0.006458	1	0.0988	0.1066
PRDM10(Zf)/HEK293-PRDM10.eGFP-ChIP-Seq(Encode)/Homer	1	-0.005932	1	0.0395	0.0447
RUNX(Runt)/HPC7-Runx1-ChIP-Seq(GSE22178)/Homer	1	-0.004551	1	0.0573	0.0638
Usf2(bHLH)/C2C12-Usf2-ChIP-Seq(GSE36030)/Homer	1	-0.003616	1	0.0201	0.0242
CLOCK(bHLH)/Liver-Clock-ChIP-Seq(GSE39860)/Homer	1	-0.00335	1	0.0339	0.0392
bHLHE40(bHLH)/HepG2-BHLHE40-ChIP-Seq(GSE31477)/Homer	1	-0.002849	1	0.014	0.0176
EKLF(Zf)/Erythrocyte-Klf1-ChIP-Seq(GSE20478)/Homer	1	-0.002553	1	0.008	0.0108
CREB5(bZIP)/LNCaP-CREB5.V5-ChIP-Seq(GSE137775)/Homer	1	-0.002463	1	0.0384	0.0442
NFY(CCAAT)/Promoter/Homer	1	-0.002448	1	0.0624	0.0696
IRF4(IRF)/GM12878-IRF4-ChIP-Seq(GSE32465)/Homer	1	-0.002374	1	0.0432	0.0493
bZIP:IRF(bZIP,IRF)/Th17-BatF-ChIP-Seq(GSE39756)/Homer	1	-0.002172	1	0.0543	0.0611
E2A(bHLH),near_PU.1/Bcell-PU.1-ChIP-Seq(GSE21512)/Homer	1	-0.001836	1	0.1001	0.1093
ZNF652/HepG2-ZNF652.Flag-ChIP-Seq(Encode)/Homer	1	-0.001386	1	0.0297	0.0352
Pax7(Paired,Homeobox)/Myoblast-Pax7-ChIP-Seq(GSE25064)/Homer	1	-0.001063	1	0.012	0.0158
RUNX-AML(Runt)/CD4+-PolII-ChIP-Seq(Barski_et_al.)/Homer	1	-0.001049	1	0.06	0.0677
Nkx2.5(Homeobox)/HL1-Nkx2.5.biotin-ChIP-Seq(GSE21529)/Homer	1	-0.000966	1	0.2214	0.2348
PSE(SNAPc)/K562-mStart-Seq/Homer	1	-0.000873	1	0.0671	0.0755
JunD(bZIP)/K562-JunD-ChIP-Seq/Homer	1	-0.000426	1	0.0035	0.0059
ZKSCAN1(Zf)/HepG2-ZKSCAN1-ChIP-Seq(Encode)/Homer	1	-0.000285	1	0.0017	0.0035
Slug(Zf)/Mesoderm-Snai2-ChIP-Seq(GSE61475)/Homer	1	-0.000241	1	0.031	0.0376
Klf9(Zf)/GBM-Klf9-ChIP-Seq(GSE62211)/Homer	1	-0.000222	1	0.0073	0.0108
THRa(NR)/C17.2-THRa-ChIP-Seq(GSE38347)/Homer	1	-0.000196	1	0.0245	0.0305
CEBP:AP1(bZIP)/ThioMac-CEBPb-ChIP-Seq(GSE21512)/Homer	1	-0.000193	1	0.0907	0.1015
OCT:OCT-short(POU,Homeobox)/NPC-OCT6-ChIP-Seq(GSE43916)/Homer	1	-0.000178	1	0.1092	0.1209
Atf4(bZIP)/MEF-Atf4-ChIP-Seq(GSE35681)/Homer	1	-0.000153	1	0.03	0.0367
YY1(Zf)/Promoter/Homer	1	-0.000137	1	0.0011	0.0027
Tbr1(T-box)/Cortex-Tbr1-ChIP-Seq(GSE71384)/Homer	1	-0.000109	1	0.1607	0.1749
RUNX1(Runt)/Jurkat-RUNX1-ChIP-Seq(GSE29180)/Homer	1	-7.1e-05	1	0.0896	0.1012
PRDM1(Zf)/Hela-PRDM1-ChIP-Seq(GSE31477)/Homer	1	-5.4e-05	1	0.056	0.0655
SCRT1(Zf)/HEK293-SCRT1.eGFP-ChIP-Seq(Encode)/Homer	1	-5.1e-05	1	0.0226	0.029
CEBP:CEBP(bZIP)/MEF-Chop-ChIP-Seq(GSE35681)/Homer	1	-4.3e-05	1	0.0157	0.0213
KLF3(Zf)/MEF-Klf3-ChIP-Seq(GSE44748)/Homer	1	-3.3e-05	1	0.012	0.017
NFAT(RHD)/Jurkat-NFATC1-ChIP-Seq(Jolma_et_al.)/Homer	1	-2.2e-05	1	0.0933	0.106
Nkx2.1(Homeobox)/LungAC-Nkx2.1-ChIP-Seq(GSE43252)/Homer	1	-2e-05	1	0.2815	0.3006
Npas4(bHLH)/Neuron-Npas4-ChIP-Seq(GSE127793)/Homer	1	-1.6e-05	1	0.0413	0.0503
RUNX2(Runt)/PCa-RUNX2-ChIP-Seq(GSE33889)/Homer	1	-1.3e-05	1	0.0718	0.0834
Eomes(T-box)/H9-Eomes-ChIP-Seq(GSE26097)/Homer	1	-1.3e-05	1	0.2532	0.2722
Srebp1a(bHLH)/HepG2-Srebp1a-ChIP-Seq(GSE31477)/Homer	1	-1.2e-05	1	0.0121	0.0175
Klf4(Zf)/mES-Klf4-ChIP-Seq(GSE11431)/Homer	1	-9e-06	1	0.0119	0.0173
Mef2a(MADS)/HL1-Mef2a.biotin-ChIP-Seq(GSE21529)/Homer	1	-7e-06	1	0.0581	0.069
Pax7(Paired,Homeobox),longest/Myoblast-Pax7-ChIP-Seq(GSE25064)/Homer	1	-7e-06	1	0.0027	0.0058
KLF5(Zf)/LoVo-KLF5-ChIP-Seq(GSE49402)/Homer	1	-5e-06	1	0.0418	0.0515
Mef2c(MADS)/GM12878-Mef2c-ChIP-Seq(GSE32465)/Homer	1	-4e-06	1	0.0726	0.0852
CRX(Homeobox)/Retina-Crx-ChIP-Seq(GSE20012)/Homer	1	-3e-06	1	0.3033	0.3248
Tbx6(T-box)/ESC-Tbx6-ChIP-Seq(GSE93524)/Homer	1	-2e-06	1	0.0964	0.111
Atf2(bZIP)/3T3L1-Atf2-ChIP-Seq(GSE56872)/Homer	1	0	1	0.0184	0.026
KLF14(Zf)/HEK293-KLF14.GFP-ChIP-Seq(GSE58341)/Homer	1	0	1	0.0555	0.0685
ZEB2(Zf)/SNU398-ZEB2-ChIP-Seq(GSE103048)/Homer	1	0	1	0.0631	0.077
Nkx2.2(Homeobox)/NPC-Nkx2.2-ChIP-Seq(GSE61673)/Homer	1	0	1	0.1726	0.1936
Snail1(Zf)/LS174T-SNAIL1.HA-ChIP-Seq(GSE127183)/Homer	1	0	1	0.0573	0.0709
KLF10(Zf)/HEK293-KLF10.GFP-ChIP-Seq(GSE58341)/Homer	1	0	1	0.0347	0.0457
KLF1(Zf)/HUDEP2-KLF1-CutnRun(GSE136251)/Homer	1	0	1	0.0217	0.031
c-Jun-CRE(bZIP)/K562-cJun-ChIP-Seq(GSE31477)/Homer	1	0	1	0.019	0.0282
LXRE(NR),DR4/RAW-LXRb.biotin-ChIP-Seq(GSE21512)/Homer	1	0	1	0.0046	0.0099
Atf1(bZIP)/K562-ATF1-ChIP-Seq(GSE31477)/Homer	1	0	1	0.0501	0.065
Atf7(bZIP)/3T3L1-Atf7-ChIP-Seq(GSE56872)/Homer	1	0	1	0.0301	0.0423
Srebp2(bHLH)/HepG2-Srebp2-ChIP-Seq(GSE31477)/Homer	1	0	1	0.0063	0.013
Bapx1(Homeobox)/VertebralCol-Bapx1-ChIP-Seq(GSE36672)/Homer	1	0	1	0.2328	0.2613
Pitx1(Homeobox)/Chicken-Pitx1-ChIP-Seq(GSE38910)/Homer	1	0	1	0.5102	0.5431
Tbet(T-box)/CD8-Tbet-ChIP-Seq(GSE33802)/Homer	1	0	1	0.1093	0.1318
CHR(?)/Hela-CellCycle-Expression/Homer	1	0	1	0.0733	0.0929
Gfi1b(Zf)/HPC7-Gfi1b-ChIP-Seq(GSE22178)/Homer	1	0	1	0.0583	0.0783
Tbx5(T-box)/HL1-Tbx5.biotin-ChIP-Seq(GSE21529)/Homer	1	0	1	0.2812	0.3191
GSC(Homeobox)/FrogEmbryos-GSC-ChIP-Seq(DRA000576)/Homer	1	0	1	0.1637	0.1968
GLIS3(Zf)/Thyroid-Glis3.GFP-ChIP-Seq(GSE103297)/Homer	1	0	1	0.0621	0.0878
LRF(Zf)/Erythroblasts-ZBTB7A-ChIP-Seq(GSE74977)/Homer	1	0	1	0.0396	0.0649
OCT:OCT(POU,Homeobox)/NPC-OCT6-ChIP-Seq(GSE43916)/Homer	1	0	1	0.0155	0.0336
Tbx21(T-box)/GM12878-TBX21-ChIP-Seq(Encode)/Homer	1	0	1	0.0943	0.124

## Sheet: Sheet4
VCaP, AR, A485-DN
Total Target Sequences = 38739, Total Background Sequences = 36755
Motif Name	P-value	Log P-value	q-value (Benjamini)	% of Target Sequences with Motif	% of Background Sequences with Motif
PR(NR)/T47D-PR-ChIP-Seq(GSE31130)/Homer	1e-8441	-19440	0	0.7088	0.2348
GRE(NR),IR3/RAW264.7-GRE-ChIP-Seq(Unpublished)/Homer	1e-7665	-17650	0	0.268	0.0222
ARE(NR)/LNCAP-AR-ChIP-Seq(GSE27824)/Homer	1e-7614	-17530	0	0.2499	0.0182
PGR(NR)/EndoStromal-PGR-ChIP-Seq(GSE69539)/Homer	1e-6194	-14260	0	0.2647	0.0306
GRE(NR),IR3/A549-GR-ChIP-Seq(GSE32465)/Homer	1e-5923	-13640	0	0.1802	0.0109
AR-halfsite(NR)/LNCaP-AR-ChIP-Seq(GSE27824)/Homer	1e-2843	-6549	0	0.6567	0.3695
FOXM1(Forkhead)/MCF7-FOXM1-ChIP-Seq(GSE72977)/Homer	1e-2463	-5671	0	0.3963	0.1682
FOXA1(Forkhead)/LNCAP-FOXA1-ChIP-Seq(GSE27824)/Homer	1e-2406	-5541	0	0.4454	0.207
FOXA1(Forkhead)/MCF7-FOXA1-ChIP-Seq(GSE26831)/Homer	1e-2325	-5356	0	0.3953	0.1725
Foxa2(Forkhead)/Liver-Foxa2-ChIP-Seq(GSE25694)/Homer	1e-1903	-4383	0	0.3011	0.1218
Fox:Ebox(Forkhead,bHLH)/Panc1-Foxa2-ChIP-Seq(GSE47459)/Homer	1e-1900	-4376	0	0.3094	0.1275
Foxa3(Forkhead)/Liver-Foxa3-ChIP-Seq(GSE77670)/Homer	1e-1370	-3156	0	0.1579	0.0494
HOXB13(Homeobox)/ProstateTumor-HOXB13-ChIP-Seq(GSE56288)/Homer	1e-1113	-2564	0	0.3135	0.1657
FOXK1(Forkhead)/HEK293-FOXK1-ChIP-Seq(GSE51673)/Homer	1e-933	-2149	0	0.3033	0.1682
FoxL2(Forkhead)/Ovary-FoxL2-ChIP-Seq(GSE60858)/Homer	1e-927	-2136	0	0.2776	0.1484
Foxf1(Forkhead)/Lung-Foxf1-ChIP-Seq(GSE77951)/Homer	1e-886	-2041	0	0.2998	0.1683
Hoxd13(Homeobox)/ChickenMSG-Hoxd13.Flag-ChIP-Seq(GSE86088)/Homer	1e-880	-2028	0	0.4059	0.2576
Hoxa13(Homeobox)/ChickenMSG-Hoxa13.Flag-ChIP-Seq(GSE86088)/Homer	1e-730	-1681	0	0.5405	0.3947
Foxo3(Forkhead)/U2OS-Foxo3-ChIP-Seq(E-MTAB-2701)/Homer	1e-714	-1645	0	0.2334	0.1271
FOXA1:AR(Forkhead,NR)/LNCAP-AR-ChIP-Seq(GSE27824)/Homer	1e-660	-1522	0	0.057	0.0136
Hoxa11(Homeobox)/ChickenMSG-Hoxa11.Flag-ChIP-Seq(GSE86088)/Homer	1e-633	-1458	0	0.5004	0.366
FoxD3(forkhead)/ZebrafishEmbryo-Foxd3.biotin-ChIP-seq(GSE106676)/Homer	1e-628	-1448	0	0.2385	0.1366
FOXK2(Forkhead)/U2OS-FOXK2-ChIP-Seq(E-MTAB-2204)/Homer	1e-620	-1429	0	0.1752	0.0889
CDX4(Homeobox)/ZebrafishEmbryos-Cdx4.Myc-ChIP-Seq(GSE48254)/Homer	1e-614	-1416	0	0.248	0.1452
Hoxd11(Homeobox)/ChickenMSG-Hoxd11.Flag-ChIP-Seq(GSE86088)/Homer	1e-606	-1397	0	0.4855	0.3546
Unknown(Homeobox)/Limb-p300-ChIP-Seq/Homer	1e-592	-1364	0	0.1853	0.098
FOXP1(Forkhead)/H9-FOXP1-ChIP-Seq(GSE31006)/Homer	1e-586	-1351	0	0.1469	0.0705
Cdx2(Homeobox)/mES-Cdx2-ChIP-Seq(GSE14586)/Homer	1e-511	-1177	0	0.2104	0.1227
Gata6(Zf)/HUG1N-GATA6-ChIP-Seq(GSE51936)/Homer	1e-505	-1163	0	0.2067	0.1202
Gata2(Zf)/K562-GATA2-ChIP-Seq(GSE18829)/Homer	1e-459	-1058	0	0.1505	0.0802
Gata1(Zf)/K562-GATA1-ChIP-Seq(GSE18829)/Homer	1e-451	-1040	0	0.1336	0.0682
Gata4(Zf)/Heart-Gata4-ChIP-Seq(GSE35151)/Homer	1e-445	-1025	0	0.2133	0.1302
GATA3(Zf)/iTreg-Gata3-ChIP-Seq(GSE20898)/Homer	1e-419	-967	0	0.303	0.2082
NF1-halfsite(CTF)/LNCaP-NF1-ChIP-Seq(Unpublished)/Homer	1e-400	-922	0	0.2218	0.1409
ETV1(ETS)/GIST48-ETV1-ChIP-Seq(GSE22441)/Homer	1e-382	-879.8	0	0.1749	0.1044
ERG(ETS)/VCaP-ERG-ChIP-Seq(GSE14097)/Homer	1e-368	-849.2	0	0.2066	0.1312
Foxo1(Forkhead)/RAW-Foxo1-ChIP-Seq(Fan_et_al.)/Homer	1e-363	-836.6	0	0.3247	0.2336
Hoxd10(Homeobox)/ChickenMSG-Hoxd10.Flag-ChIP-Seq(GSE86088)/Homer	1e-337	-776.9	0	0.2318	0.1553
TRPS1(Zf)/MCF7-TRPS1-ChIP-Seq(GSE107013)/Homer	1e-334	-769.5	0	0.3809	0.2884
ETS1(ETS)/Jurkat-ETS1-ChIP-Seq(GSE17954)/Homer	1e-330	-761.4	0	0.1383	0.0797
ZNF189(Zf)/HEK293-ZNF189.GFP-ChIP-Seq(GSE58341)/Homer	0	-711.8	0	0.1168	0.0648
SPDEF(ETS)/VCaP-SPDEF-ChIP-Seq(SRA014231)/Homer	1e-283	-653.6	0	0.1374	0.0827
ETV4(ETS)/HepG2-ETV4-ChIP-Seq(ENCODE)/Homer	1e-282	-649.9	0	0.1204	0.0695
GABPA(ETS)/Jurkat-GABPa-ChIP-Seq(GSE17954)/Homer	1e-279	-643.1	0	0.1108	0.0624
Ets1-distal(ETS)/CD4+-PolII-ChIP-Seq(Barski_et_al.)/Homer	1e-273	-629.9	0	0.0588	0.0257
NF1(CTF)/LNCAP-NF1-ChIP-Seq(Unpublished)/Homer	1e-269	-621.1	0	0.0536	0.0225
Etv2(ETS)/ES-ER71-ChIP-Seq(GSE59402)/Homer	1e-262	-605.1	0	0.1257	0.0752
NF1:FOXA1(CTF,Forkhead)/LNCAP-FOXA1-ChIP-Seq(GSE27824)/Homer	1e-261	-601	0	0.0242	0.0061
Hoxa9(Homeobox)/ChickenMSG-Hoxa9.Flag-ChIP-Seq(GSE86088)/Homer	1e-245	-566.3	0	0.4607	0.3772
THRb(NR)/Liver-NR1A2-ChIP-Seq(GSE52613)/Homer	1e-219	-506	0	0.4299	0.352
Elf4(ETS)/BMDM-Elf4-ChIP-Seq(GSE88699)/Homer	1e-219	-505.2	0	0.1232	0.0769
Fli1(ETS)/CD8-FLI-ChIP-Seq(GSE20898)/Homer	1e-205	-473.4	0	0.1236	0.0786
GATA(Zf),IR4/iTreg-Gata3-ChIP-Seq(GSE20898)/Homer	1e-185	-427.9	0	0.0251	0.0084
EHF(ETS)/LoVo-EHF-ChIP-Seq(GSE49402)/Homer	1e-174	-401.3	0	0.1673	0.1185
ZNF341(Zf)/EBV-ZNF341-ChIP-Seq(GSE113194)/Homer	1e-166	-383.2	0	0.0718	0.0412
Tlx?(NR)/NPC-H3K4me1-ChIP-Seq(GSE16256)/Homer	1e-164	-379	0	0.0448	0.0217
ELF3(ETS)/PDAC-ELF3-ChIP-Seq(GSE64557)/Homer	1e-162	-374.2	0	0.1051	0.0678
EWS:FLI1-fusion(ETS)/SK_N_MC-EWS:FLI1-ChIP-Seq(SRA014231)/Homer	1e-152	-352.2	0	0.0738	0.0438
Elk1(ETS)/Hela-Elk1-ChIP-Seq(GSE31477)/Homer	1e-146	-337.4	0	0.0489	0.0256
Zic(Zf)/Cerebellum-ZIC1.2-ChIP-Seq(GSE60731)/Homer	1e-140	-322.7	0	0.0831	0.0523
Sox9(HMG)/Limb-SOX9-ChIP-Seq(GSE73225)/Homer	1e-133	-307.1	0	0.1209	0.0842
ELF5(ETS)/T47D-ELF5-ChIP-Seq(GSE30407)/Homer	1e-124	-286.7	0	0.0971	0.0653
EWS:ERG-fusion(ETS)/CADO_ES1-EWS:ERG-ChIP-Seq(SRA014231)/Homer	1e-118	-272.4	0	0.1088	0.0757
Sox10(HMG)/SciaticNerve-Sox3-ChIP-Seq(GSE35132)/Homer	1e-117	-270.9	0	0.2412	0.1935
GATA(Zf),IR3/iTreg-Gata3-ChIP-Seq(GSE20898)/Homer	1e-113	-261.1	0	0.0384	0.0202
ELF1(ETS)/Jurkat-ELF1-ChIP-Seq(SRA014231)/Homer	1e-112	-258.1	0	0.0433	0.0239
Stat3+il21(Stat)/CD4-Stat3-ChIP-Seq(GSE19198)/Homer	1e-104	-239.9	0	0.0864	0.0588
Elk4(ETS)/Hela-Elk4-ChIP-Seq(GSE31477)/Homer	1e-102	-235.3	0	0.047	0.0274
Sox21(HMG)/ESC-SOX21-ChIP-Seq(GSE110505)/Homer	1e-102	-235.1	0	0.2588	0.213
Sox15(HMG)/CPA-Sox15-ChIP-Seq(GSE62909)/Homer	1e-101	-233.1	0	0.1724	0.134
GRHL2(CP2)/HBE-GRHL2-ChIP-Seq(GSE46194)/Homer	1e-100	-231.9	0	0.0613	0.0386
ETS(ETS)/Promoter/Homer	1e-99	-228.7	0	0.0319	0.0165
Hoxd12(Homeobox)/ChickenMSG-Hoxd12.Flag-ChIP-Seq(GSE86088)/Homer	1e-98	-227.1	0	0.3444	0.2947
STAT4(Stat)/CD4-Stat4-ChIP-Seq(GSE22104)/Homer	1e-96	-223	0	0.1356	0.102
Sox2(HMG)/mES-Sox2-ChIP-Seq(GSE11431)/Homer	1e-94	-218.3	0	0.135	0.1018
Hoxc9(Homeobox)/Ainv15-Hoxc9-ChIP-Seq(GSE21812)/Homer	1e-92	-213.7	0	0.0991	0.0709
Stat3(Stat)/mES-Stat3-ChIP-Seq(GSE11431)/Homer	1e-89	-206.7	0	0.0572	0.0365
Sox6(HMG)/Myotubes-Sox6-ChIP-Seq(GSE32627)/Homer	1e-84	-194.1	0	0.2539	0.2124
PU.1(ETS)/ThioMac-PU.1-ChIP-Seq(GSE21512)/Homer	1e-82	-190.9	0	0.06	0.0395
Sox4(HMG)/proB-Sox4-ChIP-Seq(GSE50066)/Homer	1e-81	-187	0	0.121	0.0917
Olig2(bHLH)/Neuron-Olig2-ChIP-Seq(GSE30882)/Homer	1e-74	-171.8	0	0.2321	0.1944
Bcl6(Zf)/Liver-Bcl6-ChIP-Seq(GSE31578)/Homer	1e-68	-157	0	0.1558	0.1254
ZNF675(Zf)/HEK293-ZNF675.GFP-ChIP-Seq(GSE58341)/Homer	1e-67	-155.7	0	0.0232	0.0123
Nkx3.1(Homeobox)/LNCaP-Nkx3.1-ChIP-Seq(GSE28264)/Homer	1e-63	-146.4	0	0.314	0.2752
ERE(NR),IR3/MCF7-ERa-ChIP-Seq(Unpublished)/Homer	1e-60	-140.3	0	0.0277	0.0161
TATA-Box(TBP)/Promoter/Homer	1e-60	-138.9	0	0.1881	0.157
GATA3(Zf),DR4/iTreg-Gata3-ChIP-Seq(GSE20898)/Homer	1e-56	-130.5	0	0.0215	0.0118
Sox17(HMG)/Endoderm-Sox17-ChIP-Seq(GSE61475)/Homer	1e-50	-116.3	0	0.1108	0.0884
GATA3(Zf),DR8/iTreg-Gata3-ChIP-Seq(GSE20898)/Homer	1e-49	-115	0	0.0165	0.0086
Sox3(HMG)/NPC-Sox3-ChIP-Seq(GSE33059)/Homer	1e-45	-105.7	0	0.2504	0.2199
HIC1(Zf)/Treg-ZBTB29-ChIP-Seq(GSE99889)/Homer	1e-45	-105.5	0	0.1702	0.1442
HRE(HSF)/HepG2-HSF1-ChIP-Seq(GSE31477)/Homer	1e-44	-102.7	0	0.0155	0.0082
ERRg(NR)/Kidney-ESRRG-ChIP-Seq(GSE104905)/Homer	1e-37	-87.04	0	0.0739	0.0579
EBF1(EBF)/Near-E2A-ChIP-Seq(GSE21512)/Homer	1e-37	-86.94	0	0.0608	0.0464
STAT5(Stat)/mCD4+-Stat5-ChIP-Seq(GSE12346)/Homer	1e-36	-84.32	0	0.0441	0.0321
STAT1(Stat)/HelaS3-STAT1-ChIP-Seq(GSE12782)/Homer	1e-34	-80.43	0	0.0414	0.03
AP-2gamma(AP2)/MCF7-TFAP2C-ChIP-Seq(GSE21234)/Homer	1e-33	-77.13	0	0.0531	0.0404
HRE(HSF)/Striatum-HSF1-ChIP-Seq(GSE38000)/Homer	1e-32	-74.66	0	0.0282	0.0193
SF1(NR)/H295R-Nr5a1-ChIP-Seq(GSE44220)/Homer	1e-31	-71.9	0	0.0457	0.0344
VDR(NR),DR3/GM10855-VDR+vitD-ChIP-Seq(GSE22484)/Homer	1e-30	-71.09	0	0.0197	0.0126
HNF4a(NR),DR1/HepG2-HNF4a-ChIP-Seq(GSE25021)/Homer	1e-29	-66.91	0	0.0436	0.0329
ZBTB12(Zf)/HEK293-ZBTB12.GFP-ChIP-Seq(GSE58341)/Homer	1e-28	-65.73	0	0.0425	0.032
Zic3(Zf)/mES-Zic3-ChIP-Seq(GSE37889)/Homer	1e-28	-65.35	0	0.0303	0.0216
AP-2alpha(AP2)/Hela-AP2alpha-ChIP-Seq(GSE31477)/Homer	1e-27	-62.86	0	0.04	0.0301
Unknown-ESC-element(?)/mES-Nanog-ChIP-Seq(GSE11724)/Homer	1e-25	-58.58	0	0.0395	0.03
En1(Homeobox)/SUM149-EN1-ChIP-Seq(GSE120957)/Homer	1e-24	-55.94	0	0.2902	0.2669
HIF2a(bHLH)/785_O-HIF2a-ChIP-Seq(GSE34871)/Homer	1e-24	-55.89	0	0.0359	0.0271
EBF2(EBF)/BrownAdipose-EBF2-ChIP-Seq(GSE97114)/Homer	1e-23	-53.96	0	0.0645	0.0527
Esrrb(NR)/mES-Esrrb-ChIP-Seq(GSE11431)/Homer	1e-23	-53.72	0	0.0592	0.0479
SpiB(ETS)/OCILY3-SPIB-ChIP-Seq(GSE56857)/Homer	1e-22	-51.59	0	0.0263	0.0191
HIF-1a(bHLH)/MCF7-HIF1a-ChIP-Seq(GSE28352)/Homer	1e-21	-49.48	0	0.024	0.0173
Nr5a2(NR)/mES-Nr5a2-ChIP-Seq(GSE19019)/Homer	1e-21	-48.93	0	0.0415	0.0325
Erra(NR)/HepG2-Erra-ChIP-Seq(GSE31477)/Homer	1e-21	-48.74	0	0.1863	0.1679
Nkx6.1(Homeobox)/Islet-Nkx6.1-ChIP-Seq(GSE40975)/Homer	1e-21	-48.55	0	0.4264	0.4026
HIF-1b(HLH)/T47D-HIF1b-ChIP-Seq(GSE59937)/Homer	1e-20	-48.13	0	0.1051	0.0909
Hand2(bHLH)/Mesoderm-Hand2-ChIP-Seq(GSE61475)/Homer	1e-20	-46.86	0	0.0442	0.0351
Zic2(Zf)/ESC-Zic2-ChIP-Seq(SRP197560)/Homer	1e-20	-46.38	0	0.0244	0.0178
Nr5a2(NR)/Pancreas-LRH1-ChIP-Seq(GSE34295)/Homer	1e-19	-45.73	0	0.0595	0.0491
Lhx2(Homeobox)/HFSC-Lhx2-ChIP-Seq(GSE48068)/Homer	1e-19	-44.69	0	0.1757	0.1586
Lhx3(Homeobox)/Neuron-Lhx3-ChIP-Seq(GSE31456)/Homer	1e-18	-42.27	0	0.2709	0.2513
Hnf6b(Homeobox)/LNCaP-Hnf6b-ChIP-Seq(GSE106305)/Homer	1e-17	-39.64	0	0.1436	0.1289
LHX9(Homeobox)/Hct116-LHX9.V5-ChIP-Seq(GSE116822)/Homer	1e-15	-36.46	0	0.2141	0.1974
ZNF322(Zf)/HEK293-ZNF322.GFP-ChIP-Seq(GSE58341)/Homer	1e-14	-32.79	0	0.021	0.0159
PBX2(Homeobox)/K562-PBX2-ChIP-Seq(Encode)/Homer	1e-13	-30.27	0	0.127	0.1148
HNF6(Homeobox)/Liver-Hnf6-ChIP-Seq(ERP000394)/Homer	1e-12	-28.35	0	0.0789	0.0695
Rbpj1(?)/Panc1-Rbpj1-ChIP-Seq(GSE47459)/Homer	1e-12	-27.77	0	0.1403	0.1282
PPARa(NR),DR1/Liver-Ppara-ChIP-Seq(GSE47954)/Homer	1e-11	-27.43	0	0.0886	0.0789
Oct4:Sox17(POU,Homeobox,HMG)/F9-Sox17-ChIP-Seq(GSE44553)/Homer	1e-11	-27	0	0.0268	0.0215
HNF1b(Homeobox)/PDAC-HNF1B-ChIP-Seq(GSE64557)/Homer	1e-11	-26.03	0	0.0318	0.0261
ZNF7(Zf)/HepG2-ZNF7.Flag-ChIP-Seq(Encode)/Homer	1e-10	-23.93	0	0.0745	0.0661
DLX2(Homeobox)/BasalGanglia-Dlx2-ChIP-seq(GSE124936)/Homer	1e-10	-23.6	0	0.2462	0.2323
Hnf1(Homeobox)/Liver-Foxa2-Chip-Seq(GSE25694)/Homer	1e-10	-23.26	0	0.0289	0.0238
Foxh1(Forkhead)/hESC-FOXH1-ChIP-Seq(GSE29422)/Homer	1e-09	-20.97	0	0.0964	0.0876
LEF1(HMG)/H1-LEF1-ChIP-Seq(GSE64758)/Homer	1e-08	-19.91	0	0.0911	0.0828
Lhx1(Homeobox)/EmbryoCarcinoma-Lhx1-ChIP-Seq(GSE70957)/Homer	1e-08	-19.85	0	0.1855	0.1741
Tcf3(HMG)/mES-Tcf3-ChIP-Seq(GSE11724)/Homer	1e-07	-18.41	0	0.0307	0.026
GATA:SCL(Zf,bHLH)/Ter119-SCL-ChIP-Seq(GSE18720)/Homer	1e-07	-17.46	0	0.0142	0.0112
RXR(NR),DR1/3T3L1-RXR-ChIP-Seq(GSE13511)/Homer	1e-07	-16.57	0	0.0789	0.0719
DMRT6(DM)/Testis-DMRT6-ChIP-Seq(GSE60440)/Homer	1e-07	-16.53	0	0.0341	0.0295
EBF(EBF)/proBcell-EBF-ChIP-Seq(GSE21978)/Homer	1e-06	-16.09	0	0.0113	0.0087
Sox7(HMG)/ESC-Sox7-ChIP-Seq(GSE133899)/Homer	1e-06	-16.04	0	0.035	0.0304
Rfx6(HTH)/Min6b1-Rfx6.HA-ChIP-Seq(GSE62844)/Homer	1e-06	-15.7	0	0.0805	0.0736
Isl1(Homeobox)/Neuron-Isl1-ChIP-Seq(GSE31456)/Homer	1e-06	-15.65	0	0.2635	0.2522
DLX5(Homeobox)/BasalGanglia-Dlx5-ChIP-seq(GSE124936)/Homer	1e-06	-15.13	0	0.1319	0.1235
Tbx20(T-box)/Heart-Tbx20-ChIP-Seq(GSE29636)/Homer	1e-06	-15.1	0	0.0188	0.0155
p63(p53)/Keratinocyte-p63-ChIP-Seq(GSE17611)/Homer	1e-06	-14.99	0	0.0305	0.0264
Tcf7(HMG)/GM12878-TCF7-ChIP-Seq(Encode)/Homer	1e-06	-14.49	0	0.0444	0.0395
PU.1:IRF8(ETS:IRF)/pDC-Irf8-ChIP-Seq(GSE66899)/Homer	1e-06	-14.16	0	0.0211	0.0178
p73(p53)/Trachea-p73-ChIP-Seq(PRJNA310161)/Homer	1e-05	-13.35	0	0.0043	0.0029
DLX1(Homeobox)/BasalGanglia-Dlx1-ChIP-seq(GSE124936)/Homer	1e-05	-13.28	0	0.2169	0.2073
Hoxa10(Homeobox)/ChickenMSG-Hoxa10.Flag-ChIP-Seq(GSE86088)/Homer	1e-05	-13.02	0	0.085	0.0786
RBPJ:Ebox(?,bHLH)/Panc1-Rbpj1-ChIP-Seq(GSE47459)/Homer	1e-05	-12.71	0	0.0224	0.0192
Nur77(NR)/K562-NR4A1-ChIP-Seq(GSE31363)/Homer	1e-05	-12.5	0	0.0212	0.0181
COUP-TFII(NR)/Artia-Nr2f2-ChIP-Seq(GSE46497)/Homer	1e-05	-12.41	0	0.1359	0.1282
ZNF264(Zf)/HEK293-ZNF264.GFP-ChIP-Seq(GSE58341)/Homer	1e-05	-12.4	0	0.0503	0.0455
ETS:E-box(ETS,bHLH)/HPC7-Scl-ChIP-Seq(GSE22178)/Homer	1e-05	-12.4	0	0.0089	0.0069
TEAD4(TEA)/Tropoblast-Tead4-ChIP-Seq(GSE37350)/Homer	1e-05	-11.97	0	0.0853	0.0792
ETS:RUNX(ETS,Runt)/Jurkat-RUNX1-ChIP-Seq(GSE17954)/Homer	1e-05	-11.94	0	0.006	0.0044
NeuroG2(bHLH)/Fibroblast-NeuroG2-ChIP-Seq(GSE75910)/Homer	1e-05	-11.82	0	0.1457	0.1381
ZNF467(Zf)/HEK293-ZNF467.GFP-ChIP-Seq(GSE58341)/Homer	1e-05	-11.56	0	0.04	0.0358
TCFL2(HMG)/K562-TCF7L2-ChIP-Seq(GSE29196)/Homer	0.0001	-10.67	0.0001	0.0087	0.0069
Znf263(Zf)/K562-Znf263-ChIP-Seq(GSE31477)/Homer	0.0001	-10.32	0.0001	0.1128	0.1065
Dlx3(Homeobox)/Kerainocytes-Dlx3-ChIP-Seq(GSE89884)/Homer	0.0001	-10.12	0.0001	0.1151	0.1088
CArG(MADS)/PUER-Srf-ChIP-Seq(Sullivan_et_al.)/Homer	0.0001	-10.11	0.0001	0.0335	0.03
STAT6(Stat)/Macrophage-Stat6-ChIP-Seq(GSE38377)/Homer	0.0001	-9.643	0.0002	0.0623	0.0577
EBNA1(EBV-virus)/Raji-EBNA1-ChIP-Seq(GSE30709)/Homer	0.0001	-9.461	0.0002	0.001	0.0005
bHLHE41(bHLH)/proB-Bhlhe41-ChIP-Seq(GSE93764)/Homer	0.001	-8.533	0.0005	0.0702	0.0657
DMRT1(DM)/Testis-DMRT1-ChIP-Seq(GSE64892)/Homer	0.001	-8.156	0.0008	0.0421	0.0387
Tcfcp2l1(CP2)/mES-Tcfcp2l1-ChIP-Seq(GSE11431)/Homer	0.001	-7.427	0.0015	0.0088	0.0073
PAX6(Paired,Homeobox)/Forebrain-Pax6-ChIP-Seq(GSE66961)/Homer	0.001	-7.303	0.0017	0.0095	0.008
Phox2a(Homeobox)/Neuron-Phox2a-ChIP-Seq(GSE31456)/Homer	0.001	-7.243	0.0018	0.0724	0.0682
Barx1(Homeobox)/Stomach-Barx1.3xFlag-ChIP-Seq(GSE69483)/Homer	0.001	-7.186	0.0019	0.0808	0.0765
MafB(bZIP)/BMM-Mafb-ChIP-Seq(GSE75722)/Homer	0.001	-7.015	0.0023	0.0372	0.0343
p53(p53)/Saos-p53-ChIP-Seq(GSE15780)/Homer	0.01	-6.6	0.0034	0.0091	0.0078
p53(p53)/Saos-p53-ChIP-Seq/Homer	0.01	-6.6	0.0034	0.0091	0.0078
HLF(bZIP)/HSC-HLF.Flag-ChIP-Seq(GSE69817)/Homer	0.01	-6.559	0.0035	0.1359	0.1307
MafA(bZIP)/Islet-MafA-ChIP-Seq(GSE30298)/Homer	0.01	-6.436	0.004	0.0603	0.0568
NeuroD1(bHLH)/Islet-NeuroD1-ChIP-Seq(GSE30298)/Homer	0.01	-6.376	0.0042	0.0619	0.0584
Atoh1(bHLH)/Cerebellum-Atoh1-ChIP-Seq(GSE22111)/Homer	0.01	-6.268	0.0047	0.0821	0.0781
RORg(NR)/Liver-Rorc-ChIP-Seq(GSE101115)/Homer	0.01	-6.072	0.0056	0.0091	0.0078
MYNN(Zf)/HEK293-MYNN.eGFP-ChIP-Seq(Encode)/Homer	0.01	-6.071	0.0056	0.0368	0.0342
Ap4(bHLH)/AML-Tfap4-ChIP-Seq(GSE45738)/Homer	0.01	-5.954	0.0063	0.0875	0.0835
Bach2(bZIP)/OCILy7-Bach2-ChIP-Seq(GSE44420)/Homer	0.01	-5.473	0.0101	0.0143	0.0128
Tcf12(bHLH)/GM12878-Tcf12-ChIP-Seq(GSE32465)/Homer	0.01	-5.348	0.0114	0.0614	0.0583
CTCF(Zf)/CD4+-CTCF-ChIP-Seq(Barski_et_al.)/Homer	0.01	-5.057	0.0151	0.0044	0.0036
RORgt(NR)/EL4-RORgt.Flag-ChIP-Seq(GSE56019)/Homer	0.01	-4.864	0.0182	0.0116	0.0103
RORgt(NR)/EL4-RORgt.Flag-ChIP-Seq(GSE56019)/Homer	0.01	-4.864	0.0182	0.0116	0.0103
Twist(bHLH)/HMLE-TWIST1-ChIP-Seq(Chang_et_al)/Homer	0.01	-4.754	0.0202	0.008	0.007
ZFX(Zf)/mES-Zfx-ChIP-Seq(GSE11431)/Homer	0.1	-4.301	0.0316	0.0701	0.0672
BMYB(HTH)/Hela-BMYB-ChIP-Seq(GSE27030)/Homer	0.1	-4.19	0.0351	0.1734	0.1692
TR4(NR),DR1/Hela-TR4-ChIP-Seq(GSE24685)/Homer	0.1	-4.161	0.0359	0.0058	0.005
EAR2(NR)/K562-NR2F6-ChIP-Seq(Encode)/Homer	0.1	-4.033	0.0406	0.1019	0.0987
Pdx1(Homeobox)/Islet-Pdx1-ChIP-Seq(SRA008281)/Homer	0.1	-3.967	0.0432	0.1359	0.1323
Oct11(POU,Homeobox)/NCIH1048-POU2F3-ChIP-seq(GSE115123)/Homer	0.1	-3.758	0.0529	0.0504	0.0483
TEAD2(TEA)/Py2T-Tead2-ChIP-Seq(GSE55709)/Homer	0.1	-3.709	0.0553	0.054	0.0518
SCL(bHLH)/HPC7-Scl-ChIP-Seq(GSE13511)/Homer	0.1	-3.68	0.0566	0.3873	0.3825
PAX3:FKHR-fusion(Paired,Homeobox)/Rh4-PAX3:FKHR-ChIP-Seq(GSE19063)/Homer	0.1	-3.672	0.0568	0.0253	0.0238
Six1(Homeobox)/Myoblast-Six1-ChIP-Chip(GSE20150)/Homer	0.1	-3.437	0.0715	0.0266	0.0251
Cux2(Homeobox)/Liver-Cux2-ChIP-Seq(GSE35985)/Homer	0.1	-3.161	0.0938	0.0594	0.0574
Max(bHLH)/K562-Max-ChIP-Seq(GSE31477)/Homer	0.1	-3.155	0.0938	0.0541	0.0521
Tcf21(bHLH)/ArterySmoothMuscle-Tcf21-ChIP-Seq(GSE61369)/Homer	0.1	-3.064	0.1023	0.0688	0.0667
CTCF-SatelliteElement(Zf?)/CD4+-CTCF-ChIP-Seq(Barski_et_al.)/Homer	0.1	-2.979	0.1107	0.0011	0.0009
RORa(NR)/Liver-Rora-ChIP-Seq(GSE101115)/Homer	0.1	-2.963	0.112	0.0137	0.0127
GFX(?)/Promoter/Homer	0.1	-2.855	0.1241	0.0003	0.0002
COUP-TFII(NR)/K562-NR2F1-ChIP-Seq(Encode)/Homer	0.1	-2.72	0.1414	0.113	0.1105
Zfp809(Zf)/ES-Zfp809-ChIP-Seq(GSE70799)/Homer	0.1	-2.695	0.1443	0.0065	0.0059
ZNF415(Zf)/HEK293-ZNF415.GFP-ChIP-Seq(GSE58341)/Homer	0.1	-2.674	0.1466	0.0269	0.0257
Reverb(NR),DR2/RAW-Reverba.biotin-ChIP-Seq(GSE45914)/Homer	0.1	-2.579	0.1604	0.0082	0.0075
STAT6(Stat)/CD4-Stat6-ChIP-Seq(GSE22104)/Homer	0.1	-2.558	0.1631	0.059	0.0573
Prop1(Homeobox)/GHFT1-PROP1.biotin-ChIP-Seq(GSE77302)/Homer	0.1	-2.491	0.1735	0.1152	0.1129
Pax7(Paired,Homeobox),long/Myoblast-Pax7-ChIP-Seq(GSE25064)/Homer	0.1	-2.419	0.1855	0.0046	0.0042
Hoxb4(Homeobox)/ES-Hoxb4-ChIP-Seq(GSE34014)/Homer	0.1	-2.339	0.2	0.0215	0.0206
E2F(E2F)/Hela-CellCycle-Expression/Homer	1	-2.139	0.2433	0.0009	0.0007
Pax8(Paired,Homeobox)/Thyroid-Pax8-ChIP-Seq(GSE26938)/Homer	1	-2.107	0.2501	0.0181	0.0173
Smad4(MAD)/ESC-SMAD4-ChIP-Seq(GSE29422)/Homer	1	-2	0.2768	0.1191	0.1173
T1ISRE(IRF)/ThioMac-Ifnb-Expression/Homer	1	-1.972	0.2836	0.0011	0.001
Tbox:Smad(T-box,MAD)/ESCd5-Smad2_3-ChIP-Seq(GSE29422)/Homer	1	-1.971	0.2836	0.0152	0.0145
RAR:RXR(NR),DR0/ES-RAR-ChIP-Seq(GSE56893)/Homer	1	-1.836	0.3217	0.0082	0.0077
c-Myc(bHLH)/mES-cMyc-ChIP-Seq(GSE11431)/Homer	1	-1.802	0.3314	0.0325	0.0316
Nanog(Homeobox)/mES-Nanog-ChIP-Seq(GSE11724)/Homer	1	-1.441	0.4733	0.482	0.4802
n-Myc(bHLH)/mES-nMyc-ChIP-Seq(GSE11431)/Homer	1	-1.413	0.4847	0.0451	0.0444
ZSCAN22(Zf)/HEK293-ZSCAN22.GFP-ChIP-Seq(GSE58341)/Homer	1	-1.288	0.5469	0.0029	0.0028
PPARE(NR),DR1/3T3L1-Pparg-ChIP-Seq(GSE13511)/Homer	1	-1.2	0.594	0.0688	0.0681
PAX5(Paired,Homeobox),condensed/GM12878-PAX5-ChIP-Seq(GSE32465)/Homer	1	-1.184	0.6011	0.007	0.0068
Phox2b(Homeobox)/CLBGA-PHOX2B-ChIP-Seq(GSE90683)/Homer	1	-1.092	0.6563	0.0384	0.038
OCT:OCT(POU,Homeobox)/NPC-Brn1-ChIP-Seq(GSE35496)/Homer	1	-1.074	0.6652	0.0011	0.001
ZNF528(Zf)/HEK293-ZNF528.GFP-ChIP-Seq(GSE58341)/Homer	1	-1.072	0.6652	0.0005	0.0005
ZBTB33(Zf)/GM12878-ZBTB33-ChIP-Seq(GSE32465)/Homer	1	-1.041	0.6816	0.0003	0.0003
RAR:RXR(NR),DR5/ES-RAR-ChIP-Seq(GSE56893)/Homer	1	-0.9949	0.7104	0.0013	0.0012
MyoD(bHLH)/Myotube-MyoD-ChIP-Seq(GSE21614)/Homer	1	-0.9592	0.7331	0.0457	0.0454
Arnt:Ahr(bHLH)/MCF7-Arnt-ChIP-Seq(Lo_et_al.)/Homer	1	-0.9451	0.7403	0.0431	0.0428
Pax7(Paired,Homeobox)/Myoblast-Pax7-ChIP-Seq(GSE25064)/Homer	1	-0.9136	0.7606	0.0137	0.0135
Ascl1(bHLH)/NeuralTubes-Ascl1-ChIP-Seq(GSE55840)/Homer	1	-0.8268	0.8261	0.1052	0.1049
p53(p53)/mES-cMyc-ChIP-Seq(GSE11431)/Homer	1	-0.7809	0.8612	0.001	0.001
BORIS(Zf)/K562-CTCFL-ChIP-Seq(GSE32465)/Homer	1	-0.667	0.961	0.0041	0.0041
Fra1(bZIP)/BT549-Fra1-ChIP-Seq(GSE46166)/Homer	1	-0.6008	1	0.0515	0.0517
Smad3(MAD)/NPC-Smad3-ChIP-Seq(GSE36673)/Homer	1	-0.5892	1	0.2533	0.2536
HINFP(Zf)/K562-HINFP.eGFP-ChIP-Seq(Encode)/Homer	1	-0.5767	1	0.0037	0.0038
OCT:OCT(POU,Homeobox,IR1)/NPC-Brn2-ChIP-Seq(GSE35496)/Homer	1	-0.5576	1	0.0021	0.0022
MITF(bHLH)/MastCells-MITF-ChIP-Seq(GSE48085)/Homer	1	-0.5096	1	0.0759	0.0763
Fos(bZIP)/TSC-Fos-ChIP-Seq(GSE110950)/Homer	1	-0.4956	1	0.056	0.0563
RARg(NR)/ES-RARg-ChIP-Seq(GSE30538)/Homer	1	-0.4432	1	0.0018	0.0019
MyoG(bHLH)/C2C12-MyoG-ChIP-Seq(GSE36024)/Homer	1	-0.4305	1	0.0676	0.0681
NFkB-p65-Rel(RHD)/ThioMac-LPS-Expression(GSE23622)/Homer	1	-0.4076	1	0.0038	0.004
ZNF519(Zf)/HEK293-ZNF519.GFP-ChIP-Seq(GSE58341)/Homer	1	-0.3799	1	0.0058	0.006
ZNF382(Zf)/HEK293-ZNF382.GFP-ChIP-Seq(GSE58341)/Homer	1	-0.3607	1	0.003	0.0032
BATF(bZIP)/Th17-BATF-ChIP-Seq(GSE39756)/Homer	1	-0.3508	1	0.0611	0.0617
ZNF165(Zf)/WHIM12-ZNF165-ChIP-Seq(GSE65937)/Homer	1	-0.3441	1	0.0042	0.0044
Six4(Homeobox)/MCF7-SIX4-ChIP-Seq(Encode)/Homer	1	-0.334	1	0.0053	0.0055
Myf5(bHLH)/GM-Myf5-ChIP-Seq(GSE24852)/Homer	1	-0.3282	1	0.0471	0.0477
ZNF16(Zf)/HEK293-ZNF16.GFP-ChIP-Seq(GSE58341)/Homer	1	-0.3276	1	0.0003	0.0003
DUX4(Homeobox)/Myoblasts-DUX4.V5-ChIP-Seq(GSE75791)/Homer	1	-0.3266	1	0.0062	0.0065
TEAD3(TEA)/HepG2-TEAD3-ChIP-Seq(Encode)/Homer	1	-0.3131	1	0.1237	0.1248
PAX5(Paired,Homeobox)/GM12878-PAX5-ChIP-Seq(GSE32465)/Homer	1	-0.3104	1	0.0214	0.0218
Smad2(MAD)/ES-SMAD2-ChIP-Seq(GSE29422)/Homer	1	-0.2929	1	0.1128	0.1139
PRDM14(Zf)/H1-PRDM14-ChIP-Seq(GSE22767)/Homer	1	-0.2756	1	0.0241	0.0246
RARa(NR)/K562-RARa-ChIP-Seq(Encode)/Homer	1	-0.2655	1	0.2861	0.2877
DUX(Homeobox)/C2C12-Dux-ChIP-Seq(GSE87279)/Homer	1	-0.2558	1	0.0005	0.0006
ZNF711(Zf)/SHSY5Y-ZNF711-ChIP-Seq(GSE20673)/Homer	1	-0.2408	1	0.0938	0.095
IRF8(IRF)/BMDM-IRF8-ChIP-Seq(GSE77884)/Homer	1	-0.238	1	0.0329	0.0336
Npas4(bHLH)/Neuron-Npas4-ChIP-Seq(GSE127793)/Homer	1	-0.2246	1	0.052	0.0529
Fosl2(bZIP)/3T3L1-Fosl2-ChIP-Seq(GSE56872)/Homer	1	-0.2151	1	0.0232	0.0239
Atf3(bZIP)/GBM-ATF3-ChIP-Seq(GSE33912)/Homer	1	-0.1936	1	0.0609	0.0621
Bcl11a(Zf)/HSPC-BCL11A-ChIP-Seq(GSE104676)/Homer	1	-0.1799	1	0.0549	0.0561
JunB(bZIP)/DendriticCells-Junb-ChIP-Seq(GSE36099)/Homer	1	-0.1786	1	0.0489	0.05
Jun-AP1(bZIP)/K562-cJun-ChIP-Seq(GSE31477)/Homer	1	-0.1685	1	0.0151	0.0157
AMYB(HTH)/Testes-AMYB-ChIP-Seq(GSE44588)/Homer	1	-0.1492	1	0.1619	0.1639
Pitx1:Ebox(Homeobox,bHLH)/Hindlimb-Pitx1-ChIP-Seq(GSE41591)/Homer	1	-0.1125	1	0.0263	0.0273
PU.1-IRF(ETS:IRF)/Bcell-PU.1-ChIP-Seq(GSE21512)/Homer	1	-0.1011	1	0.1316	0.1339
Fra2(bZIP)/Striatum-Fra2-ChIP-Seq(GSE43429)/Homer	1	-0.1008	1	0.038	0.0393
ZNF669(Zf)/HEK293-ZNF669.GFP-ChIP-Seq(GSE58341)/Homer	1	-0.09	1	0.0025	0.0029
PRDM9(Zf)/Testis-DMC1-ChIP-Seq(GSE35498)/Homer	1	-0.08148	1	0.0297	0.0309
OCT4-SOX2-TCF-NANOG(POU,Homeobox,HMG)/mES-Oct4-ChIP-Seq(GSE11431)/Homer	1	-0.06181	1	0.0267	0.028
Pknox1(Homeobox)/ES-Prep1-ChIP-Seq(GSE63282)/Homer	1	-0.06116	1	0.0149	0.0159
Zfp281(Zf)/ES-Zfp281-ChIP-Seq(GSE81042)/Homer	1	-0.06097	1	0.0046	0.0052
NFIL3(bZIP)/HepG2-NFIL3-ChIP-Seq(Encode)/Homer	1	-0.05892	1	0.0933	0.0957
Oct2(POU,Homeobox)/Bcell-Oct2-ChIP-Seq(GSE21512)/Homer	1	-0.03952	1	0.0467	0.0486
Rfx1(HTH)/NPC-H3K4me1-ChIP-Seq(GSE16256)/Homer	1	-0.03829	1	0.0118	0.0128
HOXA2(Homeobox)/mES-Hoxa2-ChIP-Seq(Donaldson_et_al.)/Homer	1	-0.03398	1	0.0094	0.0103
FXR(NR),IR1/Liver-FXR-ChIP-Seq(Chong_et_al.)/Homer	1	-0.03384	1	0.0221	0.0235
Oct4(POU,Homeobox)/mES-Oct4-ChIP-Seq(GSE11431)/Homer	1	-0.03355	1	0.0726	0.075
Rfx5(HTH)/GM12878-Rfx5-ChIP-Seq(GSE31477)/Homer	1	-0.03194	1	0.0229	0.0244
E-box(bHLH)/Promoter/Homer	1	-0.02992	1	0.0022	0.0027
E2F6(E2F)/Hela-E2F6-ChIP-Seq(GSE31477)/Homer	1	-0.02858	1	0.0135	0.0147
E2F7(E2F)/Hela-E2F7-ChIP-Seq(GSE32673)/Homer	1	-0.02705	1	0.0016	0.002
NRF1(NRF)/MCF7-NRF1-ChIP-Seq(Unpublished)/Homer	1	-0.02533	1	0.0007	0.001
NFE2L2(bZIP)/HepG2-NFE2L2-ChIP-Seq(Encode)/Homer	1	-0.02227	1	0.0043	0.0051
NPAS(bHLH)/Liver-NPAS-ChIP-Seq(GSE39860)/Homer	1	-0.01874	1	0.1626	0.1666
BHLHA15(bHLH)/NIH3T3-BHLHB8.HA-ChIP-Seq(GSE119782)/Homer	1	-0.01749	1	0.1146	0.118
ZFP3(Zf)/HEK293-ZFP3.GFP-ChIP-Seq(GSE58341)/Homer	1	-0.01715	1	0.0002	0.0004
Bach1(bZIP)/K562-Bach1-ChIP-Seq(GSE31477)/Homer	1	-0.01329	1	0.0037	0.0044
CEBP(bZIP)/ThioMac-CEBPb-ChIP-Seq(GSE21512)/Homer	1	-0.01159	1	0.0929	0.0963
PBX1(Homeobox)/MCF7-PBX1-ChIP-Seq(GSE28007)/Homer	1	-0.009227	1	0.0046	0.0054
CEBP:CEBP(bZIP)/MEF-Chop-ChIP-Seq(GSE35681)/Homer	1	-0.008418	1	0.0178	0.0194
REST-NRSF(Zf)/Jurkat-NRSF-ChIP-Seq/Homer	1	-0.006758	1	0.0002	0.0004
THRb(NR)/HepG2-THRb.Flag-ChIP-Seq(Encode)/Homer	1	-0.006692	1	0.0333	0.0356
Duxbl(Homeobox)/NIH3T3-Duxbl.HA-ChIP-Seq(GSE119782)/Homer	1	-0.005474	1	0.0079	0.0091
Pbx3(Homeobox)/GM12878-PBX3-ChIP-Seq(GSE32465)/Homer	1	-0.004057	1	0.0155	0.0173
MafF(bZIP)/HepG2-MafF-ChIP-Seq(GSE31477)/Homer	1	-0.003731	1	0.0374	0.0401
ZNF136(Zf)/HEK293-ZNF136.GFP-ChIP-Seq(GSE58341)/Homer	1	-0.003488	1	0.0126	0.0142
MafK(bZIP)/C2C12-MafK-ChIP-Seq(GSE36030)/Homer	1	-0.003428	1	0.012	0.0136
TCF4(bHLH)/SHSY5Y-TCF4-ChIP-Seq(GSE96915)/Homer	1	-0.003367	1	0.1289	0.1336
Brachyury(T-box)/Mesoendoderm-Brachyury-ChIP-exo(GSE54963)/Homer	1	-0.003014	1	0.0275	0.0298
TEAD(TEA)/Fibroblast-PU.1-ChIP-Seq(Unpublished)/Homer	1	-0.00227	1	0.0723	0.0761
TEAD1(TEAD)/HepG2-TEAD1-ChIP-Seq(Encode)/Homer	1	-0.002073	1	0.0945	0.0988
E2F3(E2F)/MEF-E2F3-ChIP-Seq(GSE71376)/Homer	1	-0.00192	1	0.0153	0.0171
IRF:BATF(IRF:bZIP)/pDC-Irf8-ChIP-Seq(GSE66899)/Homer	1	-0.001603	1	0.0137	0.0155
CUX1(Homeobox)/K562-CUX1-ChIP-Seq(GSE92882)/Homer	1	-0.001336	1	0.0958	0.1004
ZNF416(Zf)/HEK293-ZNF416.GFP-ChIP-Seq(GSE58341)/Homer	1	-0.000895	1	0.1054	0.1104
Zfp57(Zf)/H1-ZFP57.HA-ChIP-Seq(GSE115387)/Homer	1	-0.000615	1	0.0075	0.009
E2F4(E2F)/K562-E2F4-ChIP-Seq(GSE31477)/Homer	1	-0.000575	1	0.0087	0.0103
ZNF317(Zf)/HEK293-ZNF317.GFP-ChIP-Seq(GSE58341)/Homer	1	-0.000544	1	0.0059	0.0073
AP-1(bZIP)/ThioMac-PU.1-ChIP-Seq(GSE21512)/Homer	1	-0.000534	1	0.0646	0.0688
X-box(HTH)/NPC-H3K4me1-ChIP-Seq(GSE16256)/Homer	1	-0.00049	1	0.0067	0.0082
NF-E2(bZIP)/K562-NFE2-ChIP-Seq(GSE31477)/Homer	1	-0.000448	1	0.0033	0.0043
Rfx2(HTH)/LoVo-RFX2-ChIP-Seq(GSE49402)/Homer	1	-0.000408	1	0.0038	0.0049
bHLHE40(bHLH)/HepG2-BHLHE40-ChIP-Seq(GSE31477)/Homer	1	-0.000344	1	0.0164	0.0187
NRF(NRF)/Promoter/Homer	1	-0.000314	1	0.0029	0.004
Pit1+1bp(Homeobox)/GCrat-Pit1-ChIP-Seq(GSE58009)/Homer	1	-0.000298	1	0.0557	0.0598
ZNF768(Zf)/Rajj-ZNF768-ChIP-Seq(GSE111879)/Homer	1	-0.000271	1	0.0026	0.0035
Mef2d(MADS)/Retina-Mef2d-ChIP-Seq(GSE61391)/Homer	1	-0.000249	1	0.024	0.0268
Tgif2(Homeobox)/mES-Tgif2-ChIP-Seq(GSE55404)/Homer	1	-0.000229	1	0.359	0.3676
IRF4(IRF)/GM12878-IRF4-ChIP-Seq(GSE32465)/Homer	1	-0.00022	1	0.046	0.0498
Tgif1(Homeobox)/mES-Tgif1-ChIP-Seq(GSE55404)/Homer	1	-0.000137	1	0.3451	0.3539
RFX(HTH)/K562-RFX3-ChIP-Seq(SRA012198)/Homer	1	-0.000134	1	0.0027	0.0038
ZNF692(Zf)/HEK293-ZNF692.GFP-ChIP-Seq(GSE58341)/Homer	1	-0.000117	1	0.0036	0.0049
Nrf2(bZIP)/Lymphoblast-Nrf2-ChIP-Seq(GSE37589)/Homer	1	-0.000105	1	0.0028	0.0039
Ronin(THAP)/ES-Thap11-ChIP-Seq(GSE51522)/Homer	1	-8.5e-05	1	0.0002	0.0006
c-Myc(bHLH)/LNCAP-cMyc-ChIP-Seq(Unpublished)/Homer	1	-4.5e-05	1	0.0202	0.0232
ZNF41(Zf)/HEK293-ZNF41.GFP-ChIP-Seq(GSE58341)/Homer	1	-3.7e-05	1	0.0017	0.0027
NFY(CCAAT)/Promoter/Homer	1	-3.2e-05	1	0.0611	0.0661
WT1(Zf)/Kidney-WT1-ChIP-Seq(GSE90016)/Homer	1	-2.1e-05	1	0.0218	0.0249
ZNF143|STAF(Zf)/CUTLL-ZNF143-ChIP-Seq(GSE29600)/Homer	1	-1.9e-05	1	0.0153	0.0181
MNT(bHLH)/HepG2-MNT-ChIP-Seq(Encode)/Homer	1	-1.6e-05	1	0.0988	0.1053
Usf2(bHLH)/C2C12-Usf2-ChIP-Seq(GSE36030)/Homer	1	-1e-05	1	0.0214	0.0247
Brn2(POU,Homeobox)/NPC-Brn2-ChIP-Seq(GSE35496)/Homer	1	-9e-06	1	0.0123	0.0149
USF1(bHLH)/GM12878-Usf1-ChIP-Seq(GSE32465)/Homer	1	-8e-06	1	0.0248	0.0284
ZKSCAN1(Zf)/HepG2-ZKSCAN1-ChIP-Seq(Encode)/Homer	1	-8e-06	1	0.0029	0.0042
CRE(bZIP)/Promoter/Homer	1	-3e-06	1	0.0081	0.0103
E2F1(E2F)/Hela-E2F1-ChIP-Seq(GSE22478)/Homer	1	-3e-06	1	0.0034	0.0049
Tbr1(T-box)/Cortex-Tbr1-ChIP-Seq(GSE71384)/Homer	1	-2e-06	1	0.1665	0.1753
THRa(NR)/C17.2-THRa-ChIP-Seq(GSE38347)/Homer	1	-2e-06	1	0.0281	0.0321
TFE3(bHLH)/MEF-TFE3-ChIP-Seq(GSE75757)/Homer	1	-2e-06	1	0.0036	0.0051
GFY-Staf(?,Zf)/Promoter/Homer	1	-2e-06	1	0.0013	0.0024
Sp1(Zf)/Promoter/Homer	1	-1e-06	1	0.002	0.0033
HOXA1(Homeobox)/mES-Hoxa1-ChIP-Seq(SRP084292)/Homer	1	-1e-06	1	0.0271	0.0311
Mouse_Recombination_Hotspot(Zf)/Testis-DMC1-ChIP-Seq(GSE24438)/Homer	1	-1e-06	1	0.0057	0.0077
NFkB-p50,p52(RHD)/Monocyte-p50-ChIP-Chip(Schreiber_et_al.)/Homer	1	-1e-06	1	0.0019	0.0032
KLF6(Zf)/PDAC-KLF6-ChIP-Seq(GSE64557)/Homer	1	-1e-06	1	0.0336	0.0382
IRF3(IRF)/BMDM-Irf3-ChIP-Seq(GSE67343)/Homer	1	0	1	0.0334	0.0381
PRDM15(Zf)/ESC-Prdm15-ChIP-Seq(GSE73694)/Homer	1	0	1	0.0787	0.0858
NPAS2(bHLH)/Liver-NPAS2-ChIP-Seq(GSE39860)/Homer	1	0	1	0.0942	0.1019
BMAL1(bHLH)/Liver-Bmal1-ChIP-Seq(GSE39860)/Homer	1	0	1	0.1741	0.184
Otx2(Homeobox)/EpiLC-Otx2-ChIP-Seq(GSE56098)/Homer	1	0	1	0.093	0.1007
Pax7(Paired,Homeobox),longest/Myoblast-Pax7-ChIP-Seq(GSE25064)/Homer	1	0	1	0.003	0.0046
NFkB-p65(RHD)/GM12787-p65-ChIP-Seq(GSE19485)/Homer	1	0	1	0.0273	0.0317
ZBTB18(Zf)/HEK293-ZBTB18.GFP-ChIP-Seq(GSE58341)/Homer	1	0	1	0.0368	0.042
ISRE(IRF)/ThioMac-LPS-Expression(GSE23622)/Homer	1	0	1	0.0047	0.0067
Six2(Homeobox)/NephronProgenitor-Six2-ChIP-Seq(GSE39837)/Homer	1	0	1	0.1093	0.1178
Pit1(Homeobox)/GCrat-Pit1-ChIP-Seq(GSE58009)/Homer	1	0	1	0.1715	0.1819
Maz(Zf)/HepG2-Maz-ChIP-Seq(GSE31477)/Homer	1	0	1	0.0358	0.0412
GFY(?)/Promoter/Homer	1	0	1	0.0023	0.0039
Ascl2(bHLH)/ESC-Ascl2-ChIP-Seq(GSE97712)/Homer	1	0	1	0.0733	0.0812
IRF1(IRF)/PBMC-IRF1-ChIP-Seq(GSE43036)/Homer	1	0	1	0.0124	0.016
Egr2(Zf)/Thymocytes-Egr2-ChIP-Seq(GSE34254)/Homer	1	0	1	0.003	0.005
PRDM10(Zf)/HEK293-PRDM10.eGFP-ChIP-Seq(Encode)/Homer	1	0	1	0.0415	0.0478
JunD(bZIP)/K562-JunD-ChIP-Seq/Homer	1	0	1	0.0037	0.0059
Chop(bZIP)/MEF-Chop-ChIP-Seq(GSE35681)/Homer	1	0	1	0.0221	0.027
Oct6(POU,Homeobox)/NPC-Pou3f1-ChIP-Seq(GSE35496)/Homer	1	0	1	0.0536	0.061
Zac1(Zf)/Neuro2A-Plagl1-ChIP-Seq(GSE75942)/Homer	1	0	1	0.1597	0.1715
CREB5(bZIP)/LNCaP-CREB5.V5-ChIP-Seq(GSE137775)/Homer	1	0	1	0.0375	0.0438
Atf4(bZIP)/MEF-Atf4-ChIP-Seq(GSE35681)/Homer	1	0	1	0.0297	0.0356
Sp2(Zf)/HEK293-Sp2.eGFP-ChIP-Seq(Encode)/Homer	1	0	1	0.0456	0.0528
PRDM1(Zf)/Hela-PRDM1-ChIP-Seq(GSE31477)/Homer	1	0	1	0.0556	0.0636
Brn1(POU,Homeobox)/NPC-Brn1-ChIP-Seq(GSE35496)/Homer	1	0	1	0.0397	0.0466
MYB(HTH)/ERMYB-Myb-ChIPSeq(GSE22095)/Homer	1	0	1	0.1774	0.1905
IRF2(IRF)/Erythroblas-IRF2-ChIP-Seq(GSE36985)/Homer	1	0	1	0.008	0.0114
GLI3(Zf)/Limb-GLI3-ChIP-Chip(GSE11077)/Homer	1	0	1	0.0032	0.0056
Twist2(bHLH)/Myoblast-Twist2.Ty1-ChIP-Seq(GSE127998)/Homer	1	0	1	0.1448	0.1576
bZIP:IRF(bZIP,IRF)/Th17-BatF-ChIP-Seq(GSE39756)/Homer	1	0	1	0.0505	0.0587
Klf9(Zf)/GBM-Klf9-ChIP-Seq(GSE62211)/Homer	1	0	1	0.007	0.0105
Meis1(Homeobox)/MastCells-Meis1-ChIP-Seq(GSE48085)/Homer	1	0	1	0.1434	0.1567
PSE(SNAPc)/K562-mStart-Seq/Homer	1	0	1	0.0624	0.0718
EKLF(Zf)/Erythrocyte-Klf1-ChIP-Seq(GSE20478)/Homer	1	0	1	0.0069	0.0105
Gfi1b(Zf)/HPC7-Gfi1b-ChIP-Seq(GSE22178)/Homer	1	0	1	0.0644	0.0747
HEB(bHLH)/mES-Heb-ChIP-Seq(GSE53233)/Homer	1	0	1	0.1346	0.1489
Gli2(Zf)/GM2-Gli2-ChIP-Chip(GSE112702)/Homer	1	0	1	0.0083	0.0126
YY1(Zf)/Promoter/Homer	1	0	1	0.0013	0.0034
Atf1(bZIP)/K562-ATF1-ChIP-Seq(GSE31477)/Homer	1	0	1	0.0501	0.0656
Atf2(bZIP)/3T3L1-Atf2-ChIP-Seq(GSE56872)/Homer	1	0	1	0.0192	0.0261
Atf7(bZIP)/3T3L1-Atf7-ChIP-Seq(GSE56872)/Homer	1	0	1	0.0309	0.043
Bapx1(Homeobox)/VertebralCol-Bapx1-ChIP-Seq(GSE36672)/Homer	1	0	1	0.2296	0.2649
CEBP:AP1(bZIP)/ThioMac-CEBPb-ChIP-Seq(GSE21512)/Homer	1	0	1	0.0781	0.098
CHR(?)/Hela-CellCycle-Expression/Homer	1	0	1	0.065	0.084
CLOCK(bHLH)/Liver-Clock-ChIP-Seq(GSE39860)/Homer	1	0	1	0.0345	0.0427
CRX(Homeobox)/Retina-Crx-ChIP-Seq(GSE20012)/Homer	1	0	1	0.2912	0.3199
E2A(bHLH)/proBcell-E2A-ChIP-Seq(GSE21978)/Homer	1	0	1	0.0977	0.114
E2A(bHLH),near_PU.1/Bcell-PU.1-ChIP-Seq(GSE21512)/Homer	1	0	1	0.0969	0.1164
Egr1(Zf)/K562-Egr1-ChIP-Seq(GSE32465)/Homer	1	0	1	0.0195	0.0269
Eomes(T-box)/H9-Eomes-ChIP-Seq(GSE26097)/Homer	1	0	1	0.2478	0.2706
GLIS3(Zf)/Thyroid-Glis3.GFP-ChIP-Seq(GSE103297)/Homer	1	0	1	0.0656	0.0931
GSC(Homeobox)/FrogEmbryos-GSC-ChIP-Seq(DRA000576)/Homer	1	0	1	0.1565	0.1907
c-Jun-CRE(bZIP)/K562-cJun-ChIP-Seq(GSE31477)/Homer	1	0	1	0.0198	0.0278
KLF10(Zf)/HEK293-KLF10.GFP-ChIP-Seq(GSE58341)/Homer	1	0	1	0.0308	0.0518
KLF14(Zf)/HEK293-KLF14.GFP-ChIP-Seq(GSE58341)/Homer	1	0	1	0.0507	0.0723
KLF1(Zf)/HUDEP2-KLF1-CutnRun(GSE136251)/Homer	1	0	1	0.0195	0.0302
KLF3(Zf)/MEF-Klf3-ChIP-Seq(GSE44748)/Homer	1	0	1	0.0095	0.0173
Klf4(Zf)/mES-Klf4-ChIP-Seq(GSE11431)/Homer	1	0	1	0.0097	0.0165
KLF5(Zf)/LoVo-KLF5-ChIP-Seq(GSE49402)/Homer	1	0	1	0.039	0.0525
LRF(Zf)/Erythroblasts-ZBTB7A-ChIP-Seq(GSE74977)/Homer	1	0	1	0.0388	0.0659
LXRE(NR),DR4/RAW-LXRb.biotin-ChIP-Seq(GSE21512)/Homer	1	0	1	0.005	0.0104
Mef2a(MADS)/HL1-Mef2a.biotin-ChIP-Seq(GSE21529)/Homer	1	0	1	0.0476	0.0625
Mef2b(MADS)/HEK293-Mef2b.V5-ChIP-Seq(GSE67450)/Homer	1	0	1	0.1104	0.1275
Mef2c(MADS)/GM12878-Mef2c-ChIP-Seq(GSE32465)/Homer	1	0	1	0.0609	0.0764
NFAT:AP1(RHD,bZIP)/Jurkat-NFATC1-ChIP-Seq(Jolma_et_al.)/Homer	1	0	1	0.0131	0.0206
NFAT(RHD)/Jurkat-NFATC1-ChIP-Seq(Jolma_et_al.)/Homer	1	0	1	0.0907	0.1073
Nkx2.1(Homeobox)/LungAC-Nkx2.1-ChIP-Seq(GSE43252)/Homer	1	0	1	0.2736	0.3114
Nkx2.2(Homeobox)/NPC-Nkx2.2-ChIP-Seq(GSE61673)/Homer	1	0	1	0.1716	0.2015
Nkx2.5(Homeobox)/HL1-Nkx2.5.biotin-ChIP-Seq(GSE21529)/Homer	1	0	1	0.2247	0.2428
OCT:OCT(POU,Homeobox)/NPC-OCT6-ChIP-Seq(GSE43916)/Homer	1	0	1	0.0148	0.0363
OCT:OCT-short(POU,Homeobox)/NPC-OCT6-ChIP-Seq(GSE43916)/Homer	1	0	1	0.1	0.1173
Pitx1(Homeobox)/Chicken-Pitx1-ChIP-Seq(GSE38910)/Homer	1	0	1	0.4855	0.5299
Ptf1a(bHLH)/Panc1-Ptf1a-ChIP-Seq(GSE47459)/Homer	1	0	1	0.2045	0.2244
RUNX(Runt)/HPC7-Runx1-ChIP-Seq(GSE22178)/Homer	1	0	1	0.0519	0.0667
RUNX1(Runt)/Jurkat-RUNX1-ChIP-Seq(GSE29180)/Homer	1	0	1	0.0814	0.1038
RUNX2(Runt)/PCa-RUNX2-ChIP-Seq(GSE33889)/Homer	1	0	1	0.0682	0.0893
RUNX-AML(Runt)/CD4+-PolII-ChIP-Seq(Barski_et_al.)/Homer	1	0	1	0.0575	0.0716
SCRT1(Zf)/HEK293-SCRT1.eGFP-ChIP-Seq(Encode)/Homer	1	0	1	0.0232	0.0311
Snail1(Zf)/LS174T-SNAIL1.HA-ChIP-Seq(GSE127183)/Homer	1	0	1	0.0548	0.0751
Slug(Zf)/Mesoderm-Snai2-ChIP-Seq(GSE61475)/Homer	1	0	1	0.0317	0.0418
Sp5(Zf)/mES-Sp5.Flag-ChIP-Seq(GSE72989)/Homer	1	0	1	0.023	0.0303
Srebp1a(bHLH)/HepG2-Srebp1a-ChIP-Seq(GSE31477)/Homer	1	0	1	0.0122	0.0189
Srebp2(bHLH)/HepG2-Srebp2-ChIP-Seq(GSE31477)/Homer	1	0	1	0.0065	0.0131
Tbet(T-box)/CD8-Tbet-ChIP-Seq(GSE33802)/Homer	1	0	1	0.1076	0.134
Tbx21(T-box)/GM12878-TBX21-ChIP-Seq(Encode)/Homer	1	0	1	0.0946	0.1231
Tbx5(T-box)/HL1-Tbx5.biotin-ChIP-Seq(GSE21529)/Homer	1	0	1	0.2811	0.3291
Tbx6(T-box)/ESC-Tbx6-ChIP-Seq(GSE93524)/Homer	1	0	1	0.0922	0.1118
ZEB1(Zf)/PDAC-ZEB1-ChIP-Seq(GSE64557)/Homer	1	0	1	0.146	0.1635
ZEB2(Zf)/SNU398-ZEB2-ChIP-Seq(GSE103048)/Homer	1	0	1	0.0608	0.0789
ZNF652/HepG2-ZNF652.Flag-ChIP-Seq(Encode)/Homer	1	0	1	0.0264	0.0345

## Sheet: Sheet5
22Rv1,GR,ENZ-UN_A485UN
Total Target Sequences =3428 , Total Background Sequences = 45357
Motif Name	P-value	Log P-value	q-value (Benjamini)	% of Target Sequences with Motif	% of Background Sequences with Motif
GRE(NR),IR3/RAW264.7-GRE-ChIP-Seq(Unpublished)/Homer	1e-360	-830.1	0	0.1762	0.0199
GRE(NR),IR3/A549-GR-ChIP-Seq(GSE32465)/Homer	1e-347	-799.8	0	0.1404	0.0114
ARE(NR)/LNCAP-AR-ChIP-Seq(GSE27824)/Homer	1e-316	-727.7	0	0.171	0.0224
PGR(NR)/EndoStromal-PGR-ChIP-Seq(GSE69539)/Homer	1e-295	-680.3	0	0.157	0.0199
FOXA1(Forkhead)/LNCAP-FOXA1-ChIP-Seq(GSE27824)/Homer	1e-235	-543.3	0	0.3426	0.125
FOXA1(Forkhead)/MCF7-FOXA1-ChIP-Seq(GSE26831)/Homer	1e-229	-528	0	0.3032	0.1023
FOXM1(Forkhead)/MCF7-FOXM1-ChIP-Seq(GSE72977)/Homer	1e-225	-518.9	0	0.307	0.1059
Foxa2(Forkhead)/Liver-Foxa2-ChIP-Seq(GSE25694)/Homer	1e-213	-490.6	0	0.2527	0.0772
Foxa3(Forkhead)/Liver-Foxa3-ChIP-Seq(GSE77670)/Homer	1e-194	-447.9	0	0.1453	0.0279
Fox:Ebox(Forkhead,bHLH)/Panc1-Foxa2-ChIP-Seq(GSE47459)/Homer	1e-191	-441	0	0.2746	0.0967
PR(NR)/T47D-PR-ChIP-Seq(GSE31130)/Homer	1e-190	-439.6	0	0.4418	0.2155
FOXK1(Forkhead)/HEK293-FOXK1-ChIP-Seq(GSE51673)/Homer	1e-118	-273.7	0	0.2416	0.1029
FoxL2(Forkhead)/Ovary-FoxL2-ChIP-Seq(GSE60858)/Homer	1e-110	-254.5	0	0.2083	0.0844
Foxo3(Forkhead)/U2OS-Foxo3-ChIP-Seq(E-MTAB-2701)/Homer	1e-109	-251.8	0	0.19	0.073
Foxf1(Forkhead)/Lung-Foxf1-ChIP-Seq(GSE77951)/Homer	1e-105	-242.9	0	0.2127	0.0894
FOXP1(Forkhead)/H9-FOXP1-ChIP-Seq(GSE31006)/Homer	1e-101	-233	0	0.129	0.0397
FOXK2(Forkhead)/U2OS-FOXK2-ChIP-Seq(E-MTAB-2204)/Homer	1e-89	-206.4	0	0.1599	0.0618
AR-halfsite(NR)/LNCaP-AR-ChIP-Seq(GSE27824)/Homer	1e-89	-206.3	0	0.5623	0.3918
NF1-halfsite(CTF)/LNCaP-NF1-ChIP-Seq(Unpublished)/Homer	1e-73	-168.6	0	0.307	0.179
NF1:FOXA1(CTF,Forkhead)/LNCAP-FOXA1-ChIP-Seq(GSE27824)/Homer	1e-64	-147.4	0	0.0338	0.0041
NF1(CTF)/LNCAP-NF1-ChIP-Seq(Unpublished)/Homer	1e-61	-141.5	0	0.0986	0.0352
Foxo1(Forkhead)/RAW-Foxo1-ChIP-Seq(Fan_et_al.)/Homer	1e-49	-114.9	0	0.3064	0.1988
HOXB13(Homeobox)/ProstateTumor-HOXB13-ChIP-Seq(GSE56288)/Homer	1e-37	-87.12	0	0.1748	0.1019
GRHL2(CP2)/HBE-GRHL2-ChIP-Seq(GSE46194)/Homer	1e-34	-78.54	0	0.08	0.0351
AP-2gamma(AP2)/MCF7-TFAP2C-ChIP-Seq(GSE21234)/Homer	1e-33	-76.07	0	0.1529	0.0889
Tlx?(NR)/NPC-H3K4me1-ChIP-Seq(GSE16256)/Homer	1e-31	-72.8	0	0.0846	0.0396
AP-2alpha(AP2)/Hela-AP2alpha-ChIP-Seq(GSE31477)/Homer	1e-28	-66.43	0	0.1228	0.0692
HOXD13(Homeobox)/Chicken-Hoxd13-ChIP-Seq(GSE38910)/Homer	1e-27	-62.89	0	0.1655	0.1041
CDX4(Homeobox)/ZebrafishEmbryos-Cdx4.Myc-ChIP-Seq(GSE48254)/Homer	1e-24	-56.06	0	0.1383	0.0852
Unknown(Homeobox)/Limb-p300-ChIP-Seq/Homer	1e-23	-54.61	0	0.1053	0.06
HNF4a(NR),DR1/HepG2-HNF4a-ChIP-Seq(GSE25021)/Homer	1e-22	-52	0	0.0776	0.0403
Fra2(bZIP)/Striatum-Fra2-ChIP-Seq(GSE43429)/Homer	1e-22	-51.79	0	0.0709	0.0356
Fosl2(bZIP)/3T3L1-Fosl2-ChIP-Seq(GSE56872)/Homer	1e-21	-50.26	0	0.0519	0.023
Jun-AP1(bZIP)/K562-cJun-ChIP-Seq(GSE31477)/Homer	1e-20	-46.4	0	0.04	0.0162
JunB(bZIP)/DendriticCells-Junb-ChIP-Seq(GSE36099)/Homer	1e-19	-45.63	0	0.0791	0.0434
BATF(bZIP)/Th17-BATF-ChIP-Seq(GSE39756)/Homer	1e-18	-43.3	0	0.091	0.0533
Cdx2(Homeobox)/mES-Cdx2-ChIP-Seq(GSE14586)/Homer	1e-17	-41.26	0	0.1056	0.0656
Fra1(bZIP)/BT549-Fra1-ChIP-Seq(GSE46166)/Homer	1e-17	-40.67	0	0.0762	0.0429
AP-1(bZIP)/ThioMac-PU.1-ChIP-Seq(GSE21512)/Homer	1e-17	-39.64	0	0.1015	0.063
Atf3(bZIP)/GBM-ATF3-ChIP-Seq(GSE33912)/Homer	1e-17	-39.43	0	0.0902	0.0541
SCL(bHLH)/HPC7-Scl-ChIP-Seq(GSE13511)/Homer	1e-16	-37.08	0	0.5273	0.4568
Bach2(bZIP)/OCILy7-Bach2-ChIP-Seq(GSE44420)/Homer	1e-14	-34.07	0	0.0344	0.0152
Gata6(Zf)/HUG1N-GATA6-ChIP-Seq(GSE51936)/Homer	1e-14	-32.26	0	0.1211	0.0827
GATA3(Zf)/iTreg-Gata3-ChIP-Seq(GSE20898)/Homer	1e-13	-32.03	0	0.1938	0.1458
Gata4(Zf)/Heart-Gata4-ChIP-Seq(GSE35151)/Homer	1e-13	-30.46	0	0.1322	0.0932
Gata1(Zf)/K562-GATA1-ChIP-Seq(GSE18829)/Homer	1e-13	-30.4	0	0.0832	0.0526
Gata2(Zf)/K562-GATA2-ChIP-Seq(GSE18829)/Homer	1e-13	-30.04	0	0.0907	0.0589
GATA(Zf),IR4/iTreg-Gata3-ChIP-Seq(GSE20898)/Homer	1e-12	-28.95	0	0.0163	0.0052
ZNF189(Zf)/HEK293-ZNF189.GFP-ChIP-Seq(GSE58341)/Homer	1e-11	-25.95	0	0.1059	0.0737
SPDEF(ETS)/VCaP-SPDEF-ChIP-Seq(SRA014231)/Homer	1e-11	-25.72	0	0.1272	0.092
Olig2(bHLH)/Neuron-Olig2-ChIP-Seq(GSE30882)/Homer	1e-09	-21.09	0	0.2407	0.1983
BMYB(HTH)/Hela-BMYB-ChIP-Seq(GSE27030)/Homer	1e-09	-20.92	0	0.1809	0.1435
Stat3(Stat)/mES-Stat3-ChIP-Seq(GSE11431)/Homer	1e-09	-20.8	0	0.0616	0.0399
STAT4(Stat)/CD4-Stat4-ChIP-Seq(GSE22104)/Homer	1e-08	-19.9	0	0.1126	0.0835
Stat3+il21(Stat)/CD4-Stat3-ChIP-Seq(GSE19198)/Homer	1e-08	-19.74	0	0.0823	0.0576
EBF1(EBF)/Near-E2A-ChIP-Seq(GSE21512)/Homer	1e-08	-19.42	0	0.1147	0.0856
THRb(NR)/Liver-NR1A2-ChIP-Seq(GSE52613)/Homer	1e-08	-18.86	0	0.4567	0.4085
AMYB(HTH)/Testes-AMYB-ChIP-Seq(GSE44588)/Homer	1e-07	-17.61	0	0.1841	0.1497
Sox4(HMG)/proB-Sox4-ChIP-Seq(GSE50066)/Homer	1e-07	-16.84	0	0.1056	0.0797
Sox9(HMG)/Limb-SOX9-ChIP-Seq(GSE73225)/Homer	1e-06	-16.11	0	0.1048	0.0796
GATA(Zf),IR3/iTreg-Gata3-ChIP-Seq(GSE20898)/Homer	1e-06	-16.07	0	0.0274	0.0153
MafA(bZIP)/Islet-MafA-ChIP-Seq(GSE30298)/Homer	1e-06	-15.17	0	0.0934	0.0703
FOXA1:AR(Forkhead,NR)/LNCAP-AR-ChIP-Seq(GSE27824)/Homer	1e-06	-14.93	0	0.0169	0.0081
Sox10(HMG)/SciaticNerve-Sox3-ChIP-Seq(GSE35132)/Homer	1e-06	-14.87	0	0.194	0.1619
Sox6(HMG)/Myotubes-Sox6-ChIP-Seq(GSE32627)/Homer	1e-06	-14.76	0	0.1935	0.1615
Bcl6(Zf)/Liver-Bcl6-ChIP-Seq(GSE31578)/Homer	1e-06	-14.72	0	0.1503	0.1218
RXR(NR),DR1/3T3L1-RXR-ChIP-Seq(GSE13511)/Homer	1e-06	-14.71	0	0.1249	0.0987
Ascl1(bHLH)/NeuralTubes-Ascl1-ChIP-Seq(GSE55840)/Homer	1e-06	-14.26	0	0.1967	0.1651
Rfx6(HTH)/Min6b1-Rfx6.HA-ChIP-Seq(GSE62844)/Homer	1e-06	-14.17	0	0.1214	0.0961
HOXA9(Homeobox)/HSC-Hoxa9-ChIP-Seq(GSE33509)/Homer	1e-06	-14.01	0	0.0811	0.0605
Six1(Homeobox)/Myoblast-Six1-ChIP-Chip(GSE20150)/Homer	1e-05	-13.66	0	0.0318	0.0196
Zic(Zf)/Cerebellum-ZIC1.2-ChIP-Seq(GSE60731)/Homer	1e-05	-13.51	0	0.0998	0.0774
Sox3(HMG)/NPC-Sox3-ChIP-Seq(GSE33059)/Homer	1e-05	-13.42	0	0.204	0.173
ETV1(ETS)/GIST48-ETV1-ChIP-Seq(GSE22441)/Homer	1e-05	-13.08	0	0.1532	0.1262
Nkx6.1(Homeobox)/Islet-Nkx6.1-ChIP-Seq(GSE40975)/Homer	1e-05	-12.84	0	0.2915	0.2569
NF-E2(bZIP)/K562-NFE2-ChIP-Seq(GSE31477)/Homer	1e-05	-12.8	0	0.0105	0.0044
Unknown-ESC-element(?)/mES-Nanog-ChIP-Seq(GSE11724)/Homer	1e-05	-12.62	0	0.0756	0.0568
Nur77(NR)/K562-NR4A1-ChIP-Seq(GSE31363)/Homer	1e-05	-12.48	0	0.0236	0.0138
Sox2(HMG)/mES-Sox2-ChIP-Seq(GSE11431)/Homer	1e-05	-12.48	0	0.1036	0.0818
Tgif2(Homeobox)/mES-Tgif2-ChIP-Seq(GSE55404)/Homer	1e-05	-12.34	0	0.384	0.3475
GATA3(Zf),DR4/iTreg-Gata3-ChIP-Seq(GSE20898)/Homer	1e-05	-12.2	0	0.0137	0.0066
Isl1(Homeobox)/Neuron-Isl1-ChIP-Seq(GSE31456)/Homer	1e-05	-12.19	0	0.2156	0.1856
Bach1(bZIP)/K562-Bach1-ChIP-Seq(GSE31477)/Homer	1e-05	-11.9	0	0.0102	0.0044
ETS1(ETS)/Jurkat-ETS1-ChIP-Seq(GSE17954)/Homer	1e-05	-11.77	0	0.1156	0.0933
Ap4(bHLH)/AML-Tfap4-ChIP-Seq(GSE45738)/Homer	0.0001	-11.25	0.0001	0.145	0.1209
ZNF675(Zf)/HEK293-ZNF675.GFP-ChIP-Seq(GSE58341)/Homer	0.0001	-11.16	0.0001	0.0216	0.0127
Oct4(POU,Homeobox)/mES-Oct4-ChIP-Seq(GSE11431)/Homer	0.0001	-11.12	0.0001	0.0575	0.0423
HNF1b(Homeobox)/PDAC-HNF1B-ChIP-Seq(GSE64557)/Homer	0.0001	-10.98	0.0001	0.0201	0.0117
Zic3(Zf)/mES-Zic3-ChIP-Seq(GSE37889)/Homer	0.0001	-10.93	0.0001	0.0694	0.0528
Nanog(Homeobox)/mES-Nanog-ChIP-Seq(GSE11724)/Homer	0.0001	-10.81	0.0001	0.4578	0.423
Erra(NR)/HepG2-Erra-ChIP-Seq(GSE31477)/Homer	0.0001	-10.77	0.0001	0.26	0.23
Lhx3(Homeobox)/Neuron-Lhx3-ChIP-Seq(GSE31456)/Homer	0.0001	-10.76	0.0001	0.1838	0.1577
Hnf1(Homeobox)/Liver-Foxa2-Chip-Seq(GSE25694)/Homer	0.0001	-10.76	0.0001	0.0187	0.0107
CTCF(Zf)/CD4+-CTCF-ChIP-Seq(Barski_et_al.)/Homer	0.0001	-10.74	0.0001	0.0149	0.0079
Tcfcp2l1(CP2)/mES-Tcfcp2l1-ChIP-Seq(GSE11431)/Homer	0.0001	-10.59	0.0001	0.0184	0.0105
Nr5a2(NR)/mES-Nr5a2-ChIP-Seq(GSE19019)/Homer	0.0001	-10.54	0.0001	0.0613	0.046
PPARE(NR),DR1/3T3L1-Pparg-ChIP-Seq(GSE13511)/Homer	0.0001	-10.48	0.0001	0.1053	0.0854
ERG(ETS)/VCaP-ERG-ChIP-Seq(GSE14097)/Homer	0.0001	-10.26	0.0001	0.1771	0.1521
KLF6(Zf)/PDAC-KLF6-ChIP-Seq(GSE64557)/Homer	0.0001	-10.16	0.0001	0.1074	0.0876
HRE(HSF)/HepG2-HSF1-ChIP-Seq(GSE31477)/Homer	0.0001	-10.06	0.0002	0.0181	0.0105
Esrrb(NR)/mES-Esrrb-ChIP-Seq(GSE11431)/Homer	0.0001	-9.903	0.0002	0.075	0.0587
Oct2(POU,Homeobox)/Bcell-Oct2-ChIP-Seq(GSE21512)/Homer	0.0001	-9.825	0.0002	0.0394	0.0278
ELF1(ETS)/Jurkat-ELF1-ChIP-Seq(SRA014231)/Homer	0.0001	-9.759	0.0002	0.054	0.0403
SF1(NR)/H295R-Nr5a1-ChIP-Seq(GSE44220)/Homer	0.0001	-9.619	0.0002	0.0569	0.043
GABPA(ETS)/Jurkat-GABPa-ChIP-Seq(GSE17954)/Homer	0.0001	-9.531	0.0003	0.0986	0.0803
GATA3(Zf),DR8/iTreg-Gata3-ChIP-Seq(GSE20898)/Homer	0.0001	-9.484	0.0003	0.0111	0.0056
Lhx1(Homeobox)/EmbryoCarcinoma-Lhx1-ChIP-Seq(GSE70957)/Homer	0.0001	-9.482	0.0003	0.1246	0.1042
BORIS(Zf)/K562-CTCFL-ChIP-Seq(GSE32465)/Homer	0.0001	-9.218	0.0003	0.0196	0.0119
Foxh1(Forkhead)/hESC-FOXH1-ChIP-Seq(GSE29422)/Homer	0.001	-8.974	0.0004	0.0727	0.0575
MYB(HTH)/ERMYB-Myb-ChIPSeq(GSE22095)/Homer	0.001	-8.968	0.0004	0.1894	0.1656
Smad3(MAD)/NPC-Smad3-ChIP-Seq(GSE36673)/Homer	0.001	-8.539	0.0006	0.3163	0.2885
Elk4(ETS)/Hela-Elk4-ChIP-Seq(GSE31477)/Homer	0.001	-8.518	0.0006	0.0563	0.0434
PAX6(Paired,Homeobox)/Forebrain-Pax6-ChIP-Seq(GSE66961)/Homer	0.001	-8.498	0.0007	0.014	0.008
Sox15(HMG)/CPA-Sox15-ChIP-Seq(GSE62909)/Homer	0.001	-8.385	0.0007	0.1255	0.1065
NeuroD1(bHLH)/Islet-NeuroD1-ChIP-Seq(GSE30298)/Homer	0.001	-8.234	0.0008	0.0975	0.0808
Tbx20(T-box)/Heart-Tbx20-ChIP-Seq(GSE29636)/Homer	0.001	-8.137	0.0009	0.0271	0.0186
Lhx2(Homeobox)/HFSC-Lhx2-ChIP-Seq(GSE48068)/Homer	0.001	-8.118	0.0009	0.1153	0.0973
Atoh1(bHLH)/Cerebellum-Atoh1-ChIP-Seq(GSE22111)/Homer	0.001	-8.085	0.001	0.1266	0.1079
ETS(ETS)/Promoter/Homer	0.001	-7.938	0.0011	0.0356	0.0258
Atf4(bZIP)/MEF-Atf4-ChIP-Seq(GSE35681)/Homer	0.001	-7.932	0.0011	0.0374	0.0273
Zfp281(Zf)/ES-Zfp281-ChIP-Seq(GSE81042)/Homer	0.001	-7.747	0.0013	0.0175	0.011
Tcf12(bHLH)/GM12878-Tcf12-ChIP-Seq(GSE32465)/Homer	0.001	-7.731	0.0013	0.1144	0.097
Sox17(HMG)/Endoderm-Sox17-ChIP-Seq(GSE61475)/Homer	0.001	-7.688	0.0014	0.0823	0.0675
TEAD4(TEA)/Tropoblast-Tead4-ChIP-Seq(GSE37350)/Homer	0.001	-7.683	0.0014	0.0992	0.0831
Nrf2(bZIP)/Lymphoblast-Nrf2-ChIP-Seq(GSE37589)/Homer	0.001	-7.631	0.0014	0.0082	0.004
MyoG(bHLH)/C2C12-MyoG-ChIP-Seq(GSE36024)/Homer	0.001	-7.561	0.0015	0.1214	0.1038
Nr5a2(NR)/Pancreas-LRH1-ChIP-Seq(GSE34295)/Homer	0.001	-7.527	0.0015	0.0788	0.0645
Rbpj1(?)/Panc1-Rbpj1-ChIP-Seq(GSE47459)/Homer	0.001	-7.525	0.0015	0.159	0.1392
NeuroG2(bHLH)/Fibroblast-NeuroG2-ChIP-Seq(GSE75910)/Homer	0.001	-7.47	0.0016	0.1812	0.1604
Maz(Zf)/HepG2-Maz-ChIP-Seq(GSE31477)/Homer	0.001	-7.371	0.0018	0.1085	0.0921
ZNF467(Zf)/HEK293-ZNF467.GFP-ChIP-Seq(GSE58341)/Homer	0.001	-7.354	0.0018	0.0785	0.0645
KLF5(Zf)/LoVo-KLF5-ChIP-Seq(GSE49402)/Homer	0.001	-7.319	0.0018	0.1339	0.1159
ZBTB12(Zf)/HEK293-ZBTB12.GFP-ChIP-Seq(GSE58341)/Homer	0.001	-7.278	0.0019	0.0461	0.0355
ELF3(ETS)/PDAC-ELF3-ChIP-Seq(GSE64557)/Homer	0.001	-7.037	0.0024	0.0817	0.0678
CRE(bZIP)/Promoter/Homer	0.01	-6.708	0.0033	0.0222	0.0153
EHF(ETS)/LoVo-EHF-ChIP-Seq(GSE49402)/Homer	0.01	-6.609	0.0036	0.1395	0.1223
Pdx1(Homeobox)/Islet-Pdx1-ChIP-Seq(SRA008281)/Homer	0.01	-6.545	0.0038	0.0966	0.0822
ELF5(ETS)/T47D-ELF5-ChIP-Seq(GSE30407)/Homer	0.01	-6.535	0.0038	0.0788	0.0657
Brn1(POU,Homeobox)/NPC-Brn1-ChIP-Seq(GSE35496)/Homer	0.01	-6.519	0.0039	0.0341	0.0256
Tcf21(bHLH)/ArterySmoothMuscle-Tcf21-ChIP-Seq(GSE61369)/Homer	0.01	-6.4	0.0043	0.1115	0.0962
HLF(bZIP)/HSC-HLF.Flag-ChIP-Seq(GSE69817)/Homer	0.01	-6.248	0.005	0.0975	0.0834
STAT1(Stat)/HelaS3-STAT1-ChIP-Seq(GSE12782)/Homer	0.01	-6.155	0.0054	0.0303	0.0226
Hand2(bHLH)/Mesoderm-Hand2-ChIP-Seq(GSE61475)/Homer	0.01	-6.116	0.0056	0.0537	0.0434
Tgif1(Homeobox)/mES-Tgif1-ChIP-Seq(GSE55404)/Homer	0.01	-6.109	0.0056	0.347	0.324
EBNA1(EBV-virus)/Raji-EBNA1-ChIP-Seq(GSE30709)/Homer	0.01	-6.038	0.006	0.0023	0.0007
MITF(bHLH)/MastCells-MITF-ChIP-Seq(GSE48085)/Homer	0.01	-5.988	0.0063	0.0972	0.0835
CEBP:AP1(bZIP)/ThioMac-CEBPb-ChIP-Seq(GSE21512)/Homer	0.01	-5.946	0.0065	0.0867	0.0738
E-box(bHLH)/Promoter/Homer	0.01	-5.808	0.0074	0.0079	0.0044
GATA:SCL(Zf,bHLH)/Ter119-SCL-ChIP-Seq(GSE18720)/Homer	0.01	-5.778	0.0076	0.0149	0.0098
STAT5(Stat)/mCD4+-Stat5-ChIP-Seq(GSE12346)/Homer	0.01	-5.771	0.0076	0.0356	0.0275
Pit1(Homeobox)/GCrat-Pit1-ChIP-Seq(GSE58009)/Homer	0.01	-5.684	0.0082	0.1071	0.0933
Chop(bZIP)/MEF-Chop-ChIP-Seq(GSE35681)/Homer	0.01	-5.527	0.0095	0.0283	0.0213
Elk1(ETS)/Hela-Elk1-ChIP-Seq(GSE31477)/Homer	0.01	-5.401	0.0107	0.0528	0.0433
Sp5(Zf)/mES-Sp5.Flag-ChIP-Seq(GSE72989)/Homer	0.01	-5.187	0.0132	0.0925	0.0804
Fli1(ETS)/CD8-FLI-ChIP-Seq(GSE20898)/Homer	0.01	-5.068	0.0148	0.1103	0.0973
Barx1(Homeobox)/Stomach-Barx1.3xFlag-ChIP-Seq(GSE69483)/Homer	0.01	-4.978	0.0161	0.054	0.0449
NFY(CCAAT)/Promoter/Homer	0.01	-4.976	0.0161	0.0814	0.0703
STAT6(Stat)/Macrophage-Stat6-ChIP-Seq(GSE38377)/Homer	0.01	-4.948	0.0163	0.0549	0.0458
HRE(HSF)/Striatum-HSF1-ChIP-Seq(GSE38000)/Homer	0.01	-4.847	0.018	0.0213	0.0158
E2F3(E2F)/MEF-E2F3-ChIP-Seq(GSE71376)/Homer	0.01	-4.751	0.0197	0.0487	0.0404
Oct4:Sox17(POU,Homeobox,HMG)/F9-Sox17-ChIP-Seq(GSE44553)/Homer	0.01	-4.713	0.0203	0.0155	0.0109
Hoxc9(Homeobox)/Ainv15-Hoxc9-ChIP-Seq(GSE21812)/Homer	0.01	-4.645	0.0216	0.0519	0.0434
Oct6(POU,Homeobox)/NPC-Pou3f1-ChIP-Seq(GSE35496)/Homer	0.1	-4.469	0.0256	0.0423	0.0349
Etv2(ETS)/ES-ER71-ChIP-Seq(GSE59402)/Homer(0.967)	0.1	-4.463	0.0256	0.0957	0.0846
RAR:RXR(NR),DR5/ES-RAR-ChIP-Seq(GSE56893)/Homer	0.1	-4.292	0.0302	0.0035	0.0017
Klf9(Zf)/GBM-Klf9-ChIP-Seq(GSE62211)/Homer	0.1	-4.224	0.0321	0.0333	0.0269
JunD(bZIP)/K562-JunD-ChIP-Seq/Homer	0.1	-4.119	0.0354	0.0088	0.0057
USF1(bHLH)/GM12878-Usf1-ChIP-Seq(GSE32465)/Homer	0.1	-4.094	0.0361	0.0461	0.0388
ZNF415(Zf)/HEK293-ZNF415.GFP-ChIP-Seq(GSE58341)/Homer	0.1	-4.079	0.0364	0.0546	0.0466
Egr2(Zf)/Thymocytes-Egr2-ChIP-Seq(GSE34254)/Homer	0.1	-3.977	0.0401	0.0146	0.0107
Six2(Homeobox)/NephronProgenitor-Six2-ChIP-Seq(GSE39837)/Homer	0.1	-3.903	0.043	0.0972	0.087
Ets1-distal(ETS)/CD4+-PolII-ChIP-Seq(Barski_et_al.)/Homer	0.1	-3.9	0.043	0.0318	0.026
TEAD(TEA)/Fibroblast-PU.1-ChIP-Seq(Unpublished)/Homer	0.1	-3.855	0.0445	0.0759	0.0669
Smad2(MAD)/ES-SMAD2-ChIP-Seq(GSE29422)/Homer	0.1	-3.854	0.0445	0.1634	0.1508
Tbox:Smad(T-box,MAD)/ESCd5-Smad2_3-ChIP-Seq(GSE29422)/Homer	0.1	-3.835	0.0449	0.0231	0.0182
ZNF165(Zf)/WHIM12-ZNF165-ChIP-Seq(GSE65937)/Homer	0.1	-3.817	0.0455	0.0146	0.0108
Egr1(Zf)/K562-Egr1-ChIP-Seq(GSE32465)/Homer	0.1	-3.814	0.0455	0.0552	0.0476
PRDM14(Zf)/H1-PRDM14-ChIP-Seq(GSE22767)/Homer	0.1	-3.806	0.0455	0.0292	0.0237
PU.1(ETS)/ThioMac-PU.1-ChIP-Seq(GSE21512)/Homer	0.1	-3.791	0.0459	0.0496	0.0424
Mef2d(MADS)/Retina-Mef2d-ChIP-Seq(GSE61391)/Homer	0.1	-3.767	0.0467	0.0207	0.0162
Meis1(Homeobox)/MastCells-Meis1-ChIP-Seq(GSE48085)/Homer	0.1	-3.714	0.0491	0.192	0.1789
TATA-Box(TBP)/Promoter/Homer	0.1	-3.639	0.0526	0.1293	0.1183
EKLF(Zf)/Erythrocyte-Klf1-ChIP-Seq(GSE20478)/Homer	0.1	-3.601	0.0543	0.0248	0.02
Rfx1(HTH)/NPC-H3K4me1-ChIP-Seq(GSE16256)/Homer	0.1	-3.544	0.0572	0.0207	0.0164
ERE(NR),IR3/MCF7-ERa-ChIP-Seq(Unpublished)/Homer	0.1	-3.541	0.0572	0.0286	0.0234
MafB(bZIP)/BMM-Mafb-ChIP-Seq(GSE75722)/Homer	0.1	-3.532	0.0572	0.0467	0.0401
VDR(NR),DR3/GM10855-VDR+vitD-ChIP-Seq(GSE22484)/Homer	0.1	-3.472	0.0604	0.0207	0.0164
TEAD2(TEA)/Py2T-Tead2-ChIP-Seq(GSE55709)/Homer	0.1	-3.446	0.0617	0.0604	0.0531
ZNF322(Zf)/HEK293-ZNF322.GFP-ChIP-Seq(GSE58341)/Homer	0.1	-3.42	0.063	0.035	0.0295
EBF(EBF)/proBcell-EBF-ChIP-Seq(GSE21978)/Homer	0.1	-3.288	0.0715	0.019	0.015
Tcf3(HMG)/mES-Tcf3-ChIP-Seq(GSE11724)/Homer	0.1	-3.264	0.0729	0.0233	0.019
Klf4(Zf)/mES-Klf4-ChIP-Seq(GSE11431)/Homer	0.1	-3.229	0.0751	0.0429	0.037
Znf263(Zf)/K562-Znf263-ChIP-Seq(GSE31477)/Homer	0.1	-3.158	0.0802	0.1868	0.1754
ZFX(Zf)/mES-Zfx-ChIP-Seq(GSE11431)/Homer	0.1	-3.156	0.0802	0.1301	0.1204
SpiB(ETS)/OCILY3-SPIB-ChIP-Seq(GSE56857)/Homer	0.1	-3.059	0.0876	0.0251	0.0208
E2F4(E2F)/K562-E2F4-ChIP-Seq(GSE31477)/Homer	0.1	-3.021	0.0905	0.033	0.0281
CArG(MADS)/PUER-Srf-ChIP-Seq(Sullivan_et_al.)/Homer	0.1	-3.014	0.0907	0.0309	0.0262
Rfx5(HTH)/GM12878-Rfx5-ChIP-Seq(GSE31477)/Homer	0.1	-3	0.0915	0.035	0.03
ZNF528(Zf)/HEK293-ZNF528.GFP-ChIP-Seq(GSE58341)/Homer	0.1	-2.846	0.1063	0.0012	0.0004
Myf5(bHLH)/GM-Myf5-ChIP-Seq(GSE24852)/Homer	0.1	-2.775	0.1135	0.0765	0.0696
HNF6(Homeobox)/Liver-Hnf6-ChIP-Seq(ERP000394)/Homer	0.1	-2.731	0.118	0.0499	0.0444
TR4(NR),DR1/Hela-TR4-ChIP-Seq(GSE24685)/Homer	0.1	-2.66	0.126	0.0102	0.0078
n-Myc(bHLH)/mES-nMyc-ChIP-Seq(GSE11431)/Homer	0.1	-2.648	0.127	0.0686	0.0623
Smad4(MAD)/ESC-SMAD4-ChIP-Seq(GSE29422)/Homer	0.1	-2.628	0.1288	0.1666	0.1574
PU.1-IRF(ETS:IRF)/Bcell-PU.1-ChIP-Seq(GSE21512)/Homer	0.1	-2.423	0.1574	0.1325	0.1247
BMAL1(bHLH)/Liver-Bmal1-ChIP-Seq(GSE39860)/Homer	0.1	-2.405	0.1594	0.1964	0.1873
MafK(bZIP)/C2C12-MafK-ChIP-Seq(GSE36030)/Homer	0.1	-2.389	0.1612	0.0225	0.0192
NFAT(RHD)/Jurkat-NFATC1-ChIP-Seq(Jolma_et_al.)/Homer	0.1	-2.336	0.1692	0.0881	0.0819
X-box(HTH)/NPC-H3K4me1-ChIP-Seq(GSE16256)/Homer	0.1	-2.335	0.1692	0.0111	0.0089
OCT:OCT(POU,Homeobox)/NPC-Brn1-ChIP-Seq(GSE35496)/Homer	0.1	-2.309	0.1722	0.0012	0.0005
Atf2(bZIP)/3T3L1-Atf2-ChIP-Seq(GSE56872)/Homer	1	-2.292	0.1744	0.0336	0.0297
TFE3(bHLH)/MEF-TFE3-ChIP-Seq(GSE75757)/Homer	1	-2.258	0.1796	0.007	0.0053
ZNF264(Zf)/HEK293-ZNF264.GFP-ChIP-Seq(GSE58341)/Homer	1	-2.186	0.192	0.0616	0.0566
Ptf1a(bHLH)/Panc1-Ptf1a-ChIP-Seq(GSE47459)/Homer	1	-2.074	0.2138	0.3262	0.317
KLF3(Zf)/MEF-Klf3-ChIP-Seq(GSE44748)/Homer	1	-1.929	0.2459	0.047	0.0432
Pknox1(Homeobox)/ES-Prep1-ChIP-Seq(GSE63282)/Homer	1	-1.843	0.2667	0.0216	0.0191
IRF8(IRF)/BMDM-IRF8-ChIP-Seq(GSE77884)/Homer	1	-1.82	0.2717	0.0295	0.0266
RORgt(NR)/EL4-RORgt.Flag-ChIP-Seq(GSE56019)/Homer	1	-1.808	0.2738	0.0114	0.0096
KLF14(Zf)/HEK293-KLF14.GFP-ChIP-Seq(GSE58341)/Homer	1	-1.803	0.2739	0.1611	0.1549
Tcf4(HMG)/Hct116-Tcf4-ChIP-Seq(SRA012054)/Homer	1	-1.781	0.2788	0.0417	0.0384
PAX3:FKHR-fusion(Paired,Homeobox)/Rh4-PAX3:FKHR-ChIP-Seq(GSE19063)/Homer	1	-1.744	0.288	0.0193	0.0171
Hoxb4(Homeobox)/ES-Hoxb4-ChIP-Seq(GSE34014)/Homer	1	-1.726	0.2918	0.0172	0.0152
IRF4(IRF)/GM12878-IRF4-ChIP-Seq(GSE32465)/Homer	1	-1.684	0.3031	0.0449	0.0418
RAR:RXR(NR),DR5/ES-RAR-ChIP-Seq(GSE56893)/Homer	1	-1.651	0.3116	0.014	0.0123
FXR(NR),IR1/Liver-FXR-ChIP-Seq(Chong_et_al.)/Homer	1	-1.53	0.3503	0.0388	0.0362
Brachyury(T-box)/Mesoendoderm-Brachyury-ChIP-exo(GSE54963)/Homer	1	-1.527	0.3503	0.0277	0.0255
YY1(Zf)/Promoter/Homer	1	-1.499	0.3582	0.0061	0.0051
c-Jun-CRE(bZIP)/K562-cJun-ChIP-Seq(GSE31477)/Homer	1	-1.494	0.3585	0.0321	0.0298
Pitx1:Ebox(Homeobox,bHLH)/Hindlimb-Pitx1-ChIP-Seq(GSE41591)/Homer	1	-1.491	0.3585	0.0184	0.0166
Tbr1(T-box)/Cortex-Tbr1-ChIP-Seq(GSE71384)/Homer	1	-1.48	0.3603	0.1436	0.139
E2F(E2F)/Hela-CellCycle-Expression/Homer	1	-1.479	0.3603	0.0035	0.0027
NFkB-p65-Rel(RHD)/ThioMac-LPS-Expression(GSE23622)/Homer	1	-1.465	0.3626	0.005	0.004
OCT4-SOX2-TCF-NANOG(POU,Homeobox,HMG)/mES-Oct4-ChIP-Seq(GSE11431)/Homer	1	-1.439	0.3705	0.016	0.0145
p53(p53)/Saos-p53-ChIP-Seq(GSE15780)/Homer	1	-1.412	0.3773	0.0093	0.0082
p53(p53)/Saos-p53-ChIP-Seq/Homer	1	-1.412	0.3773	0.0093	0.0082
RBPJ:Ebox(?,bHLH)/Panc1-Rbpj1-ChIP-Seq(GSE47459)/Homer	1	-1.376	0.3897	0.0303	0.0283
T1ISRE(IRF)/ThioMac-Ifnb-Expression/Homer	1	-1.354	0.3966	0.0012	0.0008
MyoD(bHLH)/Myotube-MyoD-ChIP-Seq(GSE21614)/Homer	1	-1.346	0.3982	0.0779	0.0749
TCFL2(HMG)/K562-TCF7L2-ChIP-Seq(GSE29196)/Homer	1	-1.345	0.3982	0.0067	0.0058
HIF2a(bHLH)/785_O-HIF2a-ChIP-Seq(GSE34871)/Homer	1	-1.314	0.4077	0.0327	0.0308
PU.1:IRF8(ETS:IRF)/pDC-Irf8-ChIP-Seq(GSE66899)/Homer	1	-1.294	0.4141	0.0175	0.0161
DUX4(Homeobox)/Myoblasts-DUX4.V5-ChIP-Seq(GSE75791)/Homer	1	-1.264	0.4251	0.0041	0.0034
STAT6(Stat)/CD4-Stat6-ChIP-Seq(GSE22104)/Homer	1	-1.245	0.4315	0.0479	0.0458
EWS:FLI1-fusion(ETS)/SK_N_MC-EWS:FLI1-ChIP-Seq(SRA014231)/Homer	1	-1.232	0.4354	0.0528	0.0507
ZNF692(Zf)/HEK293-ZNF692.GFP-ChIP-Seq(GSE58341)/Homer	1	-1.201	0.447	0.0117	0.0107
ZNF143|STAF(Zf)/CUTLL-ZNF143-ChIP-Seq(GSE29600)/Homer	1	-1.181	0.4544	0.0324	0.0308
Max(bHLH)/K562-Max-ChIP-Seq(GSE31477)/Homer	1	-1.104	0.4886	0.0651	0.0632
Rfx2(HTH)/LoVo-RFX2-ChIP-Seq(GSE49402)/Homer	1	-1.101	0.4886	0.0076	0.0069
RFX(HTH)/K562-RFX3-ChIP-Seq(SRA012198)/Homer	1	-1.049	0.5122	0.0067	0.0061
HEB(bHLH)/mES-Heb-ChIP-Seq(GSE53233)/Homer	1	-1.038	0.5156	0.2407	0.2379
Pbx3(Homeobox)/GM12878-PBX3-ChIP-Seq(GSE32465)/Homer	1	-1.008	0.529	0.0207	0.0198
Pax7(Paired,Homeobox),long/Myoblast-Pax7-ChIP-Seq(GSE25064)/Homer	1	-0.9941	0.5345	0.0018	0.0015
IRF:BATF(IRF:bZIP)/pDC-Irf8-ChIP-Seq(GSE66899)/Homer	1	-0.9885	0.5354	0.0088	0.0082
GFX(?)/Promoter/Homer	1	-0.9781	0.5389	0.0009	0.0006
ETS:E-box(ETS,bHLH)/HPC7-Scl-ChIP-Seq(GSE22178)/Homer	1	-0.9512	0.5514	0.0079	0.0074
NPAS(bHLH)/Liver-NPAS-ChIP-Seq(GSE39860)/Homer	1	-0.9093	0.5727	0.1713	0.1696
Sp1(Zf)/Promoter/Homer	1	-0.8951	0.5787	0.0172	0.0166
ZEB1(Zf)/PDAC-ZEB1-ChIP-Seq(GSE64557)/Homer	1	-0.871	0.5905	0.2189	0.2173
NFAT:AP1(RHD,bZIP)/Jurkat-NFATC1-ChIP-Seq(Jolma_et_al.)/Homer	1	-0.8436	0.6046	0.0149	0.0144
p73(p53)/Trachea-p73-ChIP-Seq(PRJNA310161)/Homer	1	-0.8302	0.6103	0.0035	0.0033
Twist(bHLH)/HMLE-TWIST1-ChIP-Seq(Chang_et_al)/Homer	1	-0.8185	0.6152	0.0125	0.0122
ISRE(IRF)/ThioMac-LPS-Expression(GSE23622)/Homer	1	-0.807	0.6199	0.0047	0.0044
ETS:RUNX(ETS,Runt)/Jurkat-RUNX1-ChIP-Seq(GSE17954)/Homer	1	-0.7966	0.624	0.0082	0.0079
c-Myc(bHLH)/mES-cMyc-ChIP-Seq(GSE11431)/Homer	1	-0.7955	0.624	0.0481	0.0476
E2F7(E2F)/Hela-E2F7-ChIP-Seq(GSE32673)/Homer	1	-0.7926	0.624	0.0064	0.0062
ZFP3(Zf)/HEK293-ZFP3.GFP-ChIP-Seq(GSE58341)/Homer	1	-0.7859	0.624	0.0009	0.0007
E2F6(E2F)/Hela-E2F6-ChIP-Seq(GSE31477)/Homer	1	-0.7858	0.624	0.035	0.0346
E2F1(E2F)/Hela-E2F1-ChIP-Seq(GSE22478)/Homer	1	-0.768	0.6301	0.0152	0.0149
CLOCK(bHLH)/Liver-Clock-ChIP-Seq(GSE39860)/Homer	1	-0.7326	0.6504	0.0511	0.0508
ZNF382(Zf)/HEK293-ZNF382.GFP-ChIP-Seq(GSE58341)/Homer	1	-0.7073	0.6646	0.0029	0.0028
Atf1(bZIP)/K562-ATF1-ChIP-Seq(GSE31477)/Homer	1	-0.7044	0.6646	0.077	0.0769
REST-NRSF(Zf)/Jurkat-NRSF-ChIP-Seq/Homer	1	-0.7013	0.6646	0.0006	0.0005
Tbet(T-box)/CD8-Tbet-ChIP-Seq(GSE33802)/Homer	1	-0.6815	0.6745	0.1167	0.1167
ZNF711(Zf)/SHSY5Y-ZNF711-ChIP-Seq(GSE20673)/Homer	1	-0.6783	0.6745	0.1809	0.1809
PBX1(Homeobox)/MCF7-PBX1-ChIP-Seq(GSE28007)/Homer	1	-0.6763	0.6745	0.007	0.0069
E2A(bHLH),near_PU.1/Bcell-PU.1-ChIP-Seq(GSE21512)/Homer	1	-0.648	0.6899	0.1827	0.1829
Brn2(POU,Homeobox)/NPC-Brn2-ChIP-Seq(GSE35496)/Homer	1	-0.6359	0.6958	0.0076	0.0076
NFkB-p65(RHD)/GM12787-p65-ChIP-Seq(GSE19485)/Homer	1	-0.6247	0.7011	0.0391	0.0393
ZBTB33(Zf)/GM12878-ZBTB33-ChIP-Seq(GSE32465)/Homer	1	-0.6181	0.7032	0.0018	0.0017
CEBP(bZIP)/ThioMac-CEBPb-ChIP-Seq(GSE21512)/Homer	1	-0.5974	0.7153	0.0805	0.081
PRDM9(Zf)/Testis-DMC1-ChIP-Seq(GSE35498)/Homer	1	-0.5948	0.7153	0.04	0.0403
Atf7(bZIP)/3T3L1-Atf7-ChIP-Seq(GSE56872)/Homer	1	-0.5929	0.7153	0.0534	0.0538
MafF(bZIP)/HepG2-MafF-ChIP-Seq(GSE31477)/Homer	1	-0.5705	0.7271	0.0292	0.0296
p63(p53)/Keratinocyte-p63-ChIP-Seq(GSE17611)/Homer	1	-0.549	0.7402	0.0344	0.035
ZNF16(Zf)/HEK293-ZNF16.GFP-ChIP-Seq(GSE58341)/Homer	1	-0.5394	0.7448	0.0009	0.0009
Zfp809(Zf)/ES-Zfp809-ChIP-Seq(GSE70799)/Homer	1	-0.5369	0.7448	0.016	0.0164
Arnt:Ahr(bHLH)/MCF7-Arnt-ChIP-Seq(Lo_et_al.)/Homer	1	-0.4978	0.771	0.0589	0.0599
Eomes(T-box)/H9-Eomes-ChIP-Seq(GSE26097)/Homer	1	-0.4855	0.7778	0.2261	0.2281
Prop1(Homeobox)/GHFT1-PROP1.biotin-ChIP-Seq(GSE77302)/Homer	1	-0.4769	0.7817	0.0537	0.0548
ZNF519(Zf)/HEK293-ZNF519.GFP-ChIP-Seq(GSE58341)/Homer	1	-0.4427	0.8062	0.016	0.0168
Pax7(Paired,Homeobox)/Myoblast-Pax7-ChIP-Seq(GSE25064)/Homer	1	-0.4348	0.8098	0.0064	0.0068
c-Myc(bHLH)/LNCAP-cMyc-ChIP-Seq(Unpublished)/Homer	1	-0.4325	0.8098	0.0353	0.0364
Pax8(Paired,Homeobox)/Thyroid-Pax8-ChIP-Seq(GSE26938)/Homer	1	-0.4141	0.8211	0.0341	0.0354
NPAS2(bHLH)/Liver-NPAS2-ChIP-Seq(GSE39860)/Homer	1	-0.4095	0.8221	0.1176	0.1198
PAX5(Paired,Homeobox)/GM12878-PAX5-ChIP-Seq(GSE32465)/Homer	1	-0.3929	0.833	0.0388	0.0402
EWS:ERG-fusion(ETS)/CADO_ES1-EWS:ERG-ChIP-Seq(SRA014231)/Homer	1	-0.3906	0.833	0.0662	0.0681
Mouse_Recombination_Hotspot(Zf)/Testis-DMC1-ChIP-Seq(GSE24438)/Homer	1	-0.3532	0.8609	0.0053	0.0058
Phox2a(Homeobox)/Neuron-Phox2a-ChIP-Seq(GSE31456)/Homer	1	-0.313	0.8932	0.0301	0.0318
HIF-1a(bHLH)/MCF7-HIF1a-ChIP-Seq(GSE28352)/Homer	1	-0.2984	0.9033	0.0213	0.0229
IRF2(IRF)/Erythroblas-IRF2-ChIP-Seq(GSE36985)/Homer	1	-0.2811	0.916	0.0073	0.0082
COUP-TFII(NR)/Artia-Nr2f2-ChIP-Seq(GSE46497)/Homer	1	-0.2715	0.9218	0.1757	0.1802
RARg(NR)/ES-RARg-ChIP-Seq(GSE30538)/Homer	1	-0.2644	0.9253	0.0029	0.0035
Pit1+1bp(Homeobox)/GCrat-Pit1-ChIP-Seq(GSE58009)/Homer	1	-0.2629	0.9253	0.0257	0.0276
p53(p53)/mES-cMyc-ChIP-Seq(GSE11431)/Homer	1	-0.2457	0.9365	0.0018	0.0023
KLF10(Zf)/HEK293-KLF10.GFP-ChIP-Seq(GSE58341)/Homer	1	-0.2206	0.9571	0.0528	0.056
IRF1(IRF)/PBMC-IRF1-ChIP-Seq(GSE43036)/Homer	1	-0.2181	0.9571	0.0096	0.011
CTCF-SatelliteElement(Zf?)/CD4+-CTCF-ChIP-Seq(Barski_et_al.)/Homer	1	-0.2173	0.9571	0.0009	0.0013
Usf2(bHLH)/C2C12-Usf2-ChIP-Seq(GSE36030)/Homer	1	-0.2164	0.9571	0.0286	0.031
GFY(?)/Promoter/Homer	1	-0.203	0.9616	0.0041	0.0051
ZNF136(Zf)/HEK293-ZNF136.GFP-ChIP-Seq(GSE58341)/Homer	1	-0.1832	0.9777	0.0088	0.0103
ZSCAN22(Zf)/HEK293-ZSCAN22.GFP-ChIP-Seq(GSE58341)/Homer	1	-0.1765	0.981	0.0055	0.0068
Ronin(THAP)/ES-Thap11-ChIP-Seq(GSE51522)/Homer	1	-0.1579	0.9963	0.0012	0.0018
GLI3(Zf)/Limb-GLI3-ChIP-Chip(GSE11077)/Homer	1	-0.1485	1	0.0082	0.0099
Cux2(Homeobox)/Liver-Cux2-ChIP-Seq(GSE35985)/Homer	1	-0.1473	1	0.033	0.0363
RUNX-AML(Runt)/CD4+-PolII-ChIP-Seq(Barski_et_al.)/Homer	1	-0.1443	1	0.0665	0.0712
OCT:OCT-short(POU,Homeobox)/NPC-OCT6-ChIP-Seq(GSE43916)/Homer	1	-0.1397	1	0.0575	0.062
ZNF669(Zf)/HEK293-ZNF669.GFP-ChIP-Seq(GSE58341)/Homer	1	-0.1367	1	0.0035	0.0047
ZBTB18(Zf)/HEK293-ZBTB18.GFP-ChIP-Seq(GSE58341)/Homer	1	-0.1358	1	0.0481	0.0523
CHR(?)/Hela-CellCycle-Expression/Homer	1	-0.1357	1	0.0493	0.0536
CEBP:CEBP(bZIP)/MEF-Chop-ChIP-Seq(GSE35681)/Homer	1	-0.1233	1	0.014	0.0164
NRF1(NRF)/MCF7-NRF1-ChIP-Seq(Unpublished)/Homer	1	-0.1125	1	0.005	0.0065
E2A(bHLH)/proBcell-E2A-ChIP-Seq(GSE21978)/Homer	1	-0.1111	1	0.1838	0.1921
HOXA2(Homeobox)/mES-Hoxa2-ChIP-Seq(Donaldson_et_al.)/Homer	1	-0.1104	1	0.0055	0.0072
ZNF41(Zf)/HEK293-ZNF41.GFP-ChIP-Seq(GSE58341)/Homer	1	-0.1032	1	0.0015	0.0024
RUNX1(Runt)/Jurkat-RUNX1-ChIP-Seq(GSE29180)/Homer	1	-0.09777	1	0.0957	0.1024
GFY-Staf(?,Zf)/Promoter/Homer	1	-0.09625	1	0.0026	0.0039
PAX5(Paired,Homeobox),condensed/GM12878-PAX5-ChIP-Seq(GSE32465)/Homer	1	-0.09254	1	0.0079	0.01
OCT:OCT(POU,Homeobox,IR1)/NPC-Brn2-ChIP-Seq(GSE35496)/Homer	1	-0.07843	1	0.0006	0.0012
NRF(NRF)/Promoter/Homer	1	-0.07611	1	0.009	0.0115
bHLHE40(bHLH)/HepG2-BHLHE40-ChIP-Seq(GSE31477)/Homer	1	-0.05869	1	0.0242	0.0285
HIF-1b(HLH)/T47D-HIF1b-ChIP-Seq(GSE59937)/Homer	1	-0.05721	1	0.098	0.1062
DMRT6(DM)/Testis-DMRT6-ChIP-Seq(GSE60440)/Homer	1	-0.04877	1	0.0149	0.0185
IRF3(IRF)/BMDM-Irf3-ChIP-Seq(GSE67343)/Homer	1	-0.03869	1	0.0213	0.0259
bZIP:IRF(bZIP,IRF)/Th17-BatF-ChIP-Seq(GSE39756)/Homer	1	-0.03409	1	0.0344	0.0403
NFkB-p50,p52(RHD)/Monocyte-p50-ChIP-Chip(Schreiber_et_al.)/Homer	1	-0.03261	1	0.005	0.0074
ZNF317(Zf)/HEK293-ZNF317.GFP-ChIP-Seq(GSE58341)/Homer	1	-0.02883	1	0.0053	0.0078
Nkx3.1(Homeobox)/LNCaP-Nkx3.1-ChIP-Seq(GSE28264)/Homer	1	-0.01935	1	0.2661	0.2818
Tbx5(T-box)/HL1-Tbx5.biotin-ChIP-Seq(GSE21529)/Homer	1	-0.01762	1	0.3706	0.388
Slug(Zf)/Mesoderm-Snai2-ChIP-Seq(GSE61475)/Homer	1	-0.01493	1	0.0654	0.0748
Pax7(Paired,Homeobox),longest/Myoblast-Pax7-ChIP-Seq(GSE25064)/Homer	1	-0.01435	1	0.0009	0.0023
DMRT1(DM)/Testis-DMRT1-ChIP-Seq(GSE64892)/Homer	1	-0.01301	1	0.0184	0.0239
PRDM1(Zf)/Hela-PRDM1-ChIP-Seq(GSE31477)/Homer	1	-0.01224	1	0.0435	0.0517
Otx2(Homeobox)/EpiLC-Otx2-ChIP-Seq(GSE56098)/Homer	1	-0.01157	1	0.0715	0.0818
Reverb(NR),DR2/RAW-Reverba.biotin-ChIP-Seq(GSE45914)/Homer	1	-0.01122	1	0.0099	0.0142
RUNX2(Runt)/PCa-RUNX2-ChIP-Seq(GSE33889)/Homer	1	-0.0035	1	0.0709	0.0832
Nkx2.5(Homeobox)/HL1-Nkx2.5.biotin-ChIP-Seq(GSE21529)/Homer	1	-0.000541	1	0.241	0.2653
RUNX(Runt)/HPC7-Runx1-ChIP-Seq(GSE22178)/Homer	1	-0.000269	1	0.0549	0.0692
ZNF416(Zf)/HEK293-ZNF416.GFP-ChIP-Seq(GSE58341)/Homer	1	-0.000163	1	0.1582	0.1813
THRa(NR)/C17.2-THRa-ChIP-Seq(GSE38347)/Homer	1	-5.3e-05	1	0.0449	0.0599
Nkx2.1(Homeobox)/LungAC-Nkx2.1-ChIP-Seq(GSE43252)/Homer	1	-5e-06	1	0.3043	0.3398
Srebp1a(bHLH)/HepG2-Srebp1a-ChIP-Seq(GSE31477)/Homer	1	-3e-06	1	0.0152	0.0266
OCT:OCT(POU,Homeobox)/NPC-OCT6-ChIP-Seq(GSE43916)/Homer	1	-3e-06	1	0.005	0.0124
Mef2b(MADS)/HEK293-Mef2b.V5-ChIP-Seq(GSE67450)/Homer	1	0	1	0.0782	0.1039
LRF(Zf)/Erythroblasts-ZBTB7A-ChIP-Seq(GSE74977)/Homer	1	0	1	0.1024	0.1329
Gfi1b(Zf)/HPC7-Gfi1b-ChIP-Seq(GSE22178)/Homer	1	0	1	0.0668	0.093
Pitx1(Homeobox)/Chicken-Pitx1-ChIP-Seq(GSE38910)/Homer	1	0	1	0.4368	0.485
Srebp2(bHLH)/HepG2-Srebp2-ChIP-Seq(GSE31477)/Homer	1	0	1	0.0082	0.0209
Nkx2.2(Homeobox)/NPC-Nkx2.2-ChIP-Seq(GSE61673)/Homer	1	0	1	0.1996	0.2477
CRX(Homeobox)/Retina-Crx-ChIP-Seq(GSE20012)/Homer	1	0	1	0.2448	0.3007
Mef2c(MADS)/GM12878-Mef2c-ChIP-Seq(GSE32465)/Homer	1	0	1	0.0411	0.0709
Mef2a(MADS)/HL1-Mef2a.biotin-ChIP-Seq(GSE21529)/Homer	1	0	1	0.0371	0.0657
LXRE(NR),DR4/RAW-LXRb.biotin-ChIP-Seq(GSE21512)/Homer	1	0	1	0.005	0.0206
Bapx1(Homeobox)/VertebralCol-Bapx1-ChIP-Seq(GSE36672)/Homer	1	0	1	0.2355	0.3054
GSC(Homeobox)/FrogEmbryos-GSC-ChIP-Seq(DRA000576)/Homer	1	0	1	0.1243	0.1941

## Sheet: Sheet6
22Rv1,GR,ENZ-UN_A485DN
Total Target Sequences = 2713, Total Background Sequences = 45161
Motif Name	P-value	Log P-value	q-value (Benjamini)	% of Target Sequences with Motif	% of Background Sequences with Motif
GRE(NR),IR3/A549-GR-ChIP-Seq(GSE32465)/Homer	1e-1441	-3320	0	0.422	0.0112
GRE(NR),IR3/RAW264.7-GRE-ChIP-Seq(Unpublished)/Homer	1e-1381	-3181	0	0.4788	0.0209
ARE(NR)/LNCAP-AR-ChIP-Seq(GSE27824)/Homer	1e-1338	-3082	0	0.4674	0.0206
PGR(NR)/EndoStromal-PGR-ChIP-Seq(GSE69539)/Homer	1e-1175	-2707	0	0.4567	0.0258
PR(NR)/T47D-PR-ChIP-Seq(GSE31130)/Homer	1e-690	-1590	0	0.7442	0.2325
FOXA1(Forkhead)/LNCAP-FOXA1-ChIP-Seq(GSE27824)/Homer	1e-315	-726.3	0	0.4847	0.1682
FOXA1(Forkhead)/MCF7-FOXA1-ChIP-Seq(GSE26831)/Homer	1e-304	-702.1	0	0.4349	0.1394
FOXM1(Forkhead)/MCF7-FOXM1-ChIP-Seq(GSE72977)/Homer	1e-304	-700	0	0.4386	0.142
Foxa2(Forkhead)/Liver-Foxa2-ChIP-Seq(GSE25694)/Homer	1e-285	-658.5	0	0.3601	0.1006
Fox:Ebox(Forkhead,bHLH)/Panc1-Foxa2-ChIP-Seq(GSE47459)/Homer	1e-263	-607.7	0	0.3778	0.118
AR-halfsite(NR)/LNCaP-AR-ChIP-Seq(GSE27824)/Homer	1e-238	-548.7	0	0.7018	0.3885
Foxa3(Forkhead)/Liver-Foxa3-ChIP-Seq(GSE77670)/Homer	1e-229	-527.5	0	0.2072	0.0391
Foxo3(Forkhead)/U2OS-Foxo3-ChIP-Seq(E-MTAB-2701)/Homer	1e-155	-357	0	0.2794	0.0984
FoxL2(Forkhead)/Ovary-FoxL2-ChIP-Seq(GSE60858)/Homer	1e-151	-349.9	0	0.3041	0.1155
FOXK1(Forkhead)/HEK293-FOXK1-ChIP-Seq(GSE51673)/Homer	1e-146	-337.2	0	0.3328	0.1375
Foxf1(Forkhead)/Lung-Foxf1-ChIP-Seq(GSE77951)/Homer	1e-141	-325.9	0	0.314	0.1271
FOXP1(Forkhead)/H9-FOXP1-ChIP-Seq(GSE31006)/Homer	1e-126	-290.8	0	0.1847	0.054
FOXK2(Forkhead)/U2OS-FOXK2-ChIP-Seq(E-MTAB-2204)/Homer	1e-102	-235.1	0	0.2127	0.08
NF1-halfsite(CTF)/LNCaP-NF1-ChIP-Seq(Unpublished)/Homer	1e-71	-164.3	0	0.3093	0.1689
Foxo1(Forkhead)/RAW-Foxo1-ChIP-Seq(Fan_et_al.)/Homer	1e-66	-152.1	0	0.3682	0.222
NF1(CTF)/LNCAP-NF1-ChIP-Seq(Unpublished)/Homer	1e-62	-142.8	0	0.0988	0.03
HOXB13(Homeobox)/ProstateTumor-HOXB13-ChIP-Seq(GSE56288)/Homer	1e-61	-142.5	0	0.2547	0.1344
NF1:FOXA1(CTF,Forkhead)/LNCAP-FOXA1-ChIP-Seq(GSE27824)/Homer	1e-53	-123.7	0	0.0387	0.0053
AP-2gamma(AP2)/MCF7-TFAP2C-ChIP-Seq(GSE21234)/Homer	1e-47	-108.7	0	0.1401	0.0624
AP-2alpha(AP2)/Hela-AP2alpha-ChIP-Seq(GSE31477)/Homer	1e-45	-104	0	0.1154	0.0474
HOXD13(Homeobox)/Chicken-Hoxd13-ChIP-Seq(GSE38910)/Homer	1e-42	-97.84	0	0.244	0.1439
Tlx?(NR)/NPC-H3K4me1-ChIP-Seq(GSE16256)/Homer	1e-30	-70.13	0	0.0756	0.0304
CDX4(Homeobox)/ZebrafishEmbryos-Cdx4.Myc-ChIP-Seq(GSE48254)/Homer	1e-29	-67.66	0	0.1895	0.1144
Unknown(Homeobox)/Limb-p300-ChIP-Seq/Homer	1e-27	-63.66	0	0.1463	0.0825
Gata6(Zf)/HUG1N-GATA6-ChIP-Seq(GSE51936)/Homer	1e-26	-61.7	0	0.1714	0.103
Gata2(Zf)/K562-GATA2-ChIP-Seq(GSE18829)/Homer	1e-25	-58.51	0	0.1286	0.0712
Gata1(Zf)/K562-GATA1-ChIP-Seq(GSE18829)/Homer	1e-24	-56.02	0	0.115	0.0621
Gata4(Zf)/Heart-Gata4-ChIP-Seq(GSE35151)/Homer	1e-24	-55.89	0	0.1802	0.1131
Cdx2(Homeobox)/mES-Cdx2-ChIP-Seq(GSE14586)/Homer	1e-23	-54.23	0	0.1574	0.0956
GATA3(Zf)/iTreg-Gata3-ChIP-Seq(GSE20898)/Homer	1e-21	-49.02	0	0.2547	0.1805
ZNF189(Zf)/HEK293-ZNF189.GFP-ChIP-Seq(GSE58341)/Homer	1e-19	-44.36	0	0.1227	0.0732
THRb(NR)/Liver-NR1A2-ChIP-Seq(GSE52613)/Homer	1e-19	-43.85	0	0.4681	0.3828
GATA(Zf),IR3/iTreg-Gata3-ChIP-Seq(GSE20898)/Homer	1e-17	-41.18	0	0.0424	0.0167
Nr5a2(NR)/Pancreas-LRH1-ChIP-Seq(GSE34295)/Homer	1e-15	-35.68	0	0.0962	0.0568
SF1(NR)/H295R-Nr5a1-ChIP-Seq(GSE44220)/Homer	1e-15	-35.43	0	0.0734	0.0397
Zic(Zf)/Cerebellum-ZIC1.2-ChIP-Seq(GSE60731)/Homer	1e-14	-32.95	0	0.105	0.0652
GATA(Zf),IR4/iTreg-Gata3-ChIP-Seq(GSE20898)/Homer	1e-13	-31.86	0	0.0229	0.0072
Stat3+il21(Stat)/CD4-Stat3-ChIP-Seq(GSE19198)/Homer	1e-13	-31.34	0	0.094	0.0573
GRHL2(CP2)/HBE-GRHL2-ChIP-Seq(GSE46194)/Homer	1e-12	-29.23	0	0.0693	0.0393
GATA3(Zf),DR8/iTreg-Gata3-ChIP-Seq(GSE20898)/Homer	1e-12	-28.62	0	0.0214	0.007
Nr5a2(NR)/mES-Nr5a2-ChIP-Seq(GSE19019)/Homer	1e-12	-28.21	0	0.0697	0.0401
HNF4a(NR),DR1/HepG2-HNF4a-ChIP-Seq(GSE25021)/Homer	1e-11	-27.63	0	0.066	0.0376
STAT4(Stat)/CD4-Stat4-ChIP-Seq(GSE22104)/Homer	1e-11	-27.1	0	0.1345	0.0933
Olig2(bHLH)/Neuron-Olig2-ChIP-Seq(GSE30882)/Homer	1e-11	-25.93	0	0.2536	0.1997
Erra(NR)/HepG2-Erra-ChIP-Seq(GSE31477)/Homer	1e-10	-25.01	0	0.2536	0.2007
Sox9(HMG)/Limb-SOX9-ChIP-Seq(GSE73225)/Homer	1e-10	-24.19	0	0.1268	0.0889
SPDEF(ETS)/VCaP-SPDEF-ChIP-Seq(SRA014231)/Homer	1e-10	-23.99	0	0.125	0.0875
ZNF675(Zf)/HEK293-ZNF675.GFP-ChIP-Seq(GSE58341)/Homer	1e-10	-23.89	0	0.028	0.012
Fra1(bZIP)/BT549-Fra1-ChIP-Seq(GSE46166)/Homer	1e-10	-23.86	0	0.0785	0.0492
JunB(bZIP)/DendriticCells-Junb-ChIP-Seq(GSE36099)/Homer	1e-10	-23.72	0	0.0789	0.0496
Sox2(HMG)/mES-Sox2-ChIP-Seq(GSE11431)/Homer	1e-10	-23.63	0	0.1353	0.0966
EBF1(EBF)/Near-E2A-ChIP-Seq(GSE21512)/Homer	1e-10	-23.18	0	0.0929	0.0613
Fra2(bZIP)/Striatum-Fra2-ChIP-Seq(GSE43429)/Homer	1e-09	-22.84	0	0.0656	0.0396
BATF(bZIP)/Th17-BATF-ChIP-Seq(GSE39756)/Homer	1e-09	-22.11	0	0.0907	0.0602
Atf3(bZIP)/GBM-ATF3-ChIP-Seq(GSE33912)/Homer	1e-09	-20.74	0	0.0899	0.0605
Sox4(HMG)/proB-Sox4-ChIP-Seq(GSE50066)/Homer	1e-08	-20.33	0	0.129	0.094
Stat3(Stat)/mES-Stat3-ChIP-Seq(GSE11431)/Homer	1e-08	-19.89	0	0.0608	0.0375
Esrrb(NR)/mES-Esrrb-ChIP-Seq(GSE11431)/Homer	1e-08	-19.68	0	0.0804	0.0533
Sox10(HMG)/SciaticNerve-Sox3-ChIP-Seq(GSE35132)/Homer	1e-08	-19.58	0	0.2337	0.1887
Zic3(Zf)/mES-Zic3-ChIP-Seq(GSE37889)/Homer	1e-08	-18.93	0	0.0538	0.0325
Unknown-ESC-element(?)/mES-Nanog-ChIP-Seq(GSE11724)/Homer	1e-08	-18.44	0	0.0649	0.0416
Bcl6(Zf)/Liver-Bcl6-ChIP-Seq(GSE31578)/Homer	1e-07	-18.17	0	0.1589	0.1223
RXR(NR),DR1/3T3L1-RXR-ChIP-Seq(GSE13511)/Homer	1e-07	-18.08	0	0.1161	0.0848
Fosl2(bZIP)/3T3L1-Fosl2-ChIP-Seq(GSE56872)/Homer	1e-07	-17.73	0	0.0446	0.026
Jun-AP1(bZIP)/K562-cJun-ChIP-Seq(GSE31477)/Homer	1e-07	-17.69	0	0.0335	0.0178
Sox6(HMG)/Myotubes-Sox6-ChIP-Seq(GSE32627)/Homer	1e-07	-17.29	0	0.2403	0.1978
BMYB(HTH)/Hela-BMYB-ChIP-Seq(GSE27030)/Homer	1e-07	-16.93	0	0.199	0.1601
Sox15(HMG)/CPA-Sox15-ChIP-Seq(GSE62909)/Homer	1e-07	-16.64	0	0.1596	0.1247
TR4(NR),DR1/Hela-TR4-ChIP-Seq(GSE24685)/Homer	1e-06	-15.41	0	0.0155	0.0063
AP-1(bZIP)/ThioMac-PU.1-ChIP-Seq(GSE21512)/Homer	1e-06	-14.72	0	0.0955	0.07
FOXA1:AR(Forkhead,NR)/LNCAP-AR-ChIP-Seq(GSE27824)/Homer	1e-06	-14.51	0	0.0236	0.0119
Sox3(HMG)/NPC-Sox3-ChIP-Seq(GSE33059)/Homer	1e-06	-13.96	0	0.2451	0.207
HOXA9(Homeobox)/HSC-Hoxa9-ChIP-Seq(GSE33509)/Homer	1e-05	-13.62	0	0.1021	0.0768
Ap4(bHLH)/AML-Tfap4-ChIP-Seq(GSE45738)/Homer	1e-05	-12.96	0	0.1309	0.103
Ets1-distal(ETS)/CD4+-PolII-ChIP-Seq(Barski_et_al.)/Homer	1e-05	-12.74	0	0.0413	0.0261
Sox17(HMG)/Endoderm-Sox17-ChIP-Seq(GSE61475)/Homer	0.0001	-11.17	0.0001	0.108	0.0846
HRE(HSF)/HepG2-HSF1-ChIP-Seq(GSE31477)/Homer	0.0001	-10.88	0.0001	0.0177	0.0091
Tcf21(bHLH)/ArterySmoothMuscle-Tcf21-ChIP-Seq(GSE61369)/Homer	0.0001	-10.85	0.0001	0.1039	0.0814
Nur77(NR)/K562-NR4A1-ChIP-Seq(GSE31363)/Homer	0.0001	-10.56	0.0001	0.0251	0.0147
AMYB(HTH)/Testes-AMYB-ChIP-Seq(GSE44588)/Homer	0.0001	-10.4	0.0001	0.1887	0.1597
MyoG(bHLH)/C2C12-MyoG-ChIP-Seq(GSE36024)/Homer	0.0001	-9.754	0.0002	0.1069	0.0854
SCL(bHLH)/HPC7-Scl-ChIP-Seq(GSE13511)/Homer	0.0001	-9.546	0.0003	0.4674	0.431
PPARE(NR),DR1/3T3L1-Pparg-ChIP-Seq(GSE13511)/Homer	0.0001	-9.527	0.0003	0.098	0.0777
Bach2(bZIP)/OCILy7-Bach2-ChIP-Seq(GSE44420)/Homer	0.0001	-9.517	0.0003	0.0254	0.0155
Ascl1(bHLH)/NeuralTubes-Ascl1-ChIP-Seq(GSE55840)/Homer	0.0001	-9.466	0.0003	0.1581	0.1327
ERE(NR),IR3/MCF7-ERa-ChIP-Seq(Unpublished)/Homer	0.0001	-9.273	0.0004	0.0299	0.0191
Tcf12(bHLH)/GM12878-Tcf12-ChIP-Seq(GSE32465)/Homer	0.001	-9.137	0.0004	0.0962	0.0765
Tbx20(T-box)/Heart-Tbx20-ChIP-Seq(GSE29636)/Homer	0.001	-9.041	0.0005	0.0262	0.0163
MafA(bZIP)/Islet-MafA-ChIP-Seq(GSE30298)/Homer	0.001	-8.994	0.0005	0.0833	0.0651
HNF6(Homeobox)/Liver-Hnf6-ChIP-Seq(ERP000394)/Homer	0.001	-8.978	0.0005	0.0748	0.0576
Lhx2(Homeobox)/HFSC-Lhx2-ChIP-Seq(GSE48068)/Homer	0.001	-8.905	0.0005	0.1522	0.1281
Hoxc9(Homeobox)/Ainv15-Hoxc9-ChIP-Seq(GSE21812)/Homer	0.001	-8.76	0.0006	0.0734	0.0566
GATA3(Zf),DR4/iTreg-Gata3-ChIP-Seq(GSE20898)/Homer	0.001	-8.743	0.0006	0.0173	0.0097
ETV1(ETS)/GIST48-ETV1-ChIP-Seq(GSE22441)/Homer	0.001	-8.603	0.0007	0.1345	0.1122
ETS1(ETS)/Jurkat-ETS1-ChIP-Seq(GSE17954)/Homer	0.001	-8.439	0.0008	0.105	0.0854
Lhx3(Homeobox)/Neuron-Lhx3-ChIP-Seq(GSE31456)/Homer	0.001	-8.132	0.0011	0.2322	0.205
Maz(Zf)/HepG2-Maz-ChIP-Seq(GSE31477)/Homer	0.001	-8.058	0.0011	0.0734	0.0574
Six1(Homeobox)/Myoblast-Six1-ChIP-Chip(GSE20150)/Homer	0.001	-7.984	0.0012	0.0332	0.0227
Sp5(Zf)/mES-Sp5.Flag-ChIP-Seq(GSE72989)/Homer	0.001	-7.769	0.0015	0.0638	0.0492
ZNF264(Zf)/HEK293-ZNF264.GFP-ChIP-Seq(GSE58341)/Homer	0.001	-7.419	0.0021	0.0634	0.0493
RARg(NR)/ES-RARg-ChIP-Seq(GSE30538)/Homer	0.001	-7.397	0.0021	0.0063	0.0025
HLF(bZIP)/HSC-HLF.Flag-ChIP-Seq(GSE69817)/Homer	0.001	-7.356	0.0022	0.1264	0.1067
ZNF467(Zf)/HEK293-ZNF467.GFP-ChIP-Seq(GSE58341)/Homer	0.001	-7.329	0.0022	0.0601	0.0464
Nkx6.1(Homeobox)/Islet-Nkx6.1-ChIP-Seq(GSE40975)/Homer	0.001	-7.239	0.0024	0.3612	0.3321
Nkx3.1(Homeobox)/LNCaP-Nkx3.1-ChIP-Seq(GSE28264)/Homer	0.001	-7.064	0.0028	0.3074	0.28
ZNF711(Zf)/SHSY5Y-ZNF711-ChIP-Seq(GSE20673)/Homer	0.01	-6.689	0.0041	0.1592	0.1386
ZNF322(Zf)/HEK293-ZNF322.GFP-ChIP-Seq(GSE58341)/Homer	0.01	-6.536	0.0047	0.0313	0.0223
NeuroG2(bHLH)/Fibroblast-NeuroG2-ChIP-Seq(GSE75910)/Homer	0.01	-6.524	0.0047	0.1729	0.1519
Atf2(bZIP)/3T3L1-Atf2-ChIP-Seq(GSE56872)/Homer	0.01	-6.476	0.0049	0.038	0.028
Rbpj1(?)/Panc1-Rbpj1-ChIP-Seq(GSE47459)/Homer	0.01	-6.278	0.0059	0.1526	0.1332
ZBTB12(Zf)/HEK293-ZBTB12.GFP-ChIP-Seq(GSE58341)/Homer	0.01	-6.207	0.0063	0.045	0.0343
EBF(EBF)/proBcell-EBF-ChIP-Seq(GSE21978)/Homer	0.01	-6.155	0.0066	0.017	0.0107
Foxh1(Forkhead)/hESC-FOXH1-ChIP-Seq(GSE29422)/Homer	0.01	-6.153	0.0066	0.0892	0.0743
HRE(HSF)/Striatum-HSF1-ChIP-Seq(GSE38000)/Homer	0.01	-5.533	0.0121	0.0251	0.0178
TFE3(bHLH)/MEF-TFE3-ChIP-Seq(GSE75757)/Homer	0.01	-5.346	0.0145	0.0085	0.0046
Oct4:Sox17(POU,Homeobox,HMG)/F9-Sox17-ChIP-Seq(GSE44553)/Homer	0.01	-5.285	0.0153	0.0243	0.0174
NFY(CCAAT)/Promoter/Homer	0.01	-5.262	0.0155	0.0851	0.072
ERG(ETS)/VCaP-ERG-ChIP-Seq(GSE14097)/Homer	0.01	-5.182	0.0166	0.1585	0.1411
NeuroD1(bHLH)/Islet-NeuroD1-ChIP-Seq(GSE30298)/Homer	0.01	-5.164	0.0168	0.0829	0.0701
MYB(HTH)/ERMYB-Myb-ChIPSeq(GSE22095)/Homer	0.01	-5.033	0.019	0.1965	0.1779
TEAD4(TEA)/Tropoblast-Tead4-ChIP-Seq(GSE37350)/Homer	0.01	-5.002	0.0194	0.0962	0.0827
Znf263(Zf)/K562-Znf263-ChIP-Seq(GSE31477)/Homer	0.01	-4.953	0.0202	0.1559	0.1392
STAT1(Stat)/HelaS3-STAT1-ChIP-Seq(GSE12782)/Homer	0.01	-4.893	0.0213	0.0354	0.0273
CRE(bZIP)/Promoter/Homer	0.01	-4.874	0.0216	0.0155	0.0103
STAT5(Stat)/mCD4+-Stat5-ChIP-Seq(GSE12346)/Homer	0.01	-4.757	0.0241	0.038	0.0298
Sp1(Zf)/Promoter/Homer	0.01	-4.755	0.0241	0.0107	0.0066
Tcfcp2l1(CP2)/mES-Tcfcp2l1-ChIP-Seq(GSE11431)/Homer	0.01	-4.735	0.0242	0.0133	0.0086
VDR(NR),DR3/GM10855-VDR+vitD-ChIP-Seq(GSE22484)/Homer	0.1	-4.579	0.0281	0.0203	0.0145
Hand2(bHLH)/Mesoderm-Hand2-ChIP-Seq(GSE61475)/Homer	0.1	-4.472	0.031	0.0487	0.0397
Lhx1(Homeobox)/EmbryoCarcinoma-Lhx1-ChIP-Seq(GSE70957)/Homer	0.1	-4.468	0.031	0.157	0.1415
KLF6(Zf)/PDAC-KLF6-ChIP-Seq(GSE64557)/Homer	0.1	-4.446	0.0314	0.0697	0.059
Etv2(ETS)/ES-ER71-ChIP-Seq(GSE59402)/Homer(0.967)	0.1	-4.442	0.0314	0.0918	0.0796
TCFL2(HMG)/K562-TCF7L2-ChIP-Seq(GSE29196)/Homer	0.1	-4.386	0.0328	0.0107	0.0068
CTCF-SatelliteElement(Zf?)/CD4+-CTCF-ChIP-Seq(Barski_et_al.)/Homer	0.1	-4.334	0.0344	0.0026	0.0009
RAR:RXR(NR),DR5/ES-RAR-ChIP-Seq(GSE56893)/Homer	0.1	-4.235	0.0376	0.0037	0.0016
TATA-Box(TBP)/Promoter/Homer	0.1	-4.186	0.0393	0.1544	0.1397
TEAD2(TEA)/Py2T-Tead2-ChIP-Seq(GSE55709)/Homer	0.1	-4.149	0.0405	0.0645	0.0547
HIF-1a(bHLH)/MCF7-HIF1a-ChIP-Seq(GSE28352)/Homer	0.1	-4.046	0.0445	0.024	0.0182
Atf4(bZIP)/MEF-Atf4-ChIP-Seq(GSE35681)/Homer	0.1	-3.982	0.0471	0.0391	0.0317
Pknox1(Homeobox)/ES-Prep1-ChIP-Seq(GSE63282)/Homer	0.1	-3.886	0.0515	0.0225	0.0171
CTCF(Zf)/CD4+-CTCF-ChIP-Seq(Barski_et_al.)/Homer	0.1	-3.851	0.053	0.0077	0.0047
RAR:RXR(NR),DR5/ES-RAR-ChIP-Seq(GSE56893)/Homer	0.1	-3.795	0.0557	0.0144	0.0102
Atoh1(bHLH)/Cerebellum-Atoh1-ChIP-Seq(GSE22111)/Homer	0.1	-3.786	0.0558	0.1043	0.0928
TEAD(TEA)/Fibroblast-PU.1-ChIP-Seq(Unpublished)/Homer	0.1	-3.74	0.058	0.0822	0.072
GATA:SCL(Zf,bHLH)/Ter119-SCL-ChIP-Seq(GSE18720)/Homer	0.1	-3.678	0.0613	0.0136	0.0096
E-box(bHLH)/Promoter/Homer	0.1	-3.665	0.0617	0.0052	0.0028
PAX6(Paired,Homeobox)/Forebrain-Pax6-ChIP-Seq(GSE66961)/Homer	0.1	-3.665	0.0617	0.0103	0.0069
MyoD(bHLH)/Myotube-MyoD-ChIP-Seq(GSE21614)/Homer	0.1	-3.579	0.0664	0.0678	0.0589
E2F4(E2F)/K562-E2F4-ChIP-Seq(GSE31477)/Homer	0.1	-3.576	0.0664	0.0199	0.0151
c-Jun-CRE(bZIP)/K562-cJun-ChIP-Seq(GSE31477)/Homer	0.1	-3.555	0.0671	0.0376	0.031
Myf5(bHLH)/GM-Myf5-ChIP-Seq(GSE24852)/Homer	0.1	-3.545	0.0673	0.066	0.0572
KLF5(Zf)/LoVo-KLF5-ChIP-Seq(GSE49402)/Homer	0.1	-3.496	0.0703	0.0899	0.0799
CArG(MADS)/PUER-Srf-ChIP-Seq(Sullivan_et_al.)/Homer	0.1	-3.434	0.0743	0.0361	0.0298
Pitx1:Ebox(Homeobox,bHLH)/Hindlimb-Pitx1-ChIP-Seq(GSE41591)/Homer	0.1	-3.215	0.0919	0.0269	0.0217
Zfp281(Zf)/ES-Zfp281-ChIP-Seq(GSE81042)/Homer	0.1	-3.141	0.0984	0.0103	0.0072
MafB(bZIP)/BMM-Mafb-ChIP-Seq(GSE75722)/Homer	0.1	-3.118	0.1	0.0461	0.0394
Rfx6(HTH)/Min6b1-Rfx6.HA-ChIP-Seq(GSE62844)/Homer	0.1	-3.107	0.1006	0.0969	0.0875
GABPA(ETS)/Jurkat-GABPa-ChIP-Seq(GSE17954)/Homer	0.1	-3.021	0.1089	0.0778	0.0694
p63(p53)/Keratinocyte-p63-ChIP-Seq(GSE17611)/Homer	0.1	-3.001	0.1104	0.035	0.0294
BORIS(Zf)/K562-CTCFL-ChIP-Seq(GSE32465)/Homer	0.1	-2.998	0.1104	0.0085	0.0058
Klf9(Zf)/GBM-Klf9-ChIP-Seq(GSE62211)/Homer	0.1	-2.821	0.1305	0.0217	0.0176
Nanog(Homeobox)/mES-Nanog-ChIP-Seq(GSE11724)/Homer	0.1	-2.819	0.1305	0.4781	0.463
E2F3(E2F)/MEF-E2F3-ChIP-Seq(GSE71376)/Homer	0.1	-2.793	0.1327	0.0284	0.0236
ZFX(Zf)/mES-Zfx-ChIP-Seq(GSE11431)/Homer	0.1	-2.761	0.1361	0.1076	0.0986
Oct2(POU,Homeobox)/Bcell-Oct2-ChIP-Seq(GSE21512)/Homer	0.1	-2.694	0.1447	0.0431	0.0374
p73(p53)/Trachea-p73-ChIP-Seq(PRJNA310161)/Homer	0.1	-2.605	0.1573	0.0052	0.0033
Pdx1(Homeobox)/Islet-Pdx1-ChIP-Seq(SRA008281)/Homer	0.1	-2.58	0.1604	0.1165	0.1077
RORgt(NR)/EL4-RORgt.Flag-ChIP-Seq(GSE56019)/Homer	0.1	-2.547	0.1648	0.0129	0.01
USF1(bHLH)/GM12878-Usf1-ChIP-Seq(GSE32465)/Homer	0.1	-2.543	0.1648	0.0361	0.0312
Pax8(Paired,Homeobox)/Thyroid-Pax8-ChIP-Seq(GSE26938)/Homer	0.1	-2.525	0.1664	0.0321	0.0274
Tgif2(Homeobox)/mES-Tgif2-ChIP-Seq(GSE55404)/Homer	0.1	-2.455	0.1776	0.3763	0.3635
Oct4(POU,Homeobox)/mES-Oct4-ChIP-Seq(GSE11431)/Homer	0.1	-2.422	0.1824	0.0645	0.0582
HIF-1b(HLH)/T47D-HIF1b-ChIP-Seq(GSE59937)/Homer	0.1	-2.364	0.1923	0.0984	0.0909
Chop(bZIP)/MEF-Chop-ChIP-Seq(GSE35681)/Homer	1	-2.302	0.2035	0.0284	0.0244
Bach1(bZIP)/K562-Bach1-ChIP-Seq(GSE31477)/Homer	1	-2.276	0.2077	0.0074	0.0054
Ptf1a(bHLH)/Panc1-Ptf1a-ChIP-Seq(GSE47459)/Homer	1	-2.268	0.2082	0.279	0.2681
NF-E2(bZIP)/K562-NFE2-ChIP-Seq(GSE31477)/Homer	1	-2.257	0.2093	0.0063	0.0045
Barx1(Homeobox)/Stomach-Barx1.3xFlag-ChIP-Seq(GSE69483)/Homer	1	-2.236	0.2126	0.0652	0.0594
ZNF669(Zf)/HEK293-ZNF669.GFP-ChIP-Seq(GSE58341)/Homer	1	-2.229	0.2129	0.0048	0.0032
FXR(NR),IR1/Liver-FXR-ChIP-Seq(Chong_et_al.)/Homer	1	-2.218	0.2142	0.0339	0.0297
STAT6(Stat)/Macrophage-Stat6-ChIP-Seq(GSE38377)/Homer	1	-2.121	0.2346	0.0557	0.0505
MafF(bZIP)/HepG2-MafF-ChIP-Seq(GSE31477)/Homer	1	-2.109	0.2363	0.0413	0.0369
JunD(bZIP)/K562-JunD-ChIP-Seq/Homer	1	-2.094	0.2384	0.0077	0.0058
p53(p53)/Saos-p53-ChIP-Seq(GSE15780)/Homer	1	-2.056	0.2452	0.0096	0.0075
p53(p53)/Saos-p53-ChIP-Seq/Homer	1	-2.056	0.2452	0.0096	0.0075
E2F7(E2F)/Hela-E2F7-ChIP-Seq(GSE32673)/Homer	1	-2.014	0.2543	0.0044	0.0031
bHLHE40(bHLH)/HepG2-BHLHE40-ChIP-Seq(GSE31477)/Homer	1	-1.922	0.2775	0.0243	0.0212
COUP-TFII(NR)/Artia-Nr2f2-ChIP-Seq(GSE46497)/Homer	1	-1.919	0.2775	0.1611	0.1536
Atf7(bZIP)/3T3L1-Atf7-ChIP-Seq(GSE56872)/Homer	1	-1.89	0.2834	0.0523	0.0479
Usf2(bHLH)/C2C12-Usf2-ChIP-Seq(GSE36030)/Homer	1	-1.8	0.3086	0.0295	0.0263
ZNF143|STAF(Zf)/CUTLL-ZNF143-ChIP-Seq(GSE29600)/Homer	1	-1.762	0.3188	0.0254	0.0226
HEB(bHLH)/mES-Heb-ChIP-Seq(GSE53233)/Homer	1	-1.754	0.3197	0.1942	0.187
Arnt:Ahr(bHLH)/MCF7-Arnt-ChIP-Seq(Lo_et_al.)/Homer	1	-1.741	0.3223	0.0516	0.0476
PAX5(Paired,Homeobox)/GM12878-PAX5-ChIP-Seq(GSE32465)/Homer	1	-1.717	0.3286	0.0339	0.0307
Oct6(POU,Homeobox)/NPC-Pou3f1-ChIP-Seq(GSE35496)/Homer	1	-1.704	0.3313	0.0534	0.0495
Pax7(Paired,Homeobox),long/Myoblast-Pax7-ChIP-Seq(GSE25064)/Homer	1	-1.691	0.3339	0.0037	0.0026
KLF14(Zf)/HEK293-KLF14.GFP-ChIP-Seq(GSE58341)/Homer	1	-1.681	0.3356	0.1098	0.1044
PRDM14(Zf)/H1-PRDM14-ChIP-Seq(GSE22767)/Homer	1	-1.636	0.3491	0.0254	0.0228
Atf1(bZIP)/K562-ATF1-ChIP-Seq(GSE31477)/Homer	1	-1.55	0.3789	0.0741	0.07
DUX4(Homeobox)/Myoblasts-DUX4.V5-ChIP-Seq(GSE75791)/Homer	1	-1.549	0.3789	0.0055	0.0044
Zfp809(Zf)/ES-Zfp809-ChIP-Seq(GSE70799)/Homer	1	-1.532	0.3819	0.0114	0.0098
Hoxb4(Homeobox)/ES-Hoxb4-ChIP-Seq(GSE34014)/Homer	1	-1.516	0.3862	0.0206	0.0185
Eomes(T-box)/H9-Eomes-ChIP-Seq(GSE26097)/Homer	1	-1.505	0.3887	0.2573	0.2508
Isl1(Homeobox)/Neuron-Isl1-ChIP-Seq(GSE31456)/Homer	1	-1.489	0.3929	0.233	0.2267
MITF(bHLH)/MastCells-MITF-ChIP-Seq(GSE48085)/Homer	1	-1.476	0.3963	0.0833	0.0793
Egr2(Zf)/Thymocytes-Egr2-ChIP-Seq(GSE34254)/Homer	1	-1.472	0.3963	0.0074	0.0061
DMRT1(DM)/Testis-DMRT1-ChIP-Seq(GSE64892)/Homer	1	-1.44	0.4068	0.0354	0.0328
Tcf3(HMG)/mES-Tcf3-ChIP-Seq(GSE11724)/Homer	1	-1.415	0.4153	0.0258	0.0236
ZNF415(Zf)/HEK293-ZNF415.GFP-ChIP-Seq(GSE58341)/Homer	1	-1.404	0.4178	0.038	0.0354
Otx2(Homeobox)/EpiLC-Otx2-ChIP-Seq(GSE56098)/Homer	1	-1.395	0.4198	0.098	0.0941
PAX5(Paired,Homeobox),condensed/GM12878-PAX5-ChIP-Seq(GSE32465)/Homer	1	-1.372	0.4272	0.0088	0.0076
E2F6(E2F)/Hela-E2F6-ChIP-Seq(GSE31477)/Homer	1	-1.356	0.4322	0.0221	0.0202
Tbox:Smad(T-box,MAD)/ESCd5-Smad2_3-ChIP-Seq(GSE29422)/Homer	1	-1.318	0.447	0.0184	0.0168
E2A(bHLH)/proBcell-E2A-ChIP-Seq(GSE21978)/Homer	1	-1.309	0.4491	0.1508	0.1465
Smad3(MAD)/NPC-Smad3-ChIP-Seq(GSE36673)/Homer	1	-1.302	0.4498	0.282	0.2766
Smad2(MAD)/ES-SMAD2-ChIP-Seq(GSE29422)/Homer	1	-1.221	0.4859	0.1309	0.1273
ZNF165(Zf)/WHIM12-ZNF165-ChIP-Seq(GSE65937)/Homer	1	-1.211	0.4882	0.0074	0.0064
KLF3(Zf)/MEF-Klf3-ChIP-Seq(GSE44748)/Homer	1	-1.201	0.4912	0.0284	0.0266
ZBTB18(Zf)/HEK293-ZBTB18.GFP-ChIP-Seq(GSE58341)/Homer	1	-1.201	0.4912	0.0505	0.0482
Phox2a(Homeobox)/Neuron-Phox2a-ChIP-Seq(GSE31456)/Homer	1	-1.178	0.4982	0.0509	0.0487
Pit1(Homeobox)/GCrat-Pit1-ChIP-Seq(GSE58009)/Homer	1	-1.168	0.501	0.1353	0.1319
EKLF(Zf)/Erythrocyte-Klf1-ChIP-Seq(GSE20478)/Homer	1	-1.165	0.501	0.0173	0.016
Brn1(POU,Homeobox)/NPC-Brn1-ChIP-Seq(GSE35496)/Homer	1	-1.161	0.501	0.0391	0.0372
ELF3(ETS)/PDAC-ELF3-ChIP-Seq(GSE64557)/Homer	1	-1.154	0.5013	0.0711	0.0687
HIF2a(bHLH)/785_O-HIF2a-ChIP-Seq(GSE34871)/Homer	1	-1.143	0.5045	0.0284	0.0268
c-Myc(bHLH)/LNCAP-cMyc-ChIP-Seq(Unpublished)/Homer	1	-1.139	0.5045	0.0291	0.0275
RBPJ:Ebox(?,bHLH)/Panc1-Rbpj1-ChIP-Seq(GSE47459)/Homer	1	-1.126	0.509	0.0247	0.0233
GFY-Staf(?,Zf)/Promoter/Homer	1	-1.117	0.5113	0.0026	0.0021
ZNF382(Zf)/HEK293-ZNF382.GFP-ChIP-Seq(GSE58341)/Homer	1	-1.107	0.5142	0.0033	0.0028
Hnf1(Homeobox)/Liver-Foxa2-Chip-Seq(GSE25694)/Homer	1	-1.103	0.5142	0.0173	0.0162
Klf4(Zf)/mES-Klf4-ChIP-Seq(GSE11431)/Homer	1	-1.1	0.5142	0.0276	0.0262
OCT:OCT(POU,Homeobox)/NPC-Brn1-ChIP-Seq(GSE35496)/Homer	1	-1.095	0.5142	0.0011	0.0008
Rfx1(HTH)/NPC-H3K4me1-ChIP-Seq(GSE16256)/Homer	1	-1.028	0.547	0.0162	0.0152
HNF1b(Homeobox)/PDAC-HNF1B-ChIP-Seq(GSE64557)/Homer	1	-1.02	0.5495	0.0181	0.0171
ZNF317(Zf)/HEK293-ZNF317.GFP-ChIP-Seq(GSE58341)/Homer	1	-1.007	0.5542	0.0088	0.0081
Cux2(Homeobox)/Liver-Cux2-ChIP-Seq(GSE35985)/Homer	1	-0.9183	0.603	0.0494	0.0482
GFY(?)/Promoter/Homer	1	-0.9049	0.6085	0.0048	0.0044
Elk1(ETS)/Hela-Elk1-ChIP-Seq(GSE31477)/Homer	1	-0.8868	0.6171	0.031	0.0301
Pbx3(Homeobox)/GM12878-PBX3-ChIP-Seq(GSE32465)/Homer	1	-0.8404	0.6438	0.0192	0.0186
Egr1(Zf)/K562-Egr1-ChIP-Seq(GSE32465)/Homer	1	-0.8399	0.6438	0.0335	0.0328
Tbr1(T-box)/Cortex-Tbr1-ChIP-Seq(GSE71384)/Homer	1	-0.8393	0.6438	0.1622	0.1608
RFX(HTH)/K562-RFX3-ChIP-Seq(SRA012198)/Homer	1	-0.8391	0.6438	0.0048	0.0045
Six2(Homeobox)/NephronProgenitor-Six2-ChIP-Seq(GSE39837)/Homer	1	-0.8138	0.6505	0.1014	0.1004
Mef2d(MADS)/Retina-Mef2d-ChIP-Seq(GSE61391)/Homer	1	-0.7887	0.6643	0.0221	0.0217
EHF(ETS)/LoVo-EHF-ChIP-Seq(GSE49402)/Homer	1	-0.7802	0.6673	0.1202	0.1194
EBNA1(EBV-virus)/Raji-EBNA1-ChIP-Seq(GSE30709)/Homer	1	-0.771	0.6708	0.0007	0.0006
Elk4(ETS)/Hela-Elk4-ChIP-Seq(GSE31477)/Homer	1	-0.7497	0.6825	0.0299	0.0295
PBX1(Homeobox)/MCF7-PBX1-ChIP-Seq(GSE28007)/Homer	1	-0.7483	0.6825	0.0063	0.006
Nrf2(bZIP)/Lymphoblast-Nrf2-ChIP-Seq(GSE37589)/Homer	1	-0.7026	0.7098	0.0041	0.0039
Tgif1(Homeobox)/mES-Tgif1-ChIP-Seq(GSE55404)/Homer	1	-0.6912	0.7151	0.3494	0.3493
Pax7(Paired,Homeobox)/Myoblast-Pax7-ChIP-Seq(GSE25064)/Homer	1	-0.6871	0.7153	0.0107	0.0106
CEBP:AP1(bZIP)/ThioMac-CEBPb-ChIP-Seq(GSE21512)/Homer	1	-0.6786	0.7186	0.0918	0.0918
ZNF692(Zf)/HEK293-ZNF692.GFP-ChIP-Seq(GSE58341)/Homer	1	-0.6331	0.7491	0.0077	0.0078
n-Myc(bHLH)/mES-nMyc-ChIP-Seq(GSE11431)/Homer	1	-0.6316	0.7491	0.0538	0.054
NFAT(RHD)/Jurkat-NFATC1-ChIP-Seq(Jolma_et_al.)/Homer	1	-0.6194	0.7535	0.0995	0.1
Tcf4(HMG)/Hct116-Tcf4-ChIP-Seq(SRA012054)/Homer	1	-0.6192	0.7535	0.0464	0.0467
YY1(Zf)/Promoter/Homer	1	-0.6179	0.7535	0.0041	0.0041
PRDM9(Zf)/Testis-DMC1-ChIP-Seq(GSE35498)/Homer	1	-0.6174	0.7535	0.035	0.0353
Max(bHLH)/K562-Max-ChIP-Seq(GSE31477)/Homer	1	-0.6032	0.7543	0.0586	0.059
ZFP3(Zf)/HEK293-ZFP3.GFP-ChIP-Seq(GSE58341)/Homer	1	-0.5645	0.7811	0.0004	0.0003
Twist(bHLH)/HMLE-TWIST1-ChIP-Seq(Chang_et_al)/Homer	1	-0.5407	0.7969	0.0103	0.0106
CEBP(bZIP)/ThioMac-CEBPb-ChIP-Seq(GSE21512)/Homer	1	-0.5291	0.8031	0.0933	0.0944
ZSCAN22(Zf)/HEK293-ZSCAN22.GFP-ChIP-Seq(GSE58341)/Homer	1	-0.5215	0.8062	0.0044	0.0046
ELF5(ETS)/T47D-ELF5-ChIP-Seq(GSE30407)/Homer	1	-0.5183	0.8062	0.0645	0.0655
Fli1(ETS)/CD8-FLI-ChIP-Seq(GSE20898)/Homer	1	-0.4983	0.819	0.0818	0.0832
Smad4(MAD)/ESC-SMAD4-ChIP-Seq(GSE29422)/Homer	1	-0.496	0.819	0.1301	0.1318
Rfx2(HTH)/LoVo-RFX2-ChIP-Seq(GSE49402)/Homer	1	-0.4728	0.834	0.0048	0.0051
PU.1(ETS)/ThioMac-PU.1-ChIP-Seq(GSE21512)/Homer	1	-0.4709	0.834	0.0394	0.0405
MafK(bZIP)/C2C12-MafK-ChIP-Seq(GSE36030)/Homer	1	-0.4196	0.8732	0.0158	0.0167
ELF1(ETS)/Jurkat-ELF1-ChIP-Seq(SRA014231)/Homer	1	-0.4177	0.8732	0.0269	0.0281
p53(p53)/mES-cMyc-ChIP-Seq(GSE11431)/Homer	1	-0.4082	0.8768	0.0011	0.0013
NFkB-p65(RHD)/GM12787-p65-ChIP-Seq(GSE19485)/Homer	1	-0.4012	0.8798	0.0346	0.0361
E2F1(E2F)/Hela-E2F1-ChIP-Seq(GSE22478)/Homer	1	-0.3996	0.8798	0.0066	0.0072
ETS:RUNX(ETS,Runt)/Jurkat-RUNX1-ChIP-Seq(GSE17954)/Homer	1	-0.3736	0.898	0.0052	0.0057
Prop1(Homeobox)/GHFT1-PROP1.biotin-ChIP-Seq(GSE77302)/Homer	1	-0.3475	0.9184	0.0781	0.0809
SpiB(ETS)/OCILY3-SPIB-ChIP-Seq(GSE56857)/Homer	1	-0.3473	0.9184	0.0203	0.0217
OCT:OCT(POU,Homeobox,IR1)/NPC-Brn2-ChIP-Seq(GSE35496)/Homer	1	-0.3472	0.9184	0.0015	0.0018
ETS(ETS)/Promoter/Homer	1	-0.3371	0.9184	0.0181	0.0194
ZBTB33(Zf)/GM12878-ZBTB33-ChIP-Seq(GSE32465)/Homer	1	-0.333	0.9184	0.0004	0.0005
ZNF528(Zf)/HEK293-ZNF528.GFP-ChIP-Seq(GSE58341)/Homer	1	-0.333	0.9184	0.0004	0.0005
E2F(E2F)/Hela-CellCycle-Expression/Homer	1	-0.3304	0.9184	0.0011	0.0014
NFkB-p65-Rel(RHD)/ThioMac-LPS-Expression(GSE23622)/Homer	1	-0.3278	0.9184	0.0037	0.0043
EWS:FLI1-fusion(ETS)/SK_N_MC-EWS:FLI1-ChIP-Seq(SRA014231)/Homer	1	-0.3182	0.9194	0.0439	0.0462
IRF4(IRF)/GM12878-IRF4-ChIP-Seq(GSE32465)/Homer	1	-0.3104	0.9234	0.0431	0.0455
OCT4-SOX2-TCF-NANOG(POU,Homeobox,HMG)/mES-Oct4-ChIP-Seq(GSE11431)/Homer	1	-0.2992	0.9306	0.0199	0.0216
EWS:ERG-fusion(ETS)/CADO_ES1-EWS:ERG-ChIP-Seq(SRA014231)/Homer	1	-0.2847	0.941	0.0708	0.074
PU.1:IRF8(ETS:IRF)/pDC-Irf8-ChIP-Seq(GSE66899)/Homer	1	-0.2844	0.941	0.0155	0.017
ZNF16(Zf)/HEK293-ZNF16.GFP-ChIP-Seq(GSE58341)/Homer	1	-0.2699	0.9485	0.0004	0.0005
X-box(HTH)/NPC-H3K4me1-ChIP-Seq(GSE16256)/Homer	1	-0.2699	0.9485	0.0077	0.0089
c-Myc(bHLH)/mES-cMyc-ChIP-Seq(GSE11431)/Homer	1	-0.2671	0.9485	0.038	0.0406
Rfx5(HTH)/GM12878-Rfx5-ChIP-Seq(GSE31477)/Homer	1	-0.2636	0.9485	0.0288	0.031
STAT6(Stat)/CD4-Stat6-ChIP-Seq(GSE22104)/Homer	1	-0.2625	0.9485	0.0483	0.0513
Pax7(Paired,Homeobox),longest/Myoblast-Pax7-ChIP-Seq(GSE25064)/Homer	1	-0.2517	0.9497	0.0026	0.0033
DMRT6(DM)/Testis-DMRT6-ChIP-Seq(GSE60440)/Homer	1	-0.2303	0.967	0.0232	0.0256
Mouse_Recombination_Hotspot(Zf)/Testis-DMC1-ChIP-Seq(GSE24438)/Homer	1	-0.228	0.967	0.0059	0.0071
PAX3:FKHR-fusion(Paired,Homeobox)/Rh4-PAX3:FKHR-ChIP-Seq(GSE19063)/Homer	1	-0.2089	0.9813	0.0203	0.0226
ETS:E-box(ETS,bHLH)/HPC7-Scl-ChIP-Seq(GSE22178)/Homer	1	-0.1845	1	0.0059	0.0073
Pit1+1bp(Homeobox)/GCrat-Pit1-ChIP-Seq(GSE58009)/Homer	1	-0.1784	1	0.0365	0.04
NRF(NRF)/Promoter/Homer	1	-0.1749	1	0.0048	0.0061
ZNF136(Zf)/HEK293-ZNF136.GFP-ChIP-Seq(GSE58341)/Homer	1	-0.1716	1	0.0111	0.0131
IRF:BATF(IRF:bZIP)/pDC-Irf8-ChIP-Seq(GSE66899)/Homer	1	-0.1627	1	0.0107	0.0127
Brachyury(T-box)/Mesoendoderm-Brachyury-ChIP-exo(GSE54963)/Homer	1	-0.1281	1	0.0262	0.0298
ZNF41(Zf)/HEK293-ZNF41.GFP-ChIP-Seq(GSE58341)/Homer	1	-0.1242	1	0.0015	0.0024
Slug(Zf)/Mesoderm-Snai2-ChIP-Seq(GSE61475)/Homer	1	-0.1235	1	0.0487	0.0536
IRF8(IRF)/BMDM-IRF8-ChIP-Seq(GSE77884)/Homer	1	-0.1148	1	0.0265	0.0304
ZEB1(Zf)/PDAC-ZEB1-ChIP-Seq(GSE64557)/Homer	1	-0.1127	1	0.178	0.1872
NRF1(NRF)/MCF7-NRF1-ChIP-Seq(Unpublished)/Homer	1	-0.1034	1	0.0011	0.002
CLOCK(bHLH)/Liver-Clock-ChIP-Seq(GSE39860)/Homer	1	-0.09255	1	0.0405	0.0458
Meis1(Homeobox)/MastCells-Meis1-ChIP-Seq(GSE48085)/Homer	1	-0.0895	1	0.1559	0.1655
IRF1(IRF)/PBMC-IRF1-ChIP-Seq(GSE43036)/Homer	1	-0.08294	1	0.0107	0.0136
ISRE(IRF)/ThioMac-LPS-Expression(GSE23622)/Homer	1	-0.08088	1	0.0041	0.0059
T1ISRE(IRF)/ThioMac-Ifnb-Expression/Homer	1	-0.07376	1	0.0004	0.001
BMAL1(bHLH)/Liver-Bmal1-ChIP-Seq(GSE39860)/Homer	1	-0.06719	1	0.1788	0.1899
NPAS(bHLH)/Liver-NPAS-ChIP-Seq(GSE39860)/Homer	1	-0.06663	1	0.1603	0.1711
E2A(bHLH),near_PU.1/Bcell-PU.1-ChIP-Seq(GSE21512)/Homer	1	-0.06616	1	0.136	0.1461
IRF2(IRF)/Erythroblas-IRF2-ChIP-Seq(GSE36985)/Homer	1	-0.05248	1	0.0066	0.0094
Mef2b(MADS)/HEK293-Mef2b.V5-ChIP-Seq(GSE67450)/Homer	1	-0.04225	1	0.1039	0.1143
IRF3(IRF)/BMDM-Irf3-ChIP-Seq(GSE67343)/Homer	1	-0.03398	1	0.0276	0.0337
PRDM1(Zf)/Hela-PRDM1-ChIP-Seq(GSE31477)/Homer	1	-0.029	1	0.0483	0.0564
Nkx2.5(Homeobox)/HL1-Nkx2.5.biotin-ChIP-Seq(GSE21529)/Homer	1	-0.02087	1	0.2381	0.2549
Brn2(POU,Homeobox)/NPC-Brn2-ChIP-Seq(GSE35496)/Homer	1	-0.01855	1	0.007	0.0107
NPAS2(bHLH)/Liver-NPAS2-ChIP-Seq(GSE39860)/Homer	1	-0.01672	1	0.101	0.1136
Reverb(NR),DR2/RAW-Reverba.biotin-ChIP-Seq(GSE45914)/Homer	1	-0.01586	1	0.007	0.0109
THRa(NR)/C17.2-THRa-ChIP-Seq(GSE38347)/Homer	1	-0.01359	1	0.0383	0.0469
ZNF519(Zf)/HEK293-ZNF519.GFP-ChIP-Seq(GSE58341)/Homer	1	-0.0132	1	0.0063	0.0101
NFAT:AP1(RHD,bZIP)/Jurkat-NFATC1-ChIP-Seq(Jolma_et_al.)/Homer	1	-0.01304	1	0.0122	0.0173
HOXA2(Homeobox)/mES-Hoxa2-ChIP-Seq(Donaldson_et_al.)/Homer	1	-0.0103	1	0.0055	0.0094
NFkB-p50,p52(RHD)/Monocyte-p50-ChIP-Chip(Schreiber_et_al.)/Homer	1	-0.009629	1	0.0018	0.0043
OCT:OCT-short(POU,Homeobox)/NPC-OCT6-ChIP-Seq(GSE43916)/Homer	1	-0.008093	1	0.073	0.0855
Mef2a(MADS)/HL1-Mef2a.biotin-ChIP-Seq(GSE21529)/Homer	1	-0.006174	1	0.0509	0.062
PU.1-IRF(ETS:IRF)/Bcell-PU.1-ChIP-Seq(GSE21512)/Homer	1	-0.004866	1	0.1139	0.1302
GLI3(Zf)/Limb-GLI3-ChIP-Chip(GSE11077)/Homer	1	-0.004455	1	0.0033	0.0069
Tbet(T-box)/CD8-Tbet-ChIP-Seq(GSE33802)/Homer	1	-0.003648	1	0.1106	0.1273
Tbx5(T-box)/HL1-Tbx5.biotin-ChIP-Seq(GSE21529)/Homer	1	-0.003394	1	0.3332	0.3578
Srebp2(bHLH)/HepG2-Srebp2-ChIP-Seq(GSE31477)/Homer	1	-0.003074	1	0.0111	0.0173
Srebp1a(bHLH)/HepG2-Srebp1a-ChIP-Seq(GSE31477)/Homer	1	-0.002963	1	0.0162	0.0237
KLF10(Zf)/HEK293-KLF10.GFP-ChIP-Seq(GSE58341)/Homer	1	-0.001667	1	0.0431	0.0554
RUNX-AML(Runt)/CD4+-PolII-ChIP-Seq(Barski_et_al.)/Homer	1	-0.001204	1	0.0564	0.0707
CRX(Homeobox)/Retina-Crx-ChIP-Seq(GSE20012)/Homer	1	-0.001175	1	0.2897	0.3165
Mef2c(MADS)/GM12878-Mef2c-ChIP-Seq(GSE32465)/Homer	1	-0.001057	1	0.0571	0.0717
CHR(?)/Hela-CellCycle-Expression/Homer	1	-0.000481	1	0.0538	0.0692
RUNX1(Runt)/Jurkat-RUNX1-ChIP-Seq(GSE29180)/Homer	1	-0.000257	1	0.0881	0.1081
bZIP:IRF(bZIP,IRF)/Th17-BatF-ChIP-Seq(GSE39756)/Homer	1	-0.000206	1	0.0372	0.0514
CEBP:CEBP(bZIP)/MEF-Chop-ChIP-Seq(GSE35681)/Homer	1	-0.00014	1	0.0114	0.0203
ZNF416(Zf)/HEK293-ZNF416.GFP-ChIP-Seq(GSE58341)/Homer	1	-0.00012	1	0.1246	0.1489
RUNX2(Runt)/PCa-RUNX2-ChIP-Seq(GSE33889)/Homer	1	-8e-05	1	0.0652	0.0845
Nkx2.1(Homeobox)/LungAC-Nkx2.1-ChIP-Seq(GSE43252)/Homer	1	-5.3e-05	1	0.2905	0.3248
RUNX(Runt)/HPC7-Runx1-ChIP-Seq(GSE22178)/Homer	1	-2.9e-05	1	0.049	0.0673
Nkx2.2(Homeobox)/NPC-Nkx2.2-ChIP-Seq(GSE61673)/Homer	1	-2.2e-05	1	0.1935	0.2256
LXRE(NR),DR4/RAW-LXRb.biotin-ChIP-Seq(GSE21512)/Homer	1	0	1	0.0055	0.0154
Gfi1b(Zf)/HPC7-Gfi1b-ChIP-Seq(GSE22178)/Homer	1	0	1	0.0619	0.0871
Pitx1(Homeobox)/Chicken-Pitx1-ChIP-Seq(GSE38910)/Homer	1	0	1	0.4652	0.518
Bapx1(Homeobox)/VertebralCol-Bapx1-ChIP-Seq(GSE36672)/Homer	1	0	1	0.2418	0.2897
GSC(Homeobox)/FrogEmbryos-GSC-ChIP-Seq(DRA000576)/Homer	1	0	1	0.1504	0.1951
OCT:OCT(POU,Homeobox)/NPC-OCT6-ChIP-Seq(GSE43916)/Homer	1	0	1	0.007	0.022
LRF(Zf)/Erythroblasts-ZBTB7A-ChIP-Seq(GSE74977)/Homer	1	0	1	0.0527	0.0907
GFX(?)/Promoter/Homer	1	0	1	0	0.0003
REST-NRSF(Zf)/Jurkat-NRSF-ChIP-Seq/Homer	1	0	1	0	0.0002
Ronin(THAP)/ES-Thap11-ChIP-Seq(GSE51522)/Homer	1	0	1	0	0.0006

## Sheet: Sheet7
22Rv1,GR,ENZ-UP_A485UN
Total Target Sequences = 367, Total Background Sequences = 49139
Motif Name	P-value	Log P-value	q-value (Benjamini)	% of Target Sequences with Motif	% of Background Sequences with Motif
GRE(NR),IR3/A549-GR-ChIP-Seq(GSE32465)/Homer	1e-18	-42.5	0	0.0872	0.0108
GRE(NR),IR3/RAW264.7-GRE-ChIP-Seq(Unpublished)/Homer	1e-17	-41.16	0	0.109	0.0189
ARE(NR)/LNCAP-AR-ChIP-Seq(GSE27824)/Homer	1e-17	-40.4	0	0.1144	0.0215
PGR(NR)/EndoStromal-PGR-ChIP-Seq(GSE69539)/Homer	1e-16	-37.99	0	0.0981	0.0165
FOXM1(Forkhead)/MCF7-FOXM1-ChIP-Seq(GSE72977)/Homer	1e-08	-19	0	0.1662	0.0753
Foxa2(Forkhead)/Liver-Foxa2-ChIP-Seq(GSE25694)/Homer	1e-07	-17.84	0	0.1362	0.0575
PR(NR)/T47D-PR-ChIP-Seq(GSE31130)/Homer	1e-07	-17.49	0	0.3351	0.2111
FOXA1(Forkhead)/MCF7-FOXA1-ChIP-Seq(GSE26831)/Homer	1e-07	-16.99	0	0.1526	0.0701
FOXA1(Forkhead)/LNCAP-FOXA1-ChIP-Seq(GSE27824)/Homer	1e-07	-16.24	0	0.1744	0.0873
FoxL2(Forkhead)/Ovary-FoxL2-ChIP-Seq(GSE60858)/Homer	1e-06	-14.68	0	0.1253	0.0563
AR-halfsite(NR)/LNCaP-AR-ChIP-Seq(GSE27824)/Homer	1e-06	-14.61	0	0.5313	0.4028
Foxa3(Forkhead)/Liver-Foxa3-ChIP-Seq(GSE77670)/Homer	1e-06	-14.5	0	0.0654	0.0198
FOXK1(Forkhead)/HEK293-FOXK1-ChIP-Seq(GSE51673)/Homer	1e-05	-11.91	0.0002	0.1471	0.0784
Foxo3(Forkhead)/U2OS-Foxo3-ChIP-Seq(E-MTAB-2701)/Homer	1e-05	-11.85	0.0002	0.109	0.0512
Fox:Ebox(Forkhead,bHLH)/Panc1-Foxa2-ChIP-Seq(GSE47459)/Homer	0.0001	-11.36	0.0003	0.1471	0.08
FOXK2(Forkhead)/U2OS-FOXK2-ChIP-Seq(E-MTAB-2204)/Homer	0.0001	-10.33	0.0007	0.1035	0.0509
FOXP1(Forkhead)/H9-FOXP1-ChIP-Seq(GSE31006)/Homer	0.001	-8.993	0.0027	0.0681	0.0296
ETS1(ETS)/Jurkat-ETS1-ChIP-Seq(GSE17954)/Homer	0.001	-8.52	0.004	0.1662	0.1045
Foxf1(Forkhead)/Lung-Foxf1-ChIP-Seq(GSE77951)/Homer	0.001	-8.403	0.0043	0.1117	0.062
GRHL2(CP2)/HBE-GRHL2-ChIP-Seq(GSE46194)/Homer	0.001	-7.756	0.0078	0.0681	0.0322
HOXB13(Homeobox)/ProstateTumor-HOXB13-ChIP-Seq(GSE56288)/Homer	0.001	-7.577	0.0089	0.1253	0.0753
Atoh1(bHLH)/Cerebellum-Atoh1-ChIP-Seq(GSE22111)/Homer	0.001	-7.542	0.0089	0.1798	0.1199
USF1(bHLH)/GM12878-Usf1-ChIP-Seq(GSE32465)/Homer	0.001	-7.019	0.0142	0.079	0.0417
NPAS(bHLH)/Liver-NPAS-ChIP-Seq(GSE39860)/Homer	0.001	-6.914	0.0151	0.2262	0.1628
SCL(bHLH)/HPC7-Scl-ChIP-Seq(GSE13511)/Homer	0.01	-6.83	0.0157	0.5722	0.4909
Tcf12(bHLH)/GM12878-Tcf12-ChIP-Seq(GSE32465)/Homer	0.01	-6.826	0.0157	0.1635	0.1094
NPAS2(bHLH)/Liver-NPAS2-ChIP-Seq(GSE39860)/Homer	0.01	-6.545	0.0194	0.1798	0.1246
NF1-halfsite(CTF)/LNCaP-NF1-ChIP-Seq(Unpublished)/Homer	0.01	-6.26	0.0249	0.2534	0.1908
Gata1(Zf)/K562-GATA1-ChIP-Seq(GSE18829)/Homer	0.01	-6.189	0.0258	0.0817	0.0462
EBF1(EBF)/Near-E2A-ChIP-Seq(GSE21512)/Homer	0.01	-6.068	0.0281	0.1662	0.1153
Gata2(Zf)/K562-GATA2-ChIP-Seq(GSE18829)/Homer	0.01	-5.998	0.0292	0.0872	0.051
Foxo1(Forkhead)/RAW-Foxo1-ChIP-Seq(Fan_et_al.)/Homer	0.01	-5.931	0.0302	0.2425	0.1831
PRDM9(Zf)/Testis-DMC1-ChIP-Seq(GSE35498)/Homer	0.01	-5.909	0.0302	0.0736	0.0409
Gata6(Zf)/HUG1N-GATA6-ChIP-Seq(GSE51936)/Homer	0.01	-5.835	0.0313	0.109	0.0688
Tgif2(Homeobox)/mES-Tgif2-ChIP-Seq(GSE55404)/Homer	0.01	-5.759	0.0328	0.4005	0.3312
RUNX(Runt)/HPC7-Runx1-ChIP-Seq(GSE22178)/Homer	0.01	-5.689	0.0342	0.1008	0.0628
NeuroD1(bHLH)/Islet-NeuroD1-ChIP-Seq(GSE30298)/Homer	0.01	-5.597	0.0365	0.1335	0.09
MyoD(bHLH)/Myotube-MyoD-ChIP-Seq(GSE21614)/Homer	0.01	-5.507	0.0389	0.1253	0.0836
CTCF(Zf)/CD4+-CTCF-ChIP-Seq(Barski_et_al.)/Homer	0.01	-5.484	0.0389	0.0245	0.0084
RUNX-AML(Runt)/CD4+-PolII-ChIP-Seq(Barski_et_al.)/Homer	0.01	-5.41	0.0407	0.1063	0.0684
NF1(CTF)/LNCAP-NF1-ChIP-Seq(Unpublished)/Homer	0.01	-5.406	0.0407	0.0736	0.0425
Sox10(HMG)/SciaticNerve-Sox3-ChIP-Seq(GSE35132)/Homer	0.01	-5.267	0.0447	0.1935	0.1435
CLOCK(bHLH)/Liver-Clock-ChIP-Seq(GSE39860)/Homer	0.01	-5.092	0.052	0.0817	0.0499
ELF1(ETS)/Jurkat-ELF1-ChIP-Seq(SRA014231)/Homer	0.01	-5.088	0.052	0.0763	0.0457
Sp1(Zf)/Promoter/Homer	0.01	-5.077	0.052	0.0436	0.0214
ETV1(ETS)/GIST48-ETV1-ChIP-Seq(GSE22441)/Homer	0.01	-4.917	0.0579	0.188	0.1408
Sox3(HMG)/NPC-Sox3-ChIP-Seq(GSE33059)/Homer	0.01	-4.897	0.0579	0.1989	0.1506
PPARE(NR),DR1/3T3L1-Pparg-ChIP-Seq(GSE13511)/Homer	0.01	-4.881	0.0579	0.1362	0.0959
GATA3(Zf),DR8/iTreg-Gata3-ChIP-Seq(GSE20898)/Homer	0.01	-4.852	0.058	0.0163	0.0046
EHF(ETS)/LoVo-EHF-ChIP-Seq(GSE49402)/Homer	0.01	-4.841	0.058	0.1744	0.1292
RBPJ:Ebox(?,bHLH)/Panc1-Rbpj1-ChIP-Seq(GSE47459)/Homer	0.01	-4.72	0.0636	0.0599	0.0343
GABPA(ETS)/Jurkat-GABPa-ChIP-Seq(GSE17954)/Homer	0.01	-4.705	0.0636	0.1281	0.0898
Ets1-distal(ETS)/CD4+-PolII-ChIP-Seq(Barski_et_al.)/Homer	0.01	-4.655	0.0653	0.0518	0.0284
Olig2(bHLH)/Neuron-Olig2-ChIP-Seq(GSE30882)/Homer	0.01	-4.609	0.0672	0.2534	0.2021
BMAL1(bHLH)/Liver-Bmal1-ChIP-Seq(GSE39860)/Homer	0.1	-4.602	0.0672	0.2343	0.1847
Gata4(Zf)/Heart-Gata4-ChIP-Seq(GSE35151)/Homer	0.1	-4.594	0.0672	0.1144	0.0789
RUNX2(Runt)/PCa-RUNX2-ChIP-Seq(GSE33889)/Homer	0.1	-4.533	0.0687	0.1117	0.0769
Ascl1(bHLH)/NeuralTubes-Ascl1-ChIP-Seq(GSE55840)/Homer	0.1	-4.447	0.0735	0.2398	0.1908
Tcf21(bHLH)/ArterySmoothMuscle-Tcf21-ChIP-Seq(GSE61369)/Homer	0.1	-4.188	0.0937	0.1417	0.1045
ERG(ETS)/VCaP-ERG-ChIP-Seq(GSE14097)/Homer	0.1	-4.126	0.0979	0.2125	0.1684
Tgif1(Homeobox)/mES-Tgif1-ChIP-Seq(GSE55404)/Homer	0.1	-4.037	0.1053	0.3569	0.3045
NeuroG2(bHLH)/Fibroblast-NeuroG2-ChIP-Seq(GSE75910)/Homer	0.1	-3.981	0.1096	0.2125	0.1695
Sox6(HMG)/Myotubes-Sox6-ChIP-Seq(GSE32627)/Homer	0.1	-3.909	0.1159	0.1744	0.1354
EWS:ERG-fusion(ETS)/CADO_ES1-EWS:ERG-ChIP-Seq(SRA014231)/Homer	0.1	-3.805	0.1265	0.0954	0.0667
Max(bHLH)/K562-Max-ChIP-Seq(GSE31477)/Homer	0.1	-3.803	0.1265	0.0926	0.0644
Klf9(Zf)/GBM-Klf9-ChIP-Seq(GSE62211)/Homer	0.1	-3.772	0.1269	0.0572	0.0355
n-Myc(bHLH)/mES-nMyc-ChIP-Seq(GSE11431)/Homer	0.1	-3.7	0.1343	0.0954	0.0673
c-Myc(bHLH)/LNCAP-cMyc-ChIP-Seq(Unpublished)/Homer	0.1	-3.591	0.1475	0.0599	0.0383
GATA:SCL(Zf,bHLH)/Ter119-SCL-ChIP-Seq(GSE18720)/Homer	0.1	-3.578	0.1475	0.0218	0.0097
JunB(bZIP)/DendriticCells-Junb-ChIP-Seq(GSE36099)/Homer	0.1	-3.572	0.1475	0.0654	0.0429
Usf2(bHLH)/C2C12-Usf2-ChIP-Seq(GSE36030)/Homer	0.1	-3.532	0.1499	0.0545	0.0342
TATA-Box(TBP)/Promoter/Homer	0.1	-3.447	0.1611	0.1281	0.0972
Stat3+il21(Stat)/CD4-Stat3-ChIP-Seq(GSE19198)/Homer	0.1	-3.433	0.1611	0.0872	0.0617
KLF14(Zf)/HEK293-KLF14.GFP-ChIP-Seq(GSE58341)/Homer	0.1	-3.426	0.1611	0.2398	0.1993
c-Myc(bHLH)/mES-cMyc-ChIP-Seq(GSE11431)/Homer	0.1	-3.419	0.1611	0.0736	0.0503
RXR(NR),DR1/3T3L1-RXR-ChIP-Seq(GSE13511)/Homer	0.1	-3.38	0.163	0.1499	0.1171
BORIS(Zf)/K562-CTCFL-ChIP-Seq(GSE32465)/Homer	0.1	-3.361	0.1641	0.0272	0.0139
NF1:FOXA1(CTF,Forkhead)/LNCAP-FOXA1-ChIP-Seq(GSE27824)/Homer	0.1	-3.321	0.1685	0.0109	0.0034
ETS(ETS)/Promoter/Homer	0.1	-3.288	0.172	0.0463	0.0286
Ptf1a(bHLH)/Panc1-Ptf1a-ChIP-Seq(GSE47459)/Homer	0.1	-3.272	0.1726	0.3924	0.3466
Bcl6(Zf)/Liver-Bcl6-ChIP-Seq(GSE31578)/Homer	0.1	-3.213	0.1808	0.1608	0.1282
Sp5(Zf)/mES-Sp5.Flag-ChIP-Seq(GSE72989)/Homer	0.1	-3.193	0.1822	0.1362	0.1062
Sox4(HMG)/proB-Sox4-ChIP-Seq(GSE50066)/Homer	0.1	-3.187	0.1822	0.0981	0.0725
Fosl2(bZIP)/3T3L1-Fosl2-ChIP-Seq(GSE56872)/Homer	0.1	-3.166	0.1827	0.0409	0.0248
Esrrb(NR)/mES-Esrrb-ChIP-Seq(GSE11431)/Homer	0.1	-3.148	0.1839	0.0872	0.0633
Jun-AP1(bZIP)/K562-cJun-ChIP-Seq(GSE31477)/Homer	0.1	-3.091	0.1925	0.0327	0.0187
E-box(bHLH)/Promoter/Homer	0.1	-3.091	0.1925	0.0136	0.0052
Six1(Homeobox)/Myoblast-Six1-ChIP-Chip(GSE20150)/Homer	0.1	-2.979	0.2103	0.0327	0.019
Fli1(ETS)/CD8-FLI-ChIP-Seq(GSE20898)/Homer	0.1	-2.956	0.2129	0.1362	0.108
Fra2(bZIP)/Striatum-Fra2-ChIP-Seq(GSE43429)/Homer	0.1	-2.927	0.2165	0.0545	0.0367
Sox15(HMG)/CPA-Sox15-ChIP-Seq(GSE62909)/Homer	0.1	-2.905	0.2191	0.1226	0.0961
TFE3(bHLH)/MEF-TFE3-ChIP-Seq(GSE75757)/Homer	0.1	-2.895	0.2191	0.0136	0.0055
ZNF467(Zf)/HEK293-ZNF467.GFP-ChIP-Seq(GSE58341)/Homer	0.1	-2.834	0.23	0.1144	0.0893
PAX6(Paired,Homeobox)/Forebrain-Pax6-ChIP-Seq(GSE66961)/Homer	0.1	-2.761	0.2449	0.0163	0.0076
Sox9(HMG)/Limb-SOX9-ChIP-Seq(GSE73225)/Homer	0.1	-2.744	0.2463	0.0954	0.0729
EBF(EBF)/proBcell-EBF-ChIP-Seq(GSE21978)/Homer	0.1	-2.732	0.2468	0.0327	0.0199
Brn2(POU,Homeobox)/NPC-Brn2-ChIP-Seq(GSE35496)/Homer	0.1	-2.726	0.2468	0.0136	0.0058
PU.1(ETS)/ThioMac-PU.1-ChIP-Seq(GSE21512)/Homer	0.1	-2.72	0.2468	0.0654	0.0469
HNF4a(NR),DR1/HepG2-HNF4a-ChIP-Seq(GSE25021)/Homer	0.1	-2.701	0.2469	0.0599	0.0424
RORgt(NR)/EL4-RORgt.Flag-ChIP-Seq(GSE56019)/Homer	0.1	-2.679	0.2497	0.0191	0.0097
MafB(bZIP)/BMM-Mafb-ChIP-Seq(GSE75722)/Homer	0.1	-2.627	0.2606	0.0545	0.0381
Hand2(bHLH)/Mesoderm-Hand2-ChIP-Seq(GSE61475)/Homer	0.1	-2.607	0.2632	0.0627	0.0452
Elk4(ETS)/Hela-Elk4-ChIP-Seq(GSE31477)/Homer	0.1	-2.581	0.2676	0.0627	0.0453
STAT4(Stat)/CD4-Stat4-ChIP-Seq(GSE22104)/Homer	0.1	-2.556	0.2716	0.1035	0.0815
ELF5(ETS)/T47D-ELF5-ChIP-Seq(GSE30407)/Homer	0.1	-2.533	0.2753	0.0899	0.0695
Tlx?(NR)/NPC-H3K4me1-ChIP-Seq(GSE16256)/Homer	0.1	-2.482	0.287	0.0627	0.0459
NFkB-p50,p52(RHD)/Monocyte-p50-ChIP-Chip(Schreiber_et_al.)/Homer	0.1	-2.433	0.2986	0.0191	0.0103
MafA(bZIP)/Islet-MafA-ChIP-Seq(GSE30298)/Homer	0.1	-2.426	0.2986	0.0926	0.0727
HOXD13(Homeobox)/Chicken-Hoxd13-ChIP-Seq(GSE38910)/Homer	0.1	-2.423	0.2986	0.0926	0.0727
Rfx6(HTH)/Min6b1-Rfx6.HA-ChIP-Seq(GSE62844)/Homer	0.1	-2.409	0.2986	0.1253	0.1025
Lhx3(Homeobox)/Neuron-Lhx3-ChIP-Seq(GSE31456)/Homer	0.1	-2.385	0.302	0.1444	0.1203
GATA3(Zf)/iTreg-Gata3-ChIP-Seq(GSE20898)/Homer	0.1	-2.363	0.306	0.1499	0.1255
Sox17(HMG)/Endoderm-Sox17-ChIP-Seq(GSE61475)/Homer	0.1	-2.362	0.306	0.0763	0.0586
ISRE(IRF)/ThioMac-LPS-Expression(GSE23622)/Homer	0.1	-2.344	0.3064	0.0109	0.0047
ZNF415(Zf)/HEK293-ZNF415.GFP-ChIP-Seq(GSE58341)/Homer	0.1	-2.333	0.3072	0.0708	0.0539
MITF(bHLH)/MastCells-MITF-ChIP-Seq(GSE48085)/Homer	1	-2.294	0.3166	0.1117	0.091
Rbpj1(?)/Panc1-Rbpj1-ChIP-Seq(GSE47459)/Homer	1	-2.272	0.3207	0.1798	0.1545
Ap4(bHLH)/AML-Tfap4-ChIP-Seq(GSE45738)/Homer	1	-2.259	0.3223	0.158	0.1342
BMYB(HTH)/Hela-BMYB-ChIP-Seq(GSE27030)/Homer	1	-2.237	0.3267	0.1526	0.1293
Nrf2(bZIP)/Lymphoblast-Nrf2-ChIP-Seq(GSE37589)/Homer	1	-2.216	0.3308	0.0082	0.0031
bHLHE40(bHLH)/HepG2-BHLHE40-ChIP-Seq(GSE31477)/Homer	1	-2.209	0.3308	0.0409	0.0287
E2F4(E2F)/K562-E2F4-ChIP-Seq(GSE31477)/Homer	1	-2.164	0.3428	0.049	0.0359
Znf263(Zf)/K562-Znf263-ChIP-Seq(GSE31477)/Homer	1	-2.162	0.3428	0.2452	0.2179
KLF6(Zf)/PDAC-KLF6-ChIP-Seq(GSE64557)/Homer	1	-2.143	0.3444	0.1362	0.115
Etv2(ETS)/ES-ER71-ChIP-Seq(GSE59402)/Homer(0.967)	1	-2.12	0.3494	0.1117	0.0925
Tcfcp2l1(CP2)/mES-Tcfcp2l1-ChIP-Seq(GSE11431)/Homer	1	-2.08	0.3609	0.0191	0.0113
Fra1(bZIP)/BT549-Fra1-ChIP-Seq(GSE46166)/Homer	1	-2.078	0.3609	0.0545	0.0411
HEB(bHLH)/mES-Heb-ChIP-Seq(GSE53233)/Homer	1	-2.068	0.3609	0.2916	0.2638
Nkx6.1(Homeobox)/Islet-Nkx6.1-ChIP-Seq(GSE40975)/Homer	1	-2.067	0.3609	0.2262	0.2008
NFY(CCAAT)/Promoter/Homer	1	-2.051	0.3609	0.0817	0.0657
HRE(HSF)/Striatum-HSF1-ChIP-Seq(GSE38000)/Homer	1	-2.038	0.362	0.0272	0.018
E2F6(E2F)/Hela-E2F6-ChIP-Seq(GSE31477)/Homer	1	-2.036	0.362	0.0572	0.0438
Isl1(Homeobox)/Neuron-Isl1-ChIP-Seq(GSE31456)/Homer	1	-2.028	0.362	0.1798	0.1572
Elk1(ETS)/Hela-Elk1-ChIP-Seq(GSE31477)/Homer	1	-2.017	0.362	0.0599	0.0463
NRF1(NRF)/MCF7-NRF1-ChIP-Seq(Unpublished)/Homer	1	-1.987	0.3697	0.0136	0.0074
ZNF189(Zf)/HEK293-ZNF189.GFP-ChIP-Seq(GSE58341)/Homer	1	-1.985	0.3697	0.1035	0.0861
Pitx1:Ebox(Homeobox,bHLH)/Hindlimb-Pitx1-ChIP-Seq(GSE41591)/Homer	1	-1.983	0.3697	0.0191	0.0116
PU.1-IRF(ETS:IRF)/Bcell-PU.1-ChIP-Seq(GSE21512)/Homer	1	-1.981	0.3697	0.1553	0.1345
GLI3(Zf)/Limb-GLI3-ChIP-Chip(GSE11077)/Homer	1	-1.945	0.3744	0.0191	0.0117
Lhx2(Homeobox)/HFSC-Lhx2-ChIP-Seq(GSE48068)/Homer	1	-1.93	0.3773	0.0872	0.0716
NFkB-p65(RHD)/GM12787-p65-ChIP-Seq(GSE19485)/Homer	1	-1.842	0.409	0.0627	0.05
RUNX1(Runt)/Jurkat-RUNX1-ChIP-Seq(GSE29180)/Homer	1	-1.836	0.409	0.1117	0.0951
Rfx2(HTH)/LoVo-RFX2-ChIP-Seq(GSE49402)/Homer	1	-1.834	0.409	0.0109	0.0057
AP-1(bZIP)/ThioMac-PU.1-ChIP-Seq(GSE21512)/Homer	1	-1.773	0.4291	0.0763	0.0629
ERE(NR),IR3/MCF7-ERa-ChIP-Seq(Unpublished)/Homer	1	-1.763	0.4304	0.0327	0.0239
MYB(HTH)/ERMYB-Myb-ChIPSeq(GSE22095)/Homer	1	-1.763	0.4304	0.1744	0.1552
Pbx3(Homeobox)/GM12878-PBX3-ChIP-Seq(GSE32465)/Homer	1	-1.76	0.4304	0.03	0.0215
MyoG(bHLH)/C2C12-MyoG-ChIP-Seq(GSE36024)/Homer	1	-1.76	0.4304	0.1362	0.119
ZNF382(Zf)/HEK293-ZNF382.GFP-ChIP-Seq(GSE58341)/Homer	1	-1.748	0.4304	0.0054	0.0021
Myf5(bHLH)/GM-Myf5-ChIP-Seq(GSE24852)/Homer	1	-1.736	0.4304	0.0899	0.0758
E2F1(E2F)/Hela-E2F1-ChIP-Seq(GSE22478)/Homer	1	-1.726	0.4304	0.0272	0.0194
Lhx1(Homeobox)/EmbryoCarcinoma-Lhx1-ChIP-Seq(GSE70957)/Homer	1	-1.723	0.4304	0.0899	0.0759
Ronin(THAP)/ES-Thap11-ChIP-Seq(GSE51522)/Homer	1	-1.674	0.4461	0.0054	0.0022
HIF2a(bHLH)/785_O-HIF2a-ChIP-Seq(GSE34871)/Homer	1	-1.618	0.4686	0.0409	0.0319
NF-E2(bZIP)/K562-NFE2-ChIP-Seq(GSE31477)/Homer	1	-1.611	0.4691	0.0082	0.0042
BATF(bZIP)/Th17-BATF-ChIP-Seq(GSE39756)/Homer	1	-1.604	0.4691	0.0627	0.0518
Barx1(Homeobox)/Stomach-Barx1.3xFlag-ChIP-Seq(GSE69483)/Homer	1	-1.594	0.4708	0.0436	0.0345
p53(p53)/Saos-p53-ChIP-Seq(GSE15780)/Homer	1	-1.591	0.4708	0.0136	0.0085
p53(p53)/Saos-p53-ChIP-Seq/Homer	1	-1.591	0.4708	0.0136	0.0085
CRE(bZIP)/Promoter/Homer	1	-1.586	0.4708	0.0245	0.0177
Unknown(Homeobox)/Limb-p300-ChIP-Seq/Homer	1	-1.553	0.4783	0.0518	0.0422
Sox2(HMG)/mES-Sox2-ChIP-Seq(GSE11431)/Homer	1	-1.516	0.4934	0.0817	0.0702
ELF3(ETS)/PDAC-ELF3-ChIP-Seq(GSE64557)/Homer	1	-1.512	0.4934	0.0817	0.0703
ZFP3(Zf)/HEK293-ZFP3.GFP-ChIP-Seq(GSE58341)/Homer	1	-1.471	0.5097	0.0027	0.0007
ZNF692(Zf)/HEK293-ZNF692.GFP-ChIP-Seq(GSE58341)/Homer	1	-1.464	0.5103	0.0218	0.0159
Nanog(Homeobox)/mES-Nanog-ChIP-Seq(GSE11724)/Homer	1	-1.443	0.5182	0.4169	0.3972
CDX4(Homeobox)/ZebrafishEmbryos-Cdx4.Myc-ChIP-Seq(GSE48254)/Homer	1	-1.436	0.5187	0.0681	0.0583
Pknox1(Homeobox)/ES-Prep1-ChIP-Seq(GSE63282)/Homer	1	-1.381	0.5443	0.0272	0.0211
IRF4(IRF)/GM12878-IRF4-ChIP-Seq(GSE32465)/Homer	1	-1.377	0.5443	0.0436	0.036
ETS:RUNX(ETS,Runt)/Jurkat-RUNX1-ChIP-Seq(GSE17954)/Homer	1	-1.367	0.5458	0.0136	0.0093
Eomes(T-box)/H9-Eomes-ChIP-Seq(GSE26097)/Homer	1	-1.359	0.5469	0.2262	0.211
KLF5(Zf)/LoVo-KLF5-ChIP-Seq(GSE49402)/Homer	1	-1.357	0.5469	0.1608	0.1475
AP-2alpha(AP2)/Hela-AP2alpha-ChIP-Seq(GSE31477)/Homer	1	-1.338	0.5519	0.1008	0.0902
Six2(Homeobox)/NephronProgenitor-Six2-ChIP-Seq(GSE39837)/Homer	1	-1.331	0.5529	0.0899	0.0799
Atf4(bZIP)/MEF-Atf4-ChIP-Seq(GSE35681)/Homer	1	-1.323	0.5539	0.03	0.0239
EWS:FLI1-fusion(ETS)/SK_N_MC-EWS:FLI1-ChIP-Seq(SRA014231)/Homer	1	-1.319	0.5539	0.0627	0.0543
FOXA1:AR(Forkhead,NR)/LNCAP-AR-ChIP-Seq(GSE27824)/Homer	1	-1.309	0.5555	0.0082	0.0049
HIF-1b(HLH)/T47D-HIF1b-ChIP-Seq(GSE59937)/Homer	1	-1.26	0.58	0.1117	0.1016
ZBTB12(Zf)/HEK293-ZBTB12.GFP-ChIP-Seq(GSE58341)/Homer	1	-1.252	0.5817	0.0463	0.0395
Meis1(Homeobox)/MastCells-Meis1-ChIP-Seq(GSE48085)/Homer	1	-1.213	0.6013	0.1935	0.1816
GATA(Zf),IR4/iTreg-Gata3-ChIP-Seq(GSE20898)/Homer	1	-1.203	0.6039	0.0082	0.0052
Stat3(Stat)/mES-Stat3-ChIP-Seq(GSE11431)/Homer	1	-1.203	0.6039	0.0518	0.0451
RFX(HTH)/K562-RFX3-ChIP-Seq(SRA012198)/Homer	1	-1.196	0.6039	0.0082	0.0053
E2F(E2F)/Hela-CellCycle-Expression/Homer	1	-1.17	0.6138	0.0054	0.0031
ZFX(Zf)/mES-Zfx-ChIP-Seq(GSE11431)/Homer	1	-1.167	0.6138	0.1608	0.1505
AMYB(HTH)/Testes-AMYB-ChIP-Seq(GSE44588)/Homer	1	-1.167	0.6138	0.1471	0.1372
GFY(?)/Promoter/Homer	1	-1.151	0.616	0.0082	0.0054
Atf3(bZIP)/GBM-ATF3-ChIP-Seq(GSE33912)/Homer	1	-1.149	0.616	0.0599	0.0533
Tbet(T-box)/CD8-Tbet-ChIP-Seq(GSE33802)/Homer	1	-1.147	0.616	0.1172	0.1084
Pit1+1bp(Homeobox)/GCrat-Pit1-ChIP-Seq(GSE58009)/Homer	1	-1.137	0.616	0.0218	0.0176
AP-2gamma(AP2)/MCF7-TFAP2C-ChIP-Seq(GSE21234)/Homer	1	-1.124	0.6191	0.1253	0.1167
SpiB(ETS)/OCILY3-SPIB-ChIP-Seq(GSE56857)/Homer	1	-1.12	0.6191	0.0272	0.0227
Pdx1(Homeobox)/Islet-Pdx1-ChIP-Seq(SRA008281)/Homer	1	-1.108	0.6225	0.0763	0.0694
GFX(?)/Promoter/Homer	1	-1.104	0.6225	0.0027	0.0011
TEAD4(TEA)/Tropoblast-Tead4-ChIP-Seq(GSE37350)/Homer	1	-1.072	0.6389	0.0926	0.0857
CTCF-SatelliteElement(Zf?)/CD4+-CTCF-ChIP-Seq(Barski_et_al.)/Homer	1	-1.061	0.643	0.0027	0.0012
GATA(Zf),IR3/iTreg-Gata3-ChIP-Seq(GSE20898)/Homer	1	-1.058	0.643	0.0163	0.0131
OCT:OCT-short(POU,Homeobox)/NPC-OCT6-ChIP-Seq(GSE43916)/Homer	1	-1.051	0.643	0.0518	0.0465
Smad3(MAD)/NPC-Smad3-ChIP-Seq(GSE36673)/Homer	1	-1.044	0.6442	0.3161	0.3057
ZNF711(Zf)/SHSY5Y-ZNF711-ChIP-Seq(GSE20673)/Homer	1	-1.027	0.6515	0.2289	0.2199
Zic3(Zf)/mES-Zic3-ChIP-Seq(GSE37889)/Homer	1	-1.018	0.6544	0.0708	0.0653
Maz(Zf)/HepG2-Maz-ChIP-Seq(GSE31477)/Homer	1	-1.018	0.6544	0.1362	0.129
IRF2(IRF)/Erythroblas-IRF2-ChIP-Seq(GSE36985)/Homer	1	-1.012	0.6544	0.0109	0.0083
DMRT6(DM)/Testis-DMRT6-ChIP-Seq(GSE60440)/Homer	1	-0.9848	0.6665	0.0163	0.0135
p63(p53)/Keratinocyte-p63-ChIP-Seq(GSE17611)/Homer	1	-0.9832	0.6665	0.0381	0.0341
Bach2(bZIP)/OCILy7-Bach2-ChIP-Seq(GSE44420)/Homer	1	-0.9576	0.6782	0.0191	0.0162
Reverb(NR),DR2/RAW-Reverba.biotin-ChIP-Seq(GSE45914)/Homer	1	-0.9513	0.6792	0.0191	0.0162
HNF6(Homeobox)/Liver-Hnf6-ChIP-Seq(ERP000394)/Homer	1	-0.9489	0.6792	0.0409	0.0371
Tbox:Smad(T-box,MAD)/ESCd5-Smad2_3-ChIP-Seq(GSE29422)/Homer	1	-0.9397	0.6805	0.0218	0.0189
X-box(HTH)/NPC-H3K4me1-ChIP-Seq(GSE16256)/Homer	1	-0.8869	0.714	0.0109	0.0089
Nur77(NR)/K562-NR4A1-ChIP-Seq(GSE31363)/Homer	1	-0.8823	0.714	0.0136	0.0115
Atf1(bZIP)/K562-ATF1-ChIP-Seq(GSE31477)/Homer	1	-0.8798	0.714	0.0817	0.0778
E2A(bHLH),near_PU.1/Bcell-PU.1-ChIP-Seq(GSE21512)/Homer	1	-0.8681	0.7173	0.2125	0.2071
IRF8(IRF)/BMDM-IRF8-ChIP-Seq(GSE77884)/Homer	1	-0.868	0.7173	0.03	0.0273
HIF-1a(bHLH)/MCF7-HIF1a-ChIP-Seq(GSE28352)/Homer	1	-0.8319	0.7368	0.0245	0.0223
THRb(NR)/Liver-NR1A2-ChIP-Seq(GSE52613)/Homer	1	-0.822	0.7407	0.4387	0.4335
GFY-Staf(?,Zf)/Promoter/Homer	1	-0.8002	0.7536	0.0054	0.0042
TR4(NR),DR1/Hela-TR4-ChIP-Seq(GSE24685)/Homer	1	-0.7954	0.7537	0.0109	0.0094
Tbx20(T-box)/Heart-Tbx20-ChIP-Seq(GSE29636)/Homer	1	-0.7749	0.7658	0.0191	0.0175
NFkB-p65-Rel(RHD)/ThioMac-LPS-Expression(GSE23622)/Homer	1	-0.7471	0.7839	0.0054	0.0044
SPDEF(ETS)/VCaP-SPDEF-ChIP-Seq(SRA014231)/Homer	1	-0.7408	0.7852	0.1035	0.1016
STAT6(Stat)/Macrophage-Stat6-ChIP-Seq(GSE38377)/Homer	1	-0.7404	0.7852	0.0463	0.0448
ZNF165(Zf)/WHIM12-ZNF165-ChIP-Seq(GSE65937)/Homer	1	-0.7381	0.7852	0.0163	0.0151
Foxh1(Forkhead)/hESC-FOXH1-ChIP-Seq(GSE29422)/Homer	1	-0.73	0.7852	0.049	0.0476
E2A(bHLH)/proBcell-E2A-ChIP-Seq(GSE21978)/Homer	1	-0.6973	0.8056	0.2153	0.2141
HRE(HSF)/HepG2-HSF1-ChIP-Seq(GSE31477)/Homer	1	-0.6967	0.8056	0.0136	0.0127
p53(p53)/mES-cMyc-ChIP-Seq(GSE11431)/Homer	1	-0.6926	0.8056	0.0027	0.0019
OCT4-SOX2-TCF-NANOG(POU,Homeobox,HMG)/mES-Oct4-ChIP-Seq(GSE11431)/Homer	1	-0.6848	0.8056	0.0109	0.0101
Hoxb4(Homeobox)/ES-Hoxb4-ChIP-Seq(GSE34014)/Homer	1	-0.68	0.8056	0.0136	0.0128
NFAT:AP1(RHD,bZIP)/Jurkat-NFATC1-ChIP-Seq(Jolma_et_al.)/Homer	1	-0.6719	0.8083	0.0136	0.0129
Oct4(POU,Homeobox)/mES-Oct4-ChIP-Seq(GSE11431)/Homer	1	-0.6592	0.8151	0.0327	0.0322
IRF:BATF(IRF:bZIP)/pDC-Irf8-ChIP-Seq(GSE66899)/Homer	1	-0.6521	0.8173	0.0082	0.0075
TEAD2(TEA)/Py2T-Tead2-ChIP-Seq(GSE55709)/Homer	1	-0.6487	0.8173	0.0545	0.0542
PBX1(Homeobox)/MCF7-PBX1-ChIP-Seq(GSE28007)/Homer	1	-0.6317	0.8271	0.0082	0.0076
ZNF264(Zf)/HEK293-ZNF264.GFP-ChIP-Seq(GSE58341)/Homer	1	-0.616	0.8366	0.0572	0.0575
Klf4(Zf)/mES-Klf4-ChIP-Seq(GSE11431)/Homer	1	-0.5972	0.8489	0.0463	0.0468
EKLF(Zf)/Erythrocyte-Klf1-ChIP-Seq(GSE20478)/Homer	1	-0.5939	0.8489	0.0245	0.0247
Brn1(POU,Homeobox)/NPC-Brn1-ChIP-Seq(GSE35496)/Homer	1	-0.5914	0.8489	0.0191	0.0191
Tbr1(T-box)/Cortex-Tbr1-ChIP-Seq(GSE71384)/Homer	1	-0.5838	0.8495	0.1281	0.1296
PU.1:IRF8(ETS:IRF)/pDC-Irf8-ChIP-Seq(GSE66899)/Homer	1	-0.573	0.8551	0.0163	0.0165
CHR(?)/Hela-CellCycle-Expression/Homer	1	-0.5695	0.8551	0.0409	0.0417
Erra(NR)/HepG2-Erra-ChIP-Seq(GSE31477)/Homer	1	-0.5689	0.8551	0.2534	0.2561
Rfx5(HTH)/GM12878-Rfx5-ChIP-Seq(GSE31477)/Homer	1	-0.5687	0.8551	0.0272	0.0277
Rfx1(HTH)/NPC-H3K4me1-ChIP-Seq(GSE16256)/Homer	1	-0.5646	0.8551	0.0163	0.0166
Unknown-ESC-element(?)/mES-Nanog-ChIP-Seq(GSE11724)/Homer	1	-0.5628	0.8551	0.0654	0.0667
Hnf1(Homeobox)/Liver-Foxa2-Chip-Seq(GSE25694)/Homer	1	-0.56	0.8551	0.0054	0.0052
RAR:RXR(NR),DR5/ES-RAR-ChIP-Seq(GSE56893)/Homer	1	-0.5572	0.8551	0.0027	0.0023
STAT1(Stat)/HelaS3-STAT1-ChIP-Seq(GSE12782)/Homer	1	-0.557	0.8551	0.0218	0.0223
ZNF317(Zf)/HEK293-ZNF317.GFP-ChIP-Seq(GSE58341)/Homer	1	-0.5446	0.8551	0.0082	0.0082
PAX5(Paired,Homeobox),condensed/GM12878-PAX5-ChIP-Seq(GSE32465)/Homer	1	-0.526	0.8604	0.0109	0.0112
DMRT1(DM)/Testis-DMRT1-ChIP-Seq(GSE64892)/Homer	1	-0.5125	0.8687	0.0163	0.0171
Otx2(Homeobox)/EpiLC-Otx2-ChIP-Seq(GSE56098)/Homer	1	-0.5124	0.8687	0.0708	0.0733
ZSCAN22(Zf)/HEK293-ZSCAN22.GFP-ChIP-Seq(GSE58341)/Homer	1	-0.5031	0.8699	0.0082	0.0085
ZNF322(Zf)/HEK293-ZNF322.GFP-ChIP-Seq(GSE58341)/Homer	1	-0.5014	0.8699	0.0327	0.0343
ZNF675(Zf)/HEK293-ZNF675.GFP-ChIP-Seq(GSE58341)/Homer	1	-0.4957	0.8699	0.0109	0.0115
DUX4(Homeobox)/Myoblasts-DUX4.V5-ChIP-Seq(GSE75791)/Homer	1	-0.4953	0.8699	0.0027	0.0026
E2F7(E2F)/Hela-E2F7-ChIP-Seq(GSE32673)/Homer	1	-0.4926	0.8699	0.0082	0.0086
ZBTB33(Zf)/GM12878-ZBTB33-ChIP-Seq(GSE32465)/Homer	1	-0.4812	0.872	0.0027	0.0026
PRDM14(Zf)/H1-PRDM14-ChIP-Seq(GSE22767)/Homer	1	-0.4767	0.8726	0.0245	0.0261
Brachyury(T-box)/Mesoendoderm-Brachyury-ChIP-exo(GSE54963)/Homer	1	-0.4673	0.8773	0.0218	0.0234
GATA3(Zf),DR4/iTreg-Gata3-ChIP-Seq(GSE20898)/Homer	1	-0.4664	0.8773	0.0054	0.0058
COUP-TFII(NR)/Artia-Nr2f2-ChIP-Seq(GSE46497)/Homer	1	-0.4652	0.8773	0.1989	0.2047
TEAD(TEA)/Fibroblast-PU.1-ChIP-Seq(Unpublished)/Homer	1	-0.4612	0.8773	0.0599	0.0632
Cdx2(Homeobox)/mES-Cdx2-ChIP-Seq(GSE14586)/Homer	1	-0.4573	0.8773	0.0409	0.0435
YY1(Zf)/Promoter/Homer	1	-0.4457	0.8796	0.0054	0.0059
Pit1(Homeobox)/GCrat-Pit1-ChIP-Seq(GSE58009)/Homer	1	-0.4402	0.8811	0.0654	0.0693
Egr1(Zf)/K562-Egr1-ChIP-Seq(GSE32465)/Homer	1	-0.4331	0.8841	0.0545	0.0581
STAT5(Stat)/mCD4+-Stat5-ChIP-Seq(GSE12346)/Homer	1	-0.4168	0.8953	0.0245	0.027
Egr2(Zf)/Thymocytes-Egr2-ChIP-Seq(GSE34254)/Homer	1	-0.4164	0.8953	0.0109	0.0123
ZNF416(Zf)/HEK293-ZNF416.GFP-ChIP-Seq(GSE58341)/Homer	1	-0.415	0.8953	0.1935	0.201
NFAT(RHD)/Jurkat-NFATC1-ChIP-Seq(Jolma_et_al.)/Homer	1	-0.4138	0.8953	0.0681	0.0727
ZNF669(Zf)/HEK293-ZNF669.GFP-ChIP-Seq(GSE58341)/Homer	1	-0.3918	0.9044	0.0054	0.0064
E2F3(E2F)/MEF-E2F3-ChIP-Seq(GSE71376)/Homer	1	-0.3916	0.9044	0.0463	0.0505
CArG(MADS)/PUER-Srf-ChIP-Seq(Sullivan_et_al.)/Homer	1	-0.3782	0.9101	0.0191	0.0217
Zfp281(Zf)/ES-Zfp281-ChIP-Seq(GSE81042)/Homer	1	-0.3544	0.9287	0.0136	0.0161
STAT6(Stat)/CD4-Stat6-ChIP-Seq(GSE22104)/Homer	1	-0.347	0.9322	0.0381	0.0428
ZBTB18(Zf)/HEK293-ZBTB18.GFP-ChIP-Seq(GSE58341)/Homer	1	-0.3465	0.9322	0.0518	0.0573
Bach1(bZIP)/K562-Bach1-ChIP-Seq(GSE31477)/Homer	1	-0.342	0.9322	0.0027	0.0034
RARg(NR)/ES-RARg-ChIP-Seq(GSE30538)/Homer	1	-0.339	0.9322	0.0027	0.0034
HNF1b(Homeobox)/PDAC-HNF1B-ChIP-Seq(GSE64557)/Homer	1	-0.3383	0.9322	0.0054	0.0068
Phox2a(Homeobox)/Neuron-Phox2a-ChIP-Seq(GSE31456)/Homer	1	-0.3335	0.9322	0.0191	0.0224
IRF3(IRF)/BMDM-Irf3-ChIP-Seq(GSE67343)/Homer	1	-0.3323	0.9322	0.0191	0.0224
Chop(bZIP)/MEF-Chop-ChIP-Seq(GSE35681)/Homer	1	-0.3309	0.9322	0.0163	0.0194
HOXA9(Homeobox)/HSC-Hoxa9-ChIP-Seq(GSE33509)/Homer	1	-0.3138	0.9365	0.0409	0.0465
Smad2(MAD)/ES-SMAD2-ChIP-Seq(GSE29422)/Homer	1	-0.3058	0.9407	0.1553	0.1664
CEBP:AP1(bZIP)/ThioMac-CEBPb-ChIP-Seq(GSE21512)/Homer	1	-0.2923	0.9501	0.0572	0.0646
Prop1(Homeobox)/GHFT1-PROP1.biotin-ChIP-Seq(GSE77302)/Homer	1	-0.2918	0.9501	0.0327	0.0382
PAX3:FKHR-fusion(Paired,Homeobox)/Rh4-PAX3:FKHR-ChIP-Seq(GSE19063)/Homer	1	-0.2886	0.9501	0.0109	0.0139
Zic(Zf)/Cerebellum-ZIC1.2-ChIP-Seq(GSE60731)/Homer	1	-0.2844	0.9501	0.079	0.0879
RAR:RXR(NR),DR5/ES-RAR-ChIP-Seq(GSE56893)/Homer	1	-0.2833	0.9501	0.0109	0.014
Oct2(POU,Homeobox)/Bcell-Oct2-ChIP-Seq(GSE21512)/Homer	1	-0.2786	0.9501	0.0163	0.0203
KLF3(Zf)/MEF-Klf3-ChIP-Seq(GSE44748)/Homer	1	-0.2753	0.9501	0.0463	0.0534
p73(p53)/Trachea-p73-ChIP-Seq(PRJNA310161)/Homer	1	-0.2748	0.9501	0.0027	0.0039
Twist(bHLH)/HMLE-TWIST1-ChIP-Seq(Chang_et_al)/Homer	1	-0.2741	0.9501	0.0109	0.0141
Smad4(MAD)/ESC-SMAD4-ChIP-Seq(GSE29422)/Homer	1	-0.2702	0.9501	0.158	0.1709
IRF1(IRF)/PBMC-IRF1-ChIP-Seq(GSE43036)/Homer	1	-0.2597	0.9501	0.0082	0.0111
Nr5a2(NR)/mES-Nr5a2-ChIP-Seq(GSE19019)/Homer	1	-0.2488	0.9557	0.0436	0.0513
MafF(bZIP)/HepG2-MafF-ChIP-Seq(GSE31477)/Homer	1	-0.2359	0.9648	0.0191	0.0243
FXR(NR),IR1/Liver-FXR-ChIP-Seq(Chong_et_al.)/Homer	1	-0.2354	0.9648	0.0327	0.0397
ZNF519(Zf)/HEK293-ZNF519.GFP-ChIP-Seq(GSE58341)/Homer	1	-0.2229	0.9709	0.0163	0.0215
HLF(bZIP)/HSC-HLF.Flag-ChIP-Seq(GSE69817)/Homer	1	-0.2208	0.9709	0.0518	0.0611
ETS:E-box(ETS,bHLH)/HPC7-Scl-ChIP-Seq(GSE22178)/Homer	1	-0.2079	0.9791	0.0054	0.0084
OCT:OCT(POU,Homeobox)/NPC-OCT6-ChIP-Seq(GSE43916)/Homer	1	-0.2053	0.9791	0.0054	0.0084
Arnt:Ahr(bHLH)/MCF7-Arnt-ChIP-Seq(Lo_et_al.)/Homer	1	-0.2049	0.9791	0.049	0.0587
NRF(NRF)/Promoter/Homer	1	-0.1999	0.9791	0.0082	0.0121
Tcf4(HMG)/Hct116-Tcf4-ChIP-Seq(SRA012054)/Homer	1	-0.1893	0.9844	0.0272	0.035
VDR(NR),DR3/GM10855-VDR+vitD-ChIP-Seq(GSE22484)/Homer	1	-0.183	0.9874	0.0136	0.0192
Oct4:Sox17(POU,Homeobox,HMG)/F9-Sox17-ChIP-Seq(GSE44553)/Homer	1	-0.1606	1	0.0054	0.0092
Mouse_Recombination_Hotspot(Zf)/Testis-DMC1-ChIP-Seq(GSE24438)/Homer	1	-0.156	1	0.0027	0.0053
ZNF136(Zf)/HEK293-ZNF136.GFP-ChIP-Seq(GSE58341)/Homer	1	-0.1398	1	0.0054	0.0097
SF1(NR)/H295R-Nr5a1-ChIP-Seq(GSE44220)/Homer	1	-0.1388	1	0.0354	0.0463
CEBP(bZIP)/ThioMac-CEBPb-ChIP-Seq(GSE21512)/Homer	1	-0.1295	1	0.0518	0.0653
JunD(bZIP)/K562-JunD-ChIP-Seq/Homer	1	-0.1216	1	0.0027	0.0059
ZEB1(Zf)/PDAC-ZEB1-ChIP-Seq(GSE64557)/Homer	1	-0.1211	1	0.2098	0.235
KLF10(Zf)/HEK293-KLF10.GFP-ChIP-Seq(GSE58341)/Homer	1	-0.12	1	0.0463	0.0597
TCFL2(HMG)/K562-TCF7L2-ChIP-Seq(GSE29196)/Homer	1	-0.1187	1	0.0027	0.006
PRDM1(Zf)/Hela-PRDM1-ChIP-Seq(GSE31477)/Homer	1	-0.1125	1	0.0354	0.0477
MafK(bZIP)/C2C12-MafK-ChIP-Seq(GSE36030)/Homer	1	-0.1087	1	0.0136	0.0215
Atf2(bZIP)/3T3L1-Atf2-ChIP-Seq(GSE56872)/Homer	1	-0.1072	1	0.0218	0.0318
Hoxc9(Homeobox)/Ainv15-Hoxc9-ChIP-Seq(GSE21812)/Homer	1	-0.1039	1	0.0218	0.032
PAX5(Paired,Homeobox)/GM12878-PAX5-ChIP-Seq(GSE32465)/Homer	1	-0.1033	1	0.03	0.0418
Tbx5(T-box)/HL1-Tbx5.biotin-ChIP-Seq(GSE21529)/Homer	1	-0.09774	1	0.3678	0.4002
Nr5a2(NR)/Pancreas-LRH1-ChIP-Seq(GSE34295)/Homer	1	-0.09501	1	0.0545	0.0707
Pitx1(Homeobox)/Chicken-Pitx1-ChIP-Seq(GSE38910)/Homer	1	-0.0915	1	0.4223	0.4562
Pax8(Paired,Homeobox)/Thyroid-Pax8-ChIP-Seq(GSE26938)/Homer	1	-0.08837	1	0.0272	0.0394
Srebp1a(bHLH)/HepG2-Srebp1a-ChIP-Seq(GSE31477)/Homer	1	-0.08159	1	0.0191	0.0298
HOXA2(Homeobox)/mES-Hoxa2-ChIP-Seq(Donaldson_et_al.)/Homer	1	-0.07759	1	0.0027	0.0071
Oct6(POU,Homeobox)/NPC-Pou3f1-ChIP-Seq(GSE35496)/Homer	1	-0.06879	1	0.0163	0.0271
Nkx3.1(Homeobox)/LNCaP-Nkx3.1-ChIP-Seq(GSE28264)/Homer	1	-0.05464	1	0.2316	0.2672
bZIP:IRF(bZIP,IRF)/Th17-BatF-ChIP-Seq(GSE39756)/Homer	1	-0.04284	1	0.0218	0.0364
Atf7(bZIP)/3T3L1-Atf7-ChIP-Seq(GSE56872)/Homer	1	-0.04259	1	0.0381	0.0568
CEBP:CEBP(bZIP)/MEF-Chop-ChIP-Seq(GSE35681)/Homer	1	-0.04136	1	0.0054	0.0135
ZNF143|STAF(Zf)/CUTLL-ZNF143-ChIP-Seq(GSE29600)/Homer	1	-0.03906	1	0.0218	0.0369
Zfp809(Zf)/ES-Zfp809-ChIP-Seq(GSE70799)/Homer	1	-0.03864	1	0.0109	0.0221
Tcf3(HMG)/mES-Tcf3-ChIP-Seq(GSE11724)/Homer	1	-0.03682	1	0.0082	0.0182
Cux2(Homeobox)/Liver-Cux2-ChIP-Seq(GSE35985)/Homer	1	-0.0367	1	0.0163	0.0299
LRF(Zf)/Erythroblasts-ZBTB7A-ChIP-Seq(GSE74977)/Homer	1	-0.03345	1	0.1335	0.1672
c-Jun-CRE(bZIP)/K562-cJun-ChIP-Seq(GSE31477)/Homer	1	-0.02943	1	0.0163	0.0309
Slug(Zf)/Mesoderm-Snai2-ChIP-Seq(GSE61475)/Homer	1	-0.02397	1	0.0599	0.0865
Gfi1b(Zf)/HPC7-Gfi1b-ChIP-Seq(GSE22178)/Homer	1	-0.01511	1	0.0599	0.0894
Srebp2(bHLH)/HepG2-Srebp2-ChIP-Seq(GSE31477)/Homer	1	-0.01108	1	0.0082	0.0224
Mef2d(MADS)/Retina-Mef2d-ChIP-Seq(GSE61391)/Homer	1	-0.007046	1	0.0027	0.0134
CRX(Homeobox)/Retina-Crx-ChIP-Seq(GSE20012)/Homer	1	-0.000876	1	0.2098	0.2798
THRa(NR)/C17.2-THRa-ChIP-Seq(GSE38347)/Homer	1	-0.000751	1	0.0327	0.0696
Mef2b(MADS)/HEK293-Mef2b.V5-ChIP-Seq(GSE67450)/Homer	1	-0.000433	1	0.049	0.0945
Nkx2.5(Homeobox)/HL1-Nkx2.5.biotin-ChIP-Seq(GSE21529)/Homer	1	-0.000265	1	0.1853	0.2607
Nkx2.1(Homeobox)/LungAC-Nkx2.1-ChIP-Seq(GSE43252)/Homer	1	-0.000139	1	0.2507	0.3369
GSC(Homeobox)/FrogEmbryos-GSC-ChIP-Seq(DRA000576)/Homer	1	-0.000129	1	0.1144	0.1829
Bapx1(Homeobox)/VertebralCol-Bapx1-ChIP-Seq(GSE36672)/Homer	1	-2.2e-05	1	0.2071	0.3001
Mef2c(MADS)/GM12878-Mef2c-ChIP-Seq(GSE32465)/Homer	1	-5e-06	1	0.0191	0.0669
Nkx2.2(Homeobox)/NPC-Nkx2.2-ChIP-Seq(GSE61673)/Homer	1	-3e-06	1	0.1553	0.2515
Mef2a(MADS)/HL1-Mef2a.biotin-ChIP-Seq(GSE21529)/Homer	1	0	1	0.0136	0.0646
EBNA1(EBV-virus)/Raji-EBNA1-ChIP-Seq(GSE30709)/Homer	1	0	1	0	0.0011
LXRE(NR),DR4/RAW-LXRb.biotin-ChIP-Seq(GSE21512)/Homer	1	0	1	0	0.0231
OCT:OCT(POU,Homeobox,IR1)/NPC-Brn2-ChIP-Seq(GSE35496)/Homer	1	0	1	0	0.0007
OCT:OCT(POU,Homeobox)/NPC-Brn1-ChIP-Seq(GSE35496)/Homer	1	0	1	0	0.0005
Pax7(Paired,Homeobox),longest/Myoblast-Pax7-ChIP-Seq(GSE25064)/Homer	1	0	1	0	0.0017
Pax7(Paired,Homeobox),long/Myoblast-Pax7-ChIP-Seq(GSE25064)/Homer	1	0	1	0	0.0011
Pax7(Paired,Homeobox)/Myoblast-Pax7-ChIP-Seq(GSE25064)/Homer	1	0	1	0	0.0056
REST-NRSF(Zf)/Jurkat-NRSF-ChIP-Seq/Homer	1	0	1	0	0.0008
T1ISRE(IRF)/ThioMac-Ifnb-Expression/Homer	1	0	1	0	0.0006
ZNF16(Zf)/HEK293-ZNF16.GFP-ChIP-Seq(GSE58341)/Homer	1	0	1	0	0.0012
ZNF41(Zf)/HEK293-ZNF41.GFP-ChIP-Seq(GSE58341)/Homer	1	0	1	0	0.0027
ZNF528(Zf)/HEK293-ZNF528.GFP-ChIP-Seq(GSE58341)/Homer	1	0	1	0	0.0005

## Sheet: Sheet8
22Rv1,GR,ENZ-UP_A485DN
Total Target Sequences = 444, Total Background Sequences = 47842
Motif Name	P-value	Log P-value	q-value (Benjamini)	% of Target Sequences with Motif	% of Background Sequences with Motif
GRE(NR),IR3/A549-GR-ChIP-Seq(GSE32465)/Homer	1e-194	-447.4	0	0.3694	0.0114
GRE(NR),IR3/RAW264.7-GRE-ChIP-Seq(Unpublished)/Homer	1e-182	-419.9	0	0.4144	0.0208
ARE(NR)/LNCAP-AR-ChIP-Seq(GSE27824)/Homer	1e-178	-410.2	0	0.4122	0.0216
PGR(NR)/EndoStromal-PGR-ChIP-Seq(GSE69539)/Homer	1e-144	-331.8	0	0.3649	0.0227
PR(NR)/T47D-PR-ChIP-Seq(GSE31130)/Homer	1e-68	-157.3	0	0.6194	0.2291
Foxa2(Forkhead)/Liver-Foxa2-ChIP-Seq(GSE25694)/Homer	1e-26	-61.66	0	0.2545	0.0823
FOXM1(Forkhead)/MCF7-FOXM1-ChIP-Seq(GSE72977)/Homer	1e-26	-60.26	0	0.3086	0.1174
FOXA1(Forkhead)/LNCAP-FOXA1-ChIP-Seq(GSE27824)/Homer	1e-24	-55.51	0	0.3311	0.1389
FOXA1(Forkhead)/MCF7-FOXA1-ChIP-Seq(GSE26831)/Homer	1e-24	-55.36	0	0.2928	0.1131
Foxa3(Forkhead)/Liver-Foxa3-ChIP-Seq(GSE77670)/Homer	1e-22	-52.28	0	0.1419	0.031
AR-halfsite(NR)/LNCaP-AR-ChIP-Seq(GSE27824)/Homer	1e-21	-49.66	0	0.6374	0.409
Fox:Ebox(Forkhead,bHLH)/Panc1-Foxa2-ChIP-Seq(GSE47459)/Homer	1e-16	-38.68	0	0.2477	0.1056
FOXK1(Forkhead)/HEK293-FOXK1-ChIP-Seq(GSE51673)/Homer	1e-14	-33.27	0	0.2477	0.1142
HOXB13(Homeobox)/ProstateTumor-HOXB13-ChIP-Seq(GSE56288)/Homer	1e-13	-30.08	0	0.2365	0.1116
Foxf1(Forkhead)/Lung-Foxf1-ChIP-Seq(GSE77951)/Homer	1e-12	-27.77	0	0.2162	0.1013
FoxL2(Forkhead)/Ovary-FoxL2-ChIP-Seq(GSE60858)/Homer	1e-11	-26.22	0	0.2005	0.0929
Foxo3(Forkhead)/U2OS-Foxo3-ChIP-Seq(E-MTAB-2701)/Homer	1e-11	-26.21	0	0.1869	0.0835
FOXP1(Forkhead)/H9-FOXP1-ChIP-Seq(GSE31006)/Homer	1e-09	-22.68	0	0.1216	0.0461
FOXK2(Forkhead)/U2OS-FOXK2-ChIP-Seq(E-MTAB-2204)/Homer	1e-07	-18.38	0	0.1464	0.069
HOXD13(Homeobox)/Chicken-Hoxd13-ChIP-Seq(GSE38910)/Homer	1e-07	-17.73	0	0.205	0.1135
Cdx2(Homeobox)/mES-Cdx2-ChIP-Seq(GSE14586)/Homer	1e-07	-16.6	0	0.1441	0.0708
Foxo1(Forkhead)/RAW-Foxo1-ChIP-Seq(Fan_et_al.)/Homer	1e-06	-14.88	0	0.3153	0.2132
NF1:FOXA1(CTF,Forkhead)/LNCAP-FOXA1-ChIP-Seq(GSE27824)/Homer	1e-05	-12.88	0	0.0248	0.004
Rbpj1(?)/Panc1-Rbpj1-ChIP-Seq(GSE47459)/Homer	1e-05	-12.49	0.0001	0.223	0.1428
CDX4(Homeobox)/ZebrafishEmbryos-Cdx4.Myc-ChIP-Seq(GSE48254)/Homer	1e-05	-12.05	0.0001	0.1577	0.0915
NF1-halfsite(CTF)/LNCaP-NF1-ChIP-Seq(Unpublished)/Homer	1e-05	-12	0.0001	0.2545	0.1712
Unknown(Homeobox)/Limb-p300-ChIP-Seq/Homer	0.0001	-11.47	0.0001	0.1239	0.0671
NF1(CTF)/LNCAP-NF1-ChIP-Seq(Unpublished)/Homer	0.0001	-10.51	0.0004	0.0743	0.0338
SCL(bHLH)/HPC7-Scl-ChIP-Seq(GSE13511)/Homer	0.0001	-10.01	0.0006	0.5428	0.4489
AP-2gamma(AP2)/MCF7-TFAP2C-ChIP-Seq(GSE21234)/Homer	0.0001	-9.787	0.0007	0.1306	0.0767
THRb(NR)/Liver-NR1A2-ChIP-Seq(GSE52613)/Homer	0.0001	-9.698	0.0007	0.4977	0.4064
Olig2(bHLH)/Neuron-Olig2-ChIP-Seq(GSE30882)/Homer	0.0001	-9.642	0.0007	0.2748	0.1984
Tlx?(NR)/NPC-H3K4me1-ChIP-Seq(GSE16256)/Homer	0.001	-9.184	0.0011	0.0766	0.0378
Gata1(Zf)/K562-GATA1-ChIP-Seq(GSE18829)/Homer	0.001	-8.659	0.0019	0.0991	0.0555
GRHL2(CP2)/HBE-GRHL2-ChIP-Seq(GSE46194)/Homer	0.001	-7.977	0.0036	0.0721	0.0371
Sox9(HMG)/Limb-SOX9-ChIP-Seq(GSE73225)/Homer	0.001	-7.712	0.0045	0.1306	0.0831
ZBTB12(Zf)/HEK293-ZBTB12.GFP-ChIP-Seq(GSE58341)/Homer	0.001	-7.397	0.006	0.0676	0.0352
BMYB(HTH)/Hela-BMYB-ChIP-Seq(GSE27030)/Homer	0.001	-7.099	0.0079	0.2072	0.1505
MITF(bHLH)/MastCells-MITF-ChIP-Seq(GSE48085)/Homer	0.001	-6.934	0.0091	0.1329	0.0877
Gata2(Zf)/K562-GATA2-ChIP-Seq(GSE18829)/Homer	0.01	-6.705	0.0111	0.1014	0.0629
Gata4(Zf)/Heart-Gata4-ChIP-Seq(GSE35151)/Homer	0.01	-6.446	0.0141	0.1419	0.0971
ZNF189(Zf)/HEK293-ZNF189.GFP-ChIP-Seq(GSE58341)/Homer	0.01	-6.168	0.0182	0.1171	0.0775
RXR(NR),DR1/3T3L1-RXR-ChIP-Seq(GSE13511)/Homer	0.01	-6.034	0.0203	0.1374	0.095
GATA(Zf),IR3/iTreg-Gata3-ChIP-Seq(GSE20898)/Homer	0.01	-5.801	0.025	0.036	0.0163
Gata6(Zf)/HUG1N-GATA6-ChIP-Seq(GSE51936)/Homer	0.01	-5.693	0.0273	0.1261	0.0869
PAX5(Paired,Homeobox)/GM12878-PAX5-ChIP-Seq(GSE32465)/Homer	0.01	-5.407	0.0355	0.0608	0.035
Brn1(POU,Homeobox)/NPC-Brn1-ChIP-Seq(GSE35496)/Homer	0.01	-5.297	0.0388	0.0541	0.0302
HNF4a(NR),DR1/HepG2-HNF4a-ChIP-Seq(GSE25021)/Homer	0.01	-5.167	0.0432	0.0653	0.0392
GATA3(Zf)/iTreg-Gata3-ChIP-Seq(GSE20898)/Homer	0.01	-5.134	0.0438	0.2027	0.1568
ZNF675(Zf)/HEK293-ZNF675.GFP-ChIP-Seq(GSE58341)/Homer	0.01	-4.779	0.0612	0.027	0.012
Ascl1(bHLH)/NeuralTubes-Ascl1-ChIP-Seq(GSE55840)/Homer	0.01	-4.762	0.0612	0.1959	0.1529
Atoh1(bHLH)/Cerebellum-Atoh1-ChIP-Seq(GSE22111)/Homer	0.01	-4.676	0.0652	0.1374	0.1013
Maz(Zf)/HepG2-Maz-ChIP-Seq(GSE31477)/Homer	0.01	-4.636	0.0666	0.1149	0.082
AP-2alpha(AP2)/Hela-AP2alpha-ChIP-Seq(GSE31477)/Homer	0.01	-4.632	0.0666	0.0878	0.0592
Oct4:Sox17(POU,Homeobox,HMG)/F9-Sox17-ChIP-Seq(GSE44553)/Homer	0.1	-4.362	0.0844	0.027	0.0127
Tcf12(bHLH)/GM12878-Tcf12-ChIP-Seq(GSE32465)/Homer	0.1	-4.222	0.0953	0.1194	0.0879
AMYB(HTH)/Testes-AMYB-ChIP-Seq(GSE44588)/Homer	0.1	-4.221	0.0953	0.1914	0.1522
MYB(HTH)/ERMYB-Myb-ChIPSeq(GSE22095)/Homer	0.1	-4.133	0.1006	0.2095	0.1693
EBF1(EBF)/Near-E2A-ChIP-Seq(GSE21512)/Homer	0.1	-4.019	0.1109	0.1104	0.0811
CLOCK(bHLH)/Liver-Clock-ChIP-Seq(GSE39860)/Homer	0.1	-4.002	0.1109	0.0698	0.0467
Znf263(Zf)/K562-Znf263-ChIP-Seq(GSE31477)/Homer	0.1	-3.978	0.1117	0.205	0.1663
CTCF(Zf)/CD4+-CTCF-ChIP-Seq(Barski_et_al.)/Homer	0.1	-3.969	0.1117	0.0158	0.006
Lhx3(Homeobox)/Neuron-Lhx3-ChIP-Seq(GSE31456)/Homer	0.1	-3.966	0.1117	0.2072	0.1684
GATA:SCL(Zf,bHLH)/Ter119-SCL-ChIP-Seq(GSE18720)/Homer	0.1	-3.907	0.1144	0.0225	0.0105
Pit1(Homeobox)/GCrat-Pit1-ChIP-Seq(GSE58009)/Homer	0.1	-3.773	0.1286	0.1351	0.1042
Jun-AP1(bZIP)/K562-cJun-ChIP-Seq(GSE31477)/Homer	0.1	-3.761	0.1286	0.0338	0.0189
Stat3+il21(Stat)/CD4-Stat3-ChIP-Seq(GSE19198)/Homer	0.1	-3.619	0.1457	0.0856	0.0616
MyoD(bHLH)/Myotube-MyoD-ChIP-Seq(GSE21614)/Homer	0.1	-3.553	0.1533	0.0923	0.0678
RAR:RXR(NR),DR5/ES-RAR-ChIP-Seq(GSE56893)/Homer	0.1	-3.421	0.1724	0.0068	0.0016
Lhx2(Homeobox)/HFSC-Lhx2-ChIP-Seq(GSE48068)/Homer	0.1	-3.351	0.1823	0.1306	0.1028
RBPJ:Ebox(?,bHLH)/Panc1-Rbpj1-ChIP-Seq(GSE47459)/Homer	0.1	-3.323	0.1847	0.0428	0.0271
Pit1+1bp(Homeobox)/GCrat-Pit1-ChIP-Seq(GSE58009)/Homer	0.1	-3.313	0.1847	0.045	0.029
STAT4(Stat)/CD4-Stat4-ChIP-Seq(GSE22104)/Homer	0.1	-3.182	0.207	0.1149	0.0897
Foxh1(Forkhead)/hESC-FOXH1-ChIP-Seq(GSE29422)/Homer	0.1	-3.079	0.2262	0.0856	0.0643
Nkx6.1(Homeobox)/Islet-Nkx6.1-ChIP-Seq(GSE40975)/Homer	0.1	-3.05	0.2298	0.3153	0.2784
Tcf21(bHLH)/ArterySmoothMuscle-Tcf21-ChIP-Seq(GSE61369)/Homer	0.1	-2.988	0.2414	0.1126	0.0889
Ap4(bHLH)/AML-Tfap4-ChIP-Seq(GSE45738)/Homer	0.1	-2.969	0.2427	0.1419	0.1156
Hand2(bHLH)/Mesoderm-Hand2-ChIP-Seq(GSE61475)/Homer	0.1	-2.965	0.2427	0.0608	0.0434
Sox10(HMG)/SciaticNerve-Sox3-ChIP-Seq(GSE35132)/Homer	0.1	-2.962	0.2427	0.205	0.1741
Oct4(POU,Homeobox)/mES-Oct4-ChIP-Seq(GSE11431)/Homer	0.1	-2.962	0.2427	0.0676	0.0492
E-box(bHLH)/Promoter/Homer	0.1	-2.949	0.2427	0.0113	0.0045
HOXA9(Homeobox)/HSC-Hoxa9-ChIP-Seq(GSE33509)/Homer	0.1	-2.943	0.2427	0.0856	0.065
Lhx1(Homeobox)/EmbryoCarcinoma-Lhx1-ChIP-Seq(GSE70957)/Homer	0.1	-2.932	0.2427	0.1374	0.1117
Zic(Zf)/Cerebellum-ZIC1.2-ChIP-Seq(GSE60731)/Homer	0.1	-2.879	0.2435	0.0968	0.0754
ZNF467(Zf)/HEK293-ZNF467.GFP-ChIP-Seq(GSE58341)/Homer	0.1	-2.853	0.2471	0.0856	0.0655
PPARE(NR),DR1/3T3L1-Pparg-ChIP-Seq(GSE13511)/Homer	0.1	-2.817	0.2531	0.1036	0.0818
Sox15(HMG)/CPA-Sox15-ChIP-Seq(GSE62909)/Homer	0.1	-2.803	0.2536	0.1419	0.1168
EBF(EBF)/proBcell-EBF-ChIP-Seq(GSE21978)/Homer	0.1	-2.792	0.2536	0.0248	0.0145
GATA(Zf),IR4/iTreg-Gata3-ChIP-Seq(GSE20898)/Homer	0.1	-2.763	0.258	0.0135	0.0063
EBNA1(EBV-virus)/Raji-EBNA1-ChIP-Seq(GSE30709)/Homer	0.1	-2.748	0.2592	0.0045	0.0009
Tcf4(HMG)/Hct116-Tcf4-ChIP-Seq(SRA012054)/Homer	0.1	-2.637	0.2862	0.0586	0.043
Isl1(Homeobox)/Neuron-Isl1-ChIP-Seq(GSE31456)/Homer	0.1	-2.464	0.3367	0.2252	0.198
NeuroD1(bHLH)/Islet-NeuroD1-ChIP-Seq(GSE30298)/Homer	0.1	-2.463	0.3367	0.0923	0.0739
Arnt:Ahr(bHLH)/MCF7-Arnt-ChIP-Seq(Lo_et_al.)/Homer	0.1	-2.454	0.3367	0.0698	0.0538
Sox3(HMG)/NPC-Sox3-ChIP-Seq(GSE33059)/Homer	0.1	-2.438	0.3367	0.2162	0.1897
Sox2(HMG)/mES-Sox2-ChIP-Seq(GSE11431)/Homer	0.1	-2.396	0.3454	0.1081	0.0888
Sp5(Zf)/mES-Sp5.Flag-ChIP-Seq(GSE72989)/Homer	0.1	-2.35	0.358	0.0811	0.0645
Oct2(POU,Homeobox)/Bcell-Oct2-ChIP-Seq(GSE21512)/Homer	1	-2.302	0.3717	0.0405	0.029
ZNF136(Zf)/HEK293-ZNF136.GFP-ChIP-Seq(GSE58341)/Homer	1	-2.282	0.3755	0.018	0.0106
OCT4-SOX2-TCF-NANOG(POU,Homeobox,HMG)/mES-Oct4-ChIP-Seq(GSE11431)/Homer	1	-2.281	0.3755	0.0248	0.0159
Fosl2(bZIP)/3T3L1-Fosl2-ChIP-Seq(GSE56872)/Homer	1	-2.127	0.4297	0.036	0.0259
JunB(bZIP)/DendriticCells-Junb-ChIP-Seq(GSE36099)/Homer	1	-2.126	0.4297	0.0608	0.0477
ETS:RUNX(ETS,Runt)/Jurkat-RUNX1-ChIP-Seq(GSE17954)/Homer	1	-2.099	0.4333	0.0135	0.0076
COUP-TFII(NR)/Artia-Nr2f2-ChIP-Seq(GSE46497)/Homer	1	-2.085	0.435	0.1959	0.174
Prop1(Homeobox)/GHFT1-PROP1.biotin-ChIP-Seq(GSE77302)/Homer	1	-2.023	0.4583	0.0721	0.0585
KLF3(Zf)/MEF-Klf3-ChIP-Seq(GSE44748)/Homer	1	-2.009	0.4605	0.045	0.0343
Oct6(POU,Homeobox)/NPC-Pou3f1-ChIP-Seq(GSE35496)/Homer	1	-1.985	0.4675	0.0518	0.0404
MyoG(bHLH)/C2C12-MyoG-ChIP-Seq(GSE36024)/Homer	1	-1.974	0.4681	0.1149	0.0984
Fra2(bZIP)/Striatum-Fra2-ChIP-Seq(GSE43429)/Homer	1	-1.952	0.4743	0.0495	0.0386
ERE(NR),IR3/MCF7-ERa-ChIP-Seq(Unpublished)/Homer	1	-1.918	0.486	0.027	0.0191
GFY-Staf(?,Zf)/Promoter/Homer	1	-1.912	0.486	0.0068	0.003
VDR(NR),DR3/GM10855-VDR+vitD-ChIP-Seq(GSE22484)/Homer	1	-1.902	0.486	0.0248	0.0173
Max(bHLH)/K562-Max-ChIP-Seq(GSE31477)/Homer	1	-1.883	0.49	0.0766	0.0636
Zfp809(Zf)/ES-Zfp809-ChIP-Seq(GSE70799)/Homer	1	-1.847	0.5034	0.0203	0.0137
Usf2(bHLH)/C2C12-Usf2-ChIP-Seq(GSE36030)/Homer	1	-1.843	0.5034	0.0405	0.0312
Hoxb4(Homeobox)/ES-Hoxb4-ChIP-Seq(GSE34014)/Homer	1	-1.835	0.5034	0.0225	0.0156
ZNF711(Zf)/SHSY5Y-ZNF711-ChIP-Seq(GSE20673)/Homer	1	-1.784	0.5227	0.1802	0.1623
Six1(Homeobox)/Myoblast-Six1-ChIP-Chip(GSE20150)/Homer	1	-1.76	0.5309	0.0293	0.0217
n-Myc(bHLH)/mES-nMyc-ChIP-Seq(GSE11431)/Homer	1	-1.744	0.535	0.0721	0.0604
ZFX(Zf)/mES-Zfx-ChIP-Seq(GSE11431)/Homer	1	-1.736	0.535	0.1284	0.1133
NeuroG2(bHLH)/Fibroblast-NeuroG2-ChIP-Seq(GSE75910)/Homer	1	-1.721	0.5379	0.1734	0.1565
Erra(NR)/HepG2-Erra-ChIP-Seq(GSE31477)/Homer	1	-1.704	0.5429	0.2365	0.2176
TR4(NR),DR1/Hela-TR4-ChIP-Seq(GSE24685)/Homer	1	-1.686	0.5485	0.0113	0.0068
Atf4(bZIP)/MEF-Atf4-ChIP-Seq(GSE35681)/Homer	1	-1.682	0.5485	0.0383	0.03
AP-1(bZIP)/ThioMac-PU.1-ChIP-Seq(GSE21512)/Homer	1	-1.668	0.5491	0.0788	0.0673
BORIS(Zf)/K562-CTCFL-ChIP-Seq(GSE32465)/Homer	1	-1.666	0.5491	0.0135	0.0086
ETS1(ETS)/Jurkat-ETS1-ChIP-Seq(GSE17954)/Homer	1	-1.654	0.5491	0.1081	0.0949
Eomes(T-box)/H9-Eomes-ChIP-Seq(GSE26097)/Homer	1	-1.642	0.5503	0.259	0.2404
Zic3(Zf)/mES-Zic3-ChIP-Seq(GSE37889)/Homer	1	-1.627	0.5544	0.0541	0.0447
Six2(Homeobox)/NephronProgenitor-Six2-ChIP-Seq(GSE39837)/Homer	1	-1.6	0.5655	0.1081	0.0955
Zfp281(Zf)/ES-Zfp281-ChIP-Seq(GSE81042)/Homer	1	-1.598	0.5655	0.0158	0.0107
BATF(bZIP)/Th17-BATF-ChIP-Seq(GSE39756)/Homer	1	-1.597	0.5655	0.0676	0.0574
CHR(?)/Hela-CellCycle-Expression/Homer	1	-1.586	0.5655	0.0653	0.0554
p53(p53)/mES-cMyc-ChIP-Seq(GSE11431)/Homer	1	-1.586	0.5655	0.0045	0.0019
SPDEF(ETS)/VCaP-SPDEF-ChIP-Seq(SRA014231)/Homer	1	-1.574	0.5655	0.1081	0.0957
Hoxc9(Homeobox)/Ainv15-Hoxc9-ChIP-Seq(GSE21812)/Homer	1	-1.515	0.5881	0.0541	0.0455
GLI3(Zf)/Limb-GLI3-ChIP-Chip(GSE11077)/Homer	1	-1.505	0.5898	0.0135	0.0091
PU.1(ETS)/ThioMac-PU.1-ChIP-Seq(GSE21512)/Homer	1	-1.501	0.5898	0.0541	0.0455
p73(p53)/Trachea-p73-ChIP-Seq(PRJNA310161)/Homer	1	-1.485	0.593	0.0068	0.0037
NFAT(RHD)/Jurkat-NFATC1-ChIP-Seq(Jolma_et_al.)/Homer	1	-1.469	0.5987	0.0991	0.0882
Sox17(HMG)/Endoderm-Sox17-ChIP-Seq(GSE61475)/Homer	1	-1.463	0.5987	0.0856	0.0754
Bach1(bZIP)/K562-Bach1-ChIP-Seq(GSE31477)/Homer	1	-1.443	0.6055	0.0068	0.0038
Bach2(bZIP)/OCILy7-Bach2-ChIP-Seq(GSE44420)/Homer	1	-1.442	0.6055	0.0203	0.0152
GFX(?)/Promoter/Homer	1	-1.441	0.6055	0.0023	0.0006
Tbx20(T-box)/Heart-Tbx20-ChIP-Seq(GSE29636)/Homer	1	-1.431	0.6055	0.0248	0.0192
Fra1(bZIP)/BT549-Fra1-ChIP-Seq(GSE46166)/Homer	1	-1.427	0.6055	0.0541	0.0461
CArG(MADS)/PUER-Srf-ChIP-Seq(Sullivan_et_al.)/Homer	1	-1.423	0.6055	0.0338	0.0274
Nur77(NR)/K562-NR4A1-ChIP-Seq(GSE31363)/Homer	1	-1.415	0.6055	0.018	0.0133
Sox4(HMG)/proB-Sox4-ChIP-Seq(GSE50066)/Homer	1	-1.377	0.6163	0.0968	0.087
Rfx6(HTH)/Min6b1-Rfx6.HA-ChIP-Seq(GSE62844)/Homer	1	-1.376	0.6163	0.1014	0.0913
NFkB-p65(RHD)/GM12787-p65-ChIP-Seq(GSE19485)/Homer	1	-1.375	0.6163	0.0495	0.0423
Unknown-ESC-element(?)/mES-Nanog-ChIP-Seq(GSE11724)/Homer	1	-1.372	0.6163	0.0608	0.0529
GATA3(Zf),DR4/iTreg-Gata3-ChIP-Seq(GSE20898)/Homer	1	-1.353	0.6163	0.0113	0.0077
ETV1(ETS)/GIST48-ETV1-ChIP-Seq(GSE22441)/Homer	1	-1.325	0.628	0.1374	0.1266
HIF-1a(bHLH)/MCF7-HIF1a-ChIP-Seq(GSE28352)/Homer	1	-1.317	0.6289	0.0248	0.0198
Phox2a(Homeobox)/Neuron-Phox2a-ChIP-Seq(GSE31456)/Homer	1	-1.31	0.6297	0.0405	0.0344
Ets1-distal(ETS)/CD4+-PolII-ChIP-Seq(Barski_et_al.)/Homer	1	-1.298	0.6333	0.0338	0.0282
NFAT:AP1(RHD,bZIP)/Jurkat-NFATC1-ChIP-Seq(Jolma_et_al.)/Homer	1	-1.291	0.6333	0.0203	0.0159
Esrrb(NR)/mES-Esrrb-ChIP-Seq(GSE11431)/Homer	1	-1.289	0.6333	0.0653	0.0578
ZNF416(Zf)/HEK293-ZNF416.GFP-ChIP-Seq(GSE58341)/Homer	1	-1.284	0.6333	0.1779	0.1665
MafA(bZIP)/Islet-MafA-ChIP-Seq(GSE30298)/Homer	1	-1.273	0.6333	0.0788	0.0708
NFkB-p50,p52(RHD)/Monocyte-p50-ChIP-Chip(Schreiber_et_al.)/Homer	1	-1.246	0.6465	0.009	0.0061
HRE(HSF)/HepG2-HSF1-ChIP-Seq(GSE31477)/Homer	1	-1.154	0.7041	0.0135	0.0104
RARg(NR)/ES-RARg-ChIP-Seq(GSE30538)/Homer	1	-1.147	0.7047	0.0045	0.0026
Nanog(Homeobox)/mES-Nanog-ChIP-Seq(GSE11724)/Homer	1	-1.134	0.7095	0.4459	0.434
KLF14(Zf)/HEK293-KLF14.GFP-ChIP-Seq(GSE58341)/Homer	1	-1.125	0.7121	0.1441	0.1359
Egr1(Zf)/K562-Egr1-ChIP-Seq(GSE32465)/Homer	1	-1.122	0.7121	0.0473	0.0422
c-Myc(bHLH)/LNCAP-cMyc-ChIP-Seq(Unpublished)/Homer	1	-1.121	0.7121	0.0338	0.0293
MafB(bZIP)/BMM-Mafb-ChIP-Seq(GSE75722)/Homer	1	-1.118	0.7121	0.045	0.04
USF1(bHLH)/GM12878-Usf1-ChIP-Seq(GSE32465)/Homer	1	-1.11	0.7121	0.0405	0.0358
ZNF669(Zf)/HEK293-ZNF669.GFP-ChIP-Seq(GSE58341)/Homer	1	-1.097	0.7121	0.0068	0.0046
HRE(HSF)/Striatum-HSF1-ChIP-Seq(GSE38000)/Homer	1	-1.077	0.7206	0.0203	0.017
BMAL1(bHLH)/Liver-Bmal1-ChIP-Seq(GSE39860)/Homer	1	-1.05	0.7365	0.2027	0.1945
NFkB-p65-Rel(RHD)/ThioMac-LPS-Expression(GSE23622)/Homer	1	-1.046	0.7365	0.0068	0.0047
Atf3(bZIP)/GBM-ATF3-ChIP-Seq(GSE33912)/Homer	1	-1.024	0.7474	0.0631	0.0582
Tcf3(HMG)/mES-Tcf3-ChIP-Seq(GSE11724)/Homer	1	-0.998	0.7623	0.0248	0.0217
STAT1(Stat)/HelaS3-STAT1-ChIP-Seq(GSE12782)/Homer	1	-0.9907	0.7636	0.0293	0.026
Ptf1a(bHLH)/Panc1-Ptf1a-ChIP-Seq(GSE47459)/Homer	1	-0.9776	0.7693	0.3108	0.303
Myf5(bHLH)/GM-Myf5-ChIP-Seq(GSE24852)/Homer	1	-0.9758	0.7693	0.0698	0.0653
NRF1(NRF)/MCF7-NRF1-ChIP-Seq(Unpublished)/Homer	1	-0.9734	0.7693	0.0045	0.003
Stat3(Stat)/mES-Stat3-ChIP-Seq(GSE11431)/Homer	1	-0.9679	0.7693	0.045	0.0414
E2F6(E2F)/Hela-E2F6-ChIP-Seq(GSE31477)/Homer	1	-0.9651	0.7693	0.0315	0.0284
Chop(bZIP)/MEF-Chop-ChIP-Seq(GSE35681)/Homer	1	-0.9568	0.7693	0.027	0.0241
MafK(bZIP)/C2C12-MafK-ChIP-Seq(GSE36030)/Homer	1	-0.9337	0.7776	0.0225	0.02
Tbox:Smad(T-box,MAD)/ESCd5-Smad2_3-ChIP-Seq(GSE29422)/Homer	1	-0.9021	0.7982	0.0203	0.018
Sox6(HMG)/Myotubes-Sox6-ChIP-Seq(GSE32627)/Homer	1	-0.8838	0.8087	0.1802	0.1753
RAR:RXR(NR),DR5/ES-RAR-ChIP-Seq(GSE56893)/Homer	1	-0.8832	0.8087	0.0135	0.0116
NPAS(bHLH)/Liver-NPAS-ChIP-Seq(GSE39860)/Homer	1	-0.8702	0.811	0.1779	0.1734
Tbr1(T-box)/Cortex-Tbr1-ChIP-Seq(GSE71384)/Homer	1	-0.868	0.811	0.1554	0.1511
IRF2(IRF)/Erythroblas-IRF2-ChIP-Seq(GSE36985)/Homer	1	-0.8609	0.811	0.0113	0.0096
Bcl6(Zf)/Liver-Bcl6-ChIP-Seq(GSE31578)/Homer	1	-0.8458	0.818	0.1306	0.127
DUX4(Homeobox)/Myoblasts-DUX4.V5-ChIP-Seq(GSE75791)/Homer	1	-0.8378	0.8202	0.0045	0.0033
ZBTB33(Zf)/GM12878-ZBTB33-ChIP-Seq(GSE32465)/Homer	1	-0.8359	0.8202	0.0023	0.0013
RUNX(Runt)/HPC7-Runx1-ChIP-Seq(GSE22178)/Homer	1	-0.8335	0.8202	0.0721	0.0693
Brachyury(T-box)/Mesoendoderm-Brachyury-ChIP-exo(GSE54963)/Homer	1	-0.8303	0.8202	0.0293	0.0273
Smad3(MAD)/NPC-Smad3-ChIP-Seq(GSE36673)/Homer	1	-0.8298	0.8202	0.2905	0.2861
Tcfcp2l1(CP2)/mES-Tcfcp2l1-ChIP-Seq(GSE11431)/Homer	1	-0.8149	0.8202	0.0113	0.0098
ZNF692(Zf)/HEK293-ZNF692.GFP-ChIP-Seq(GSE58341)/Homer	1	-0.8109	0.8202	0.0113	0.0099
E2F4(E2F)/K562-E2F4-ChIP-Seq(GSE31477)/Homer	1	-0.8012	0.8209	0.0225	0.0209
Pax7(Paired,Homeobox)/Myoblast-Pax7-ChIP-Seq(GSE25064)/Homer	1	-0.7902	0.8258	0.009	0.0078
STAT6(Stat)/Macrophage-Stat6-ChIP-Seq(GSE38377)/Homer	1	-0.7812	0.8291	0.0541	0.0521
Pdx1(Homeobox)/Islet-Pdx1-ChIP-Seq(SRA008281)/Homer	1	-0.7591	0.8435	0.0923	0.0904
TATA-Box(TBP)/Promoter/Homer	1	-0.7503	0.8467	0.1261	0.1242
Pax7(Paired,Homeobox),long/Myoblast-Pax7-ChIP-Seq(GSE25064)/Homer	1	-0.7461	0.8467	0.0023	0.0014
STAT6(Stat)/CD4-Stat6-ChIP-Seq(GSE22104)/Homer	1	-0.7461	0.8467	0.0518	0.0503
GATA3(Zf),DR8/iTreg-Gata3-ChIP-Seq(GSE20898)/Homer	1	-0.741	0.8467	0.0068	0.0058
Pax8(Paired,Homeobox)/Thyroid-Pax8-ChIP-Seq(GSE26938)/Homer	1	-0.7283	0.8489	0.0338	0.0327
Mouse_Recombination_Hotspot(Zf)/Testis-DMC1-ChIP-Seq(GSE24438)/Homer	1	-0.7167	0.8546	0.0068	0.0059
Nr5a2(NR)/mES-Nr5a2-ChIP-Seq(GSE19019)/Homer	1	-0.7158	0.8546	0.045	0.044
OCT:OCT(POU,Homeobox,IR1)/NPC-Brn2-ChIP-Seq(GSE35496)/Homer	1	-0.7063	0.8553	0.0023	0.0015
Nkx2.5(Homeobox)/HL1-Nkx2.5.biotin-ChIP-Seq(GSE21529)/Homer	1	-0.6992	0.8573	0.2635	0.2624
HIF2a(bHLH)/785_O-HIF2a-ChIP-Seq(GSE34871)/Homer	1	-0.6758	0.8735	0.0293	0.0287
Rfx1(HTH)/NPC-H3K4me1-ChIP-Seq(GSE16256)/Homer	1	-0.6699	0.8746	0.0158	0.0152
PAX6(Paired,Homeobox)/Forebrain-Pax6-ChIP-Seq(GSE66961)/Homer	1	-0.663	0.8765	0.009	0.0084
Tgif1(Homeobox)/mES-Tgif1-ChIP-Seq(GSE55404)/Homer	1	-0.6625	0.8765	0.3356	0.3355
E2F1(E2F)/Hela-E2F1-ChIP-Seq(GSE22478)/Homer	1	-0.6279	0.8994	0.0113	0.0109
NPAS2(bHLH)/Liver-NPAS2-ChIP-Seq(GSE39860)/Homer	1	-0.6271	0.8994	0.1171	0.1176
Nkx3.1(Homeobox)/LNCaP-Nkx3.1-ChIP-Seq(GSE28264)/Homer	1	-0.6187	0.8994	0.2815	0.2827
NFY(CCAAT)/Promoter/Homer	1	-0.6115	0.9017	0.0676	0.068
PAX3:FKHR-fusion(Paired,Homeobox)/Rh4-PAX3:FKHR-ChIP-Seq(GSE19063)/Homer	1	-0.5946	0.913	0.018	0.0181
HEB(bHLH)/mES-Heb-ChIP-Seq(GSE53233)/Homer	1	-0.5808	0.9214	0.2162	0.2182
HNF6(Homeobox)/Liver-Hnf6-ChIP-Seq(ERP000394)/Homer	1	-0.5798	0.9214	0.0473	0.0481
Meis1(Homeobox)/MastCells-Meis1-ChIP-Seq(GSE48085)/Homer	1	-0.5682	0.9247	0.1757	0.1778
p53(p53)/Saos-p53-ChIP-Seq(GSE15780)/Homer	1	-0.5624	0.9247	0.009	0.009
p53(p53)/Saos-p53-ChIP-Seq/Homer	1	-0.5624	0.9247	0.009	0.009
ERG(ETS)/VCaP-ERG-ChIP-Seq(GSE14097)/Homer	1	-0.5616	0.9247	0.1554	0.1576
TCFL2(HMG)/K562-TCF7L2-ChIP-Seq(GSE29196)/Homer	1	-0.5535	0.9247	0.0068	0.0067
E2A(bHLH)/proBcell-E2A-ChIP-Seq(GSE21978)/Homer	1	-0.5507	0.9247	0.1734	0.176
Klf4(Zf)/mES-Klf4-ChIP-Seq(GSE11431)/Homer	1	-0.55	0.9247	0.0315	0.0324
PBX1(Homeobox)/MCF7-PBX1-ChIP-Seq(GSE28007)/Homer	1	-0.5462	0.9247	0.0068	0.0068
ZNF165(Zf)/WHIM12-ZNF165-ChIP-Seq(GSE65937)/Homer	1	-0.5374	0.9247	0.009	0.0092
RFX(HTH)/K562-RFX3-ChIP-Seq(SRA012198)/Homer	1	-0.5277	0.9256	0.0045	0.0045
KLF10(Zf)/HEK293-KLF10.GFP-ChIP-Seq(GSE58341)/Homer	1	-0.5272	0.9256	0.0586	0.0603
OCT:OCT-short(POU,Homeobox)/NPC-OCT6-ChIP-Seq(GSE43916)/Homer	1	-0.5179	0.9268	0.0676	0.0697
KLF6(Zf)/PDAC-KLF6-ChIP-Seq(GSE64557)/Homer	1	-0.508	0.932	0.0721	0.0745
ZNF382(Zf)/HEK293-ZNF382.GFP-ChIP-Seq(GSE58341)/Homer	1	-0.5005	0.935	0.0023	0.0021
KLF5(Zf)/LoVo-KLF5-ChIP-Seq(GSE49402)/Homer	1	-0.498	0.935	0.0968	0.0999
ZNF41(Zf)/HEK293-ZNF41.GFP-ChIP-Seq(GSE58341)/Homer	1	-0.4945	0.935	0.0023	0.0021
Nkx2.1(Homeobox)/LungAC-Nkx2.1-ChIP-Seq(GSE43252)/Homer	1	-0.4849	0.9379	0.3288	0.3344
c-Myc(bHLH)/mES-cMyc-ChIP-Seq(GSE11431)/Homer	1	-0.4706	0.9473	0.0428	0.0451
GABPA(ETS)/Jurkat-GABPa-ChIP-Seq(GSE17954)/Homer	1	-0.4704	0.9473	0.0766	0.0798
PU.1:IRF8(ETS:IRF)/pDC-Irf8-ChIP-Seq(GSE66899)/Homer	1	-0.4593	0.9502	0.0158	0.017
RORgt(NR)/EL4-RORgt.Flag-ChIP-Seq(GSE56019)/Homer	1	-0.4581	0.9502	0.009	0.0098
bHLHE40(bHLH)/HepG2-BHLHE40-ChIP-Seq(GSE31477)/Homer	1	-0.4483	0.9529	0.0225	0.0243
HNF1b(Homeobox)/PDAC-HNF1B-ChIP-Seq(GSE64557)/Homer	1	-0.4374	0.9593	0.0113	0.0124
HLF(bZIP)/HSC-HLF.Flag-ChIP-Seq(GSE69817)/Homer	1	-0.4248	0.9676	0.0856	0.0901
SpiB(ETS)/OCILY3-SPIB-ChIP-Seq(GSE56857)/Homer	1	-0.4238	0.9676	0.0203	0.0222
ELF5(ETS)/T47D-ELF5-ChIP-Seq(GSE30407)/Homer	1	-0.4236	0.9676	0.0631	0.0669
Sp1(Zf)/Promoter/Homer	1	-0.4228	0.9676	0.009	0.0101
Elk4(ETS)/Hela-Elk4-ChIP-Seq(GSE31477)/Homer	1	-0.4188	0.9676	0.0338	0.0366
ZNF322(Zf)/HEK293-ZNF322.GFP-ChIP-Seq(GSE58341)/Homer	1	-0.4102	0.9676	0.0248	0.0272
FXR(NR),IR1/Liver-FXR-ChIP-Seq(Chong_et_al.)/Homer	1	-0.4026	0.9676	0.0293	0.0321
Reverb(NR),DR2/RAW-Reverba.biotin-ChIP-Seq(GSE45914)/Homer	1	-0.4007	0.9676	0.0113	0.0128
Pax7(Paired,Homeobox),longest/Myoblast-Pax7-ChIP-Seq(GSE25064)/Homer	1	-0.4002	0.9676	0.0023	0.0025
bZIP:IRF(bZIP,IRF)/Th17-BatF-ChIP-Seq(GSE39756)/Homer	1	-0.3993	0.9676	0.0405	0.044
p63(p53)/Keratinocyte-p63-ChIP-Seq(GSE17611)/Homer	1	-0.3973	0.9676	0.0293	0.0322
ZBTB18(Zf)/HEK293-ZBTB18.GFP-ChIP-Seq(GSE58341)/Homer	1	-0.3899	0.9676	0.0473	0.0513
Tgif2(Homeobox)/mES-Tgif2-ChIP-Seq(GSE55404)/Homer	1	-0.3863	0.9676	0.3423	0.3519
NRF(NRF)/Promoter/Homer	1	-0.3827	0.9676	0.0068	0.0079
STAT5(Stat)/mCD4+-Stat5-ChIP-Seq(GSE12346)/Homer	1	-0.3813	0.9676	0.027	0.03
ZEB1(Zf)/PDAC-ZEB1-ChIP-Seq(GSE64557)/Homer	1	-0.3782	0.9676	0.2027	0.2111
CEBP:AP1(bZIP)/ThioMac-CEBPb-ChIP-Seq(GSE21512)/Homer	1	-0.3701	0.9676	0.0766	0.0822
RUNX1(Runt)/Jurkat-RUNX1-ChIP-Seq(GSE29180)/Homer	1	-0.3645	0.9676	0.0991	0.1056
Pitx1(Homeobox)/Chicken-Pitx1-ChIP-Seq(GSE38910)/Homer	1	-0.3585	0.9676	0.482	0.4932
Rfx2(HTH)/LoVo-RFX2-ChIP-Seq(GSE49402)/Homer	1	-0.3555	0.9676	0.0045	0.0055
Etv2(ETS)/ES-ER71-ChIP-Seq(GSE59402)/Homer(0.967)	1	-0.3436	0.9705	0.0811	0.0876
Fli1(ETS)/CD8-FLI-ChIP-Seq(GSE20898)/Homer	1	-0.3433	0.9705	0.0878	0.0946
Hnf1(Homeobox)/Liver-Foxa2-Chip-Seq(GSE25694)/Homer	1	-0.3338	0.9728	0.009	0.011
E2F3(E2F)/MEF-E2F3-ChIP-Seq(GSE71376)/Homer	1	-0.3209	0.9817	0.027	0.0311
EKLF(Zf)/Erythrocyte-Klf1-ChIP-Seq(GSE20478)/Homer	1	-0.3118	0.987	0.0158	0.0189
PAX5(Paired,Homeobox),condensed/GM12878-PAX5-ChIP-Seq(GSE32465)/Homer	1	-0.3078	0.9873	0.0068	0.0086
DMRT6(DM)/Testis-DMRT6-ChIP-Seq(GSE60440)/Homer	1	-0.2954	0.996	0.018	0.0216
ZNF264(Zf)/HEK293-ZNF264.GFP-ChIP-Seq(GSE58341)/Homer	1	-0.2927	0.996	0.0473	0.0534
Egr2(Zf)/Thymocytes-Egr2-ChIP-Seq(GSE34254)/Homer	1	-0.2919	0.996	0.0068	0.0088
ZNF415(Zf)/HEK293-ZNF415.GFP-ChIP-Seq(GSE58341)/Homer	1	-0.2849	0.996	0.036	0.0416
Nr5a2(NR)/Pancreas-LRH1-ChIP-Seq(GSE34295)/Homer	1	-0.2758	1	0.0541	0.0611
Twist(bHLH)/HMLE-TWIST1-ChIP-Seq(Chang_et_al)/Homer	1	-0.2738	1	0.009	0.0117
ETS:E-box(ETS,bHLH)/HPC7-Scl-ChIP-Seq(GSE22178)/Homer	1	-0.2714	1	0.0068	0.009
Barx1(Homeobox)/Stomach-Barx1.3xFlag-ChIP-Seq(GSE69483)/Homer	1	-0.2555	1	0.045	0.052
EWS:ERG-fusion(ETS)/CADO_ES1-EWS:ERG-ChIP-Seq(SRA014231)/Homer	1	-0.2544	1	0.0631	0.0713
RUNX2(Runt)/PCa-RUNX2-ChIP-Seq(GSE33889)/Homer	1	-0.2543	1	0.0766	0.0856
HOXA2(Homeobox)/mES-Hoxa2-ChIP-Seq(Donaldson_et_al.)/Homer	1	-0.254	1	0.0068	0.0092
Rfx5(HTH)/GM12878-Rfx5-ChIP-Seq(GSE31477)/Homer	1	-0.2537	1	0.0248	0.0299
Smad2(MAD)/ES-SMAD2-ChIP-Seq(GSE29422)/Homer	1	-0.2536	1	0.1329	0.1445
Klf9(Zf)/GBM-Klf9-ChIP-Seq(GSE62211)/Homer	1	-0.2376	1	0.018	0.0227
HIF-1b(HLH)/T47D-HIF1b-ChIP-Seq(GSE59937)/Homer	1	-0.2333	1	0.0878	0.0983
CEBP(bZIP)/ThioMac-CEBPb-ChIP-Seq(GSE21512)/Homer	1	-0.2323	1	0.0766	0.0864
ELF1(ETS)/Jurkat-ELF1-ChIP-Seq(SRA014231)/Homer	1	-0.2314	1	0.0293	0.0354
IRF3(IRF)/BMDM-Irf3-ChIP-Seq(GSE67343)/Homer	1	-0.2243	1	0.0248	0.0306
ETS(ETS)/Promoter/Homer	1	-0.2184	1	0.018	0.0231
Nrf2(bZIP)/Lymphoblast-Nrf2-ChIP-Seq(GSE37589)/Homer	1	-0.2153	1	0.0023	0.0037
Otx2(Homeobox)/EpiLC-Otx2-ChIP-Seq(GSE56098)/Homer	1	-0.1921	1	0.0721	0.0832
IRF:BATF(IRF:bZIP)/pDC-Irf8-ChIP-Seq(GSE66899)/Homer	1	-0.1907	1	0.0068	0.0101
ZNF519(Zf)/HEK293-ZNF519.GFP-ChIP-Seq(GSE58341)/Homer	1	-0.1808	1	0.009	0.0131
Elk1(ETS)/Hela-Elk1-ChIP-Seq(GSE31477)/Homer	1	-0.1668	1	0.0293	0.0373
Cux2(Homeobox)/Liver-Cux2-ChIP-Seq(GSE35985)/Homer	1	-0.1635	1	0.0315	0.04
PRDM9(Zf)/Testis-DMC1-ChIP-Seq(GSE35498)/Homer	1	-0.1588	1	0.0315	0.0401
ZNF317(Zf)/HEK293-ZNF317.GFP-ChIP-Seq(GSE58341)/Homer	1	-0.1448	1	0.0045	0.0079
NF-E2(bZIP)/K562-NFE2-ChIP-Seq(GSE31477)/Homer	1	-0.1445	1	0.0023	0.0045
EHF(ETS)/LoVo-EHF-ChIP-Seq(GSE49402)/Homer	1	-0.1409	1	0.1081	0.1245
E2F7(E2F)/Hela-E2F7-ChIP-Seq(GSE32673)/Homer	1	-0.1402	1	0.0023	0.0046
RUNX-AML(Runt)/CD4+-PolII-ChIP-Seq(Barski_et_al.)/Homer	1	-0.1346	1	0.0608	0.0738
Brn2(POU,Homeobox)/NPC-Brn2-ChIP-Seq(GSE35496)/Homer	1	-0.1238	1	0.0045	0.0083
DMRT1(DM)/Testis-DMRT1-ChIP-Seq(GSE64892)/Homer	1	-0.1047	1	0.018	0.0264
ZNF143|STAF(Zf)/CUTLL-ZNF143-ChIP-Seq(GSE29600)/Homer	1	-0.103	1	0.0203	0.0292
Tbx5(T-box)/HL1-Tbx5.biotin-ChIP-Seq(GSE21529)/Homer	1	-0.1023	1	0.3559	0.3846
THRa(NR)/C17.2-THRa-ChIP-Seq(GSE38347)/Homer	1	-0.0907	1	0.0405	0.0537
GFY(?)/Promoter/Homer	1	-0.09064	1	0.0023	0.0055
Srebp1a(bHLH)/HepG2-Srebp1a-ChIP-Seq(GSE31477)/Homer	1	-0.0892	1	0.018	0.0271
PRDM1(Zf)/Hela-PRDM1-ChIP-Seq(GSE31477)/Homer	1	-0.08877	1	0.0405	0.0538
Pknox1(Homeobox)/ES-Prep1-ChIP-Seq(GSE63282)/Homer	1	-0.0826	1	0.0113	0.0188
TFE3(bHLH)/MEF-TFE3-ChIP-Seq(GSE75757)/Homer	1	-0.0814	1	0.0023	0.0057
IRF1(IRF)/PBMC-IRF1-ChIP-Seq(GSE43036)/Homer	1	-0.07809	1	0.0068	0.0129
Srebp2(bHLH)/HepG2-Srebp2-ChIP-Seq(GSE31477)/Homer	1	-0.07392	1	0.0113	0.0192
ZSCAN22(Zf)/HEK293-ZSCAN22.GFP-ChIP-Seq(GSE58341)/Homer	1	-0.0651	1	0.0023	0.0062
ELF3(ETS)/PDAC-ELF3-ChIP-Seq(GSE64557)/Homer	1	-0.06367	1	0.0518	0.0687
MafF(bZIP)/HepG2-MafF-ChIP-Seq(GSE31477)/Homer	1	-0.05777	1	0.0203	0.0318
Pbx3(Homeobox)/GM12878-PBX3-ChIP-Seq(GSE32465)/Homer	1	-0.05698	1	0.0113	0.0201
TEAD4(TEA)/Tropoblast-Tead4-ChIP-Seq(GSE37350)/Homer	1	-0.05682	1	0.0653	0.0848
Pitx1:Ebox(Homeobox,bHLH)/Hindlimb-Pitx1-ChIP-Seq(GSE41591)/Homer	1	-0.05521	1	0.009	0.0171
PRDM14(Zf)/H1-PRDM14-ChIP-Seq(GSE22767)/Homer	1	-0.05108	1	0.0135	0.0236
FOXA1:AR(Forkhead,NR)/LNCAP-AR-ChIP-Seq(GSE27824)/Homer	1	-0.05106	1	0.0045	0.0107
Nkx2.2(Homeobox)/NPC-Nkx2.2-ChIP-Seq(GSE61673)/Homer	1	-0.04918	1	0.2095	0.2418
TEAD(TEA)/Fibroblast-PU.1-ChIP-Seq(Unpublished)/Homer	1	-0.04167	1	0.0495	0.0686
Atf1(bZIP)/K562-ATF1-ChIP-Seq(GSE31477)/Homer	1	-0.04134	1	0.0541	0.0739
Bapx1(Homeobox)/VertebralCol-Bapx1-ChIP-Seq(GSE36672)/Homer	1	-0.04018	1	0.2635	0.3003
CRE(bZIP)/Promoter/Homer	1	-0.03972	1	0.0068	0.0149
Smad4(MAD)/ESC-SMAD4-ChIP-Seq(GSE29422)/Homer	1	-0.03529	1	0.1216	0.1507
X-box(HTH)/NPC-H3K4me1-ChIP-Seq(GSE16256)/Homer	1	-0.03022	1	0.0023	0.0079
Atf7(bZIP)/3T3L1-Atf7-ChIP-Seq(GSE56872)/Homer	1	-0.02907	1	0.036	0.0545
TEAD2(TEA)/Py2T-Tead2-ChIP-Seq(GSE55709)/Homer	1	-0.02907	1	0.036	0.0544
Tbet(T-box)/CD8-Tbet-ChIP-Seq(GSE33802)/Homer	1	-0.02905	1	0.0968	0.1248
E2A(bHLH),near_PU.1/Bcell-PU.1-ChIP-Seq(GSE21512)/Homer	1	-0.02852	1	0.1419	0.1745
PU.1-IRF(ETS:IRF)/Bcell-PU.1-ChIP-Seq(GSE21512)/Homer	1	-0.02743	1	0.1059	0.1352
IRF8(IRF)/BMDM-IRF8-ChIP-Seq(GSE77884)/Homer	1	-0.02374	1	0.0158	0.0294
CEBP:CEBP(bZIP)/MEF-Chop-ChIP-Seq(GSE35681)/Homer	1	-0.02149	1	0.0068	0.0167
Gfi1b(Zf)/HPC7-Gfi1b-ChIP-Seq(GSE22178)/Homer	1	-0.02036	1	0.0631	0.0885
SF1(NR)/H295R-Nr5a1-ChIP-Seq(GSE44220)/Homer	1	-0.01996	1	0.0248	0.042
Mef2d(MADS)/Retina-Mef2d-ChIP-Seq(GSE61391)/Homer	1	-0.01649	1	0.0068	0.0174
EWS:FLI1-fusion(ETS)/SK_N_MC-EWS:FLI1-ChIP-Seq(SRA014231)/Homer	1	-0.01645	1	0.0315	0.0515
Atf2(bZIP)/3T3L1-Atf2-ChIP-Seq(GSE56872)/Homer	1	-0.01012	1	0.0158	0.0325
Slug(Zf)/Mesoderm-Snai2-ChIP-Seq(GSE61475)/Homer	1	-0.00959	1	0.0428	0.0681
OCT:OCT(POU,Homeobox)/NPC-OCT6-ChIP-Seq(GSE43916)/Homer	1	-0.006619	1	0.0045	0.0159
LXRE(NR),DR4/RAW-LXRb.biotin-ChIP-Seq(GSE21512)/Homer	1	-0.003944	1	0.0045	0.0172
c-Jun-CRE(bZIP)/K562-cJun-ChIP-Seq(GSE31477)/Homer	1	-0.003239	1	0.0135	0.033
Mef2a(MADS)/HL1-Mef2a.biotin-ChIP-Seq(GSE21529)/Homer	1	-0.001834	1	0.0315	0.0606
Mef2c(MADS)/GM12878-Mef2c-ChIP-Seq(GSE32465)/Homer	1	-0.001552	1	0.036	0.0674
IRF4(IRF)/GM12878-IRF4-ChIP-Seq(GSE32465)/Homer	1	-0.001036	1	0.018	0.0435
LRF(Zf)/Erythroblasts-ZBTB7A-ChIP-Seq(GSE74977)/Homer	1	-0.0004	1	0.0721	0.1194
CRX(Homeobox)/Retina-Crx-ChIP-Seq(GSE20012)/Homer	1	-2.2e-05	1	0.2162	0.3014
GSC(Homeobox)/FrogEmbryos-GSC-ChIP-Seq(DRA000576)/Homer	1	-7e-06	1	0.1126	0.1875
Mef2b(MADS)/HEK293-Mef2b.V5-ChIP-Seq(GSE67450)/Homer	1	-3e-06	1	0.045	0.1031
CTCF-SatelliteElement(Zf?)/CD4+-CTCF-ChIP-Seq(Barski_et_al.)/Homer	1	0	1	0	0.0011
E2F(E2F)/Hela-CellCycle-Expression/Homer	1	0	1	0	0.0014
ISRE(IRF)/ThioMac-LPS-Expression(GSE23622)/Homer	1	0	1	0	0.0059
JunD(bZIP)/K562-JunD-ChIP-Seq/Homer	1	0	1	0	0.0063
OCT:OCT(POU,Homeobox)/NPC-Brn1-ChIP-Seq(GSE35496)/Homer	1	0	1	0	0.0008
REST-NRSF(Zf)/Jurkat-NRSF-ChIP-Seq/Homer	1	0	1	0	0.0003
Ronin(THAP)/ES-Thap11-ChIP-Seq(GSE51522)/Homer	1	0	1	0	0.0012
T1ISRE(IRF)/ThioMac-Ifnb-Expression/Homer	1	0	1	0	0.0005
YY1(Zf)/Promoter/Homer	1	0	1	0	0.0044
ZFP3(Zf)/HEK293-ZFP3.GFP-ChIP-Seq(GSE58341)/Homer	1	0	1	0	0.0006
ZNF16(Zf)/HEK293-ZNF16.GFP-ChIP-Seq(GSE58341)/Homer	1	0	1	0	0.0007
ZNF528(Zf)/HEK293-ZNF528.GFP-ChIP-Seq(GSE58341)/Homer	1	0	1	0	0.0005

## Sheet: Sheet9
VCaP,GR,A485-UN
Total Target Sequences =8182 , Total Background Sequences = 41051
Motif Name	P-value	Log P-value	q-value (Benjamini)	% of Target Sequences with Motif	% of Background Sequences with Motif
FOXM1(Forkhead)/MCF7-FOXM1-ChIP-Seq(GSE72977)/Homer	1e-503	-1160	0	0.3774	0.1576
GRE(NR),IR3/A549-GR-ChIP-Seq(GSE32465)/Homer	1e-496	-1142	0	0.0945	0.0092
Fox:Ebox(Forkhead,bHLH)/Panc1-Foxa2-ChIP-Seq(GSE47459)/Homer	1e-484	-1116	0	0.3144	0.1178
FOXA1(Forkhead)/LNCAP-FOXA1-ChIP-Seq(GSE27824)/Homer	1e-476	-1097	0	0.4161	0.1911
FOXA1(Forkhead)/MCF7-FOXA1-ChIP-Seq(GSE26831)/Homer	1e-461	-1063	0	0.3725	0.1616
GRE(NR),IR3/RAW264.7-GRE-ChIP-Seq(Unpublished)/Homer	1e-455	-1049	0	0.1233	0.0198
ARE(NR)/LNCAP-AR-ChIP-Seq(GSE27824)/Homer	1e-432	-996	0	0.1161	0.0184
Foxa2(Forkhead)/Liver-Foxa2-ChIP-Seq(GSE25694)/Homer	1e-423	-975	0	0.2896	0.1109
PGR(NR)/EndoStromal-PGR-ChIP-Seq(GSE69539)/Homer	1e-398	-918.3	0	0.1309	0.0262
HOXB13(Homeobox)/ProstateTumor-HOXB13-ChIP-Seq(GSE56288)/Homer	1e-385	-888.8	0	0.3432	0.1544
Foxa3(Forkhead)/Liver-Foxa3-ChIP-Seq(GSE77670)/Homer	1e-323	-744.3	0	0.1595	0.0466
Hoxd13(Homeobox)/ChickenMSG-Hoxd13.Flag-ChIP-Seq(GSE86088)/Homer	1e-296	-682.9	0	0.4298	0.2436
CDX4(Homeobox)/ZebrafishEmbryos-Cdx4.Myc-ChIP-Seq(GSE48254)/Homer	1e-243	-560.8	0	0.2787	0.1375
PR(NR)/T47D-PR-ChIP-Seq(GSE31130)/Homer	1e-242	-559.2	0	0.3851	0.2216
Hoxa13(Homeobox)/ChickenMSG-Hoxa13.Flag-ChIP-Seq(GSE86088)/Homer	1e-233	-536.6	0	0.5507	0.3726
Hoxd11(Homeobox)/ChickenMSG-Hoxd11.Flag-ChIP-Seq(GSE86088)/Homer	1e-225	-520.1	0	0.5096	0.3367
Unknown(Homeobox)/Limb-p300-ChIP-Seq/Homer	1e-217	-500.8	0	0.2125	0.0956
Hoxa11(Homeobox)/ChickenMSG-Hoxa11.Flag-ChIP-Seq(GSE86088)/Homer	1e-207	-478.9	0	0.5151	0.3485
FOXK1(Forkhead)/HEK293-FOXK1-ChIP-Seq(GSE51673)/Homer	1e-185	-428.2	0	0.2781	0.152
Cdx2(Homeobox)/mES-Cdx2-ChIP-Seq(GSE14586)/Homer	1e-182	-420.7	0	0.2302	0.1164
FoxL2(Forkhead)/Ovary-FoxL2-ChIP-Seq(GSE60858)/Homer	1e-179	-413.6	0	0.2524	0.1338
NF1-halfsite(CTF)/LNCaP-NF1-ChIP-Seq(Unpublished)/Homer	1e-178	-411.6	0	0.2808	0.1562
Foxo3(Forkhead)/U2OS-Foxo3-ChIP-Seq(E-MTAB-2701)/Homer	1e-172	-396.1	0	0.2218	0.1128
Foxf1(Forkhead)/Lung-Foxf1-ChIP-Seq(GSE77951)/Homer	1e-167	-384.8	0	0.2663	0.1482
FoxD3(forkhead)/ZebrafishEmbryo-Foxd3.biotin-ChIP-seq(GSE106676)/Homer	1e-155	-358.4	0	0.2366	0.1285
Hoxd10(Homeobox)/ChickenMSG-Hoxd10.Flag-ChIP-Seq(GSE86088)/Homer	1e-150	-346.8	0	0.2598	0.1482
NF1(CTF)/LNCAP-NF1-ChIP-Seq(Unpublished)/Homer	1e-141	-326.7	0	0.081	0.0256
FOXK2(Forkhead)/U2OS-FOXK2-ChIP-Seq(E-MTAB-2204)/Homer	1e-138	-319.7	0	0.169	0.0828
AR-halfsite(NR)/LNCaP-AR-ChIP-Seq(GSE27824)/Homer	1e-131	-302.7	0	0.492	0.3597
FOXP1(Forkhead)/H9-FOXP1-ChIP-Seq(GSE31006)/Homer	1e-125	-290	0	0.1349	0.0619
GRHL2(CP2)/HBE-GRHL2-ChIP-Seq(GSE46194)/Homer	1e-123	-284.2	0	0.0981	0.0384
NF1:FOXA1(CTF,Forkhead)/LNCAP-FOXA1-ChIP-Seq(GSE27824)/Homer	1e-115	-267.1	0	0.0358	0.0065
Hoxa9(Homeobox)/ChickenMSG-Hoxa9.Flag-ChIP-Seq(GSE86088)/Homer	1e-106	-245	0	0.4859	0.3668
Tlx?(NR)/NPC-H3K4me1-ChIP-Seq(GSE16256)/Homer	1e-74	-172.7	0	0.0651	0.0265
ERG(ETS)/VCaP-ERG-ChIP-Seq(GSE14097)/Homer	1e-74	-170.8	0	0.2098	0.136
Foxo1(Forkhead)/RAW-Foxo1-ChIP-Seq(Fan_et_al.)/Homer	1e-73	-170.1	0	0.3128	0.2252
Gata6(Zf)/HUG1N-GATA6-ChIP-Seq(GSE51936)/Homer	1e-72	-166.6	0	0.1828	0.1145
ETV1(ETS)/GIST48-ETV1-ChIP-Seq(GSE22441)/Homer	1e-69	-160.8	0	0.1721	0.1069
Fli1(ETS)/CD8-FLI-ChIP-Seq(GSE20898)/Homer	1e-65	-150.9	0	0.135	0.0791
Gata4(Zf)/Heart-Gata4-ChIP-Seq(GSE35151)/Homer	1e-64	-149.6	0	0.1916	0.125
Gata2(Zf)/K562-GATA2-ChIP-Seq(GSE18829)/Homer	1e-64	-149.1	0	0.1334	0.0782
Gata1(Zf)/K562-GATA1-ChIP-Seq(GSE18829)/Homer	1e-64	-149	0	0.1187	0.0668
Etv2(ETS)/ES-ER71-ChIP-Seq(GSE59402)/Homer	1e-62	-143.7	0	0.1305	0.0768
ETV4(ETS)/HepG2-ETV4-ChIP-Seq(ENCODE)/Homer	1e-59	-137	0	0.1245	0.0732
ETS1(ETS)/Jurkat-ETS1-ChIP-Seq(GSE17954)/Homer	1e-56	-130.2	0	0.1333	0.0812
GABPA(ETS)/Jurkat-GABPa-ChIP-Seq(GSE17954)/Homer	1e-55	-127.4	0	0.1108	0.0641
GATA3(Zf)/iTreg-Gata3-ChIP-Seq(GSE20898)/Homer	1e-53	-123.1	0	0.2707	0.1996
EWS:FLI1-fusion(ETS)/SK_N_MC-EWS:FLI1-ChIP-Seq(SRA014231)/Homer	1e-50	-116.3	0	0.0804	0.0429
EHF(ETS)/LoVo-EHF-ChIP-Seq(GSE49402)/Homer	1e-50	-115.8	0	0.1771	0.12
SPDEF(ETS)/VCaP-SPDEF-ChIP-Seq(SRA014231)/Homer	1e-49	-114.8	0	0.1356	0.0859
Elf4(ETS)/BMDM-Elf4-ChIP-Seq(GSE88699)/Homer	1e-47	-109.6	0	0.1277	0.0805
Ets1-distal(ETS)/CD4+-PolII-ChIP-Seq(Barski_et_al.)/Homer	1e-46	-105.9	0	0.0533	0.0249
Elk4(ETS)/Hela-Elk4-ChIP-Seq(GSE31477)/Homer	1e-43	-101	0	0.0561	0.0274
TRPS1(Zf)/MCF7-TRPS1-ChIP-Seq(GSE107013)/Homer	1e-42	-97.11	0	0.3413	0.2724
Elk1(ETS)/Hela-Elk1-ChIP-Seq(GSE31477)/Homer	1e-42	-96.86	0	0.055	0.0271
EWS:ERG-fusion(ETS)/CADO_ES1-EWS:ERG-ChIP-Seq(SRA014231)/Homer	1e-42	-96.72	0	0.1173	0.0746
ELF3(ETS)/PDAC-ELF3-ChIP-Seq(GSE64557)/Homer	1e-39	-90.68	0	0.1104	0.0702
ELF5(ETS)/T47D-ELF5-ChIP-Seq(GSE30407)/Homer	1e-39	-90.64	0	0.1053	0.0661
Hoxd12(Homeobox)/ChickenMSG-Hoxd12.Flag-ChIP-Seq(GSE86088)/Homer	1e-34	-80.39	0	0.3447	0.2817
Hoxc9(Homeobox)/Ainv15-Hoxc9-ChIP-Seq(GSE21812)/Homer	1e-30	-70.09	0	0.1029	0.0684
STAT4(Stat)/CD4-Stat4-ChIP-Seq(GSE22104)/Homer	1e-29	-68.83	0	0.14	0.1
HIC1(Zf)/Treg-ZBTB29-ChIP-Seq(GSE99889)/Homer	1e-28	-66.54	0	0.2151	0.1671
Stat3+il21(Stat)/CD4-Stat3-ChIP-Seq(GSE19198)/Homer	1e-25	-59.86	0	0.089	0.0592
GATA(Zf),IR3/iTreg-Gata3-ChIP-Seq(GSE20898)/Homer	1e-23	-53.82	0	0.0367	0.0194
TATA-Box(TBP)/Promoter/Homer	1e-23	-53.51	0	0.1974	0.1558
GATA(Zf),IR4/iTreg-Gata3-ChIP-Seq(GSE20898)/Homer	1e-21	-48.48	0	0.0192	0.0081
THRb(NR)/Liver-NR1A2-ChIP-Seq(GSE52613)/Homer	1e-20	-46.53	0	0.4155	0.3654
ERRg(NR)/Kidney-ESRRG-ChIP-Seq(GSE104905)/Homer	1e-18	-42.66	0	0.0904	0.0648
GATA3(Zf),DR4/iTreg-Gata3-ChIP-Seq(GSE20898)/Homer	1e-17	-40.1	0	0.0215	0.0104
ELF1(ETS)/Jurkat-ELF1-ChIP-Seq(SRA014231)/Homer	1e-17	-39.72	0	0.0437	0.027
Esrrb(NR)/mES-Esrrb-ChIP-Seq(GSE11431)/Homer	1e-16	-39.07	0	0.0764	0.0539
Nur77(NR)/K562-NR4A1-ChIP-Seq(GSE31363)/Homer	1e-16	-37.7	0	0.0319	0.0183
ETS(ETS)/Promoter/Homer	1e-15	-36.67	0	0.0318	0.0183
Stat3(Stat)/mES-Stat3-ChIP-Seq(GSE11431)/Homer	1e-15	-36.12	0	0.0568	0.0383
GATA3(Zf),DR8/iTreg-Gata3-ChIP-Seq(GSE20898)/Homer	1e-14	-32.6	0	0.0148	0.0067
Hnf1(Homeobox)/Liver-Foxa2-Chip-Seq(GSE25694)/Homer	1e-12	-29.21	0	0.0313	0.0192
Sox2(HMG)/mES-Sox2-ChIP-Seq(GSE11431)/Homer	1e-12	-28.41	0	0.1248	0.1002
Sox4(HMG)/proB-Sox4-ChIP-Seq(GSE50066)/Homer	1e-12	-28.34	0	0.1149	0.0913
Bcl6(Zf)/Liver-Bcl6-ChIP-Seq(GSE31578)/Homer	1e-12	-28.25	0	0.1551	0.128
Sox10(HMG)/SciaticNerve-Sox3-ChIP-Seq(GSE35132)/Homer	1e-12	-28.24	0	0.2241	0.1924
p53(p53)/Saos-p53-ChIP-Seq(GSE15780)/Homer	1e-11	-27.54	0	0.0142	0.0068
p53(p53)/Saos-p53-ChIP-Seq/Homer	1e-11	-27.54	0	0.0142	0.0068
ZNF189(Zf)/HEK293-ZNF189.GFP-ChIP-Seq(GSE58341)/Homer	1e-11	-26.78	0	0.0873	0.0673
SCL(bHLH)/HPC7-Scl-ChIP-Seq(GSE13511)/Homer	1e-11	-25.85	0	0.4392	0.4022
Sox15(HMG)/CPA-Sox15-ChIP-Seq(GSE62909)/Homer	1e-11	-25.68	0	0.1553	0.1295
TEAD4(TEA)/Tropoblast-Tead4-ChIP-Seq(GSE37350)/Homer	1e-11	-25.62	0	0.1036	0.0823
BMYB(HTH)/Hela-BMYB-ChIP-Seq(GSE27030)/Homer	1e-10	-25.32	0	0.1915	0.1635
ZNF7(Zf)/HepG2-ZNF7.Flag-ChIP-Seq(Encode)/Homer	1e-10	-24.7	0	0.081	0.0625
ZNF341(Zf)/EBV-ZNF341-ChIP-Seq(GSE113194)/Homer	1e-10	-23.91	0	0.0587	0.0432
EBF1(EBF)/Near-E2A-ChIP-Seq(GSE21512)/Homer	1e-09	-23.02	0	0.0704	0.0538
PU.1(ETS)/ThioMac-PU.1-ChIP-Seq(GSE21512)/Homer	1e-09	-21.9	0	0.0557	0.0414
Sox9(HMG)/Limb-SOX9-ChIP-Seq(GSE73225)/Homer	1e-09	-21.14	0	0.1041	0.0848
STAT5(Stat)/mCD4+-Stat5-ChIP-Seq(GSE12346)/Homer	1e-09	-20.91	0	0.0441	0.0317
SF1(NR)/H295R-Nr5a1-ChIP-Seq(GSE44220)/Homer	1e-09	-20.75	0	0.0484	0.0354
HNF1b(Homeobox)/PDAC-HNF1B-ChIP-Seq(GSE64557)/Homer	1e-08	-20.5	0	0.0321	0.0218
ZFX(Zf)/mES-Zfx-ChIP-Seq(GSE11431)/Homer	1e-08	-20.48	0	0.0983	0.0798
TEAD1(TEAD)/HepG2-TEAD1-ChIP-Seq(Encode)/Homer	1e-08	-19.32	0	0.1233	0.1033
p73(p53)/Trachea-p73-ChIP-Seq(PRJNA310161)/Homer	1e-08	-19.1	0	0.0067	0.0028
Six1(Homeobox)/Myoblast-Six1-ChIP-Chip(GSE20150)/Homer	1e-08	-18.95	0	0.032	0.0221
Sox21(HMG)/ESC-SOX21-ChIP-Seq(GSE110505)/Homer	1e-08	-18.56	0	0.2406	0.2147
STAT1(Stat)/HelaS3-STAT1-ChIP-Seq(GSE12782)/Homer	1e-08	-18.52	0	0.0407	0.0295
p63(p53)/Keratinocyte-p63-ChIP-Seq(GSE17611)/Homer	1e-07	-17.64	0	0.0362	0.026
Hnf6b(Homeobox)/LNCaP-Hnf6b-ChIP-Seq(GSE106305)/Homer	1e-07	-17.5	0	0.14	0.12
TEAD3(TEA)/HepG2-TEAD3-ChIP-Seq(Encode)/Homer	1e-07	-17.07	0	0.1458	0.1256
Nr5a2(NR)/Pancreas-LRH1-ChIP-Seq(GSE34295)/Homer	1e-06	-15.99	0	0.0671	0.0537
Sox6(HMG)/Myotubes-Sox6-ChIP-Seq(GSE32627)/Homer	1e-06	-15.25	0	0.224	0.2013
FOXA1:AR(Forkhead,NR)/LNCAP-AR-ChIP-Seq(GSE27824)/Homer	1e-06	-15.22	0	0.0204	0.0135
Nr5a2(NR)/mES-Nr5a2-ChIP-Seq(GSE19019)/Homer	1e-06	-14.45	0	0.0484	0.0377
Ap4(bHLH)/AML-Tfap4-ChIP-Seq(GSE45738)/Homer	1e-06	-14.45	0	0.1084	0.0924
Rfx6(HTH)/Min6b1-Rfx6.HA-ChIP-Seq(GSE62844)/Homer	1e-06	-14.22	0	0.0926	0.0779
CTCF(Zf)/CD4+-CTCF-ChIP-Seq(Barski_et_al.)/Homer	1e-05	-13.75	0	0.0077	0.004
Zfp281(Zf)/ES-Zfp281-ChIP-Seq(GSE81042)/Homer	1e-05	-13.61	0	0.01	0.0057
AP-2gamma(AP2)/MCF7-TFAP2C-ChIP-Seq(GSE21234)/Homer	1e-05	-13.49	0	0.0645	0.0525
STAT6(Stat)/Macrophage-Stat6-ChIP-Seq(GSE38377)/Homer	1e-05	-13.42	0	0.0671	0.0549
Foxh1(Forkhead)/hESC-FOXH1-ChIP-Seq(GSE29422)/Homer	1e-05	-13.31	0	0.0936	0.0793
Hoxa10(Homeobox)/ChickenMSG-Hoxa10.Flag-ChIP-Seq(GSE86088)/Homer	1e-05	-13.27	0	0.0865	0.0728
HNF4a(NR),DR1/HepG2-HNF4a-ChIP-Seq(GSE25021)/Homer	1e-05	-13.24	0	0.0467	0.0366
Sox3(HMG)/NPC-Sox3-ChIP-Seq(GSE33059)/Homer	1e-05	-13.16	0	0.234	0.2128
Smad3(MAD)/NPC-Smad3-ChIP-Seq(GSE36673)/Homer	1e-05	-13.08	0	0.2853	0.2627
Tcfcp2l1(CP2)/mES-Tcfcp2l1-ChIP-Seq(GSE11431)/Homer	1e-05	-13	0	0.0132	0.0082
Rbpj1(?)/Panc1-Rbpj1-ChIP-Seq(GSE47459)/Homer	1e-05	-12.61	0	0.1427	0.1259
EBF2(EBF)/BrownAdipose-EBF2-ChIP-Seq(GSE97114)/Homer	1e-05	-12.58	0	0.0705	0.0585
Tgif2(Homeobox)/mES-Tgif2-ChIP-Seq(GSE55404)/Homer	1e-05	-12.19	0	0.3856	0.3619
Erra(NR)/HepG2-Erra-ChIP-Seq(GSE31477)/Homer	1e-05	-11.73	0	0.2063	0.1874
PPARa(NR),DR1/Liver-Ppara-ChIP-Seq(GSE47954)/Homer	0.0001	-11.14	0.0001	0.0994	0.0861
Olig2(bHLH)/Neuron-Olig2-ChIP-Seq(GSE30882)/Homer	0.0001	-11.12	0.0001	0.2125	0.194
PAX6(Paired,Homeobox)/Forebrain-Pax6-ChIP-Seq(GSE66961)/Homer	0.0001	-10.96	0.0001	0.012	0.0076
MafA(bZIP)/Islet-MafA-ChIP-Seq(GSE30298)/Homer	0.0001	-10.94	0.0001	0.072	0.0607
NeuroD1(bHLH)/Islet-NeuroD1-ChIP-Seq(GSE30298)/Homer	0.0001	-10.4	0.0001	0.0738	0.0628
Atoh1(bHLH)/Cerebellum-Atoh1-ChIP-Seq(GSE22111)/Homer	0.0001	-10.21	0.0001	0.0968	0.0843
Tbx20(T-box)/Heart-Tbx20-ChIP-Seq(GSE29636)/Homer	0.0001	-10.1	0.0001	0.023	0.017
Zic2(Zf)/ESC-Zic2-ChIP-Seq(SRP197560)/Homer	0.0001	-9.912	0.0002	0.0273	0.0208
Unknown-ESC-element(?)/mES-Nanog-ChIP-Seq(GSE11724)/Homer	0.0001	-9.624	0.0002	0.0441	0.036
TEAD2(TEA)/Py2T-Tead2-ChIP-Seq(GSE55709)/Homer	0.0001	-9.612	0.0002	0.0659	0.0559
BORIS(Zf)/K562-CTCFL-ChIP-Seq(GSE32465)/Homer	0.0001	-9.537	0.0002	0.0084	0.0051
Fos(bZIP)/TSC-Fos-ChIP-Seq(GSE110950)/Homer	0.0001	-9.426	0.0003	0.0644	0.0546
LEF1(HMG)/H1-LEF1-ChIP-Seq(GSE64758)/Homer	0.0001	-9.336	0.0003	0.0875	0.0762
ZNF675(Zf)/HEK293-ZNF675.GFP-ChIP-Seq(GSE58341)/Homer	0.0001	-9.296	0.0003	0.0177	0.0128
Smad2(MAD)/ES-SMAD2-ChIP-Seq(GSE29422)/Homer	0.0001	-9.247	0.0003	0.1295	0.1161
PBX2(Homeobox)/K562-PBX2-ChIP-Seq(Encode)/Homer	0.001	-9.199	0.0003	0.1217	0.1087
Tcf3(HMG)/mES-Tcf3-ChIP-Seq(GSE11724)/Homer	0.001	-9.132	0.0003	0.0312	0.0245
Fra1(bZIP)/BT549-Fra1-ChIP-Seq(GSE46166)/Homer	0.001	-9.042	0.0004	0.0579	0.0489
ERE(NR),IR3/MCF7-ERa-ChIP-Seq(Unpublished)/Homer	0.001	-8.841	0.0004	0.0214	0.0161
Zic3(Zf)/mES-Zic3-ChIP-Seq(GSE37889)/Homer	0.001	-8.604	0.0006	0.0343	0.0276
Zic(Zf)/Cerebellum-ZIC1.2-ChIP-Seq(GSE60731)/Homer	0.001	-8.462	0.0006	0.0673	0.058
VDR(NR),DR3/GM10855-VDR+vitD-ChIP-Seq(GSE22484)/Homer	0.001	-8.379	0.0007	0.0187	0.0139
NeuroG2(bHLH)/Fibroblast-NeuroG2-ChIP-Seq(GSE75910)/Homer	0.001	-8.242	0.0008	0.1519	0.1385
AMYB(HTH)/Testes-AMYB-ChIP-Seq(GSE44588)/Homer	0.001	-8.231	0.0008	0.1761	0.1618
ZNF711(Zf)/SHSY5Y-ZNF711-ChIP-Seq(GSE20673)/Homer	0.001	-8.193	0.0008	0.1279	0.1155
TEAD(TEA)/Fibroblast-PU.1-ChIP-Seq(Unpublished)/Homer	0.001	-8.153	0.0008	0.0886	0.0782
EBF(EBF)/proBcell-EBF-ChIP-Seq(GSE21978)/Homer	0.001	-8.139	0.0009	0.0132	0.0093
Tcf21(bHLH)/ArterySmoothMuscle-Tcf21-ChIP-Seq(GSE61369)/Homer	0.001	-8.134	0.0009	0.0813	0.0713
CArG(MADS)/PUER-Srf-ChIP-Seq(Sullivan_et_al.)/Homer	0.001	-8.109	0.0009	0.0363	0.0296
HIF2a(bHLH)/785_O-HIF2a-ChIP-Seq(GSE34871)/Homer	0.001	-7.964	0.001	0.029	0.0231
RXR(NR),DR1/3T3L1-RXR-ChIP-Seq(GSE13511)/Homer	0.001	-7.74	0.0012	0.0903	0.0801
Fra2(bZIP)/Striatum-Fra2-ChIP-Seq(GSE43429)/Homer	0.001	-7.312	0.0019	0.0459	0.0389
Tcf12(bHLH)/GM12878-Tcf12-ChIP-Seq(GSE32465)/Homer	0.001	-7.035	0.0025	0.0759	0.067
COUP-TFII(NR)/K562-NR2F1-ChIP-Seq(Encode)/Homer	0.001	-6.956	0.0027	0.1385	0.1269
TCFL2(HMG)/K562-TCF7L2-ChIP-Seq(GSE29196)/Homer	0.001	-6.908	0.0028	0.0097	0.0067
BATF(bZIP)/Th17-BATF-ChIP-Seq(GSE39756)/Homer	0.01	-6.896	0.0028	0.0681	0.0598
Pax8(Paired,Homeobox)/Thyroid-Pax8-ChIP-Seq(GSE26938)/Homer	0.01	-6.759	0.0032	0.0276	0.0224
Ascl1(bHLH)/NeuralTubes-Ascl1-ChIP-Seq(GSE55840)/Homer	0.01	-6.48	0.0042	0.1284	0.1177
HIF-1b(HLH)/T47D-HIF1b-ChIP-Seq(GSE59937)/Homer	0.01	-6.282	0.005	0.0904	0.0815
Fosl2(bZIP)/3T3L1-Fosl2-ChIP-Seq(GSE56872)/Homer	0.01	-6.28	0.005	0.0286	0.0235
Arnt:Ahr(bHLH)/MCF7-Arnt-ChIP-Seq(Lo_et_al.)/Homer	0.01	-6.251	0.0051	0.0464	0.04
Atf3(bZIP)/GBM-ATF3-ChIP-Seq(GSE33912)/Homer	0.01	-6.218	0.0053	0.0671	0.0594
ZNF264(Zf)/HEK293-ZNF264.GFP-ChIP-Seq(GSE58341)/Homer	0.01	-6.133	0.0057	0.0547	0.0478
MyoG(bHLH)/C2C12-MyoG-ChIP-Seq(GSE36024)/Homer	0.01	-6.123	0.0057	0.0838	0.0754
ZNF467(Zf)/HEK293-ZNF467.GFP-ChIP-Seq(GSE58341)/Homer	0.01	-6.092	0.0059	0.0451	0.0388
AP-2alpha(AP2)/Hela-AP2alpha-ChIP-Seq(GSE31477)/Homer	0.01	-5.877	0.0073	0.0458	0.0397
Maz(Zf)/HepG2-Maz-ChIP-Seq(GSE31477)/Homer	0.01	-5.85	0.0074	0.0529	0.0463
Sox17(HMG)/Endoderm-Sox17-ChIP-Seq(GSE61475)/Homer	0.01	-5.841	0.0074	0.0936	0.0849
EAR2(NR)/K562-NR2F6-ChIP-Seq(Encode)/Homer	0.01	-5.631	0.0091	0.1224	0.1129
COUP-TFII(NR)/Artia-Nr2f2-ChIP-Seq(GSE46497)/Homer	0.01	-5.472	0.0106	0.1542	0.1439
Tcf7(HMG)/GM12878-TCF7-ChIP-Seq(Encode)/Homer	0.01	-5.47	0.0106	0.0411	0.0355
Lhx3(Homeobox)/Neuron-Lhx3-ChIP-Seq(GSE31456)/Homer	0.01	-5.367	0.0117	0.2566	0.2442
Six4(Homeobox)/MCF7-SIX4-ChIP-Seq(Encode)/Homer	0.01	-5.295	0.0125	0.007	0.0048
Zfp809(Zf)/ES-Zfp809-ChIP-Seq(GSE70799)/Homer	0.01	-5.226	0.0133	0.0108	0.0081
AP-1(bZIP)/ThioMac-PU.1-ChIP-Seq(GSE21512)/Homer	0.01	-5.096	0.015	0.0741	0.067
MYB(HTH)/ERMYB-Myb-ChIPSeq(GSE22095)/Homer	0.01	-5.083	0.0152	0.1934	0.1826
Nkx6.1(Homeobox)/Islet-Nkx6.1-ChIP-Seq(GSE40975)/Homer	0.01	-4.679	0.0226	0.3937	0.381
En1(Homeobox)/SUM149-EN1-ChIP-Seq(GSE120957)/Homer	0.01	-4.663	0.0228	0.2691	0.2576
PAX5(Paired,Homeobox)/GM12878-PAX5-ChIP-Seq(GSE32465)/Homer	0.01	-4.635	0.0233	0.0299	0.0257
HRE(HSF)/HepG2-HSF1-ChIP-Seq(GSE31477)/Homer	0.1	-4.43	0.0285	0.0126	0.01
RARa(NR)/K562-RARa-ChIP-Seq(Encode)/Homer	0.1	-4.428	0.0285	0.3182	0.3066
BHLHA15(bHLH)/NIH3T3-BHLHB8.HA-ChIP-Seq(GSE119782)/Homer	0.1	-4.36	0.0302	0.1282	0.1201
MITF(bHLH)/MastCells-MITF-ChIP-Seq(GSE48085)/Homer	0.1	-4.27	0.0329	0.0826	0.076
TCF4(bHLH)/SHSY5Y-TCF4-ChIP-Seq(GSE96915)/Homer	0.1	-4.242	0.0337	0.1449	0.1365
JunB(bZIP)/DendriticCells-Junb-ChIP-Seq(GSE36099)/Homer	0.1	-4.196	0.035	0.0539	0.0486
Jun-AP1(bZIP)/K562-cJun-ChIP-Seq(GSE31477)/Homer	0.1	-4.043	0.0406	0.0194	0.0164
p53(p53)/mES-cMyc-ChIP-Seq(GSE11431)/Homer	0.1	-3.961	0.0439	0.0017	0.0009
SpiB(ETS)/OCILY3-SPIB-ChIP-Seq(GSE56857)/Homer	0.1	-3.961	0.0439	0.0248	0.0214
HIF-1a(bHLH)/MCF7-HIF1a-ChIP-Seq(GSE28352)/Homer	0.1	-3.927	0.0449	0.0187	0.0158
MafB(bZIP)/BMM-Mafb-ChIP-Seq(GSE75722)/Homer	0.1	-3.901	0.0458	0.0413	0.0369
PPARE(NR),DR1/3T3L1-Pparg-ChIP-Seq(GSE13511)/Homer	0.1	-3.779	0.0515	0.08	0.0741
Six2(Homeobox)/NephronProgenitor-Six2-ChIP-Seq(GSE39837)/Homer	0.1	-3.75	0.0528	0.1165	0.1095
RFX(HTH)/K562-RFX3-ChIP-Seq(SRA012198)/Homer	0.1	-3.75	0.0528	0.005	0.0036
Bach2(bZIP)/OCILy7-Bach2-ChIP-Seq(GSE44420)/Homer	0.1	-3.737	0.053	0.016	0.0134
HNF6(Homeobox)/Liver-Hnf6-ChIP-Seq(ERP000394)/Homer	0.1	-3.716	0.0538	0.0741	0.0685
ZNF322(Zf)/HEK293-ZNF322.GFP-ChIP-Seq(GSE58341)/Homer	0.1	-3.646	0.0574	0.022	0.019
Oct4:Sox17(POU,Homeobox,HMG)/F9-Sox17-ChIP-Seq(GSE44553)/Homer	0.1	-3.623	0.0585	0.0208	0.0179
Egr1(Zf)/K562-Egr1-ChIP-Seq(GSE32465)/Homer	0.1	-3.413	0.0718	0.0301	0.0267
Rfx2(HTH)/LoVo-RFX2-ChIP-Seq(GSE49402)/Homer	0.1	-3.369	0.0746	0.006	0.0045
bHLHE41(bHLH)/proB-Bhlhe41-ChIP-Seq(GSE93764)/Homer	0.1	-3.212	0.0869	0.0744	0.0694
Hand2(bHLH)/Mesoderm-Hand2-ChIP-Seq(GSE61475)/Homer	0.1	-3.137	0.0932	0.0392	0.0356
Smad4(MAD)/ESC-SMAD4-ChIP-Seq(GSE29422)/Homer	0.1	-2.971	0.1095	0.1242	0.1182
RAR:RXR(NR),DR5/ES-RAR-ChIP-Seq(GSE56893)/Homer	0.1	-2.914	0.1154	0.0017	0.0011
NF-E2(bZIP)/K562-NFE2-ChIP-Seq(GSE31477)/Homer	0.1	-2.911	0.1154	0.005	0.0038
Rfx5(HTH)/GM12878-Rfx5-ChIP-Seq(GSE31477)/Homer	0.1	-2.8	0.128	0.0301	0.0272
FXR(NR),IR1/Liver-FXR-ChIP-Seq(Chong_et_al.)/Homer	0.1	-2.764	0.1321	0.027	0.0243
E-box(bHLH)/Promoter/Homer	0.1	-2.701	0.1401	0.0034	0.0025
E2F(E2F)/Hela-CellCycle-Expression/Homer	0.1	-2.629	0.1498	0.0015	0.0009
DUX(Homeobox)/C2C12-Dux-ChIP-Seq(GSE87279)/Homer	0.1	-2.627	0.1498	0.0009	0.0004
GFY-Staf(?,Zf)/Promoter/Homer	0.1	-2.619	0.1498	0.0031	0.0022
MYNN(Zf)/HEK293-MYNN.eGFP-ChIP-Seq(Encode)/Homer	0.1	-2.576	0.1558	0.0361	0.0331
TR4(NR),DR1/Hela-TR4-ChIP-Seq(GSE24685)/Homer	0.1	-2.539	0.1608	0.0073	0.006
Lhx2(Homeobox)/HFSC-Lhx2-ChIP-Seq(GSE48068)/Homer	0.1	-2.523	0.1627	0.1584	0.1527
Barx1(Homeobox)/Stomach-Barx1.3xFlag-ChIP-Seq(GSE69483)/Homer	0.1	-2.368	0.1891	0.0747	0.0709
TFE3(bHLH)/MEF-TFE3-ChIP-Seq(GSE75757)/Homer	0.1	-2.36	0.1898	0.0057	0.0047
PRDM15(Zf)/ESC-Prdm15-ChIP-Seq(GSE73694)/Homer	1	-2.249	0.2111	0.0965	0.0925
E2F7(E2F)/Hela-E2F7-ChIP-Seq(GSE32673)/Homer	1	-2.232	0.2136	0.0029	0.0022
OCT:OCT(POU,Homeobox)/NPC-Brn1-ChIP-Seq(GSE35496)/Homer	1	-2.207	0.2181	0.0015	0.001
PAX5(Paired,Homeobox),condensed/GM12878-PAX5-ChIP-Seq(GSE32465)/Homer	1	-2.195	0.2197	0.0072	0.0061
ZFP3(Zf)/HEK293-ZFP3.GFP-ChIP-Seq(GSE58341)/Homer	1	-2.191	0.2197	0.001	0.0006
E2F4(E2F)/K562-E2F4-ChIP-Seq(GSE31477)/Homer	1	-2.154	0.227	0.0134	0.0119
Rfx1(HTH)/NPC-H3K4me1-ChIP-Seq(GSE16256)/Homer	1	-2.076	0.2441	0.0145	0.0131
STAT6(Stat)/CD4-Stat6-ChIP-Seq(GSE22104)/Homer	1	-2.074	0.2441	0.0579	0.055
ZNF143|STAF(Zf)/CUTLL-ZNF143-ChIP-Seq(GSE29600)/Homer	1	-1.903	0.2877	0.0218	0.0201
Tbox:Smad(T-box,MAD)/ESCd5-Smad2_3-ChIP-Seq(GSE29422)/Homer	1	-1.823	0.3105	0.0171	0.0157
USF1(bHLH)/GM12878-Usf1-ChIP-Seq(GSE32465)/Homer	1	-1.795	0.3178	0.0287	0.0269
NFkB-p65-Rel(RHD)/ThioMac-LPS-Expression(GSE23622)/Homer	1	-1.792	0.3178	0.0049	0.0042
Tgif1(Homeobox)/mES-Tgif1-ChIP-Seq(GSE55404)/Homer	1	-1.787	0.3178	0.3544	0.3493
MyoD(bHLH)/Myotube-MyoD-ChIP-Seq(GSE21614)/Homer	1	-1.717	0.3391	0.0545	0.0522
Brachyury(T-box)/Mesoendoderm-Brachyury-ChIP-exo(GSE54963)/Homer	1	-1.711	0.3398	0.0298	0.0281
Sox7(HMG)/ESC-Sox7-ChIP-Seq(GSE133899)/Homer	1	-1.709	0.3398	0.0309	0.0292
Phox2a(Homeobox)/Neuron-Phox2a-ChIP-Seq(GSE31456)/Homer	1	-1.708	0.3398	0.0648	0.0623
Nanog(Homeobox)/mES-Nanog-ChIP-Seq(GSE11724)/Homer	1	-1.629	0.3643	0.4918	0.487
E2F1(E2F)/Hela-E2F1-ChIP-Seq(GSE22478)/Homer	1	-1.589	0.3773	0.0066	0.0059
IRF8(IRF)/BMDM-IRF8-ChIP-Seq(GSE77884)/Homer	1	-1.588	0.3773	0.0337	0.0321
ETS:RUNX(ETS,Runt)/Jurkat-RUNX1-ChIP-Seq(GSE17954)/Homer	1	-1.581	0.3773	0.0062	0.0055
ETS:E-box(ETS,bHLH)/HPC7-Scl-ChIP-Seq(GSE22178)/Homer	1	-1.564	0.3822	0.0084	0.0076
RORg(NR)/Liver-Rorc-ChIP-Seq(GSE101115)/Homer	1	-1.501	0.4052	0.0083	0.0075
PRDM9(Zf)/Testis-DMC1-ChIP-Seq(GSE35498)/Homer	1	-1.496	0.4058	0.0356	0.034
GATA:SCL(Zf,bHLH)/Ter119-SCL-ChIP-Seq(GSE18720)/Homer	1	-1.381	0.4532	0.0116	0.0108
Twist2(bHLH)/Myoblast-Twist2.Ty1-ChIP-Seq(GSE127998)/Homer	1	-1.361	0.4607	0.1606	0.1579
NFkB-p65(RHD)/GM12787-p65-ChIP-Seq(GSE19485)/Homer	1	-1.333	0.4718	0.0362	0.0349
CTCF-SatelliteElement(Zf?)/CD4+-CTCF-ChIP-Seq(Barski_et_al.)/Homer	1	-1.317	0.4775	0.0011	0.0009
Pitx1:Ebox(Homeobox,bHLH)/Hindlimb-Pitx1-ChIP-Seq(GSE41591)/Homer	1	-1.31	0.4787	0.0259	0.0248
OCT:OCT(POU,Homeobox,IR1)/NPC-Brn2-ChIP-Seq(GSE35496)/Homer	1	-1.309	0.4787	0.0023	0.002
NFE2L2(bZIP)/HepG2-NFE2L2-ChIP-Seq(Encode)/Homer	1	-1.308	0.4787	0.0045	0.004
Ronin(THAP)/ES-Thap11-ChIP-Seq(GSE51522)/Homer	1	-1.269	0.493	0.001	0.0008
IRF:BATF(IRF:bZIP)/pDC-Irf8-ChIP-Seq(GSE66899)/Homer	1	-1.258	0.4965	0.0143	0.0135
ZBTB33(Zf)/GM12878-ZBTB33-ChIP-Seq(GSE32465)/Homer	1	-1.233	0.5068	0.0006	0.0005
DLX5(Homeobox)/BasalGanglia-Dlx5-ChIP-seq(GSE124936)/Homer	1	-1.224	0.5092	0.1191	0.1172
ZNF382(Zf)/HEK293-ZNF382.GFP-ChIP-Seq(GSE58341)/Homer	1	-1.214	0.5125	0.0026	0.0023
Sp2(Zf)/HEK293-Sp2.eGFP-ChIP-Seq(Encode)/Homer	1	-1.181	0.5278	0.0667	0.0653
RORgt(NR)/EL4-RORgt.Flag-ChIP-Seq(GSE56019)/Homer	1	-1.127	0.5523	0.0104	0.0099
RORgt(NR)/EL4-RORgt.Flag-ChIP-Seq(GSE56019)/Homer	1	-1.127	0.5523	0.0104	0.0099
RORa(NR)/Liver-Rora-ChIP-Seq(GSE101115)/Homer	1	-1.127	0.5523	0.0128	0.0123
Zfp57(Zf)/H1-ZFP57.HA-ChIP-Seq(GSE115387)/Homer	1	-1.083	0.573	0.0101	0.0097
Bach1(bZIP)/K562-Bach1-ChIP-Seq(GSE31477)/Homer	1	-1.062	0.583	0.0046	0.0043
BMAL1(bHLH)/Liver-Bmal1-ChIP-Seq(GSE39860)/Homer	1	-1.014	0.6095	0.1715	0.17
Sp1(Zf)/Promoter/Homer	1	-1.005	0.6123	0.0053	0.005
PAX3:FKHR-fusion(Paired,Homeobox)/Rh4-PAX3:FKHR-ChIP-Seq(GSE19063)/Homer	1	-0.9993	0.6136	0.0244	0.0238
Lhx1(Homeobox)/EmbryoCarcinoma-Lhx1-ChIP-Seq(GSE70957)/Homer	1	-0.9716	0.6284	0.1719	0.1706
X-box(HTH)/NPC-H3K4me1-ChIP-Seq(GSE16256)/Homer	1	-0.967	0.6289	0.0083	0.008
Myf5(bHLH)/GM-Myf5-ChIP-Seq(GSE24852)/Homer	1	-0.949	0.638	0.0527	0.0519
T1ISRE(IRF)/ThioMac-Ifnb-Expression/Homer	1	-0.8942	0.6714	0.0012	0.0011
Znf263(Zf)/K562-Znf263-ChIP-Seq(GSE31477)/Homer	1	-0.8781	0.6798	0.1202	0.1194
LHX9(Homeobox)/Hct116-LHX9.V5-ChIP-Seq(GSE116822)/Homer	1	-0.8502	0.6964	0.197	0.1962
Hoxb4(Homeobox)/ES-Hoxb4-ChIP-Seq(GSE34014)/Homer	1	-0.8086	0.7233	0.022	0.0217
Oct2(POU,Homeobox)/Bcell-Oct2-ChIP-Seq(GSE21512)/Homer	1	-0.8002	0.7267	0.0434	0.0431
RAR:RXR(NR),DR0/ES-RAR-ChIP-Seq(GSE56893)/Homer	1	-0.7986	0.7267	0.0097	0.0095
RBPJ:Ebox(?,bHLH)/Panc1-Rbpj1-ChIP-Seq(GSE47459)/Homer	1	-0.7562	0.7539	0.0219	0.0217
NFkB-p50,p52(RHD)/Monocyte-p50-ChIP-Chip(Schreiber_et_al.)/Homer	1	-0.7449	0.7597	0.0044	0.0043
DLX2(Homeobox)/BasalGanglia-Dlx2-ChIP-seq(GSE124936)/Homer	1	-0.7431	0.7597	0.2253	0.225
Isl1(Homeobox)/Neuron-Isl1-ChIP-Seq(GSE31456)/Homer	1	-0.7372	0.76	0.2497	0.2494
Zac1(Zf)/Neuro2A-Plagl1-ChIP-Seq(GSE75942)/Homer	1	-0.731	0.762	0.2005	0.2003
YY1(Zf)/Promoter/Homer	1	-0.7166	0.7702	0.0037	0.0036
ZBTB12(Zf)/HEK293-ZBTB12.GFP-ChIP-Seq(GSE58341)/Homer	1	-0.6973	0.7825	0.0326	0.0326
Oct11(POU,Homeobox)/NCIH1048-POU2F3-ChIP-seq(GSE115123)/Homer	1	-0.684	0.7901	0.0446	0.0446
ZBTB18(Zf)/HEK293-ZBTB18.GFP-ChIP-Seq(GSE58341)/Homer	1	-0.6615	0.8052	0.0404	0.0405
ZNF165(Zf)/WHIM12-ZNF165-ChIP-Seq(GSE65937)/Homer	1	-0.6487	0.8127	0.0057	0.0058
Pdx1(Homeobox)/Islet-Pdx1-ChIP-Seq(SRA008281)/Homer	1	-0.6363	0.82	0.1249	0.1251
GFX(?)/Promoter/Homer	1	-0.6245	0.8268	0.0002	0.0002
PBX1(Homeobox)/MCF7-PBX1-ChIP-Seq(GSE28007)/Homer	1	-0.6214	0.8268	0.0051	0.0052
WT1(Zf)/Kidney-WT1-ChIP-Seq(GSE90016)/Homer	1	-0.6173	0.827	0.027	0.0272
MafK(bZIP)/C2C12-MafK-ChIP-Seq(GSE36030)/Homer	1	-0.6115	0.8289	0.0147	0.0148
RARg(NR)/ES-RARg-ChIP-Seq(GSE30538)/Homer	1	-0.5774	0.8546	0.0023	0.0024
Otx2(Homeobox)/EpiLC-Otx2-ChIP-Seq(GSE56098)/Homer	1	-0.5689	0.859	0.1019	0.1024
NFY(CCAAT)/Promoter/Homer	1	-0.5473	0.8748	0.0733	0.0739
ZNF692(Zf)/HEK293-ZNF692.GFP-ChIP-Seq(GSE58341)/Homer	1	-0.5432	0.8753	0.0056	0.0058
DLX1(Homeobox)/BasalGanglia-Dlx1-ChIP-seq(GSE124936)/Homer	1	-0.5415	0.8753	0.1952	0.196
E2F3(E2F)/MEF-E2F3-ChIP-Seq(GSE71376)/Homer	1	-0.5243	0.886	0.0207	0.021
Prop1(Homeobox)/GHFT1-PROP1.biotin-ChIP-Seq(GSE77302)/Homer	1	-0.5099	0.8958	0.105	0.1058
THRb(NR)/HepG2-THRb.Flag-ChIP-Seq(Encode)/Homer	1	-0.5041	0.8979	0.0428	0.0433
KLF6(Zf)/PDAC-KLF6-ChIP-Seq(GSE64557)/Homer	1	-0.4774	0.9191	0.0475	0.0482
Egr2(Zf)/Thymocytes-Egr2-ChIP-Seq(GSE34254)/Homer	1	-0.4645	0.9279	0.0045	0.0047
GLI3(Zf)/Limb-GLI3-ChIP-Chip(GSE11077)/Homer	1	-0.4447	0.9433	0.0053	0.0055
PU.1:IRF8(ETS:IRF)/pDC-Irf8-ChIP-Seq(GSE66899)/Homer	1	-0.4427	0.9433	0.0183	0.0188
NPAS(bHLH)/Liver-NPAS-ChIP-Seq(GSE39860)/Homer	1	-0.4427	0.9433	0.1523	0.1537
REST-NRSF(Zf)/Jurkat-NRSF-ChIP-Seq/Homer	1	-0.4404	0.9433	0.0002	0.0003
IRF4(IRF)/GM12878-IRF4-ChIP-Seq(GSE32465)/Homer	1	-0.4297	0.9449	0.0478	0.0487
CRE(bZIP)/Promoter/Homer	1	-0.4224	0.9487	0.0092	0.0096
Pax7(Paired,Homeobox),long/Myoblast-Pax7-ChIP-Seq(GSE25064)/Homer	1	-0.4216	0.9487	0.0037	0.0039
E2F6(E2F)/Hela-E2F6-ChIP-Seq(GSE31477)/Homer	1	-0.4106	0.9537	0.0165	0.0171
Dlx3(Homeobox)/Kerainocytes-Dlx3-ChIP-Seq(GSE89884)/Homer	1	-0.386	0.9743	0.1007	0.1022
KLF10(Zf)/HEK293-KLF10.GFP-ChIP-Seq(GSE58341)/Homer	1	-0.3832	0.9743	0.0422	0.0432
JunD(bZIP)/K562-JunD-ChIP-Seq/Homer	1	-0.383	0.9743	0.0048	0.0051
PU.1-IRF(ETS:IRF)/Bcell-PU.1-ChIP-Seq(GSE21512)/Homer	1	-0.3765	0.9743	0.1301	0.1319
ZNF669(Zf)/HEK293-ZNF669.GFP-ChIP-Seq(GSE58341)/Homer	1	-0.3692	0.9781	0.0028	0.0031
IRF2(IRF)/Erythroblas-IRF2-ChIP-Seq(GSE36985)/Homer	1	-0.3553	0.9885	0.0094	0.0099
HRE(HSF)/Striatum-HSF1-ChIP-Seq(GSE38000)/Homer	1	-0.3484	0.9922	0.0183	0.0191
ZKSCAN1(Zf)/HepG2-ZKSCAN1-ChIP-Seq(Encode)/Homer	1	-0.331	1	0.0028	0.0031
IRF1(IRF)/PBMC-IRF1-ChIP-Seq(GSE43036)/Homer	1	-0.3223	1	0.0137	0.0144
GFY(?)/Promoter/Homer	1	-0.3013	1	0.0037	0.0041
PRDM14(Zf)/H1-PRDM14-ChIP-Seq(GSE22767)/Homer	1	-0.2865	1	0.024	0.0251
Reverb(NR),DR2/RAW-Reverba.biotin-ChIP-Seq(GSE45914)/Homer	1	-0.2794	1	0.009	0.0098
Mef2d(MADS)/Retina-Mef2d-ChIP-Seq(GSE61391)/Homer	1	-0.2753	1	0.0249	0.0261
ZNF16(Zf)/HEK293-ZNF16.GFP-ChIP-Seq(GSE58341)/Homer	1	-0.2745	1	0.0005	0.0006
Nrf2(bZIP)/Lymphoblast-Nrf2-ChIP-Seq(GSE37589)/Homer	1	-0.2703	1	0.0029	0.0034
ZNF519(Zf)/HEK293-ZNF519.GFP-ChIP-Seq(GSE58341)/Homer	1	-0.2675	1	0.0078	0.0085
DUX4(Homeobox)/Myoblasts-DUX4.V5-ChIP-Seq(GSE75791)/Homer	1	-0.2513	1	0.0049	0.0055
Mouse_Recombination_Hotspot(Zf)/Testis-DMC1-ChIP-Seq(GSE24438)/Homer	1	-0.2208	1	0.0068	0.0076
Atf4(bZIP)/MEF-Atf4-ChIP-Seq(GSE35681)/Homer	1	-0.2115	1	0.0325	0.0342
Chop(bZIP)/MEF-Chop-ChIP-Seq(GSE35681)/Homer	1	-0.2056	1	0.0236	0.0251
CEBP:AP1(bZIP)/ThioMac-CEBPb-ChIP-Seq(GSE21512)/Homer	1	-0.2013	1	0.0895	0.0923
ZNF652/HepG2-ZNF652.Flag-ChIP-Seq(Encode)/Homer	1	-0.1962	1	0.0302	0.0319
NRF1(NRF)/MCF7-NRF1-ChIP-Seq(Unpublished)/Homer	1	-0.1902	1	0.001	0.0013
PRDM1(Zf)/Hela-PRDM1-ChIP-Seq(GSE31477)/Homer	1	-0.1877	1	0.0584	0.0609
PRDM10(Zf)/HEK293-PRDM10.eGFP-ChIP-Seq(Encode)/Homer	1	-0.186	1	0.0496	0.0519
Klf9(Zf)/GBM-Klf9-ChIP-Seq(GSE62211)/Homer	1	-0.1824	1	0.012	0.0131
Max(bHLH)/K562-Max-ChIP-Seq(GSE31477)/Homer	1	-0.1804	1	0.0459	0.0482
Ptf1a(bHLH)/Panc1-Ptf1a-ChIP-Seq(GSE47459)/Homer	1	-0.1784	1	0.2368	0.2414
ZNF136(Zf)/HEK293-ZNF136.GFP-ChIP-Seq(GSE58341)/Homer	1	-0.1548	1	0.0123	0.0137
Meis1(Homeobox)/MastCells-Meis1-ChIP-Seq(GSE48085)/Homer	1	-0.1463	1	0.1526	0.157
DMRT1(DM)/Testis-DMRT1-ChIP-Seq(GSE64892)/Homer	1	-0.142	1	0.0325	0.0347
CEBP:CEBP(bZIP)/MEF-Chop-ChIP-Seq(GSE35681)/Homer	1	-0.1226	1	0.0175	0.0192
Usf2(bHLH)/C2C12-Usf2-ChIP-Seq(GSE36030)/Homer	1	-0.1222	1	0.023	0.025
Pax7(Paired,Homeobox)/Myoblast-Pax7-ChIP-Seq(GSE25064)/Homer	1	-0.1154	1	0.012	0.0135
Phox2b(Homeobox)/CLBGA-PHOX2B-ChIP-Seq(GSE90683)/Homer	1	-0.1111	1	0.0321	0.0346
MafF(bZIP)/HepG2-MafF-ChIP-Seq(GSE31477)/Homer	1	-0.1099	1	0.0369	0.0396
HINFP(Zf)/K562-HINFP.eGFP-ChIP-Seq(Encode)/Homer	1	-0.1033	1	0.0039	0.0048
HEB(bHLH)/mES-Heb-ChIP-Seq(GSE53233)/Homer	1	-0.08846	1	0.1613	0.1669
Bcl11a(Zf)/HSPC-BCL11A-ChIP-Seq(GSE104676)/Homer	1	-0.08687	1	0.065	0.0688
ZNF41(Zf)/HEK293-ZNF41.GFP-ChIP-Seq(GSE58341)/Homer	1	-0.08241	1	0.0018	0.0025
OCT4-SOX2-TCF-NANOG(POU,Homeobox,HMG)/mES-Oct4-ChIP-Seq(GSE11431)/Homer	1	-0.07441	1	0.023	0.0255
KLF5(Zf)/LoVo-KLF5-ChIP-Seq(GSE49402)/Homer	1	-0.07431	1	0.0602	0.0641
ZNF317(Zf)/HEK293-ZNF317.GFP-ChIP-Seq(GSE58341)/Homer	1	-0.06996	1	0.0062	0.0076
Gli2(Zf)/GM2-Gli2-ChIP-Chip(GSE112702)/Homer	1	-0.06767	1	0.012	0.0138
c-Myc(bHLH)/mES-cMyc-ChIP-Seq(GSE11431)/Homer	1	-0.0667	1	0.029	0.0318
NFIL3(bZIP)/HepG2-NFIL3-ChIP-Seq(Encode)/Homer	1	-0.06302	1	0.0809	0.0856
Pknox1(Homeobox)/ES-Prep1-ChIP-Seq(GSE63282)/Homer	1	-0.0591	1	0.0143	0.0164
CREB5(bZIP)/LNCaP-CREB5.V5-ChIP-Seq(GSE137775)/Homer	1	-0.05528	1	0.0387	0.0422
NFAT:AP1(RHD,bZIP)/Jurkat-NFATC1-ChIP-Seq(Jolma_et_al.)/Homer	1	-0.05473	1	0.0159	0.0182
HLF(bZIP)/HSC-HLF.Flag-ChIP-Seq(GSE69817)/Homer	1	-0.05399	1	0.1144	0.1201
Ascl2(bHLH)/ESC-Ascl2-ChIP-Seq(GSE97712)/Homer	1	-0.04951	1	0.0866	0.0919
Brn2(POU,Homeobox)/NPC-Brn2-ChIP-Seq(GSE35496)/Homer	1	-0.04631	1	0.0106	0.0126
Nkx3.1(Homeobox)/LNCaP-Nkx3.1-ChIP-Seq(GSE28264)/Homer	1	-0.04065	1	0.2748	0.2835
bZIP:IRF(bZIP,IRF)/Th17-BatF-ChIP-Seq(GSE39756)/Homer	1	-0.03848	1	0.05	0.0543
IRF3(IRF)/BMDM-Irf3-ChIP-Seq(GSE67343)/Homer	1	-0.03794	1	0.0335	0.0371
Sp5(Zf)/mES-Sp5.Flag-ChIP-Seq(GSE72989)/Homer	1	-0.03769	1	0.0352	0.0389
Pbx3(Homeobox)/GM12878-PBX3-ChIP-Seq(GSE32465)/Homer	1	-0.03669	1	0.0145	0.017
Pit1(Homeobox)/GCrat-Pit1-ChIP-Seq(GSE58009)/Homer	1	-0.03404	1	0.147	0.1542
CEBP(bZIP)/ThioMac-CEBPb-ChIP-Seq(GSE21512)/Homer	1	-0.03193	1	0.0917	0.0977
KLF1(Zf)/HUDEP2-KLF1-CutnRun(GSE136251)/Homer	1	-0.03025	1	0.0345	0.0384
EBNA1(EBV-virus)/Raji-EBNA1-ChIP-Seq(GSE30709)/Homer	1	-0.02972	1	0.0002	0.0007
ZNF528(Zf)/HEK293-ZNF528.GFP-ChIP-Seq(GSE58341)/Homer	1	-0.028	1	0.0001	0.0004
Atf2(bZIP)/3T3L1-Atf2-ChIP-Seq(GSE56872)/Homer	1	-0.02789	1	0.0225	0.0257
n-Myc(bHLH)/mES-nMyc-ChIP-Seq(GSE11431)/Homer	1	-0.02742	1	0.039	0.0432
ZEB1(Zf)/PDAC-ZEB1-ChIP-Seq(GSE64557)/Homer	1	-0.02366	1	0.1658	0.1741
NPAS2(bHLH)/Liver-NPAS2-ChIP-Seq(GSE39860)/Homer	1	-0.02189	1	0.091	0.0976
NFAT(RHD)/Jurkat-NFATC1-ChIP-Seq(Jolma_et_al.)/Homer	1	-0.0218	1	0.0989	0.1056
bHLHE40(bHLH)/HepG2-BHLHE40-ChIP-Seq(GSE31477)/Homer	1	-0.02021	1	0.0142	0.017
E2A(bHLH)/proBcell-E2A-ChIP-Seq(GSE21978)/Homer	1	-0.01579	1	0.122	0.1298
DMRT6(DM)/Testis-DMRT6-ChIP-Seq(GSE60440)/Homer	1	-0.01488	1	0.0231	0.0269
Npas4(bHLH)/Neuron-Npas4-ChIP-Seq(GSE127793)/Homer	1	-0.01345	1	0.0505	0.056
Eomes(T-box)/H9-Eomes-ChIP-Seq(GSE26097)/Homer	1	-0.01249	1	0.2535	0.2643
ISRE(IRF)/ThioMac-LPS-Expression(GSE23622)/Homer	1	-0.01194	1	0.0046	0.0065
ZNF416(Zf)/HEK293-ZNF416.GFP-ChIP-Seq(GSE58341)/Homer	1	-0.01163	1	0.1233	0.1317
HOXA1(Homeobox)/mES-Hoxa1-ChIP-Seq(SRP084292)/Homer	1	-0.01163	1	0.0258	0.0299
HOXA2(Homeobox)/mES-Hoxa2-ChIP-Seq(Donaldson_et_al.)/Homer	1	-0.01061	1	0.0083	0.0108
NRF(NRF)/Promoter/Homer	1	-0.008789	1	0.0028	0.0044
CLOCK(bHLH)/Liver-Clock-ChIP-Seq(GSE39860)/Homer	1	-0.008404	1	0.0336	0.0386
THRa(NR)/C17.2-THRa-ChIP-Seq(GSE38347)/Homer	1	-0.008038	1	0.0348	0.0399
ZNF415(Zf)/HEK293-ZNF415.GFP-ChIP-Seq(GSE58341)/Homer	1	-0.007191	1	0.0266	0.0312
Oct6(POU,Homeobox)/NPC-Pou3f1-ChIP-Seq(GSE35496)/Homer	1	-0.00416	1	0.0496	0.0562
Oct4(POU,Homeobox)/mES-Oct4-ChIP-Seq(GSE11431)/Homer	1	-0.003563	1	0.0602	0.0676
c-Myc(bHLH)/LNCAP-cMyc-ChIP-Seq(Unpublished)/Homer	1	-0.00316	1	0.0169	0.021
Tbr1(T-box)/Cortex-Tbr1-ChIP-Seq(GSE71384)/Homer	1	-0.002972	1	0.1557	0.1669
Duxbl(Homeobox)/NIH3T3-Duxbl.HA-ChIP-Seq(GSE119782)/Homer	1	-0.002762	1	0.0077	0.0107
ZSCAN22(Zf)/HEK293-ZSCAN22.GFP-ChIP-Seq(GSE58341)/Homer	1	-0.002684	1	0.0021	0.0038
Twist(bHLH)/HMLE-TWIST1-ChIP-Seq(Chang_et_al)/Homer	1	-0.002231	1	0.0062	0.009
c-Jun-CRE(bZIP)/K562-cJun-ChIP-Seq(GSE31477)/Homer	1	-0.002049	1	0.0233	0.0284
E2A(bHLH),near_PU.1/Bcell-PU.1-ChIP-Seq(GSE21512)/Homer	1	-0.001381	1	0.1224	0.1335
Cux2(Homeobox)/Liver-Cux2-ChIP-Seq(GSE35985)/Homer	1	-0.001282	1	0.0499	0.0574
ZNF768(Zf)/Rajj-ZNF768-ChIP-Seq(GSE111879)/Homer	1	-0.001191	1	0.0018	0.0036
KLF3(Zf)/MEF-Klf3-ChIP-Seq(GSE44748)/Homer	1	-0.000937	1	0.0175	0.0223
Slug(Zf)/Mesoderm-Snai2-ChIP-Seq(GSE61475)/Homer	1	-0.000932	1	0.0415	0.0488
RUNX-AML(Runt)/CD4+-PolII-ChIP-Seq(Barski_et_al.)/Homer	1	-0.000926	1	0.0624	0.0711
MNT(bHLH)/HepG2-MNT-ChIP-Seq(Encode)/Homer	1	-0.00086	1	0.0849	0.0949
PSE(SNAPc)/K562-mStart-Seq/Homer	1	-0.000381	1	0.0593	0.0684
SCRT1(Zf)/HEK293-SCRT1.eGFP-ChIP-Seq(Encode)/Homer	1	-0.000352	1	0.0281	0.0347
Pit1+1bp(Homeobox)/GCrat-Pit1-ChIP-Seq(GSE58009)/Homer	1	-0.000207	1	0.0447	0.0532
Atf1(bZIP)/K562-ATF1-ChIP-Seq(GSE31477)/Homer	1	-0.000129	1	0.0574	0.0673
CUX1(Homeobox)/K562-CUX1-ChIP-Seq(GSE92882)/Homer	1	-0.000117	1	0.0799	0.0914
Pitx1(Homeobox)/Chicken-Pitx1-ChIP-Seq(GSE38910)/Homer	1	-9.4e-05	1	0.5203	0.5409
LXRE(NR),DR4/RAW-LXRb.biotin-ChIP-Seq(GSE21512)/Homer	1	-5.6e-05	1	0.0089	0.0135
Atf7(bZIP)/3T3L1-Atf7-ChIP-Seq(GSE56872)/Homer	1	-5.4e-05	1	0.037	0.0457
KLF14(Zf)/HEK293-KLF14.GFP-ChIP-Seq(GSE58341)/Homer	1	-3.5e-05	1	0.0732	0.0852
RUNX1(Runt)/Jurkat-RUNX1-ChIP-Seq(GSE29180)/Homer	1	-3.4e-05	1	0.0918	0.105
EKLF(Zf)/Erythrocyte-Klf1-ChIP-Seq(GSE20478)/Homer	1	-3.2e-05	1	0.0094	0.0143
CHR(?)/Hela-CellCycle-Expression/Homer	1	-2.2e-05	1	0.0693	0.0813
RUNX(Runt)/HPC7-Runx1-ChIP-Seq(GSE22178)/Homer	1	-2e-05	1	0.0561	0.0671
Klf4(Zf)/mES-Klf4-ChIP-Seq(GSE11431)/Homer	1	-1.1e-05	1	0.0161	0.0227
Brn1(POU,Homeobox)/NPC-Brn1-ChIP-Seq(GSE35496)/Homer	1	-9e-06	1	0.0342	0.0435
OCT:OCT-short(POU,Homeobox)/NPC-OCT6-ChIP-Seq(GSE43916)/Homer	1	-5e-06	1	0.0876	0.102
Tbx6(T-box)/ESC-Tbx6-ChIP-Seq(GSE93524)/Homer	1	-3e-06	1	0.0998	0.1154
RUNX2(Runt)/PCa-RUNX2-ChIP-Seq(GSE33889)/Homer	1	-2e-06	1	0.0717	0.0856
Snail1(Zf)/LS174T-SNAIL1.HA-ChIP-Seq(GSE127183)/Homer	1	-2e-06	1	0.0732	0.0872
Mef2b(MADS)/HEK293-Mef2b.V5-ChIP-Seq(GSE67450)/Homer	1	-1e-06	1	0.1093	0.1265
Srebp1a(bHLH)/HepG2-Srebp1a-ChIP-Seq(GSE31477)/Homer	1	0	1	0.0136	0.021
Srebp2(bHLH)/HepG2-Srebp2-ChIP-Seq(GSE31477)/Homer	1	0	1	0.0088	0.0152
ZEB2(Zf)/SNU398-ZEB2-ChIP-Seq(GSE103048)/Homer	1	0	1	0.0745	0.0908
Mef2a(MADS)/HL1-Mef2a.biotin-ChIP-Seq(GSE21529)/Homer	1	0	1	0.0524	0.0671
Tbet(T-box)/CD8-Tbet-ChIP-Seq(GSE33802)/Homer	1	0	1	0.1115	0.1317
Pax7(Paired,Homeobox),longest/Myoblast-Pax7-ChIP-Seq(GSE25064)/Homer	1	0	1	0.0012	0.0047
Gfi1b(Zf)/HPC7-Gfi1b-ChIP-Seq(GSE22178)/Homer	1	0	1	0.069	0.0859
Nkx2.1(Homeobox)/LungAC-Nkx2.1-ChIP-Seq(GSE43252)/Homer	1	0	1	0.2886	0.3201
Nkx2.5(Homeobox)/HL1-Nkx2.5.biotin-ChIP-Seq(GSE21529)/Homer	1	0	1	0.2273	0.2573
CRX(Homeobox)/Retina-Crx-ChIP-Seq(GSE20012)/Homer	1	0	1	0.3016	0.335
Mef2c(MADS)/GM12878-Mef2c-ChIP-Seq(GSE32465)/Homer	1	0	1	0.0594	0.0779
Tbx21(T-box)/GM12878-TBX21-ChIP-Seq(Encode)/Homer	1	0	1	0.0985	0.1233
Tbx5(T-box)/HL1-Tbx5.biotin-ChIP-Seq(GSE21529)/Homer	1	0	1	0.311	0.3489
Nkx2.2(Homeobox)/NPC-Nkx2.2-ChIP-Seq(GSE61673)/Homer	1	0	1	0.1876	0.2231
Bapx1(Homeobox)/VertebralCol-Bapx1-ChIP-Seq(GSE36672)/Homer	1	0	1	0.2371	0.2878
GLIS3(Zf)/Thyroid-Glis3.GFP-ChIP-Seq(GSE103297)/Homer	1	0	1	0.0813	0.1192
GSC(Homeobox)/FrogEmbryos-GSC-ChIP-Seq(DRA000576)/Homer	1	0	1	0.1689	0.206
LRF(Zf)/Erythroblasts-ZBTB7A-ChIP-Seq(GSE74977)/Homer	1	0	1	0.0544	0.08
OCT:OCT(POU,Homeobox)/NPC-OCT6-ChIP-Seq(GSE43916)/Homer	1	0	1	0.0095	0.025

[truncated: 10 more sheets: Sheet10, Sheet11, Sheet12, Sheet13, Sheet14, Sheet15, Sheet16, Sheet17, Sheet18, Sheet19]
